# Supplementary material for: Integrated regulatory network reveals the early salt tolerance mechanism of Populus euphratica
Source: Sci Rep. 2017 Jul 28;7:6769. doi: 10.1038/s41598-017-05240-0 (PMC5533726; doi:10.1038/s41598-017-05240-0)
Supplement: Supplementary file 2 — Table S1 [file 41598_2017_5240_MOESM2_ESM.xlsx]

## Sheet: 400_6h vs.Ctrl
Affy Poplar Probeset ID	400_6 vs. CK		Expression	Count
	p-value	Log2Ratio
PtpAffx.84732.1.S1_s_at	1.65299e-05	8.34014	Up, the highest	1
PtpAffx.12675.9.A1_a_at	2.21261e-06	8.16309	Up	2
PtpAffx.4493.1.A1_x_at	0.000121632	8.08613	Up	3
PtpAffx.147932.1.S1_at	2.92419e-05	7.48618	Up	4
PtpAffx.4493.1.A1_a_at	0.000596757	7.44179	Up	5
Ptp.1489.2.S1_s_at	0.000103864	7.07495	Up	6
PtpAffx.25079.2.S1_a_at	0.00215808	6.99349	Up	7
PtpAffx.142854.1.S1_s_at	0.00153259	6.91568	Up	8
Ptp.3110.2.S1_a_at	0.000155725	6.90813	Up	9
PtpAffx.4229.1.S1_at	0.000985943	6.88488	Up	10
Ptp.5205.1.S1_at	7.27764e-05	6.87266	Up	11
PtpAffx.62756.1.A1_at	2.91856e-07	6.77876	Up	12
PtpAffx.14026.2.A1_s_at	2.11132e-06	6.64369	Up	13
PtpAffx.62756.1.A1_s_at	1.56052e-08	6.41449	Up	14
PtpAffx.6660.2.S1_at	2.45729e-05	6.35818	Up	15
PtpAffx.4493.3.S1_s_at	0.00475614	6.18484	Up	16
PtpAffx.40421.1.A1_s_at	0.000520497	6.17955	Up	17
PtpAffx.17540.2.A1_x_at	0.000334273	6.14084	Up	18
PtpAffx.143356.1.S1_s_at	0.000479839	6.13572	Up	19
PtpAffx.2715.1.S1_at	0.00122327	6.12278	Up	20
PtpAffx.3745.1.S1_at	0.00288296	6.02304	Up	21
PtpAffx.115584.1.S1_at	0.000135998	5.95724	Up	22
PtpAffx.17540.2.A1_a_at	0.00128281	5.93747	Up	23
PtpAffx.48461.1.A1_at	0.00077987	5.8893	Up	24
Ptp.5529.1.S1_s_at	2.60915e-06	5.63448	Up	25
PtpAffx.21514.2.S1_s_at	7.88992e-06	5.63369	Up	26
PtpAffx.25139.1.A1_s_at	4.41414e-06	5.60841	Up	27
Ptp.76.1.S1_s_at	0.000165401	5.58125	Up	28
PtpAffx.7454.1.S1_s_at	8.37593e-07	5.58089	Up	29
PtpAffx.4085.3.S1_s_at	1.80427e-05	5.55513	Up	30
Ptp.2065.1.A1_at	1.79849e-05	5.54721	Up	31
Ptp.661.2.S1_at	2.32268e-05	5.52099	Up	32
Ptp.3087.1.S1_at	8.155e-06	5.47166	Up	33
PtpAffx.40283.1.S1_at	0.00114371	5.45094	Up	34
PtpAffx.162261.1.S1_s_at	7.37437e-05	5.44761	Up	35
PtpAffx.208967.1.S1_s_at	5.81024e-06	5.39895	Up	36
PtpAffx.34708.2.S1_at	7.2407e-05	5.31403	Up	37
PtpAffx.161420.1.S1_at	4.82608e-05	5.28247	Up	38
PtpAffx.15950.2.S1_s_at	3.52893e-06	5.19911	Up	39
PtpAffx.210728.1.S1_at	6.26336e-05	5.1866	Up	40
Ptp.3500.1.S1_at	0.00403539	5.18131	Up	41
PtpAffx.65344.1.S1_at	4.25185e-05	5.1528	Up	42
PtpAffx.60307.1.S1_s_at	0.000450991	5.13548	Up	43
PtpAffx.209233.1.S1_at	2.41635e-06	5.12757	Up	44
PtpAffx.135343.1.S1_at	7.99998e-05	5.107	Up	45
PtpAffx.104039.1.S1_s_at	9.48895e-06	5.0877	Up	46
PtpAffx.76536.1.A1_at	1.45649e-05	5.02464	Up	47
PtpAffx.6733.4.S1_s_at	0.00461555	5.00886	Up	48
Ptp.666.1.S1_at	6.29109e-06	4.99924	Up	49
PtpAffx.736.1.S1_at	1.0727e-05	4.98138	Up	50
PtpAffx.220057.1.S1_x_at	0.00015674	4.98092	Up	51
PtpAffx.4820.1.A1_s_at	9.56966e-06	4.95161	Up	52
Ptp.7691.1.A1_s_at	0.000259582	4.93403	Up	53
Ptp.1084.1.A1_a_at	0.00268598	4.92927	Up	54
PtpAffx.857.2.S1_at	8.14614e-06	4.92284	Up	55
Ptp.1780.1.S1_at	5.78016e-06	4.92068	Up	56
PtpAffx.46310.1.A1_at	0.0015756	4.90329	Up	57
Ptp.2364.1.S1_at	0.000109222	4.88478	Up	58
PtpAffx.218212.1.S1_at	0.000570582	4.88158	Up	59
Ptp.4146.1.S1_s_at	2.1369e-05	4.87515	Up	60
Ptp.2777.1.S1_s_at	0.000875724	4.84895	Up	61
PtpAffx.97321.1.A1_at	0.00238197	4.83783	Up	62
PtpAffx.224165.1.S1_at	3.8833e-06	4.83423	Up	63
PtpAffx.218212.1.S1_s_at	0.000489377	4.73018	Up	64
PtpAffx.15501.1.S1_s_at	5.40357e-05	4.71629	Up	65
PtpAffx.42709.1.A1_at	0.00070179	4.71559	Up	66
Ptp.5573.1.S1_s_at	4.14313e-05	4.70926	Up	67
Ptp.2474.1.S1_at	6.75052e-06	4.70797	Up	68
PtpAffx.52826.1.A1_at	0.000119859	4.67799	Up	69
PtpAffx.4889.6.S1_a_at	5.56457e-05	4.67023	Up	70
Ptp.6498.1.S1_s_at	9.81172e-06	4.66664	Up	71
PtpAffx.25167.1.A1_s_at	2.00238e-05	4.6358	Up	72
Ptp.4163.1.S1_s_at	3.87912e-06	4.6349	Up	73
PtpAffx.14778.1.S1_a_at	5.92257e-06	4.63102	Up	74
Ptp.7223.1.S1_at	4.63701e-05	4.6304	Up	75
PtpAffx.200373.1.S1_at	4.8305e-05	4.62151	Up	76
Ptp.2440.1.S1_x_at	9.73007e-05	4.60239	Up	77
Ptp.2675.1.S1_s_at	0.000214243	4.59424	Up	78
PtpAffx.12303.1.S1_at	3.30607e-06	4.58946	Up	79
Ptp.2467.1.A1_x_at	0.000521407	4.58083	Up	80
PtpAffx.30839.1.A1_at	2.57162e-05	4.56894	Up	81
PtpAffx.34388.1.A1_at	0.00260675	4.56583	Up	82
PtpAffx.15908.1.S1_at	0.000307725	4.56014	Up	83
PtpAffx.2597.1.S1_at	9.70937e-06	4.53597	Up	84
Ptp.554.1.S1_s_at	0.000104673	4.52625	Up	85
PtpAffx.155773.1.S1_s_at	4.72966e-06	4.5136	Up	86
Ptp.1084.2.A1_a_at	0.00361079	4.51148	Up	87
PtpAffx.16653.1.A1_at	0.00411897	4.5091	Up	88
PtpAffx.811.1.S1_x_at	8.05798e-05	4.49775	Up	89
Ptp.6595.1.S1_s_at	0.00106022	4.49678	Up	90
Ptp.2467.1.A1_at	0.000533763	4.49272	Up	91
PtpAffx.811.1.S1_at	3.07597e-05	4.48318	Up	92
Ptp.5446.1.S1_s_at	9.49032e-05	4.46883	Up	93
PtpAffx.57531.1.A1_at	0.000304173	4.45736	Up	94
PtpAffx.84414.1.S1_s_at	7.42519e-06	4.45495	Up	95
Ptp.792.1.S1_s_at	4.22593e-05	4.454	Up	96
Ptp.459.1.S1_s_at	6.89861e-05	4.44292	Up	97
Ptp.1298.1.S1_at	7.64993e-05	4.43659	Up	98
Ptp.3972.1.S1_at	0.00240183	4.43343	Up	99
Ptp.3457.1.S1_at	0.000869452	4.42706	Up	100
PtpAffx.216669.1.S1_x_at	0.00430588	4.42591	Up	101
Ptp.4259.1.S1_at	0.000397337	4.42297	Up	102
Ptp.5480.1.S1_at	3.88939e-05	4.41485	Up	103
PtpAffx.221435.1.S1_s_at	0.000331668	4.40156	Up	104
Ptp.1370.1.S1_s_at	0.00250702	4.38862	Up	105
PtpAffx.10803.1.S1_at	5.56132e-05	4.35507	Up	106
Ptp.93.1.S1_at	4.96296e-06	4.35411	Up	107
PtpAffx.249.472.S1_s_at	1.17694e-06	4.34445	Up	108
PtpAffx.63940.1.S1_s_at	0.000277759	4.32671	Up	109
Ptp.7199.1.S1_s_at	1.38976e-06	4.32447	Up	110
PtpAffx.7587.1.A1_at	0.000204432	4.31823	Up	111
PtpAffx.210155.1.S1_at	1.67486e-05	4.29843	Up	112
PtpAffx.217201.1.S1_at	0.000913452	4.28326	Up	113
PtpAffx.26979.1.A1_s_at	0.0001119	4.28283	Up	114
Ptp.7218.1.S1_at	0.00158427	4.24964	Up	115
PtpAffx.5437.1.A1_s_at	0.000180577	4.24711	Up	116
PtpAffx.25225.1.S1_s_at	0.000191566	4.24385	Up	117
PtpAffx.14753.1.A1_at	2.78675e-06	4.23284	Up	118
PtpAffx.46298.1.S1_at	0.00191942	4.23283	Up	119
PtpAffx.25250.1.A1_a_at	0.000109905	4.21527	Up	120
PtpAffx.102386.1.A1_at	0.000365011	4.19615	Up	121
PtpAffx.208271.1.S1_at	0.000207452	4.19465	Up	122
PtpAffx.159201.1.S1_at	4.34149e-05	4.19143	Up	123
PtpAffx.204268.1.S1_at	0.000398477	4.18524	Up	124
Ptp.6679.1.A1_at	0.00122827	4.17272	Up	125
PtpAffx.1704.5.A1_a_at	4.32249e-06	4.16562	Up	126
PtpAffx.209551.1.S1_at	8.70706e-05	4.16561	Up	127
PtpAffx.53720.1.S1_at	0.000149262	4.1594	Up	128
PtpAffx.27096.1.A1_at	0.000255484	4.15314	Up	129
PtpAffx.17565.1.A1_at	0.000141437	4.14107	Up	130
PtpAffx.491.1.S1_s_at	0.000430665	4.13595	Up	131
PtpAffx.22325.1.A1_at	3.47791e-05	4.13521	Up	132
PtpAffx.12479.1.S1_s_at	3.2016e-07	4.12373	Up	133
PtpAffx.211739.1.S1_at	0.000632536	4.1214	Up	134
Ptp.6672.1.S1_s_at	2.30292e-05	4.10451	Up	135
PtpAffx.14241.1.A1_at	0.000373953	4.10176	Up	136
Ptp.426.1.A1_s_at	0.000206474	4.08323	Up	137
Ptp.4760.1.S1_s_at	0.000180681	4.0721	Up	138
Ptp.5736.1.S1_at	0.00144369	4.06716	Up	139
PtpAffx.30875.2.S1_at	0.00062961	4.02364	Up	140
PtpAffx.40262.1.S1_s_at	6.07231e-05	4.0054	Up	141
PtpAffx.31549.1.A1_s_at	0.000191378	4.00446	Up	142
PtpAffx.811.1.S1_s_at	0.000351904	4.00417	Up	143
PtpAffx.11360.3.S1_a_at	9.90766e-05	4.00303	Up	144
PtpAffx.107571.1.A1_s_at	1.8266e-05	3.99686	Up	145
Ptp.739.1.A1_at	6.48567e-06	3.9734	Up	146
PtpAffx.2768.1.S1_at	0.000778751	3.97231	Up	147
Ptp.5566.1.S1_at	0.000258851	3.92667	Up	148
PtpAffx.54951.1.A1_at	0.0016695	3.91807	Up	149
PtpAffx.130523.1.S1_at	4.0488e-05	3.89553	Up	150
PtpAffx.155348.1.S1_at	0.000121201	3.88472	Up	151
PtpAffx.211808.1.S1_s_at	0.0015208	3.8845	Up	152
PtpAffx.31094.1.A1_s_at	1.46794e-05	3.87626	Up	153
PtpAffx.135376.1.S1_s_at	0.000345529	3.86536	Up	154
Ptp.1886.1.S1_at	0.000949384	3.86417	Up	155
Ptp.5563.1.S1_at	0.000130449	3.8532	Up	156
Ptp.7262.1.S1_s_at	8.67787e-06	3.8508	Up	157
Ptp.5440.2.A1_a_at	5.50613e-06	3.846	Up	158
Ptp.7012.1.S1_at	9.72897e-05	3.84442	Up	159
PtpAffx.28691.1.A1_a_at	0.000323895	3.84066	Up	160
PtpAffx.87159.1.A1_at	0.00276963	3.82984	Up	161
PtpAffx.204265.1.S1_x_at	0.000774084	3.82923	Up	162
PtpAffx.19154.1.S1_at	5.13423e-05	3.82425	Up	163
Ptp.2399.1.S1_s_at	0.00243762	3.81428	Up	164
PtpAffx.51205.1.A1_at	9.80887e-05	3.81079	Up	165
PtpAffx.86423.1.S1_at	0.000673352	3.81023	Up	166
PtpAffx.149927.1.S1_at	1.45498e-05	3.80332	Up	167
Ptp.5568.1.S1_at	0.00010488	3.80247	Up	168
PtpAffx.828.2.A1_at	0.000100915	3.7972	Up	169
PtpAffx.78410.1.A1_at	5.64561e-05	3.79649	Up	170
PtpAffx.5156.1.A1_at	0.000724028	3.79241	Up	171
PtpAffx.99357.1.A1_s_at	0.00298343	3.79051	Up	172
PtpAffx.22769.1.A1_at	0.000220724	3.78926	Up	173
Ptp.174.1.S1_s_at	0.00411206	3.77447	Up	174
PtpAffx.454.10.A1_at	0.000654895	3.7688	Up	175
PtpAffx.13417.1.S1_at	0.000396734	3.75986	Up	176
Ptp.7110.1.S1_at	2.06227e-06	3.7564	Up	177
PtpAffx.43305.2.A1_a_at	1.56693e-06	3.75536	Up	178
PtpAffx.18446.1.A1_at	0.000209911	3.75129	Up	179
PtpAffx.18779.1.A1_at	0.000409246	3.74781	Up	180
Ptp.4083.1.A1_at	0.00154054	3.74571	Up	181
PtpAffx.147052.1.A1_at	0.00417516	3.74083	Up	182
PtpAffx.36888.1.S1_at	0.00198431	3.73534	Up	183
Ptp.7929.1.S1_at	1.91804e-06	3.73483	Up	184
PtpAffx.70404.1.S1_s_at	0.000424616	3.73466	Up	185
PtpAffx.6449.1.A1_s_at	0.00026549	3.73156	Up	186
PtpAffx.46804.1.S1_s_at	0.00041401	3.72232	Up	187
PtpAffx.44301.1.A1_s_at	0.000324639	3.72154	Up	188
PtpAffx.90003.1.S1_s_at	8.19041e-06	3.7174	Up	189
PtpAffx.204265.1.S1_at	0.000267827	3.71026	Up	190
PtpAffx.73624.1.S1_at	8.48324e-05	3.7074	Up	191
PtpAffx.214900.1.S1_at	0.00339491	3.70608	Up	192
PtpAffx.5078.6.S1_a_at	0.000526669	3.70457	Up	193
PtpAffx.206092.1.S1_at	0.000234505	3.70348	Up	194
PtpAffx.13977.1.S1_at	0.00436178	3.69986	Up	195
PtpAffx.201020.1.S1_at	4.08216e-06	3.69541	Up	196
PtpAffx.140586.1.A1_s_at	5.88504e-07	3.69363	Up	197
PtpAffx.38540.1.S1_at	0.00279397	3.68631	Up	198
PtpAffx.64701.1.S1_x_at	1.03671e-05	3.67545	Up	199
PtpAffx.25139.1.A1_at	1.43244e-05	3.66861	Up	200
PtpAffx.134341.1.A1_at	4.40968e-05	3.66568	Up	201
PtpAffx.193.1.S1_at	0.000173969	3.66521	Up	202
PtpAffx.89060.1.S1_a_at	2.70312e-06	3.65065	Up	203
PtpAffx.53702.1.S1_at	0.000294582	3.64416	Up	204
PtpAffx.48017.1.S1_at	0.000121527	3.6378	Up	205
PtpAffx.203983.1.S1_s_at	0.000835346	3.63705	Up	206
PtpAffx.210146.1.S1_at	4.24816e-05	3.63702	Up	207
PtpAffx.48017.2.S1_a_at	0.000188548	3.63594	Up	208
PtpAffx.155765.1.S1_s_at	0.000595195	3.61995	Up	209
PtpAffx.104298.1.S1_at	0.00314414	3.61908	Up	210
PtpAffx.382.2.A1_at	0.00147308	3.61709	Up	211
PtpAffx.2427.1.S1_at	0.000198669	3.60551	Up	212
PtpAffx.98699.1.S1_at	0.00454259	3.59832	Up	213
PtpAffx.148282.1.S1_s_at	0.000697683	3.58753	Up	214
PtpAffx.148282.1.S1_at	0.000120633	3.58031	Up	215
PtpAffx.202918.1.S1_at	0.00439799	3.57858	Up	216
PtpAffx.57339.1.A1_at	0.000357016	3.5728	Up	217
Ptp.4459.1.S1_x_at	1.17672e-05	3.56487	Up	218
Ptp.6904.1.S1_at	0.00356036	3.56454	Up	219
Ptp.3471.1.A1_s_at	0.00158269	3.5619	Up	220
Ptp.2470.1.S1_at	0.000251667	3.54708	Up	221
PtpAffx.14620.1.S1_at	0.000910372	3.54546	Up	222
PtpAffx.157621.1.S1_s_at	0.00218088	3.5435	Up	223
Ptp.4684.1.S1_s_at	2.78771e-06	3.53475	Up	224
PtpAffx.35127.4.A1_at	2.10712e-05	3.52648	Up	225
PtpAffx.53694.1.S1_at	0.000676131	3.52512	Up	226
PtpAffx.97600.1.A1_at	9.97632e-05	3.50864	Up	227
PtpAffx.161201.1.S1_at	0.00135535	3.50112	Up	228
PtpAffx.206910.1.S1_at	0.00279746	3.4996	Up	229
PtpAffx.5230.1.A1_at	0.000537804	3.49955	Up	230
PtpAffx.141102.1.A1_at	5.03636e-05	3.49886	Up	231
PtpAffx.88761.1.A1_s_at	0.000166955	3.49252	Up	232
PtpAffx.213737.1.S1_at	0.00017248	3.49056	Up	233
Ptp.1616.1.A1_s_at	0.00455386	3.48773	Up	234
PtpAffx.35451.1.S1_at	2.69117e-05	3.48213	Up	235
PtpAffx.66991.1.A1_s_at	0.00222677	3.47432	Up	236
PtpAffx.89303.1.A1_at	0.000660195	3.45981	Up	237
PtpAffx.249.73.A1_s_at	0.000636851	3.45604	Up	238
Ptp.5290.1.S1_at	5.65051e-05	3.45302	Up	239
PtpAffx.159685.1.A1_at	1.54156e-05	3.451	Up	240
PtpAffx.133377.1.A1_at	0.000120267	3.44856	Up	241
PtpAffx.149991.1.A1_s_at	0.00243626	3.44688	Up	242
PtpAffx.135376.1.S1_at	0.00327057	3.4426	Up	243
Ptp.4573.1.S1_s_at	0.000117785	3.44162	Up	244
PtpAffx.204541.1.S1_s_at	0.000244959	3.438	Up	245
Ptp.3044.1.S1_s_at	0.00106672	3.43779	Up	246
Ptp.186.1.A1_s_at	2.49745e-05	3.43296	Up	247
PtpAffx.17980.3.A1_a_at	0.00038093	3.42143	Up	248
Ptp.2717.2.S1_s_at	0.00285183	3.41464	Up	249
Ptp.1952.2.S1_s_at	1.233e-05	3.41255	Up	250
PtpAffx.130908.2.A1_s_at	0.000316424	3.41251	Up	251
Ptp.2503.1.S1_at	0.000168868	3.41095	Up	252
PtpAffx.211633.1.S1_at	1.35122e-05	3.40837	Up	253
PtpAffx.215173.1.S1_s_at	2.06671e-05	3.40389	Up	254
PtpAffx.219721.1.S1_at	2.57152e-05	3.40088	Up	255
PtpAffx.96716.1.S1_at	0.000192604	3.39791	Up	256
PtpAffx.342.1.S1_s_at	0.000343863	3.39299	Up	257
PtpAffx.205826.1.S1_s_at	0.000329474	3.38866	Up	258
PtpAffx.211272.1.S1_at	0.000179013	3.38521	Up	259
Ptp.3308.1.S1_s_at	0.000128709	3.38322	Up	260
PtpAffx.220065.1.S1_s_at	0.000144064	3.37882	Up	261
PtpAffx.128061.1.A1_s_at	0.00322776	3.37873	Up	262
PtpAffx.39826.1.S1_at	9.91558e-06	3.37725	Up	263
PtpAffx.24775.2.A1_s_at	0.000336788	3.37611	Up	264
Ptp.4728.1.S1_at	2.07603e-05	3.37529	Up	265
PtpAffx.82275.1.A1_at	0.000411279	3.37478	Up	266
PtpAffx.111899.1.S1_at	0.00113847	3.37423	Up	267
PtpAffx.30875.1.S1_at	6.16764e-05	3.36975	Up	268
PtpAffx.22915.1.A1_at	3.69192e-06	3.36933	Up	269
PtpAffx.207972.1.S1_s_at	0.000346758	3.3601	Up	270
PtpAffx.45124.1.S1_at	0.00140216	3.35672	Up	271
PtpAffx.31476.1.S1_s_at	0.000139425	3.34445	Up	272
Ptp.204.1.A1_at	7.81798e-05	3.33534	Up	273
PtpAffx.151912.1.A1_at	0.000428717	3.32297	Up	274
PtpAffx.50778.1.A1_at	0.00132765	3.32201	Up	275
PtpAffx.608.3.S1_at	0.00325837	3.31481	Up	276
PtpAffx.215318.1.S1_s_at	4.15064e-05	3.31364	Up	277
PtpAffx.22414.1.S1_at	0.00126391	3.31272	Up	278
PtpAffx.71659.1.S1_at	0.000164073	3.31133	Up	279
PtpAffx.209999.1.S1_s_at	1.8316e-05	3.30072	Up	280
PtpAffx.22667.1.A1_at	0.000605629	3.29721	Up	281
PtpAffx.22132.1.S1_s_at	0.000101005	3.29243	Up	282
Ptp.5965.1.S1_at	0.00132037	3.29149	Up	283
PtpAffx.131949.1.S1_at	0.000693172	3.28344	Up	284
Ptp.515.1.S1_s_at	0.00016155	3.27313	Up	285
Ptp.378.1.A1_s_at	0.00137355	3.27285	Up	286
Ptp.3587.1.A1_s_at	0.00054078	3.27162	Up	287
PtpAffx.8091.3.S1_at	8.76447e-05	3.27031	Up	288
Ptp.6929.2.S1_a_at	0.0018898	3.26635	Up	289
PtpAffx.209865.1.S1_at	6.35823e-05	3.26366	Up	290
Ptp.3920.2.S1_s_at	4.43336e-05	3.25541	Up	291
Ptp.7578.1.A1_s_at	0.00110273	3.25183	Up	292
Ptp.410.1.A1_s_at	0.00334311	3.24131	Up	293
Ptp.1516.2.S1_a_at	0.00120522	3.23631	Up	294
PtpAffx.224429.1.S1_s_at	0.00207722	3.23484	Up	295
Ptp.2836.1.S1_at	6.54667e-05	3.22933	Up	296
Ptp.7110.1.S1_s_at	2.08203e-06	3.22382	Up	297
Ptp.661.3.S1_a_at	0.000471242	3.22351	Up	298
PtpAffx.25163.1.A1_a_at	5.05239e-05	3.21882	Up	299
PtpAffx.201813.1.S1_s_at	0.0046207	3.20613	Up	300
PtpAffx.13977.1.S1_x_at	0.00152991	3.20506	Up	301
Ptp.5849.1.S1_at	0.000252072	3.19904	Up	302
PtpAffx.8983.1.S1_s_at	0.000181628	3.19314	Up	303
Ptp.5810.1.S1_s_at	0.00219297	3.18525	Up	304
PtpAffx.211791.1.S1_at	0.000574709	3.18369	Up	305
PtpAffx.2057.1.S1_s_at	0.00126895	3.1711	Up	306
Ptp.5708.1.S1_at	2.62501e-05	3.16505	Up	307
PtpAffx.22629.1.A1_s_at	0.00119511	3.16332	Up	308
PtpAffx.25548.1.S1_a_at	0.00194524	3.15605	Up	309
Ptp.1350.1.S1_at	3.58936e-05	3.14729	Up	310
PtpAffx.201166.1.S1_s_at	0.000543822	3.1437	Up	311
PtpAffx.210930.1.S1_at	0.000105902	3.14286	Up	312
PtpAffx.231.1.S1_at	7.39546e-05	3.13611	Up	313
PtpAffx.249.461.S1_s_at	0.00257438	3.12768	Up	314
PtpAffx.85937.1.A1_s_at	0.00415983	3.1273	Up	315
Ptp.6931.1.S1_s_at	0.00289559	3.12126	Up	316
PtpAffx.9895.1.A1_at	5.62242e-06	3.11971	Up	317
PtpAffx.94825.1.A1_at	0.000137285	3.11584	Up	318
Ptp.5212.1.A1_at	0.00248953	3.11443	Up	319
PtpAffx.211898.1.S1_at	5.27899e-05	3.10328	Up	320
PtpAffx.69019.1.A1_at	0.00204375	3.09417	Up	321
PtpAffx.24755.1.A1_at	0.00021505	3.09296	Up	322
PtpAffx.39070.1.S1_at	0.000368959	3.0925	Up	323
Ptp.468.2.A1_at	1.06038e-05	3.08831	Up	324
PtpAffx.122949.1.S1_at	0.000239619	3.08478	Up	325
PtpAffx.98801.1.S1_at	0.000458365	3.08166	Up	326
PtpAffx.9312.1.A1_at	0.000163302	3.0808	Up	327
PtpAffx.210559.1.S1_at	0.00128964	3.08002	Up	328
PtpAffx.201206.1.S1_at	0.000134423	3.07607	Up	329
Ptp.7158.1.S1_s_at	0.0018104	3.07415	Up	330
PtpAffx.64701.2.S1_a_at	7.94099e-06	3.06969	Up	331
Ptp.3084.1.S1_s_at	0.000213427	3.06714	Up	332
PtpAffx.209262.1.S1_s_at	6.68482e-06	3.06328	Up	333
Ptp.6764.1.S1_s_at	0.00134528	3.06132	Up	334
Ptp.5993.1.S1_a_at	4.55071e-07	3.0606	Up	335
PtpAffx.7667.1.S1_a_at	0.00495744	3.06017	Up	336
PtpAffx.283.14.A1_x_at	0.00101073	3.05743	Up	337
PtpAffx.68482.1.A1_at	0.000214871	3.05704	Up	338
Ptp.2817.1.S1_a_at	3.17469e-05	3.05576	Up	339
PtpAffx.115190.1.A1_s_at	9.01673e-05	3.05505	Up	340
Ptp.677.1.A1_s_at	0.000139619	3.0521	Up	341
PtpAffx.18430.1.S1_s_at	4.16596e-08	3.04781	Up	342
PtpAffx.214461.1.S1_at	0.000686894	3.04734	Up	343
PtpAffx.62250.1.A1_at	0.000307648	3.04649	Up	344
Ptp.1775.1.S1_at	0.000356092	3.04352	Up	345
PtpAffx.2170.2.S1_s_at	1.56854e-05	3.0324	Up	346
PtpAffx.1235.1.A1_at	0.00200047	3.02877	Up	347
Ptp.2099.1.S1_s_at	0.00180479	3.02415	Up	348
PtpAffx.7961.1.S1_at	0.000569311	3.01602	Up	349
PtpAffx.213915.1.S1_s_at	0.000944383	3.01414	Up	350
Ptp.969.3.A1_at	0.000122231	3.0136	Up	351
PtpAffx.103505.1.S1_at	1.46177e-06	3.01276	Up	352
PtpAffx.201602.1.S1_s_at	0.000324125	3.00937	Up	353
PtpAffx.206022.1.S1_at	0.000306707	3.00562	Up	354
PtpAffx.109173.1.S1_s_at	0.00491732	3.00211	Up	355
Ptp.6662.1.S1_at	4.42194e-05	2.99542	Up	356
PtpAffx.7292.1.S1_at	0.00250765	2.99491	Up	357
PtpAffx.205958.1.S1_at	0.000612169	2.99404	Up	358
Ptp.6334.1.S1_at	0.000270635	2.99271	Up	359
PtpAffx.6695.1.S1_at	7.6337e-05	2.98899	Up	360
Ptp.5651.1.S1_s_at	0.00016015	2.98846	Up	361
PtpAffx.137455.1.S1_s_at	0.000228274	2.98815	Up	362
PtpAffx.116969.1.S1_s_at	7.29521e-06	2.98792	Up	363
PtpAffx.151190.1.S1_s_at	0.000139157	2.98692	Up	364
PtpAffx.116857.1.S1_at	0.000407877	2.98611	Up	365
PtpAffx.148858.1.S1_at	0.00481902	2.98465	Up	366
Ptp.1017.1.A1_at	0.00271108	2.98151	Up	367
PtpAffx.9094.1.S1_at	0.00103148	2.9772	Up	368
PtpAffx.12601.1.S1_at	0.000103862	2.97608	Up	369
PtpAffx.49598.1.A1_s_at	0.000262492	2.9736	Up	370
PtpAffx.6449.1.A1_at	0.00112868	2.9736	Up	371
Ptp.146.1.S1_at	1.49794e-05	2.97328	Up	372
PtpAffx.31381.2.A1_at	2.44077e-05	2.96833	Up	373
PtpAffx.249.621.A1_at	0.00074866	2.96571	Up	374
Ptp.812.1.S1_s_at	9.2947e-05	2.96504	Up	375
Ptp.1822.1.A1_at	6.57198e-06	2.96367	Up	376
Ptp.4747.1.A1_x_at	0.00471472	2.96253	Up	377
PtpAffx.1041.2.A1_a_at	0.000578448	2.95925	Up	378
Ptp.4014.1.S1_s_at	0.00377051	2.95519	Up	379
PtpAffx.212302.1.S1_x_at	0.000783485	2.95464	Up	380
PtpAffx.161358.1.S1_s_at	0.00176457	2.95193	Up	381
PtpAffx.124822.1.S1_at	5.246e-05	2.95041	Up	382
PtpAffx.121812.1.A1_at	1.15548e-05	2.94936	Up	383
PtpAffx.58518.1.S1_at	0.00364852	2.94732	Up	384
PtpAffx.200143.1.S1_at	0.00231204	2.94645	Up	385
PtpAffx.9969.1.A1_at	0.000171112	2.9462	Up	386
PtpAffx.157717.1.S1_at	0.000168431	2.94609	Up	387
Ptp.2380.1.A1_s_at	0.000743894	2.94308	Up	388
PtpAffx.211473.1.S1_at	7.56545e-05	2.93265	Up	389
PtpAffx.28625.1.S1_at	3.05691e-05	2.93164	Up	390
PtpAffx.130908.1.A1_at	0.00406344	2.92899	Up	391
PtpAffx.208583.1.S1_x_at	0.00354693	2.92779	Up	392
PtpAffx.161039.1.S1_at	0.00138031	2.92776	Up	393
PtpAffx.20351.2.S1_a_at	0.000172869	2.92733	Up	394
PtpAffx.35650.1.A1_at	0.000454983	2.92686	Up	395
PtpAffx.525.1.S1_at	0.000619946	2.92627	Up	396
Ptp.3392.1.A1_s_at	4.04304e-05	2.92396	Up	397
Ptp.3381.1.S1_at	0.000283726	2.92171	Up	398
PtpAffx.202077.1.S1_at	0.0017091	2.91974	Up	399
Ptp.3587.1.A1_at	0.00237576	2.91706	Up	400
PtpAffx.50281.1.S1_at	0.00361378	2.91196	Up	401
Ptp.612.1.S1_s_at	0.000998209	2.91091	Up	402
PtpAffx.51617.1.A1_s_at	0.00049424	2.91043	Up	403
PtpAffx.44494.1.A1_at	0.00460414	2.90757	Up	404
PtpAffx.207934.1.S1_s_at	0.000258223	2.90756	Up	405
Ptp.1181.1.S1_s_at	5.35869e-06	2.90722	Up	406
PtpAffx.2090.1.A1_at	0.00430965	2.907	Up	407
PtpAffx.215992.1.S1_at	0.000280536	2.90566	Up	408
PtpAffx.216792.1.S1_at	0.00505521	2.90216	Up	409
Ptp.5163.2.S1_s_at	1.65261e-05	2.89684	Up	410
PtpAffx.91502.2.S1_a_at	0.000204808	2.89054	Up	411
Ptp.5681.1.S1_at	0.000625316	2.88798	Up	412
PtpAffx.109125.1.A1_at	0.00113581	2.88765	Up	413
PtpAffx.43832.2.A1_at	0.00137828	2.88586	Up	414
PtpAffx.155681.1.S1_a_at	7.90044e-06	2.87637	Up	415
Ptp.668.1.S1_at	0.000118838	2.8763	Up	416
PtpAffx.223241.1.S1_s_at	0.00294321	2.87432	Up	417
PtpAffx.201315.1.S1_s_at	0.000217145	2.87417	Up	418
Ptp.4305.1.S1_at	0.000678175	2.87307	Up	419
PtpAffx.283.4.A1_x_at	0.0018647	2.87044	Up	420
PtpAffx.155365.1.S1_s_at	7.44295e-05	2.8699	Up	421
PtpAffx.103522.1.S1_at	6.39229e-06	2.86869	Up	422
PtpAffx.216536.1.S1_at	0.00246384	2.86077	Up	423
PtpAffx.218010.1.S1_s_at	0.000152515	2.86074	Up	424
PtpAffx.219246.1.S1_at	0.00207858	2.85766	Up	425
PtpAffx.53700.1.S1_at	0.00109342	2.85548	Up	426
PtpAffx.213926.1.S1_at	0.00489318	2.85494	Up	427
PtpAffx.200737.1.S1_at	0.000762069	2.85359	Up	428
Ptp.5623.1.S1_at	0.00058163	2.84979	Up	429
PtpAffx.8251.1.S1_at	8.52848e-05	2.84837	Up	430
PtpAffx.205918.1.S1_s_at	0.00040899	2.84614	Up	431
PtpAffx.211140.1.S1_s_at	0.00379256	2.83961	Up	432
PtpAffx.7437.1.S1_x_at	9.77856e-05	2.83567	Up	433
PtpAffx.88826.1.A1_at	0.000149248	2.83531	Up	434
PtpAffx.5152.1.S1_at	0.000750401	2.83413	Up	435
Ptp.1965.1.S1_s_at	3.90672e-05	2.82618	Up	436
Ptp.3481.1.A1_at	0.000190453	2.82446	Up	437
PtpAffx.18283.1.S1_at	0.00117571	2.82444	Up	438
PtpAffx.22915.2.S1_at	0.00120868	2.82441	Up	439
Ptp.559.1.S1_s_at	0.000924364	2.82407	Up	440
Ptp.4718.1.S1_s_at	0.00224165	2.82204	Up	441
PtpAffx.40844.1.S1_at	0.0010663	2.82088	Up	442
Ptp.6122.1.A1_at	0.000213212	2.81047	Up	443
Ptp.1618.1.A1_at	0.000224166	2.81017	Up	444
PtpAffx.202043.1.S1_at	0.000162457	2.8096	Up	445
PtpAffx.33919.2.A1_s_at	0.00135066	2.80518	Up	446
PtpAffx.35682.1.A1_at	0.00227664	2.80516	Up	447
PtpAffx.20151.2.S1_a_at	0.00152221	2.80365	Up	448
PtpAffx.59062.1.A1_at	0.00128514	2.80113	Up	449
PtpAffx.61626.1.S1_a_at	0.000274712	2.79851	Up	450
PtpAffx.31381.1.A1_a_at	0.000101986	2.79617	Up	451
PtpAffx.68890.1.A1_at	7.00585e-05	2.79524	Up	452
Ptp.5214.1.S1_at	0.0038239	2.79077	Up	453
PtpAffx.6302.2.S1_s_at	1.97598e-05	2.79062	Up	454
Ptp.2554.1.A1_at	8.60794e-05	2.78717	Up	455
Ptp.7112.1.S1_at	7.43914e-06	2.78557	Up	456
PtpAffx.213753.1.S1_s_at	0.000487774	2.78414	Up	457
Ptp.6673.1.S1_at	0.000461017	2.78347	Up	458
Ptp.7572.1.S1_s_at	5.99792e-05	2.78098	Up	459
PtpAffx.99317.1.S1_at	9.09231e-05	2.7809	Up	460
Ptp.5942.1.S1_x_at	0.000837287	2.77939	Up	461
Ptp.3104.1.S1_at	2.96614e-05	2.77647	Up	462
PtpAffx.206122.1.S1_at	0.00241006	2.7739	Up	463
PtpAffx.2216.2.S1_at	0.00128051	2.76912	Up	464
PtpAffx.5573.1.A1_at	1.15651e-05	2.76668	Up	465
PtpAffx.55272.1.S1_at	1.87168e-05	2.76662	Up	466
PtpAffx.17980.1.A1_a_at	0.000358701	2.76567	Up	467
PtpAffx.1196.1.S1_at	6.23462e-05	2.76552	Up	468
PtpAffx.162559.1.S1_s_at	0.000243378	2.76076	Up	469
Ptp.5440.1.S1_at	9.31147e-06	2.7558	Up	470
PtpAffx.117115.1.S1_s_at	0.00112694	2.75286	Up	471
PtpAffx.200774.1.S1_at	0.00017685	2.7527	Up	472
PtpAffx.83524.1.A1_at	0.000586837	2.74783	Up	473
PtpAffx.201819.1.S1_at	0.0019548	2.74308	Up	474
PtpAffx.77666.1.S1_at	4.73483e-05	2.73802	Up	475
Ptp.6641.1.S1_s_at	0.00318453	2.7368	Up	476
PtpAffx.17950.1.A1_at	0.00325581	2.73632	Up	477
PtpAffx.217933.1.S1_at	0.000894055	2.73397	Up	478
PtpAffx.4889.1.A1_at	0.00252244	2.72925	Up	479
PtpAffx.14780.1.S1_at	0.00195589	2.72898	Up	480
PtpAffx.84439.1.A1_at	0.00187154	2.72621	Up	481
Ptp.759.1.S1_at	0.00460166	2.72041	Up	482
PtpAffx.73824.1.S1_at	0.00402144	2.71513	Up	483
PtpAffx.3076.1.S1_s_at	0.000361479	2.71098	Up	484
PtpAffx.210358.1.S1_s_at	0.000213795	2.70899	Up	485
PtpAffx.201602.1.S1_x_at	0.000440167	2.69874	Up	486
PtpAffx.86388.1.S1_at	0.000191001	2.69831	Up	487
PtpAffx.77672.2.A1_a_at	0.00220428	2.69706	Up	488
Ptp.1550.1.S1_x_at	5.04793e-05	2.69636	Up	489
PtpAffx.34615.2.A1_at	0.000172509	2.69519	Up	490
PtpAffx.7514.1.S1_at	0.003514	2.69195	Up	491
Ptp.2578.1.S1_s_at	0.000178616	2.69101	Up	492
Ptp.2428.1.S1_at	8.44728e-06	2.68631	Up	493
Ptp.6560.1.S1_at	0.00082494	2.68296	Up	494
PtpAffx.10507.1.A1_at	0.000360881	2.68134	Up	495
PtpAffx.80804.1.S1_s_at	0.00315837	2.68126	Up	496
Ptp.3327.1.S1_at	0.00143283	2.68096	Up	497
PtpAffx.219855.1.S1_s_at	0.000943619	2.67953	Up	498
PtpAffx.9932.2.A1_s_at	0.00220814	2.67727	Up	499
PtpAffx.10090.1.S1_at	0.000119361	2.67708	Up	500
PtpAffx.149310.1.S1_at	0.000499513	2.67578	Up	501
Ptp.7363.1.S1_s_at	1.10143e-05	2.6751	Up	502
PtpAffx.106133.1.S1_s_at	0.00280062	2.67387	Up	503
PtpAffx.224577.1.S1_at	0.00327232	2.6737	Up	504
PtpAffx.203055.1.S1_at	0.000806901	2.65917	Up	505
Ptp.128.1.S1_at	0.00290806	2.6584	Up	506
PtpAffx.133632.2.A1_s_at	0.00405525	2.65541	Up	507
Ptp.5887.1.S1_at	0.00113897	2.65094	Up	508
PtpAffx.32229.1.S1_at	0.0010724	2.64649	Up	509
PtpAffx.200505.1.S1_s_at	0.000595314	2.64336	Up	510
Ptp.6911.1.S1_s_at	4.80621e-05	2.63637	Up	511
Ptp.5868.1.S1_s_at	0.000126794	2.62797	Up	512
PtpAffx.283.5.A1_x_at	0.00376456	2.62323	Up	513
Ptp.5401.1.S1_at	0.000209315	2.62293	Up	514
PtpAffx.214145.1.S1_at	0.000212982	2.62279	Up	515
PtpAffx.149928.1.S1_at	0.0013935	2.62165	Up	516
PtpAffx.213915.1.S1_at	0.00409911	2.61772	Up	517
PtpAffx.146535.1.A1_at	0.000187509	2.61574	Up	518
PtpAffx.221277.1.S1_at	0.00180704	2.61443	Up	519
PtpAffx.213572.1.S1_at	0.000155502	2.61176	Up	520
PtpAffx.5746.4.S1_s_at	0.000343489	2.61116	Up	521
PtpAffx.41718.1.S1_at	0.00188557	2.61006	Up	522
PtpAffx.7804.1.A1_at	1.34136e-05	2.6097	Up	523
PtpAffx.79574.1.A1_at	0.00387816	2.59888	Up	524
PtpAffx.102068.1.A1_at	0.0022405	2.59545	Up	525
PtpAffx.115100.1.A1_at	1.38581e-05	2.59343	Up	526
PtpAffx.522.1.S1_at	0.000694838	2.59014	Up	527
Ptp.829.1.A1_at	0.000383974	2.58909	Up	528
PtpAffx.224655.1.S1_s_at	0.000336766	2.58791	Up	529
PtpAffx.142310.1.S1_at	0.00019926	2.58644	Up	530
Ptp.2227.1.A1_at	0.0018753	2.58516	Up	531
PtpAffx.219964.1.S1_at	7.28925e-06	2.58401	Up	532
PtpAffx.10597.2.S1_at	0.00380055	2.58285	Up	533
PtpAffx.214145.1.S1_x_at	4.41117e-05	2.58238	Up	534
PtpAffx.220980.1.S1_s_at	0.000843887	2.58181	Up	535
Ptp.2162.2.S1_s_at	0.000294506	2.5817	Up	536
PtpAffx.92960.1.S1_at	0.00188408	2.57756	Up	537
PtpAffx.10532.1.S1_a_at	1.48108e-05	2.57696	Up	538
Ptp.6793.1.S1_at	0.0035056	2.57541	Up	539
PtpAffx.43993.1.S1_at	0.00228529	2.57409	Up	540
PtpAffx.18960.1.S1_at	1.49209e-05	2.57346	Up	541
PtpAffx.25163.1.A1_at	0.000107935	2.57092	Up	542
PtpAffx.16590.1.A1_at	0.00213587	2.57066	Up	543
PtpAffx.10930.1.A1_at	0.00137744	2.56636	Up	544
Ptp.7110.2.S1_at	6.54782e-05	2.56525	Up	545
PtpAffx.217986.1.S1_s_at	0.00209741	2.56454	Up	546
PtpAffx.55020.1.A1_at	0.000248414	2.5613	Up	547
PtpAffx.209112.1.S1_at	1.14976e-05	2.55988	Up	548
PtpAffx.20806.1.S1_at	0.00104394	2.55546	Up	549
Ptp.3506.1.S1_at	0.00199602	2.55168	Up	550
PtpAffx.10247.2.S1_at	0.000386369	2.55158	Up	551
Ptp.6484.1.S1_s_at	0.00162407	2.54809	Up	552
Ptp.1194.1.A1_at	0.000570176	2.54454	Up	553
PtpAffx.19564.1.S1_s_at	2.13422e-05	2.54146	Up	554
PtpAffx.202896.1.S1_at	0.000212511	2.54116	Up	555
Ptp.2529.1.S1_at	4.60357e-06	2.538	Up	556
PtpAffx.50797.1.A1_at	0.000762199	2.53797	Up	557
PtpAffx.106389.1.A1_at	0.000628146	2.53706	Up	558
PtpAffx.12097.1.A1_at	0.000237736	2.53675	Up	559
PtpAffx.126959.1.A1_at	0.000329788	2.53625	Up	560
PtpAffx.80100.1.S1_at	0.00238091	2.53598	Up	561
Ptp.6582.1.S1_x_at	0.00182727	2.53471	Up	562
PtpAffx.107256.1.S1_s_at	0.000427217	2.53328	Up	563
PtpAffx.218009.1.S1_s_at	0.00164863	2.53216	Up	564
PtpAffx.20634.4.S1_a_at	0.00133174	2.527	Up	565
PtpAffx.94956.1.A1_at	0.0022802	2.52236	Up	566
PtpAffx.3087.2.A1_s_at	0.00190634	2.52222	Up	567
PtpAffx.11077.1.A1_at	0.000266957	2.5198	Up	568
PtpAffx.114257.1.S1_at	0.00150439	2.51937	Up	569
PtpAffx.15280.1.S1_at	0.00480161	2.51283	Up	570
PtpAffx.58664.1.S1_at	0.000266298	2.50967	Up	571
Ptp.2437.1.S1_at	0.000903373	2.5089	Up	572
Ptp.6662.1.S1_x_at	0.00114214	2.50882	Up	573
PtpAffx.160238.1.A1_at	0.00490879	2.50881	Up	574
PtpAffx.100235.1.S1_s_at	0.00017936	2.50628	Up	575
PtpAffx.16882.2.S1_at	0.000238127	2.50615	Up	576
PtpAffx.213938.1.S1_at	2.74642e-05	2.50281	Up	577
PtpAffx.139618.1.S1_at	0.000874418	2.50087	Up	578
Ptp.5698.1.S1_s_at	0.00319387	2.50073	Up	579
PtpAffx.94670.1.A1_at	0.000202692	2.49901	Up	580
PtpAffx.6950.1.S1_at	9.08295e-05	2.49703	Up	581
PtpAffx.5859.1.S1_at	3.54593e-05	2.495	Up	582
PtpAffx.208384.1.S1_at	0.000452206	2.4948	Up	583
Ptp.3590.1.A1_s_at	0.000278911	2.49445	Up	584
PtpAffx.118422.2.S1_a_at	1.73108e-05	2.49069	Up	585
PtpAffx.164008.1.S1_at	0.0013226	2.48939	Up	586
PtpAffx.201602.1.S1_at	0.00260453	2.48915	Up	587
PtpAffx.217374.1.S1_at	0.00173072	2.48862	Up	588
Ptp.6199.1.S1_at	0.000162856	2.4884	Up	589
PtpAffx.145062.1.A1_at	0.00181415	2.48626	Up	590
PtpAffx.103679.1.A1_at	9.68656e-05	2.48119	Up	591
Ptp.2234.1.S1_s_at	0.00168878	2.47551	Up	592
Ptp.548.1.S1_x_at	0.00416285	2.47533	Up	593
PtpAffx.204109.1.S1_at	0.00395956	2.47197	Up	594
Ptp.1829.1.S1_s_at	0.000938896	2.46982	Up	595
Ptp.1585.1.S1_at	0.000736529	2.46978	Up	596
PtpAffx.4889.1.A1_s_at	0.00116407	2.46807	Up	597
PtpAffx.92942.2.A1_s_at	0.000559189	2.46779	Up	598
PtpAffx.202674.1.S1_at	0.00231155	2.46227	Up	599
PtpAffx.26633.1.S1_at	0.00109102	2.4611	Up	600
Ptp.2219.2.S1_a_at	0.00104859	2.45983	Up	601
PtpAffx.30556.2.S1_s_at	0.00103944	2.45963	Up	602
PtpAffx.201950.1.S1_x_at	0.000142718	2.4582	Up	603
Ptp.5443.1.S1_s_at	0.000196089	2.4558	Up	604
PtpAffx.63777.1.A1_a_at	0.000120054	2.45575	Up	605
Ptp.1930.1.S1_s_at	0.00291932	2.45454	Up	606
PtpAffx.52414.1.S1_at	0.000482069	2.45239	Up	607
Ptp.4675.1.S1_s_at	0.00061849	2.44755	Up	608
PtpAffx.35127.1.A1_at	0.000896625	2.44565	Up	609
Ptp.211.1.A1_at	0.00165004	2.44509	Up	610
PtpAffx.1108.2.A1_a_at	0.00164273	2.44212	Up	611
PtpAffx.205977.1.S1_at	0.000281609	2.43699	Up	612
PtpAffx.2048.1.S1_x_at	0.00277275	2.42712	Up	613
PtpAffx.87980.1.A1_at	9.50647e-05	2.42433	Up	614
PtpAffx.105084.1.S1_at	0.00349474	2.42359	Up	615
Ptp.741.1.A1_at	0.00194993	2.42357	Up	616
PtpAffx.200333.1.S1_at	6.39406e-07	2.42316	Up	617
Ptp.6984.1.S1_at	9.78293e-06	2.42272	Up	618
PtpAffx.159780.1.A1_at	0.000134095	2.42267	Up	619
PtpAffx.47049.1.A1_s_at	5.2389e-05	2.41888	Up	620
PtpAffx.11535.3.S1_s_at	0.00180119	2.41868	Up	621
PtpAffx.98699.2.S1_a_at	0.00172245	2.41431	Up	622
PtpAffx.1066.11.S1_at	0.000776825	2.41188	Up	623
PtpAffx.7804.4.S1_a_at	0.000377879	2.41187	Up	624
PtpAffx.5078.7.A1_at	0.00123485	2.41112	Up	625
PtpAffx.87960.1.S1_s_at	0.00227469	2.40997	Up	626
Ptp.4902.1.S1_at	0.00294995	2.40924	Up	627
PtpAffx.64238.1.S1_s_at	0.000177687	2.40848	Up	628
PtpAffx.61168.1.S1_at	0.00392094	2.40774	Up	629
PtpAffx.67281.1.A1_at	0.00316017	2.40566	Up	630
PtpAffx.210412.1.S1_at	0.000145328	2.40324	Up	631
PtpAffx.212994.1.S1_at	0.000392	2.40002	Up	632
PtpAffx.28269.1.S1_at	0.000997981	2.39841	Up	633
PtpAffx.148851.1.S1_at	0.00444117	2.39817	Up	634
Ptp.5843.1.S1_s_at	0.000276073	2.39508	Up	635
PtpAffx.211847.1.S1_at	7.20067e-05	2.38768	Up	636
Ptp.3776.1.S1_x_at	2.45096e-06	2.38599	Up	637
PtpAffx.81472.1.S1_at	0.000318009	2.38548	Up	638
Ptp.5835.1.S1_at	0.00207817	2.38523	Up	639
Ptp.2176.1.S1_at	0.00138252	2.38019	Up	640
PtpAffx.249.221.S1_at	4.53947e-05	2.3786	Up	641
Ptp.657.1.S1_at	2.96e-05	2.37797	Up	642
Ptp.5848.1.S1_s_at	1.74791e-05	2.36544	Up	643
PtpAffx.213307.1.S1_at	0.00111152	2.36214	Up	644
PtpAffx.11164.1.A1_a_at	2.83283e-05	2.36186	Up	645
PtpAffx.4977.1.A1_at	0.00010638	2.36111	Up	646
PtpAffx.224178.1.S1_s_at	0.00336726	2.36101	Up	647
Ptp.138.1.S1_s_at	7.62942e-06	2.36009	Up	648
PtpAffx.54457.1.S1_at	0.0026892	2.35939	Up	649
PtpAffx.212888.1.S1_at	0.00372835	2.35774	Up	650
PtpAffx.11317.6.A1_a_at	0.000445305	2.35633	Up	651
Ptp.1303.1.S1_at	0.000117367	2.35552	Up	652
PtpAffx.119957.1.S1_s_at	0.000164611	2.35503	Up	653
PtpAffx.27985.1.S1_at	0.000187061	2.35309	Up	654
PtpAffx.201133.1.S1_at	0.00238536	2.35238	Up	655
Ptp.6759.1.S1_at	0.00221108	2.352	Up	656
Ptp.4305.1.S1_s_at	0.000433148	2.35002	Up	657
PtpAffx.76537.1.A1_at	0.000615838	2.34889	Up	658
PtpAffx.249.218.S1_a_at	2.03544e-05	2.3485	Up	659
PtpAffx.2548.2.A1_s_at	0.000405399	2.34569	Up	660
PtpAffx.200551.1.S1_at	0.00046312	2.34511	Up	661
PtpAffx.27090.1.S1_a_at	0.00434855	2.344	Up	662
PtpAffx.86742.1.S1_at	6.26598e-06	2.34215	Up	663
PtpAffx.203713.1.S1_at	0.00163206	2.3413	Up	664
PtpAffx.160389.1.A1_s_at	0.000476488	2.33848	Up	665
PtpAffx.4625.1.S1_a_at	0.00177692	2.33766	Up	666
PtpAffx.111515.1.S1_at	0.00272006	2.33731	Up	667
PtpAffx.122051.1.S1_s_at	0.000143243	2.33636	Up	668
PtpAffx.206122.1.S1_x_at	0.00477336	2.33605	Up	669
PtpAffx.4736.1.A1_s_at	0.00121467	2.33523	Up	670
PtpAffx.149802.1.S1_s_at	0.00334765	2.33073	Up	671
PtpAffx.56004.1.A1_at	0.000232906	2.32961	Up	672
PtpAffx.21922.1.A1_at	0.00171317	2.3287	Up	673
PtpAffx.212071.1.S1_at	0.000389749	2.32672	Up	674
PtpAffx.7536.1.S1_at	0.000351144	2.32629	Up	675
PtpAffx.160058.1.A1_at	9.86504e-05	2.32424	Up	676
PtpAffx.274.2.S1_at	0.00104294	2.32233	Up	677
Ptp.4845.1.S1_at	0.00213964	2.32087	Up	678
PtpAffx.27255.1.S1_at	4.70082e-05	2.31645	Up	679
PtpAffx.203478.1.S1_s_at	0.000600628	2.31603	Up	680
Ptp.6442.1.S1_at	0.000130304	2.31055	Up	681
Ptp.6906.1.A1_x_at	8.5598e-05	2.30992	Up	682
PtpAffx.15919.1.S1_s_at	0.00439544	2.30805	Up	683
Ptp.4376.1.S1_at	4.60406e-05	2.30671	Up	684
PtpAffx.46203.1.S1_s_at	0.00262409	2.30646	Up	685
PtpAffx.25202.1.A1_at	0.000114861	2.30526	Up	686
PtpAffx.114066.1.A1_at	0.000683537	2.30427	Up	687
PtpAffx.203.1.S1_at	0.0021984	2.30393	Up	688
PtpAffx.42523.2.A1_at	7.50783e-06	2.3021	Up	689
PtpAffx.45488.1.A1_a_at	1.85722e-05	2.30177	Up	690
PtpAffx.82607.1.A1_at	0.00199031	2.30144	Up	691
PtpAffx.201349.1.S1_x_at	0.000917709	2.2984	Up	692
PtpAffx.209866.1.S1_at	0.000263913	2.29447	Up	693
PtpAffx.249.469.S1_a_at	1.40975e-05	2.29433	Up	694
PtpAffx.107857.1.A1_s_at	0.00132988	2.28978	Up	695
Ptp.4102.2.A1_a_at	0.00478204	2.28899	Up	696
PtpAffx.39188.1.A1_at	0.00104837	2.28743	Up	697
PtpAffx.117004.2.S1_at	0.00109051	2.28681	Up	698
Ptp.1682.1.A1_s_at	0.000158979	2.28568	Up	699
Ptp.750.1.S1_s_at	1.00671e-05	2.28294	Up	700
PtpAffx.1933.1.A1_at	9.20282e-05	2.28243	Up	701
PtpAffx.146084.1.S1_at	0.00230203	2.28061	Up	702
Ptp.1627.1.A1_s_at	0.000324678	2.27903	Up	703
PtpAffx.78723.1.S1_at	0.00111448	2.27676	Up	704
PtpAffx.123129.1.A1_s_at	0.00106665	2.27621	Up	705
PtpAffx.134656.1.A1_at	3.0758e-05	2.27411	Up	706
PtpAffx.72191.1.A1_at	0.000207495	2.26775	Up	707
PtpAffx.34615.1.S1_at	6.43356e-05	2.26772	Up	708
PtpAffx.151420.1.S1_at	0.00300677	2.26585	Up	709
PtpAffx.145571.1.S1_at	0.00308113	2.26481	Up	710
Ptp.4078.1.S1_s_at	0.00284492	2.26279	Up	711
Ptp.6706.1.S1_x_at	0.00344275	2.26232	Up	712
PtpAffx.222092.1.S1_s_at	0.00341656	2.26094	Up	713
Ptp.6470.1.S1_at	0.00178455	2.26003	Up	714
PtpAffx.98559.1.S1_at	4.57045e-05	2.25828	Up	715
PtpAffx.201644.1.S1_at	0.00252405	2.2569	Up	716
PtpAffx.209808.1.S1_at	0.00272786	2.25628	Up	717
PtpAffx.53050.1.S1_at	0.00410071	2.25338	Up	718
PtpAffx.223380.1.S1_at	0.00302169	2.25173	Up	719
PtpAffx.35127.1.A1_x_at	0.000902965	2.24932	Up	720
PtpAffx.204605.1.S1_at	0.00112634	2.24881	Up	721
Ptp.3094.1.S1_at	0.000332016	2.24818	Up	722
PtpAffx.134131.1.A1_at	0.000554967	2.24654	Up	723
Ptp.2875.1.S1_at	0.00164655	2.24509	Up	724
Ptp.4228.1.S1_at	9.89735e-05	2.24259	Up	725
PtpAffx.215504.1.S1_at	0.0013912	2.24236	Up	726
PtpAffx.204130.1.S1_at	0.000247356	2.24227	Up	727
PtpAffx.154816.1.S1_at	0.00103461	2.2419	Up	728
PtpAffx.39778.1.A1_at	0.00163156	2.24132	Up	729
PtpAffx.162338.1.S1_at	0.000291779	2.24048	Up	730
PtpAffx.56323.1.A1_at	0.000137956	2.23976	Up	731
PtpAffx.54632.1.S1_at	0.00132544	2.23963	Up	732
Ptp.446.1.S1_at	0.00140843	2.23316	Up	733
PtpAffx.83596.1.S1_at	0.00035429	2.23175	Up	734
PtpAffx.202755.1.S1_at	0.000743822	2.22925	Up	735
Ptp.1328.1.S1_at	6.96528e-05	2.22693	Up	736
PtpAffx.46139.1.S1_at	2.72141e-05	2.22623	Up	737
PtpAffx.613.1.A1_at	0.00389804	2.22561	Up	738
PtpAffx.209135.1.S1_at	0.000566125	2.22561	Up	739
PtpAffx.103577.1.S1_at	0.000105384	2.22535	Up	740
PtpAffx.29170.1.S1_at	0.000554861	2.22466	Up	741
PtpAffx.45890.1.A1_at	0.00171068	2.22459	Up	742
PtpAffx.207996.1.S1_at	0.000211903	2.22455	Up	743
Ptp.52.1.S1_at	0.000316792	2.22438	Up	744
PtpAffx.209745.1.S1_at	0.00321521	2.22286	Up	745
PtpAffx.20327.1.A1_at	0.00174994	2.22234	Up	746
Ptp.4083.1.A1_s_at	0.00384542	2.22165	Up	747
PtpAffx.249.469.S1_at	0.000107385	2.2191	Up	748
PtpAffx.99939.1.S1_at	0.00234243	2.21894	Up	749
PtpAffx.136323.2.S1_at	0.00262312	2.21884	Up	750
PtpAffx.63792.1.A1_s_at	0.000814484	2.21724	Up	751
PtpAffx.134514.1.A1_at	1.325e-05	2.21703	Up	752
PtpAffx.86465.1.S1_at	0.00425468	2.21646	Up	753
Ptp.5261.1.S1_s_at	0.00462753	2.21631	Up	754
PtpAffx.212906.1.S1_s_at	0.00155951	2.21186	Up	755
PtpAffx.5465.2.A1_x_at	0.00180777	2.21055	Up	756
PtpAffx.200222.1.S1_at	0.00452415	2.20965	Up	757
Ptp.2362.1.A1_at	0.00270336	2.20675	Up	758
PtpAffx.157387.1.S1_at	0.00025366	2.2064	Up	759
PtpAffx.206683.1.S1_at	0.000121424	2.2061	Up	760
PtpAffx.34354.1.S1_at	0.000178201	2.20537	Up	761
PtpAffx.156635.1.S1_at	0.00328471	2.20491	Up	762
PtpAffx.4795.1.A1_a_at	0.00266833	2.20353	Up	763
Ptp.5202.1.A1_a_at	0.000873959	2.20352	Up	764
PtpAffx.29323.1.A1_s_at	0.00044131	2.20291	Up	765
PtpAffx.7617.1.S1_a_at	0.00373195	2.20116	Up	766
PtpAffx.77365.1.S1_at	0.000171547	2.19823	Up	767
PtpAffx.40357.2.S1_a_at	0.0001106	2.19725	Up	768
PtpAffx.55005.1.A1_at	0.00393849	2.19721	Up	769
PtpAffx.92065.1.S1_a_at	5.73115e-05	2.19637	Up	770
PtpAffx.48900.1.A1_at	0.00101334	2.1935	Up	771
PtpAffx.46094.1.S1_at	3.95044e-05	2.19328	Up	772
Ptp.5897.1.S1_at	0.00368358	2.19071	Up	773
PtpAffx.206643.1.S1_at	0.00027565	2.18902	Up	774
PtpAffx.221082.1.S1_at	0.0018337	2.18815	Up	775
PtpAffx.151134.1.S1_at	0.00205922	2.18655	Up	776
PtpAffx.5968.2.S1_s_at	3.8408e-06	2.186	Up	777
PtpAffx.206920.1.S1_at	0.00151457	2.18276	Up	778
PtpAffx.126635.1.S1_at	0.00250384	2.18229	Up	779
PtpAffx.86795.1.A1_at	0.00036175	2.17922	Up	780
PtpAffx.211355.1.S1_s_at	0.00149536	2.17794	Up	781
Ptp.1550.1.S1_at	0.000182273	2.17618	Up	782
PtpAffx.7213.1.S1_at	0.00216337	2.17536	Up	783
PtpAffx.4350.1.A1_s_at	0.00369547	2.17341	Up	784
PtpAffx.203395.1.S1_at	0.00149148	2.17202	Up	785
PtpAffx.150960.1.S1_at	0.000941276	2.17064	Up	786
PtpAffx.32412.1.S1_at	0.00258515	2.16956	Up	787
Ptp.3043.1.S1_s_at	0.000605296	2.16862	Up	788
PtpAffx.2848.2.A1_at	0.000157418	2.16624	Up	789
PtpAffx.160447.1.A1_at	0.00152531	2.1659	Up	790
Ptp.1425.2.S1_s_at	0.00014944	2.16579	Up	791
PtpAffx.163732.1.S1_s_at	0.00455291	2.16381	Up	792
PtpAffx.203043.1.S1_at	8.77855e-05	2.16188	Up	793
PtpAffx.12219.1.S1_s_at	0.00144382	2.15982	Up	794
PtpAffx.208110.1.S1_s_at	0.00280453	2.15643	Up	795
PtpAffx.210423.1.S1_at	0.00053935	2.15613	Up	796
PtpAffx.209262.1.S1_at	9.77625e-05	2.15427	Up	797
PtpAffx.7804.3.A1_a_at	1.07554e-05	2.15402	Up	798
PtpAffx.159092.1.S1_a_at	0.00014684	2.15193	Up	799
PtpAffx.249.95.S1_a_at	0.000626339	2.15112	Up	800
Ptp.361.1.S1_at	0.00301765	2.15037	Up	801
PtpAffx.210147.1.S1_at	2.0802e-05	2.14955	Up	802
PtpAffx.213404.1.S1_at	2.06322e-06	2.14823	Up	803
Ptp.5695.1.S1_a_at	0.000100087	2.1471	Up	804
Ptp.1854.2.S1_s_at	0.000436228	2.14554	Up	805
PtpAffx.3557.1.S1_at	0.00500862	2.14249	Up	806
PtpAffx.2344.1.S1_at	1.43275e-05	2.13995	Up	807
PtpAffx.27090.1.S1_at	0.000650325	2.13507	Up	808
Ptp.6185.1.S1_at	4.82077e-05	2.1323	Up	809
PtpAffx.145531.1.S1_at	3.36909e-05	2.13164	Up	810
PtpAffx.201879.1.S1_at	0.000299727	2.13122	Up	811
PtpAffx.50938.1.A1_s_at	0.000367787	2.1281	Up	812
PtpAffx.25163.2.A1_at	0.00150313	2.12737	Up	813
PtpAffx.43599.1.A1_a_at	0.000108889	2.12611	Up	814
PtpAffx.24373.1.S1_s_at	0.00101884	2.1247	Up	815
PtpAffx.82948.1.A1_at	0.000625928	2.1243	Up	816
Ptp.7373.1.S1_s_at	0.00054869	2.12386	Up	817
Ptp.3337.1.S1_s_at	0.000141466	2.122	Up	818
PtpAffx.33579.1.A1_at	4.81008e-06	2.12098	Up	819
PtpAffx.17316.1.S1_at	0.00137866	2.12047	Up	820
PtpAffx.204673.1.S1_at	0.00130726	2.11965	Up	821
Ptp.4845.1.S1_x_at	0.00390946	2.11958	Up	822
PtpAffx.11535.3.S1_at	0.00414411	2.11922	Up	823
Ptp.6519.1.S1_s_at	0.00217774	2.11884	Up	824
PtpAffx.215809.1.S1_at	0.000376183	2.11509	Up	825
Ptp.6197.1.S1_s_at	0.00125673	2.11498	Up	826
Ptp.6638.1.S1_s_at	0.000206885	2.11357	Up	827
PtpAffx.24775.1.A1_x_at	0.000580187	2.11337	Up	828
PtpAffx.210284.1.S1_s_at	0.00155072	2.10801	Up	829
Ptp.2986.1.S1_at	0.000171138	2.1067	Up	830
PtpAffx.209807.1.S1_at	0.00111169	2.10668	Up	831
PtpAffx.214333.1.S1_at	0.000140272	2.104	Up	832
PtpAffx.11482.2.A1_a_at	0.000140854	2.10356	Up	833
PtpAffx.2779.1.S1_s_at	6.2833e-05	2.10288	Up	834
PtpAffx.70214.1.A1_s_at	0.000647397	2.10198	Up	835
PtpAffx.200032.1.S1_at	0.00283317	2.10053	Up	836
PtpAffx.210812.1.S1_at	1.4995e-05	2.10037	Up	837
PtpAffx.115086.1.A1_at	0.00375723	2.09174	Up	838
PtpAffx.223380.1.S1_s_at	3.43775e-06	2.09132	Up	839
PtpAffx.209112.1.S1_x_at	7.34946e-06	2.08859	Up	840
Ptp.5922.1.S1_s_at	0.000926176	2.08828	Up	841
PtpAffx.36032.1.S1_s_at	0.000826689	2.08632	Up	842
PtpAffx.80897.1.S1_at	1.32627e-05	2.0857	Up	843
PtpAffx.12342.3.S1_at	0.00302418	2.08569	Up	844
Ptp.1447.1.S1_at	0.00482551	2.08364	Up	845
PtpAffx.891.8.S1_at	0.000401574	2.08029	Up	846
PtpAffx.5159.3.S1_at	0.00155834	2.08018	Up	847
PtpAffx.35738.1.A1_at	0.00176688	2.0785	Up	848
Ptp.336.1.S1_at	0.000409668	2.0784	Up	849
Ptp.3659.1.A1_s_at	7.15189e-05	2.0767	Up	850
PtpAffx.216564.1.S1_s_at	0.000976782	2.07538	Up	851
PtpAffx.163198.1.S1_s_at	0.00254972	2.07434	Up	852
Ptp.2360.1.S1_at	0.00114485	2.07372	Up	853
PtpAffx.123170.1.S1_at	0.000156602	2.07171	Up	854
PtpAffx.204476.1.S1_at	5.16775e-05	2.07048	Up	855
PtpAffx.109871.1.S1_at	0.00137131	2.07038	Up	856
Ptp.7469.1.S1_at	3.69172e-05	2.06829	Up	857
PtpAffx.204540.1.S1_at	0.00342351	2.06828	Up	858
PtpAffx.28100.1.S1_at	0.00297979	2.06777	Up	859
PtpAffx.5241.1.S1_at	0.000760837	2.06702	Up	860
Ptp.548.1.S1_at	0.00349705	2.06604	Up	861
PtpAffx.149608.1.A1_at	0.000216799	2.06604	Up	862
Ptp.2794.1.S1_s_at	0.00286195	2.06443	Up	863
PtpAffx.73869.1.S1_at	0.00254885	2.05968	Up	864
PtpAffx.210175.1.S1_at	0.000118301	2.05911	Up	865
PtpAffx.52137.1.A1_at	0.00222401	2.05842	Up	866
PtpAffx.249.218.S1_at	0.000354137	2.05799	Up	867
PtpAffx.161323.2.S1_s_at	5.00313e-05	2.05785	Up	868
Ptp.2512.1.S1_s_at	0.000168123	2.05672	Up	869
Ptp.6352.1.A1_s_at	2.67338e-05	2.05595	Up	870
PtpAffx.202958.1.S1_at	0.000963674	2.05449	Up	871
PtpAffx.120369.1.S1_s_at	0.00251605	2.05389	Up	872
PtpAffx.25432.1.S1_x_at	0.00285157	2.05128	Up	873
PtpAffx.3574.1.A1_at	0.000800279	2.05125	Up	874
PtpAffx.31355.1.A1_at	0.00130195	2.04832	Up	875
PtpAffx.5746.2.S1_x_at	0.00022644	2.04594	Up	876
Ptp.5517.2.A1_at	0.00103015	2.04591	Up	877
PtpAffx.66608.1.S1_at	3.51034e-05	2.04541	Up	878
PtpAffx.99131.1.S1_at	0.000148642	2.04471	Up	879
PtpAffx.49565.1.A1_at	0.00012882	2.04413	Up	880
PtpAffx.4817.2.A1_at	0.0019082	2.04191	Up	881
PtpAffx.1205.2.S1_at	0.00418342	2.03941	Up	882
PtpAffx.139136.1.S1_at	0.00452725	2.03867	Up	883
PtpAffx.47285.1.S1_s_at	0.000365906	2.03665	Up	884
PtpAffx.224148.1.S1_at	0.000423641	2.03513	Up	885
Ptp.5966.1.S1_s_at	0.0042605	2.0324	Up	886
PtpAffx.145771.1.A1_s_at	0.000296032	2.03224	Up	887
Ptp.274.1.S1_at	0.00097099	2.03072	Up	888
PtpAffx.106245.1.A1_at	0.000119704	2.03054	Up	889
PtpAffx.219.1.S1_at	0.000295994	2.03046	Up	890
PtpAffx.213986.1.S1_s_at	0.000449015	2.02689	Up	891
PtpAffx.159092.1.S1_at	1.85092e-05	2.02005	Up	892
PtpAffx.102311.1.A1_at	0.00122337	2.01887	Up	893
Ptp.3990.1.S1_s_at	0.00110379	2.01703	Up	894
PtpAffx.88174.1.A1_at	0.000162081	2.01616	Up	895
Ptp.5504.1.S1_at	0.00389726	2.01343	Up	896
PtpAffx.15950.1.S1_at	0.00217526	2.01318	Up	897
PtpAffx.30483.1.S1_s_at	2.14231e-05	2.01099	Up	898
PtpAffx.203047.1.S1_at	0.00206131	2.01035	Up	899
Ptp.5237.1.S1_at	0.0046504	2.00929	Up	900
PtpAffx.212938.1.S1_at	0.00317153	2.00902	Up	901
PtpAffx.1122.1.S1_a_at	2.87234e-07	2.00873	Up	902
PtpAffx.11220.1.S1_s_at	0.00159627	2.00692	Up	903
PtpAffx.32367.1.S1_at	0.000376139	2.00688	Up	904
PtpAffx.1208.2.A1_at	3.49644e-05	2.0042	Up	905
PtpAffx.205151.1.S1_at	7.60721e-05	2.00376	Up	906
PtpAffx.26858.1.S1_at	0.000432588	2.00332	Up	907
Ptp.649.2.A1_at	0.00178505	2.00263	Up	908
PtpAffx.215666.1.S1_at	2.44518e-05	2.00255	Up	909
PtpAffx.203432.1.S1_at	0.00449268	2.00253	Up	910
PtpAffx.149012.1.A1_at	0.00175142	2.001	Up	911
PtpAffx.130908.2.A1_at	0.00010619	1.99663	Up	912
PtpAffx.213389.1.S1_s_at	0.00450111	1.99254	Up	913
PtpAffx.212821.1.S1_at	0.00168597	1.99232	Up	914
PtpAffx.222284.1.S1_at	0.00390361	1.99188	Up	915
Ptp.5998.1.S1_at	0.0001723	1.99155	Up	916
PtpAffx.133825.1.A1_at	0.00373162	1.98988	Up	917
PtpAffx.202528.1.S1_at	0.00116402	1.98622	Up	918
PtpAffx.212191.1.S1_at	0.00487282	1.9862	Up	919
PtpAffx.13059.1.S1_s_at	0.00315698	1.986	Up	920
Ptp.4956.1.A1_x_at	0.00125613	1.98568	Up	921
PtpAffx.217465.1.S1_s_at	0.00339966	1.98517	Up	922
PtpAffx.127722.1.A1_at	0.000246198	1.98517	Up	923
PtpAffx.274.1.S1_a_at	0.000827403	1.98498	Up	924
PtpAffx.212905.1.S1_s_at	0.000676851	1.98442	Up	925
PtpAffx.25457.3.S1_a_at	0.000584897	1.98342	Up	926
PtpAffx.205275.1.S1_at	0.00101686	1.98259	Up	927
PtpAffx.5875.2.A1_a_at	0.00521211	1.98206	Up	928
PtpAffx.11239.1.S1_s_at	0.000714809	1.98024	Up	929
Ptp.5593.1.S1_at	0.00476141	1.97939	Up	930
PtpAffx.4365.1.A1_a_at	4.05487e-05	1.97854	Up	931
PtpAffx.41319.1.S1_a_at	0.000310292	1.97703	Up	932
Ptp.5678.1.S1_at	0.00266674	1.97567	Up	933
Ptp.725.1.A1_at	8.76108e-06	1.97443	Up	934
Ptp.981.1.S1_at	0.00271093	1.97318	Up	935
PtpAffx.976.1.A1_at	0.000417208	1.97232	Up	936
PtpAffx.249.130.A1_at	0.00310079	1.97082	Up	937
PtpAffx.30128.1.S1_at	3.27427e-05	1.9707	Up	938
PtpAffx.12443.4.A1_s_at	0.000229517	1.97014	Up	939
Ptp.4301.1.S1_s_at	4.14465e-05	1.96961	Up	940
PtpAffx.56787.1.S1_at	0.000143544	1.96958	Up	941
PtpAffx.4634.1.A1_at	0.00103384	1.9663	Up	942
Ptp.7932.1.S1_at	0.000174756	1.96566	Up	943
Ptp.6758.1.A1_x_at	0.000302492	1.964	Up	944
PtpAffx.13160.1.A1_at	0.00199918	1.96341	Up	945
PtpAffx.57990.1.A1_s_at	0.000111327	1.9633	Up	946
Ptp.2360.1.S1_s_at	0.00510013	1.96288	Up	947
PtpAffx.110147.1.A1_s_at	0.000214179	1.9601	Up	948
PtpAffx.100744.1.S1_s_at	0.000728342	1.95977	Up	949
PtpAffx.454.6.A1_at	0.00225173	1.95964	Up	950
Ptp.6803.1.S1_at	0.00159077	1.95932	Up	951
PtpAffx.43257.1.S1_s_at	0.000265074	1.95908	Up	952
PtpAffx.35127.2.A1_s_at	0.000266073	1.95709	Up	953
PtpAffx.211295.1.S1_at	0.000356421	1.95707	Up	954
PtpAffx.39341.1.S1_at	0.00157608	1.95517	Up	955
PtpAffx.200249.1.S1_s_at	1.72027e-05	1.95349	Up	956
PtpAffx.80031.1.A1_s_at	0.000317124	1.95248	Up	957
Ptp.722.1.S1_at	0.00122685	1.95224	Up	958
PtpAffx.19002.1.S1_at	0.00270019	1.95083	Up	959
PtpAffx.4823.2.A1_a_at	0.00124943	1.95081	Up	960
PtpAffx.65303.2.S1_s_at	0.000461985	1.94869	Up	961
PtpAffx.92648.1.S1_at	0.00150352	1.94869	Up	962
PtpAffx.44748.1.S1_s_at	0.00210909	1.94844	Up	963
PtpAffx.25940.1.S1_s_at	0.00299015	1.94708	Up	964
Ptp.2000.1.S1_at	0.00213528	1.94683	Up	965
Ptp.4956.1.A1_at	0.00168591	1.94564	Up	966
PtpAffx.9682.1.A1_a_at	0.000219618	1.94527	Up	967
Ptp.2847.1.A1_at	1.50863e-05	1.94512	Up	968
Ptp.7112.1.S1_s_at	0.000226947	1.94456	Up	969
PtpAffx.83486.1.S1_at	0.000934352	1.9429	Up	970
Ptp.3075.1.S1_at	2.51877e-05	1.94199	Up	971
PtpAffx.209268.1.S1_at	0.000684953	1.93981	Up	972
PtpAffx.33101.2.S1_s_at	0.00363673	1.93954	Up	973
Ptp.2490.1.S1_at	0.00314068	1.93934	Up	974
PtpAffx.116936.1.S1_at	4.47074e-05	1.93925	Up	975
PtpAffx.10990.2.S1_at	0.00294437	1.93791	Up	976
PtpAffx.11077.4.A1_s_at	0.000786644	1.93612	Up	977
Ptp.5314.1.S1_s_at	0.000681476	1.93557	Up	978
PtpAffx.205243.1.S1_at	0.00198097	1.93544	Up	979
PtpAffx.211740.1.S1_s_at	0.00255208	1.93544	Up	980
PtpAffx.223317.1.S1_at	0.00221018	1.93236	Up	981
PtpAffx.127520.1.A1_at	0.00131167	1.93142	Up	982
Ptp.5407.1.S1_at	0.00018842	1.93137	Up	983
Ptp.5530.1.S1_at	0.000174512	1.92868	Up	984
Ptp.44.1.A1_at	8.05191e-05	1.92828	Up	985
PtpAffx.140.1.S1_at	0.000202822	1.92825	Up	986
PtpAffx.207176.1.S1_at	9.04607e-06	1.92773	Up	987
PtpAffx.505.1.A1_at	0.00408364	1.92629	Up	988
PtpAffx.107643.1.A1_at	0.00131157	1.92532	Up	989
PtpAffx.209713.1.S1_at	0.00386709	1.92419	Up	990
PtpAffx.155797.1.S1_at	0.000741948	1.92404	Up	991
Ptp.4110.2.S1_s_at	0.00416719	1.92347	Up	992
Ptp.2538.1.S1_at	0.00205696	1.92251	Up	993
PtpAffx.73798.1.S1_at	0.000662427	1.92248	Up	994
PtpAffx.14737.1.A1_s_at	0.00152882	1.92207	Up	995
PtpAffx.218926.1.S1_at	6.68278e-05	1.92122	Up	996
PtpAffx.218670.1.S1_at	0.00061579	1.91751	Up	997
PtpAffx.200654.1.S1_at	0.00175513	1.91397	Up	998
PtpAffx.207486.1.S1_x_at	5.13639e-05	1.91354	Up	999
Ptp.5087.1.S1_s_at	2.00723e-05	1.90968	Up	1000
PtpAffx.95733.1.A1_at	6.80243e-06	1.90967	Up	1001
PtpAffx.207326.1.S1_s_at	2.26978e-05	1.90942	Up	1002
PtpAffx.52368.1.S1_s_at	6.4586e-05	1.90899	Up	1003
Ptp.3991.1.S1_s_at	0.000545234	1.90649	Up	1004
PtpAffx.147079.1.A1_at	0.000173251	1.90607	Up	1005
PtpAffx.202562.1.S1_s_at	0.000344416	1.90411	Up	1006
PtpAffx.51877.1.S1_at	6.53715e-06	1.90367	Up	1007
Ptp.1517.2.S1_at	0.00185094	1.90269	Up	1008
PtpAffx.201205.1.S1_at	0.00244798	1.90199	Up	1009
PtpAffx.1044.2.A1_at	0.00129397	1.90075	Up	1010
Ptp.1996.1.S1_s_at	3.67034e-05	1.89908	Up	1011
PtpAffx.25650.2.S1_at	0.000467929	1.89812	Up	1012
PtpAffx.200273.1.S1_at	0.00376278	1.89498	Up	1013
PtpAffx.129.1.A1_at	0.00156575	1.89441	Up	1014
Ptp.734.1.A1_at	0.000347418	1.89364	Up	1015
PtpAffx.6105.3.S1_at	0.00071003	1.89329	Up	1016
PtpAffx.1172.3.S1_a_at	0.000295001	1.89117	Up	1017
Ptp.5186.1.S1_at	0.00119568	1.88324	Up	1018
Ptp.1923.1.A1_s_at	0.00162723	1.88303	Up	1019
PtpAffx.911.1.A1_at	0.00132878	1.88243	Up	1020
PtpAffx.3173.1.S1_a_at	0.000460672	1.88231	Up	1021
PtpAffx.213577.1.S1_at	0.00402507	1.87984	Up	1022
PtpAffx.49718.2.S1_a_at	0.000750423	1.87925	Up	1023
PtpAffx.32381.1.S1_s_at	0.00249256	1.87701	Up	1024
Ptp.4853.1.S1_at	0.0028147	1.87407	Up	1025
PtpAffx.3455.1.S1_at	0.000981072	1.8714	Up	1026
PtpAffx.108741.1.A1_at	0.00111515	1.87137	Up	1027
PtpAffx.28711.1.S1_at	0.000465624	1.86945	Up	1028
Ptp.4813.1.S1_s_at	0.00175466	1.86941	Up	1029
PtpAffx.10386.1.S1_at	0.00404373	1.8681	Up	1030
PtpAffx.100451.1.S1_at	0.000489119	1.86364	Up	1031
PtpAffx.209285.1.S1_at	0.00488586	1.86364	Up	1032
PtpAffx.129062.1.S1_at	0.00421495	1.86353	Up	1033
Ptp.1579.1.S1_at	0.00194435	1.86128	Up	1034
PtpAffx.201980.1.S1_at	0.00351248	1.86119	Up	1035
PtpAffx.14923.1.A1_at	0.00143287	1.85845	Up	1036
PtpAffx.10750.1.A1_s_at	0.00114446	1.85839	Up	1037
Ptp.1646.1.S1_a_at	0.00167728	1.85781	Up	1038
Ptp.5203.1.S1_at	0.00447081	1.85662	Up	1039
Ptp.1643.1.S1_s_at	0.00440066	1.85407	Up	1040
PtpAffx.56718.1.A1_at	0.00117227	1.85289	Up	1041
PtpAffx.29245.1.A1_at	0.000819585	1.85259	Up	1042
Ptp.8014.1.S1_at	0.000174025	1.85241	Up	1043
Ptp.7566.1.S1_at	0.000484574	1.85235	Up	1044
PtpAffx.49323.1.S1_s_at	0.00111554	1.85218	Up	1045
PtpAffx.204183.1.S1_at	0.00281196	1.84957	Up	1046
PtpAffx.2320.1.S1_at	0.000120039	1.84869	Up	1047
Ptp.2611.2.A1_a_at	0.00018409	1.84723	Up	1048
PtpAffx.225375.1.S1_at	0.00245184	1.84508	Up	1049
Ptp.3373.1.A1_at	0.000567209	1.84453	Up	1050
PtpAffx.151826.1.A1_at	0.000371655	1.84415	Up	1051
PtpAffx.114848.1.A1_at	9.94585e-06	1.84408	Up	1052
PtpAffx.19389.1.S1_at	4.9311e-05	1.84381	Up	1053
Ptp.5762.1.S1_at	0.000218281	1.84328	Up	1054
PtpAffx.117202.1.A1_at	0.000181816	1.84102	Up	1055
PtpAffx.214384.1.S1_at	0.00330603	1.84068	Up	1056
PtpAffx.214474.1.S1_at	0.000563056	1.84037	Up	1057
PtpAffx.210975.1.S1_x_at	0.00284907	1.84025	Up	1058
PtpAffx.5746.3.S1_s_at	0.0021826	1.83915	Up	1059
Ptp.5938.1.S1_at	0.000407702	1.839	Up	1060
PtpAffx.223294.1.S1_at	0.00275517	1.8378	Up	1061
PtpAffx.13865.1.S1_a_at	0.00262703	1.83634	Up	1062
PtpAffx.59020.1.A1_at	0.000211664	1.83536	Up	1063
PtpAffx.215872.1.S1_at	0.0039046	1.83513	Up	1064
PtpAffx.201476.1.S1_at	0.000149751	1.83412	Up	1065
PtpAffx.222499.1.S1_s_at	8.23071e-06	1.83406	Up	1066
PtpAffx.6302.1.S1_s_at	0.00104168	1.82998	Up	1067
Ptp.6485.1.S1_s_at	0.000466564	1.82961	Up	1068
PtpAffx.155705.1.S1_s_at	0.00442878	1.82895	Up	1069
PtpAffx.7456.1.S1_s_at	4.3002e-05	1.82821	Up	1070
Ptp.7363.1.S1_at	0.000340674	1.82742	Up	1071
Ptp.706.1.S1_at	0.000329103	1.82622	Up	1072
PtpAffx.49323.2.S1_at	0.00247857	1.82355	Up	1073
PtpAffx.274.1.S1_at	0.000216273	1.82245	Up	1074
PtpAffx.96651.1.S1_at	0.000603757	1.82047	Up	1075
PtpAffx.1615.3.S1_s_at	0.00461174	1.81989	Up	1076
PtpAffx.11317.1.A1_x_at	0.000511904	1.81896	Up	1077
PtpAffx.454.37.A1_a_at	0.000263097	1.81875	Up	1078
Ptp.6565.1.S1_s_at	3.44702e-05	1.81694	Up	1079
PtpAffx.218560.1.S1_s_at	0.000144776	1.8161	Up	1080
PtpAffx.12496.1.S1_at	0.002404	1.8144	Up	1081
PtpAffx.127060.1.A1_at	0.000311648	1.81416	Up	1082
Ptp.5308.1.S1_s_at	0.00178956	1.81345	Up	1083
PtpAffx.22649.2.S1_a_at	0.000210893	1.81283	Up	1084
PtpAffx.156186.1.S1_at	0.0038531	1.80971	Up	1085
PtpAffx.204550.1.S1_at	0.000452257	1.80798	Up	1086
PtpAffx.71404.1.A1_at	0.00148391	1.8076	Up	1087
PtpAffx.1169.10.A1_at	0.000119444	1.8068	Up	1088
PtpAffx.210190.1.S1_at	0.00115156	1.80613	Up	1089
PtpAffx.82316.1.A1_at	0.001197	1.80564	Up	1090
PtpAffx.153388.1.A1_at	0.00324249	1.80561	Up	1091
Ptp.4703.1.S1_at	0.000747885	1.80463	Up	1092
Ptp.4444.1.S1_at	0.00162116	1.8046	Up	1093
PtpAffx.47353.1.S1_at	5.8966e-05	1.8031	Up	1094
PtpAffx.202334.1.S1_at	0.000850014	1.80274	Up	1095
PtpAffx.225037.1.S1_at	0.00483931	1.80256	Up	1096
PtpAffx.37134.1.A1_at	6.34989e-05	1.80127	Up	1097
PtpAffx.87154.1.A1_at	0.00140667	1.80042	Up	1098
PtpAffx.210671.1.S1_at	0.00507031	1.79876	Up	1099
Ptp.2948.1.S1_at	0.00425336	1.79853	Up	1100
Ptp.5277.1.S1_s_at	0.000967554	1.79805	Up	1101
PtpAffx.48231.2.S1_s_at	0.00106848	1.79719	Up	1102
PtpAffx.37138.1.S1_s_at	0.00100199	1.79708	Up	1103
PtpAffx.26013.1.S1_at	9.01905e-05	1.79544	Up	1104
PtpAffx.201649.1.S1_at	0.00052843	1.79479	Up	1105
PtpAffx.72296.1.S1_s_at	0.000609776	1.79405	Up	1106
Ptp.2713.1.S1_at	4.80336e-05	1.79375	Up	1107
PtpAffx.218692.1.S1_at	0.00025248	1.79323	Up	1108
PtpAffx.215868.1.S1_at	0.00193384	1.7884	Up	1109
Ptp.7552.1.S1_s_at	0.00142195	1.787	Up	1110
PtpAffx.81718.1.A1_at	0.00193324	1.78604	Up	1111
Ptp.6481.1.S1_s_at	0.000238826	1.78571	Up	1112
PtpAffx.211740.1.S1_at	0.00274246	1.78441	Up	1113
PtpAffx.95244.1.A1_at	0.00268314	1.78393	Up	1114
Ptp.2059.1.S1_at	0.000349836	1.78366	Up	1115
PtpAffx.10157.1.A1_a_at	0.00233339	1.78334	Up	1116
PtpAffx.117628.1.S1_at	0.00505891	1.782	Up	1117
PtpAffx.151493.1.S1_at	0.000654247	1.77923	Up	1118
Ptp.6414.1.S1_at	0.000828976	1.7754	Up	1119
PtpAffx.159811.1.A1_s_at	7.62084e-06	1.77481	Up	1120
PtpAffx.5409.1.A1_at	0.00144204	1.77259	Up	1121
Ptp.6891.1.S1_at	0.000801538	1.77093	Up	1122
PtpAffx.84598.1.S1_at	0.00041891	1.77029	Up	1123
Ptp.4379.1.S1_s_at	0.000724946	1.76789	Up	1124
PtpAffx.53241.1.A1_at	0.000213488	1.76691	Up	1125
PtpAffx.202674.1.S1_s_at	0.0014797	1.76641	Up	1126
PtpAffx.231.2.S1_a_at	0.00204636	1.76517	Up	1127
PtpAffx.94838.1.A1_at	0.000129394	1.76492	Up	1128
Ptp.1290.1.A1_at	7.7049e-05	1.76329	Up	1129
PtpAffx.22429.2.A1_a_at	0.000164851	1.76114	Up	1130
PtpAffx.213728.1.S1_at	0.000133672	1.75871	Up	1131
PtpAffx.205353.1.S1_at	0.00493113	1.75861	Up	1132
Ptp.3469.1.S1_at	0.000202609	1.75786	Up	1133
PtpAffx.206113.1.S1_at	0.00204016	1.75744	Up	1134
PtpAffx.163456.1.S1_at	0.00266701	1.75484	Up	1135
PtpAffx.158411.1.S1_s_at	0.0013896	1.75372	Up	1136
PtpAffx.109384.1.A1_at	0.00340236	1.75229	Up	1137
PtpAffx.29280.1.A1_at	0.00113794	1.75161	Up	1138
PtpAffx.4042.1.S1_at	0.000437966	1.75087	Up	1139
Ptp.7257.1.A1_at	0.00105616	1.75067	Up	1140
Ptp.4891.2.A1_at	0.000329036	1.74995	Up	1141
Ptp.2356.1.A1_at	5.59353e-05	1.74991	Up	1142
PtpAffx.8534.1.S1_s_at	0.00247815	1.74632	Up	1143
PtpAffx.125952.1.S1_s_at	0.00126096	1.7461	Up	1144
PtpAffx.140896.2.A1_at	0.00284623	1.74187	Up	1145
PtpAffx.154622.1.S1_at	0.000897867	1.74129	Up	1146
Ptp.5965.1.S1_s_at	0.000294986	1.74063	Up	1147
PtpAffx.214390.1.S1_at	0.00251654	1.74042	Up	1148
PtpAffx.210072.1.S1_at	0.00236025	1.73886	Up	1149
PtpAffx.20296.1.A1_at	0.00128502	1.73847	Up	1150
PtpAffx.207482.1.S1_at	0.000342248	1.73588	Up	1151
PtpAffx.58828.1.S1_at	0.00182945	1.73559	Up	1152
PtpAffx.156685.1.S1_at	0.00049189	1.73507	Up	1153
PtpAffx.297.2.A1_a_at	0.00224351	1.73375	Up	1154
PtpAffx.151873.1.A1_at	6.30854e-05	1.73122	Up	1155
PtpAffx.221148.1.S1_at	0.00083475	1.73113	Up	1156
PtpAffx.205885.1.S1_at	8.74867e-05	1.73106	Up	1157
Ptp.2124.1.A1_s_at	1.00823e-05	1.7309	Up	1158
PtpAffx.206359.1.S1_at	0.00189501	1.73055	Up	1159
PtpAffx.17575.1.S1_at	0.00440957	1.7285	Up	1160
Ptp.20.1.A1_at	0.00025148	1.72653	Up	1161
PtpAffx.7498.1.S1_at	3.56158e-06	1.72578	Up	1162
PtpAffx.5465.1.A1_x_at	0.00380492	1.72487	Up	1163
Ptp.2159.1.S1_s_at	0.00316888	1.72426	Up	1164
Ptp.3954.1.S1_a_at	0.00339993	1.72414	Up	1165
Ptp.6663.1.S1_a_at	4.61029e-05	1.72366	Up	1166
Ptp.4678.1.S1_at	0.000264126	1.7233	Up	1167
PtpAffx.4365.1.A1_x_at	0.000193094	1.72306	Up	1168
PtpAffx.77934.1.S1_at	0.000132329	1.72246	Up	1169
Ptp.5958.1.S1_s_at	0.000459151	1.72164	Up	1170
PtpAffx.105555.2.S1_s_at	0.000468423	1.72072	Up	1171
PtpAffx.204643.1.S1_s_at	5.33572e-05	1.7203	Up	1172
PtpAffx.72180.1.S1_s_at	0.0002099	1.71804	Up	1173
PtpAffx.102073.1.A1_s_at	0.00466727	1.717	Up	1174
Ptp.4964.1.S1_at	0.00441725	1.71658	Up	1175
Ptp.1773.1.A1_at	0.00167793	1.7159	Up	1176
PtpAffx.109349.1.S1_s_at	0.0001242	1.71578	Up	1177
PtpAffx.207986.1.S1_s_at	0.00141983	1.71203	Up	1178
PtpAffx.34481.1.A1_at	0.00132681	1.71076	Up	1179
PtpAffx.224655.1.S1_at	0.000194898	1.71072	Up	1180
Ptp.2064.1.S1_at	0.00421745	1.71018	Up	1181
Ptp.6986.1.S1_at	0.000377783	1.70918	Up	1182
Ptp.3608.1.S1_s_at	0.000829067	1.70873	Up	1183
PtpAffx.1108.3.A1_a_at	0.00108825	1.70654	Up	1184
PtpAffx.103853.1.A1_at	8.97808e-05	1.70504	Up	1185
PtpAffx.34041.1.A1_at	0.000817231	1.70423	Up	1186
PtpAffx.158726.1.S1_at	0.00205783	1.7028	Up	1187
PtpAffx.214177.1.S1_at	9.75972e-05	1.70247	Up	1188
PtpAffx.200988.1.S1_at	0.00210647	1.70223	Up	1189
PtpAffx.63840.1.A1_s_at	0.000742259	1.70144	Up	1190
Ptp.6332.1.S1_at	0.00169917	1.70066	Up	1191
PtpAffx.201330.1.S1_at	0.0010051	1.69853	Up	1192
PtpAffx.57186.1.A1_at	0.000370064	1.69838	Up	1193
Ptp.5818.1.S1_s_at	0.00017971	1.69798	Up	1194
Ptp.7651.1.S1_at	0.00276738	1.69556	Up	1195
Ptp.961.1.A1_at	0.00102937	1.69442	Up	1196
Ptp.2928.1.A1_at	0.0018867	1.69431	Up	1197
PtpAffx.211378.1.S1_x_at	0.00362071	1.69397	Up	1198
PtpAffx.139109.1.S1_s_at	0.00259822	1.69307	Up	1199
Ptp.1912.1.A1_s_at	0.00324945	1.69281	Up	1200
PtpAffx.6121.1.S1_at	0.000774223	1.69281	Up	1201
PtpAffx.209765.1.S1_at	0.00055703	1.69187	Up	1202
Ptp.4024.1.S1_a_at	0.00348273	1.6912	Up	1203
Ptp.7201.1.A1_at	0.00214984	1.69013	Up	1204
Ptp.7158.1.S1_at	0.000107414	1.68917	Up	1205
PtpAffx.144328.2.S1_at	0.00236596	1.68803	Up	1206
PtpAffx.23468.1.S1_at	0.00321048	1.68681	Up	1207
Ptp.6758.1.A1_at	0.000451315	1.68613	Up	1208
PtpAffx.44525.1.A1_at	0.00101959	1.6856	Up	1209
PtpAffx.131798.1.S1_at	0.00383493	1.68519	Up	1210
Ptp.7088.1.S1_at	0.00181193	1.6843	Up	1211
Ptp.6542.1.S1_at	0.00164121	1.68324	Up	1212
PtpAffx.39752.1.A1_s_at	0.000545692	1.68269	Up	1213
Ptp.3160.1.S1_at	0.00159999	1.67999	Up	1214
PtpAffx.201426.1.S1_s_at	0.000435367	1.67908	Up	1215
PtpAffx.214835.1.S1_s_at	0.000143357	1.67903	Up	1216
Ptp.5817.1.S1_at	0.00209936	1.67859	Up	1217
PtpAffx.11668.1.A1_at	5.4958e-05	1.67801	Up	1218
Ptp.4068.1.A1_a_at	0.000350287	1.67473	Up	1219
PtpAffx.24997.1.S1_at	0.000988505	1.67312	Up	1220
PtpAffx.4136.1.S1_at	5.39609e-05	1.67274	Up	1221
PtpAffx.200421.1.S1_at	0.000912332	1.67076	Up	1222
PtpAffx.208480.1.S1_at	0.000454051	1.67	Up	1223
Ptp.5631.1.S1_at	0.00151699	1.66999	Up	1224
PtpAffx.209276.1.S1_s_at	0.00361304	1.66975	Up	1225
Ptp.5403.1.S1_at	0.00220133	1.66973	Up	1226
PtpAffx.5581.2.S1_a_at	7.51363e-05	1.6673	Up	1227
PtpAffx.109942.1.S1_s_at	0.00117025	1.66596	Up	1228
PtpAffx.11503.1.S1_at	0.00139956	1.6638	Up	1229
PtpAffx.158437.1.S1_at	0.000894119	1.66345	Up	1230
Ptp.4847.2.S1_s_at	4.71347e-05	1.66322	Up	1231
PtpAffx.200516.1.S1_at	0.00148436	1.66046	Up	1232
PtpAffx.1486.1.S1_at	0.000389415	1.66038	Up	1233
PtpAffx.7365.1.A1_s_at	7.56063e-05	1.65974	Up	1234
Ptp.4412.2.S1_s_at	0.00209136	1.65714	Up	1235
PtpAffx.39055.2.S1_at	0.000849561	1.6565	Up	1236
PtpAffx.203371.1.S1_at	0.000977998	1.65637	Up	1237
PtpAffx.200924.1.S1_at	0.00364206	1.65482	Up	1238
PtpAffx.17302.1.S1_at	0.00113635	1.65291	Up	1239
Ptp.7040.1.S1_at	0.00137282	1.65288	Up	1240
PtpAffx.1049.1.A1_at	0.00177256	1.65278	Up	1241
PtpAffx.201464.1.S1_at	0.00130998	1.65245	Up	1242
PtpAffx.215465.1.S1_s_at	0.00205294	1.65158	Up	1243
PtpAffx.147190.1.A1_s_at	0.00267677	1.6512	Up	1244
Ptp.2754.1.A1_a_at	0.00153033	1.64936	Up	1245
PtpAffx.203150.1.S1_at	5.52518e-06	1.64794	Up	1246
PtpAffx.116099.1.S1_at	0.00097682	1.64655	Up	1247
Ptp.5458.1.S1_at	1.32539e-05	1.6459	Up	1248
Ptp.5414.2.S1_s_at	0.000879533	1.64496	Up	1249
Ptp.6627.1.S1_at	0.000872123	1.64419	Up	1250
PtpAffx.108312.1.A1_s_at	0.000363793	1.64384	Up	1251
PtpAffx.210375.1.S1_at	0.00152189	1.6412	Up	1252
PtpAffx.56280.1.A1_s_at	0.000343045	1.63929	Up	1253
PtpAffx.2788.2.S1_a_at	2.26004e-05	1.63817	Up	1254
PtpAffx.200973.1.S1_at	0.0027905	1.63785	Up	1255
PtpAffx.16548.2.A1_a_at	0.000110395	1.63694	Up	1256
PtpAffx.203116.1.S1_at	0.0031484	1.63369	Up	1257
PtpAffx.3398.2.S1_a_at	0.000147065	1.63249	Up	1258
PtpAffx.163265.1.S1_s_at	0.00185405	1.62921	Up	1259
PtpAffx.215447.1.S1_at	0.000663777	1.62796	Up	1260
PtpAffx.618.9.S1_s_at	0.00122945	1.62766	Up	1261
PtpAffx.60542.1.S1_at	0.00210877	1.6271	Up	1262
PtpAffx.6580.1.S1_at	0.000782037	1.62598	Up	1263
PtpAffx.249.73.A1_at	0.000991783	1.6255	Up	1264
Ptp.7156.1.S1_at	0.00237413	1.62514	Up	1265
Ptp.5222.1.S1_at	0.00189333	1.62419	Up	1266
PtpAffx.689.1.S1_at	0.00293793	1.62419	Up	1267
PtpAffx.204201.1.S1_x_at	0.00426424	1.62298	Up	1268
PtpAffx.89308.1.A1_at	0.00129459	1.62293	Up	1269
PtpAffx.133839.1.A1_at	0.000220829	1.62213	Up	1270
Ptp.503.1.S1_at	0.000565053	1.62149	Up	1271
PtpAffx.201244.1.S1_at	0.00465522	1.61973	Up	1272
PtpAffx.56621.1.A1_at	0.00269567	1.61941	Up	1273
Ptp.5932.1.S1_s_at	9.92774e-05	1.619	Up	1274
PtpAffx.12389.1.A1_x_at	3.66309e-05	1.61741	Up	1275
PtpAffx.200993.1.S1_s_at	0.000275147	1.61642	Up	1276
Ptp.5972.1.S1_s_at	0.000172474	1.61597	Up	1277
Ptp.4414.2.S1_s_at	0.000848612	1.61557	Up	1278
PtpAffx.213088.1.S1_at	0.00167533	1.61471	Up	1279
PtpAffx.110351.2.S1_a_at	0.00127142	1.61421	Up	1280
PtpAffx.5409.1.A1_a_at	0.000123305	1.61409	Up	1281
PtpAffx.75547.1.A1_at	0.000305985	1.61385	Up	1282
PtpAffx.45220.1.A1_at	0.000198083	1.61376	Up	1283
PtpAffx.209427.1.S1_at	0.00277406	1.61341	Up	1284
Ptp.6636.1.A1_s_at	9.62565e-05	1.61271	Up	1285
PtpAffx.19778.1.S1_at	0.00120114	1.61127	Up	1286
PtpAffx.202711.1.S1_at	0.00365381	1.60886	Up	1287
PtpAffx.503.2.S1_at	0.000915519	1.60792	Up	1288
PtpAffx.22228.3.S1_s_at	0.000164945	1.60759	Up	1289
Ptp.6952.1.S1_at	0.00425968	1.60542	Up	1290
PtpAffx.48156.2.S1_a_at	0.00147667	1.60412	Up	1291
PtpAffx.12342.2.S1_s_at	5.11241e-05	1.60327	Up	1292
PtpAffx.220787.1.S1_s_at	7.05528e-05	1.60304	Up	1293
PtpAffx.157610.1.S1_at	0.00144142	1.60266	Up	1294
Ptp.4170.1.S1_at	0.00108335	1.60103	Up	1295
Ptp.5779.1.S1_s_at	0.00020212	1.60034	Up	1296
PtpAffx.202729.1.S1_at	0.00083978	1.60017	Up	1297
PtpAffx.11563.2.A1_a_at	0.00173515	1.59997	Up	1298
PtpAffx.59002.1.S1_s_at	0.00508228	1.59877	Up	1299
PtpAffx.6352.1.A1_s_at	0.000196086	1.59798	Up	1300
PtpAffx.129296.1.S1_at	0.00171978	1.59764	Up	1301
Ptp.4023.1.S1_at	0.00437265	1.59754	Up	1302
Ptp.450.1.A1_s_at	0.00163041	1.59689	Up	1303
PtpAffx.161408.1.S1_s_at	0.00309997	1.59684	Up	1304
PtpAffx.28304.1.S1_at	0.00391769	1.59639	Up	1305
PtpAffx.157374.1.S1_a_at	0.0045446	1.59534	Up	1306
PtpAffx.54853.1.S1_a_at	0.00082857	1.59461	Up	1307
PtpAffx.34940.2.A1_a_at	0.000460879	1.59308	Up	1308
PtpAffx.11257.1.A1_at	0.00222461	1.59286	Up	1309
PtpAffx.7425.1.S1_a_at	1.12043e-05	1.59152	Up	1310
PtpAffx.10771.2.S1_at	0.000175393	1.59008	Up	1311
Ptp.7685.2.S1_a_at	0.00134398	1.59005	Up	1312
Ptp.6923.1.S1_a_at	0.000126794	1.58984	Up	1313
PtpAffx.214440.1.S1_at	0.000460098	1.58887	Up	1314
PtpAffx.70110.1.A1_at	0.00297621	1.58879	Up	1315
PtpAffx.207321.1.S1_at	0.000198007	1.58825	Up	1316
PtpAffx.18462.1.S1_at	0.000987096	1.58776	Up	1317
PtpAffx.200918.1.S1_s_at	0.00464271	1.58772	Up	1318
PtpAffx.249.667.S1_a_at	0.0020381	1.58721	Up	1319
Ptp.6351.1.S1_at	0.000301636	1.58683	Up	1320
Ptp.4832.2.A1_s_at	0.000256588	1.58442	Up	1321
Ptp.1716.1.A1_at	0.00359116	1.58415	Up	1322
PtpAffx.7360.1.S1_at	0.00227113	1.58299	Up	1323
PtpAffx.65376.1.S1_at	0.00290486	1.58084	Up	1324
PtpAffx.91530.1.S1_at	0.00309264	1.5792	Up	1325
Ptp.7050.1.S1_s_at	0.00341954	1.57914	Up	1326
Ptp.4824.1.S1_at	0.00139886	1.5788	Up	1327
PtpAffx.121064.1.A1_at	0.00412805	1.57799	Up	1328
PtpAffx.205650.1.S1_x_at	0.00368928	1.57795	Up	1329
PtpAffx.106733.1.A1_at	0.00494363	1.57776	Up	1330
PtpAffx.214391.1.S1_at	0.00442384	1.57735	Up	1331
PtpAffx.860.2.A1_a_at	0.00327781	1.57734	Up	1332
PtpAffx.219060.1.S1_s_at	0.000567579	1.57679	Up	1333
PtpAffx.206359.1.S1_x_at	0.00449008	1.57649	Up	1334
Ptp.6376.1.S1_s_at	0.00433963	1.57577	Up	1335
Ptp.1555.2.A1_at	0.00194838	1.57555	Up	1336
PtpAffx.43636.1.A1_at	0.00203216	1.5736	Up	1337
Ptp.6743.1.A1_s_at	0.00353999	1.57322	Up	1338
PtpAffx.11008.1.A1_at	0.00235454	1.57314	Up	1339
PtpAffx.213138.1.S1_at	0.00121616	1.57077	Up	1340
PtpAffx.77703.1.A1_at	0.00331917	1.57022	Up	1341
PtpAffx.204793.1.S1_x_at	0.00266561	1.56985	Up	1342
PtpAffx.129961.1.S1_at	0.00304718	1.56901	Up	1343
PtpAffx.157928.1.S1_at	0.00139042	1.56856	Up	1344
PtpAffx.104568.1.S1_at	0.00322264	1.56845	Up	1345
PtpAffx.1169.6.A1_s_at	0.00226888	1.56739	Up	1346
PtpAffx.8675.1.S1_at	9.61433e-05	1.5662	Up	1347
PtpAffx.62683.1.A1_at	0.000805398	1.56444	Up	1348
PtpAffx.1770.5.S1_at	0.00135902	1.56437	Up	1349
Ptp.982.1.A1_s_at	0.00376633	1.56391	Up	1350
Ptp.5491.1.S1_at	0.000730045	1.5635	Up	1351
Ptp.6091.1.S1_at	0.00481154	1.56187	Up	1352
PtpAffx.204567.1.S1_at	0.00399409	1.56097	Up	1353
Ptp.1360.1.S1_s_at	0.000914176	1.56014	Up	1354
PtpAffx.64327.1.S1_s_at	8.86649e-05	1.56013	Up	1355
Ptp.1497.2.S1_x_at	7.67981e-05	1.55872	Up	1356
PtpAffx.11271.1.S1_a_at	1.07957e-05	1.55849	Up	1357
PtpAffx.43832.1.A1_at	0.00238724	1.55798	Up	1358
PtpAffx.204125.1.S1_at	0.000306719	1.55649	Up	1359
PtpAffx.34822.1.S1_at	0.000482474	1.55631	Up	1360
PtpAffx.6494.1.A1_at	0.00184294	1.55612	Up	1361
PtpAffx.205295.1.S1_at	0.00259643	1.55525	Up	1362
Ptp.4652.1.S1_s_at	0.00175428	1.55524	Up	1363
PtpAffx.15627.1.S1_s_at	0.00313956	1.55433	Up	1364
PtpAffx.10771.1.S1_at	4.49355e-05	1.5531	Up	1365
PtpAffx.202113.1.S1_at	7.53366e-05	1.55284	Up	1366
PtpAffx.15093.1.S1_at	0.00271388	1.55011	Up	1367
Ptp.511.1.A1_at	5.29152e-05	1.54949	Up	1368
Ptp.1690.1.A1_at	0.00352266	1.5486	Up	1369
Ptp.1702.1.A1_at	0.00027869	1.54824	Up	1370
PtpAffx.8891.1.A1_a_at	3.06093e-05	1.54818	Up	1371
PtpAffx.163022.1.S1_s_at	0.000876618	1.54809	Up	1372
PtpAffx.204129.1.S1_at	0.00495481	1.54604	Up	1373
PtpAffx.206734.1.S1_x_at	0.000333468	1.54561	Up	1374
PtpAffx.221171.1.S1_at	1.98788e-05	1.54536	Up	1375
Ptp.7418.1.S1_at	0.000264241	1.54505	Up	1376
PtpAffx.116699.1.S1_at	0.000975552	1.54492	Up	1377
Ptp.7841.1.A1_at	0.00217277	1.54456	Up	1378
PtpAffx.202671.1.S1_at	6.60228e-05	1.54332	Up	1379
PtpAffx.42665.3.S1_a_at	7.05119e-05	1.54191	Up	1380
PtpAffx.24320.1.A1_a_at	0.00069927	1.54188	Up	1381
Ptp.1787.1.S1_s_at	0.0036668	1.54163	Up	1382
Ptp.4411.2.S1_at	0.000610551	1.54127	Up	1383
PtpAffx.214836.1.S1_at	0.000236239	1.54109	Up	1384
Ptp.5284.1.S1_s_at	0.00117657	1.54012	Up	1385
Ptp.262.1.S1_a_at	0.00377092	1.5386	Up	1386
PtpAffx.79471.1.S1_at	5.79506e-05	1.53853	Up	1387
PtpAffx.161857.1.A1_at	0.00389065	1.5358	Up	1388
Ptp.3793.1.S1_s_at	0.000244405	1.5357	Up	1389
Ptp.7599.1.S1_at	0.000972529	1.53478	Up	1390
PtpAffx.213730.1.S1_at	0.000108951	1.53449	Up	1391
PtpAffx.116088.1.S1_at	2.31699e-05	1.53386	Up	1392
PtpAffx.5394.1.A1_a_at	2.16951e-05	1.53278	Up	1393
PtpAffx.217871.1.S1_at	0.00167871	1.53262	Up	1394
PtpAffx.213599.1.S1_at	0.00196627	1.53227	Up	1395
PtpAffx.137186.1.S1_at	0.00056393	1.53212	Up	1396
PtpAffx.202190.1.S1_at	0.00215234	1.53076	Up	1397
PtpAffx.62182.1.S1_a_at	0.00144009	1.5307	Up	1398
PtpAffx.206734.1.S1_at	0.000608315	1.53034	Up	1399
PtpAffx.56583.2.A1_a_at	0.000873793	1.52892	Up	1400
PtpAffx.249.328.S1_at	0.000117767	1.52648	Up	1401
Ptp.6561.1.S1_at	0.00416562	1.52617	Up	1402
PtpAffx.133714.1.A1_at	7.19229e-05	1.52493	Up	1403
Ptp.912.3.A1_a_at	0.00221479	1.52422	Up	1404
PtpAffx.308.4.A1_at	0.00320261	1.52409	Up	1405
PtpAffx.6646.1.A1_at	0.00015831	1.52342	Up	1406
PtpAffx.95107.1.A1_s_at	0.00484642	1.52325	Up	1407
PtpAffx.12345.1.S1_at	8.87852e-05	1.52275	Up	1408
Ptp.3784.2.S1_at	0.00227041	1.5224	Up	1409
PtpAffx.213546.1.S1_s_at	0.00182407	1.52054	Up	1410
Ptp.4769.1.S1_x_at	0.000349856	1.52025	Up	1411
PtpAffx.127541.1.A1_at	0.000448314	1.51929	Up	1412
Ptp.1271.3.S1_a_at	3.16718e-05	1.51913	Up	1413
PtpAffx.222128.1.S1_at	0.0013848	1.51829	Up	1414
PtpAffx.219070.1.S1_at	0.00395141	1.51794	Up	1415
PtpAffx.92085.1.S1_at	0.00263579	1.51722	Up	1416
Ptp.3567.1.S1_s_at	0.00192112	1.517	Up	1417
Ptp.4815.1.S1_s_at	0.000420966	1.51586	Up	1418
PtpAffx.33044.1.S1_at	0.000340108	1.51311	Up	1419
PtpAffx.44551.1.A1_at	0.000434091	1.51268	Up	1420
Ptp.2754.1.A1_at	0.000655315	1.51187	Up	1421
Ptp.6604.1.S1_at	0.00126609	1.51178	Up	1422
PtpAffx.249.496.A1_s_at	2.20756e-06	1.51115	Up	1423
Ptp.4577.1.S1_at	0.00046479	1.51018	Up	1424
PtpAffx.139227.1.S1_at	4.08481e-05	1.51009	Up	1425
Ptp.4769.1.S1_at	0.000387981	1.50673	Up	1426
Ptp.1897.1.S1_a_at	6.10705e-05	1.50671	Up	1427
PtpAffx.57186.1.A1_a_at	0.0043934	1.50663	Up	1428
PtpAffx.2010.1.A1_at	0.000451318	1.50487	Up	1429
Ptp.4068.2.S1_a_at	0.00116197	1.50387	Up	1430
PtpAffx.200985.1.S1_at	0.0022431	1.50242	Up	1431
PtpAffx.204366.1.S1_at	0.000459279	1.50136	Up	1432
PtpAffx.209120.1.S1_at	0.00472319	1.4995	Up	1433
PtpAffx.11317.2.A1_a_at	0.000915311	1.49757	Up	1434
PtpAffx.207370.1.S1_x_at	0.00359967	1.49721	Up	1435
Ptp.5250.1.S1_s_at	3.29316e-05	1.4935	Up	1436
PtpAffx.223593.1.S1_at	7.0264e-06	1.49156	Up	1437
PtpAffx.30508.1.A1_at	2.0603e-05	1.49139	Up	1438
PtpAffx.61991.2.S1_s_at	0.00133692	1.49134	Up	1439
PtpAffx.201111.1.S1_at	7.678e-05	1.49055	Up	1440
PtpAffx.1169.7.A1_x_at	4.71248e-05	1.48948	Up	1441
PtpAffx.36362.1.S1_at	0.00088178	1.48845	Up	1442
PtpAffx.205981.1.S1_s_at	0.00153322	1.48758	Up	1443
PtpAffx.4085.5.A1_at	0.000542895	1.4867	Up	1444
PtpAffx.2700.1.A1_at	8.1407e-05	1.48666	Up	1445
Ptp.5302.1.S1_s_at	0.00133232	1.48617	Up	1446
Ptp.4590.1.S1_s_at	1.54936e-05	1.48596	Up	1447
Ptp.2316.1.S1_at	0.00028755	1.48462	Up	1448
PtpAffx.126703.1.S1_s_at	0.00418174	1.48317	Up	1449
Ptp.219.2.S1_s_at	0.0047418	1.48179	Up	1450
PtpAffx.37284.2.A1_a_at	0.000595602	1.4814	Up	1451
Ptp.1415.1.S1_at	0.00245811	1.48135	Up	1452
PtpAffx.219722.1.S1_at	0.00409963	1.48093	Up	1453
PtpAffx.221046.1.S1_at	0.000746734	1.48059	Up	1454
PtpAffx.1263.1.A1_a_at	0.00179989	1.47931	Up	1455
PtpAffx.201008.1.S1_at	0.000264214	1.47872	Up	1456
PtpAffx.30793.1.A1_at	0.00218609	1.47569	Up	1457
PtpAffx.213897.1.S1_at	0.00418238	1.4752	Up	1458
PtpAffx.5117.1.A1_at	0.000432676	1.4742	Up	1459
PtpAffx.213423.1.S1_s_at	0.00203258	1.47332	Up	1460
PtpAffx.4604.1.S1_at	0.00112163	1.47323	Up	1461
PtpAffx.200615.1.S1_at	0.00302169	1.473	Up	1462
PtpAffx.12309.2.S1_at	0.000139049	1.47236	Up	1463
PtpAffx.10834.1.A1_at	0.00379471	1.47233	Up	1464
PtpAffx.9869.1.S1_a_at	0.00167801	1.47083	Up	1465
PtpAffx.158710.1.S1_s_at	0.00445959	1.46967	Up	1466
Ptp.6690.1.S1_s_at	6.96554e-05	1.46879	Up	1467
PtpAffx.213506.1.S1_at	0.00214324	1.46851	Up	1468
PtpAffx.25816.1.S1_at	0.00209985	1.46746	Up	1469
PtpAffx.203547.1.S1_at	0.00140715	1.46728	Up	1470
Ptp.6789.1.S1_at	0.000916929	1.46726	Up	1471
Ptp.5825.1.S1_at	0.000396929	1.46612	Up	1472
PtpAffx.4007.1.S1_a_at	0.000319491	1.46503	Up	1473
PtpAffx.24672.2.A1_a_at	0.00450795	1.46484	Up	1474
Ptp.123.1.S1_at	9.89813e-05	1.4644	Up	1475
Ptp.262.1.S1_at	5.47705e-05	1.46383	Up	1476
Ptp.1405.1.S1_at	0.00034996	1.46306	Up	1477
PtpAffx.204253.1.S1_at	0.00316605	1.46183	Up	1478
PtpAffx.120765.1.A1_at	0.000532926	1.46143	Up	1479
PtpAffx.27452.1.S1_a_at	0.000510495	1.46094	Up	1480
PtpAffx.206936.1.S1_s_at	0.0048428	1.46044	Up	1481
Ptp.925.1.A1_at	0.000325911	1.45954	Up	1482
PtpAffx.24948.1.A1_at	0.00374755	1.45841	Up	1483
PtpAffx.11597.1.A1_at	0.000674262	1.45785	Up	1484
PtpAffx.5233.1.A1_at	0.00367832	1.45749	Up	1485
PtpAffx.203701.1.S1_at	0.00476647	1.45742	Up	1486
PtpAffx.100957.1.S1_s_at	0.000639235	1.45741	Up	1487
PtpAffx.9317.1.S1_at	0.00159515	1.45719	Up	1488
Ptp.7205.1.S1_s_at	0.000248648	1.45685	Up	1489
PtpAffx.201268.1.S1_at	0.000191716	1.45574	Up	1490
PtpAffx.1237.1.A1_s_at	0.00194873	1.45572	Up	1491
PtpAffx.123845.1.S1_s_at	0.000493314	1.45569	Up	1492
PtpAffx.70091.1.A1_a_at	0.00354323	1.45534	Up	1493
PtpAffx.216646.1.S1_at	0.000376477	1.45511	Up	1494
PtpAffx.3096.2.S1_s_at	0.000795359	1.45121	Up	1495
PtpAffx.75139.1.S1_at	0.000683791	1.44859	Up	1496
Ptp.3064.1.S1_s_at	0.000722746	1.44827	Up	1497
PtpAffx.15046.1.S1_a_at	0.00012949	1.44809	Up	1498
PtpAffx.399.2.S1_a_at	0.000971132	1.44784	Up	1499
PtpAffx.51910.1.S1_at	0.00302015	1.44783	Up	1500
Ptp.3494.1.S1_at	0.00071446	1.44685	Up	1501
Ptp.5640.1.S1_at	0.00490364	1.44679	Up	1502
PtpAffx.66238.1.S1_at	0.00439141	1.44633	Up	1503
PtpAffx.32368.2.A1_at	0.00236963	1.44456	Up	1504
Ptp.4887.1.A1_a_at	8.55589e-05	1.44385	Up	1505
PtpAffx.4733.3.S1_at	0.000646708	1.44317	Up	1506
PtpAffx.200972.1.S1_x_at	0.0014729	1.44189	Up	1507
PtpAffx.205202.1.S1_at	0.000350965	1.44099	Up	1508
PtpAffx.6483.1.A1_s_at	0.00104277	1.44008	Up	1509
PtpAffx.37954.1.S1_at	0.00384627	1.43762	Up	1510
PtpAffx.92956.1.S1_s_at	0.0028064	1.43746	Up	1511
PtpAffx.47524.1.S1_at	0.00306814	1.43522	Up	1512
Ptp.1512.1.S1_s_at	0.00313856	1.43431	Up	1513
Ptp.2102.1.S1_s_at	2.29303e-05	1.43385	Up	1514
PtpAffx.120971.1.A1_at	0.00010421	1.43234	Up	1515
PtpAffx.3286.1.A1_at	0.00367039	1.43205	Up	1516
PtpAffx.216893.1.S1_s_at	0.0015186	1.43109	Up	1517
PtpAffx.1659.1.A1_s_at	0.00101644	1.43065	Up	1518
Ptp.6373.1.S1_s_at	0.00264132	1.43027	Up	1519
PtpAffx.719.1.A1_at	0.000249945	1.42965	Up	1520
PtpAffx.67228.1.S1_s_at	0.00235436	1.42939	Up	1521
PtpAffx.113074.1.S1_s_at	2.843e-05	1.42937	Up	1522
Ptp.4930.1.S1_s_at	0.00164637	1.42862	Up	1523
Ptp.4156.1.S1_a_at	5.89428e-06	1.42846	Up	1524
PtpAffx.201316.1.S1_at	0.000184704	1.42841	Up	1525
PtpAffx.11094.1.A1_at	0.00194868	1.42796	Up	1526
PtpAffx.128617.1.S1_at	0.000781992	1.42727	Up	1527
PtpAffx.59556.1.S1_at	0.00076555	1.42585	Up	1528
PtpAffx.68426.1.S1_at	2.12736e-05	1.4256	Up	1529
PtpAffx.210415.1.S1_s_at	0.00306292	1.42557	Up	1530
PtpAffx.211752.1.S1_at	0.000214546	1.42403	Up	1531
Ptp.4928.1.S1_at	0.00328091	1.42383	Up	1532
Ptp.3835.1.S1_at	2.29189e-05	1.42349	Up	1533
PtpAffx.203855.1.S1_at	0.000251714	1.42335	Up	1534
PtpAffx.200204.1.S1_at	0.00231712	1.42332	Up	1535
Ptp.6636.2.S1_at	0.000482475	1.42116	Up	1536
Ptp.6743.1.A1_at	0.00355267	1.42109	Up	1537
PtpAffx.218291.1.S1_at	0.000217794	1.42034	Up	1538
PtpAffx.98869.1.S1_at	0.00244847	1.42032	Up	1539
PtpAffx.4007.1.S1_at	0.000233559	1.4203	Up	1540
Ptp.248.1.A1_s_at	1.86789e-05	1.41988	Up	1541
PtpAffx.81989.1.A1_at	0.000715465	1.41974	Up	1542
Ptp.2525.1.S1_at	0.00280808	1.41804	Up	1543
PtpAffx.152705.1.A1_at	0.000171463	1.41785	Up	1544
PtpAffx.45691.2.A1_at	0.00395637	1.417	Up	1545
PtpAffx.137481.2.S1_at	5.34422e-05	1.41562	Up	1546
PtpAffx.205777.1.S1_at	0.00255051	1.41559	Up	1547
PtpAffx.49635.1.S1_at	5.46202e-05	1.41553	Up	1548
PtpAffx.9623.3.A1_at	0.0020201	1.41547	Up	1549
PtpAffx.205824.1.S1_at	0.000941056	1.41536	Up	1550
PtpAffx.26414.1.S1_at	9.27918e-05	1.41351	Up	1551
Ptp.4087.1.S1_at	0.00275039	1.41104	Up	1552
PtpAffx.117893.1.S1_at	0.000470784	1.41098	Up	1553
Ptp.6471.1.S1_at	7.30428e-05	1.4104	Up	1554
Ptp.924.1.S1_s_at	0.0015576	1.40958	Up	1555
PtpAffx.202932.1.S1_at	0.000332926	1.40742	Up	1556
PtpAffx.65630.1.A1_at	0.00515267	1.40536	Up	1557
Ptp.1277.1.S1_x_at	0.0031957	1.40522	Up	1558
PtpAffx.201755.1.S1_at	0.00304649	1.4052	Up	1559
PtpAffx.211636.1.S1_at	0.00422715	1.40396	Up	1560
PtpAffx.4533.1.S1_at	0.000297002	1.40261	Up	1561
PtpAffx.144228.1.S1_at	0.00143977	1.402	Up	1562
PtpAffx.150025.1.S1_s_at	0.00330983	1.40159	Up	1563
PtpAffx.204197.1.S1_at	0.00492483	1.39713	Up	1564
Ptp.2404.1.S1_at	0.00407598	1.39703	Up	1565
PtpAffx.210521.1.S1_s_at	0.00265572	1.3965	Up	1566
PtpAffx.12458.1.S1_at	0.000513171	1.39538	Up	1567
PtpAffx.61177.1.A1_at	0.000728896	1.39497	Up	1568
Ptp.2719.2.A1_at	0.000607807	1.39341	Up	1569
PtpAffx.77821.1.A1_at	0.00267397	1.39292	Up	1570
PtpAffx.31172.1.A1_at	0.00168772	1.39248	Up	1571
Ptp.7206.1.S1_at	0.000110542	1.3918	Up	1572
PtpAffx.214552.1.S1_at	3.87087e-05	1.39106	Up	1573
PtpAffx.2784.1.A1_at	0.000112557	1.39077	Up	1574
Ptp.2331.1.S1_at	0.000109881	1.39044	Up	1575
PtpAffx.20927.1.S1_s_at	0.00445954	1.39035	Up	1576
PtpAffx.133686.1.A1_at	0.00394656	1.39002	Up	1577
PtpAffx.108447.1.A1_at	0.00293389	1.38968	Up	1578
PtpAffx.93271.1.S1_at	0.000493648	1.38938	Up	1579
Ptp.6194.1.S1_at	0.00200823	1.38837	Up	1580
PtpAffx.12104.1.S1_at	0.00139431	1.38705	Up	1581
PtpAffx.207998.1.S1_at	0.00457461	1.38642	Up	1582
PtpAffx.88510.1.A1_at	4.23056e-06	1.38576	Up	1583
PtpAffx.210767.1.S1_s_at	0.00206677	1.3855	Up	1584
PtpAffx.40802.3.S1_a_at	3.86023e-05	1.38455	Up	1585
PtpAffx.207486.1.S1_at	3.11998e-05	1.3842	Up	1586
Ptp.6956.1.S1_at	0.00356178	1.38342	Up	1587
PtpAffx.212006.1.S1_at	0.00373649	1.3834	Up	1588
PtpAffx.200194.1.S1_s_at	0.000605613	1.38188	Up	1589
PtpAffx.210830.1.S1_s_at	0.00459036	1.38163	Up	1590
PtpAffx.140205.1.A1_at	0.0010703	1.38037	Up	1591
Ptp.470.1.S1_at	0.00137015	1.38022	Up	1592
Ptp.5315.1.S1_s_at	0.00407261	1.38001	Up	1593
Ptp.164.1.S1_at	0.00105725	1.3799	Up	1594
Ptp.6136.1.S1_s_at	0.00012273	1.37954	Up	1595
PtpAffx.203416.1.S1_at	0.000203935	1.37753	Up	1596
Ptp.7024.1.S1_s_at	0.00444802	1.37747	Up	1597
Ptp.4111.3.S1_s_at	0.000450161	1.37723	Up	1598
Ptp.421.1.A1_at	0.00356551	1.37723	Up	1599
PtpAffx.140383.3.A1_a_at	0.00041956	1.37396	Up	1600
PtpAffx.65294.1.S1_at	0.00122353	1.37336	Up	1601
Ptp.1277.1.S1_at	0.00490571	1.37312	Up	1602
PtpAffx.138239.1.S1_at	9.01474e-05	1.37199	Up	1603
Ptp.6459.1.S1_at	3.35935e-05	1.37001	Up	1604
PtpAffx.128235.1.A1_at	0.000909905	1.3697	Up	1605
PtpAffx.200931.1.S1_at	0.000450963	1.36938	Up	1606
PtpAffx.101413.1.S1_a_at	0.000764052	1.36785	Up	1607
PtpAffx.11619.1.S1_at	7.16035e-05	1.3668	Up	1608
PtpAffx.127327.1.A1_s_at	0.000422252	1.36641	Up	1609
PtpAffx.24034.1.S1_at	0.00272504	1.36638	Up	1610
PtpAffx.222215.1.S1_at	0.00400409	1.36603	Up	1611
PtpAffx.128166.1.A1_at	0.00512359	1.36489	Up	1612
PtpAffx.159891.1.A1_at	0.000920168	1.36413	Up	1613
PtpAffx.213941.1.S1_at	0.00408169	1.36375	Up	1614
PtpAffx.212695.1.S1_at	2.20174e-05	1.36268	Up	1615
Ptp.610.1.S1_at	8.57467e-05	1.36198	Up	1616
PtpAffx.215373.1.S1_s_at	0.000209837	1.36138	Up	1617
PtpAffx.206271.1.S1_at	0.000568851	1.36075	Up	1618
PtpAffx.18034.1.A1_at	5.64698e-05	1.36033	Up	1619
Ptp.6537.1.A1_s_at	2.54476e-06	1.35936	Up	1620
PtpAffx.207044.1.S1_at	0.000906103	1.35768	Up	1621
PtpAffx.72493.1.S1_at	0.000470203	1.35747	Up	1622
PtpAffx.212401.1.S1_at	9.2871e-05	1.35534	Up	1623
PtpAffx.202446.1.S1_at	0.00234747	1.35519	Up	1624
PtpAffx.127102.1.A1_s_at	0.00102143	1.35509	Up	1625
PtpAffx.37279.1.A1_at	0.00050702	1.3542	Up	1626
PtpAffx.47788.1.A1_s_at	0.00355855	1.35418	Up	1627
PtpAffx.7456.1.S1_at	0.000216488	1.35381	Up	1628
PtpAffx.108694.1.A1_s_at	0.00190288	1.35346	Up	1629
PtpAffx.52705.1.A1_s_at	1.56862e-05	1.35345	Up	1630
PtpAffx.21901.2.A1_a_at	0.00279961	1.35295	Up	1631
PtpAffx.87695.1.S1_at	0.000392035	1.35281	Up	1632
Ptp.3469.1.S1_s_at	0.00178783	1.35256	Up	1633
PtpAffx.13760.1.S1_at	0.00117927	1.3525	Up	1634
PtpAffx.13776.1.A1_at	0.000804986	1.35215	Up	1635
PtpAffx.98729.1.S1_s_at	0.000194486	1.35205	Up	1636
Ptp.4473.1.S1_at	0.00236663	1.35029	Up	1637
PtpAffx.9095.1.S1_at	0.00270165	1.34957	Up	1638
PtpAffx.158051.1.A1_at	3.95051e-05	1.34871	Up	1639
Ptp.2950.1.A1_at	0.00436818	1.34655	Up	1640
PtpAffx.5738.1.S1_at	0.000182094	1.34646	Up	1641
PtpAffx.206898.1.S1_at	0.000410375	1.34625	Up	1642
PtpAffx.121878.1.S1_at	5.31557e-05	1.34504	Up	1643
PtpAffx.164082.1.S1_at	0.00269709	1.34364	Up	1644
PtpAffx.32628.3.A1_a_at	0.000268337	1.3432	Up	1645
PtpAffx.213515.1.S1_at	0.00115301	1.34317	Up	1646
PtpAffx.18790.1.S1_at	0.000754314	1.34294	Up	1647
Ptp.7877.1.A1_s_at	0.000268149	1.34286	Up	1648
PtpAffx.219068.1.S1_at	0.00106447	1.3425	Up	1649
PtpAffx.58971.1.S1_at	0.00205173	1.34222	Up	1650
PtpAffx.205207.1.S1_at	0.000469645	1.34203	Up	1651
PtpAffx.127897.1.A1_s_at	0.00276519	1.34193	Up	1652
PtpAffx.206665.1.S1_at	0.00182262	1.34074	Up	1653
PtpAffx.49456.1.S1_at	0.00115923	1.34053	Up	1654
PtpAffx.15802.1.S1_at	0.00369075	1.33872	Up	1655
PtpAffx.83187.1.S1_at	2.60629e-05	1.33651	Up	1656
PtpAffx.211494.1.S1_at	0.00296841	1.33604	Up	1657
PtpAffx.8277.1.S1_at	0.000423197	1.33533	Up	1658
PtpAffx.202078.1.S1_at	0.00165214	1.33436	Up	1659
PtpAffx.5545.2.S1_at	0.00338207	1.3343	Up	1660
PtpAffx.201664.1.S1_at	0.00257549	1.33231	Up	1661
Ptp.4220.1.S1_at	0.00502018	1.33125	Up	1662
PtpAffx.126241.1.S1_at	0.0035142	1.33108	Up	1663
Ptp.34.1.A1_at	0.00187864	1.32912	Up	1664
PtpAffx.118191.1.S1_at	0.000363784	1.32862	Up	1665
Ptp.2242.1.S1_a_at	5.6701e-05	1.32858	Up	1666
Ptp.3375.1.S1_at	0.00430076	1.32796	Up	1667
PtpAffx.111457.1.S1_at	0.000406034	1.32768	Up	1668
Ptp.2200.1.A1_at	0.000187968	1.3269	Up	1669
PtpAffx.84065.1.S1_at	0.000939709	1.3263	Up	1670
Ptp.2056.1.S1_s_at	0.00124764	1.32626	Up	1671
Ptp.6781.1.S1_s_at	0.00365113	1.32609	Up	1672
PtpAffx.120287.1.S1_s_at	0.00137285	1.32554	Up	1673
PtpAffx.205483.1.S1_at	0.000277247	1.3254	Up	1674
PtpAffx.134162.1.A1_at	5.22269e-05	1.3251	Up	1675
PtpAffx.210974.1.S1_x_at	1.13988e-05	1.32452	Up	1676
PtpAffx.210140.1.S1_at	0.00131325	1.32444	Up	1677
PtpAffx.94889.1.A1_s_at	0.0038032	1.32342	Up	1678
PtpAffx.201400.1.S1_at	0.00119968	1.32193	Up	1679
PtpAffx.22715.1.A1_at	0.00397677	1.32178	Up	1680
Ptp.6339.1.S1_s_at	0.00017752	1.32177	Up	1681
PtpAffx.101981.1.A1_at	0.000205507	1.32169	Up	1682
PtpAffx.200457.1.S1_at	8.5667e-05	1.32143	Up	1683
PtpAffx.207686.1.S1_at	0.00379201	1.32124	Up	1684
PtpAffx.99498.1.S1_s_at	0.00442323	1.32054	Up	1685
PtpAffx.221289.1.S1_at	0.000234127	1.31879	Up	1686
Ptp.1665.1.S1_s_at	0.0011566	1.31812	Up	1687
PtpAffx.2709.2.S1_a_at	0.00404277	1.3177	Up	1688
Ptp.4862.1.S1_s_at	0.000133674	1.31702	Up	1689
PtpAffx.128202.1.A1_at	0.00239091	1.31535	Up	1690
PtpAffx.218714.1.S1_at	1.83007e-05	1.31512	Up	1691
Ptp.5380.1.S1_at	8.81656e-05	1.31471	Up	1692
PtpAffx.206017.1.S1_at	0.00271919	1.31452	Up	1693
PtpAffx.2394.1.A1_s_at	0.000290007	1.31412	Up	1694
Ptp.2806.1.S1_s_at	0.00106122	1.31388	Up	1695
PtpAffx.68118.1.S1_at	0.000732428	1.31342	Up	1696
PtpAffx.22649.3.A1_a_at	0.000853672	1.31278	Up	1697
PtpAffx.206729.1.S1_at	0.00348891	1.31202	Up	1698
PtpAffx.91223.2.S1_at	0.0048635	1.31058	Up	1699
Ptp.868.1.S1_s_at	0.000951055	1.3082	Up	1700
PtpAffx.128497.1.S1_at	0.00259061	1.30775	Up	1701
PtpAffx.206711.1.S1_at	0.000227226	1.30737	Up	1702
PtpAffx.139092.1.S1_at	8.50134e-05	1.30667	Up	1703
PtpAffx.22357.1.S1_s_at	0.00398996	1.30616	Up	1704
PtpAffx.3980.2.A1_at	0.0012674	1.30588	Up	1705
PtpAffx.10604.2.S1_s_at	0.00392178	1.30369	Up	1706
Ptp.7877.1.A1_at	0.00172729	1.30359	Up	1707
PtpAffx.213532.1.S1_at	0.000171473	1.30265	Up	1708
PtpAffx.1169.5.A1_a_at	0.00130847	1.30239	Up	1709
Ptp.3563.1.S1_at	0.0012511	1.30238	Up	1710
Ptp.6255.1.S1_at	0.00167786	1.3009	Up	1711
PtpAffx.210767.1.S1_at	0.000703193	1.29879	Up	1712
PtpAffx.212890.1.S1_at	0.00101434	1.29854	Up	1713
PtpAffx.208219.1.S1_at	0.00120985	1.2979	Up	1714
PtpAffx.661.1.S1_at	0.0033218	1.29726	Up	1715
PtpAffx.5366.1.A1_at	7.44835e-05	1.29687	Up	1716
Ptp.4143.1.S1_s_at	0.00119522	1.29659	Up	1717
PtpAffx.85751.1.S1_at	0.00228117	1.29657	Up	1718
PtpAffx.200341.1.S1_at	0.00176741	1.29639	Up	1719
PtpAffx.211947.1.S1_at	0.00268582	1.29546	Up	1720
Ptp.2153.1.S1_at	0.000370931	1.29534	Up	1721
Ptp.7197.1.S1_at	0.00227266	1.29516	Up	1722
PtpAffx.210122.1.S1_at	0.00332041	1.29459	Up	1723
PtpAffx.7881.1.A1_at	0.0038292	1.29448	Up	1724
PtpAffx.24447.1.A1_at	0.00246904	1.29324	Up	1725
PtpAffx.36650.1.S1_s_at	0.00388285	1.29315	Up	1726
PtpAffx.21257.1.S1_at	0.00310547	1.29279	Up	1727
Ptp.4068.1.A1_at	0.00170738	1.29251	Up	1728
PtpAffx.3980.1.S1_s_at	0.004025	1.28949	Up	1729
PtpAffx.18382.1.S1_at	0.00454711	1.28691	Up	1730
PtpAffx.25650.1.S1_a_at	0.00439493	1.28611	Up	1731
Ptp.775.1.S1_x_at	9.77436e-05	1.28359	Up	1732
Ptp.4365.1.S1_at	0.00201452	1.28354	Up	1733
PtpAffx.211349.1.S1_at	0.00499202	1.28311	Up	1734
PtpAffx.10507.2.S1_s_at	7.81268e-05	1.28173	Up	1735
PtpAffx.205217.1.S1_at	0.000383004	1.28118	Up	1736
Ptp.841.1.A1_at	2.69532e-05	1.28048	Up	1737
PtpAffx.206208.1.S1_at	0.00410932	1.2801	Up	1738
PtpAffx.207539.1.S1_at	0.00298185	1.27969	Up	1739
PtpAffx.10960.1.S1_at	0.00291821	1.2769	Up	1740
PtpAffx.5439.1.S1_at	0.000327287	1.27625	Up	1741
PtpAffx.20001.1.S1_at	0.00239654	1.27556	Up	1742
PtpAffx.219444.1.S1_at	0.00355529	1.27547	Up	1743
PtpAffx.163669.1.S1_at	0.00108837	1.27529	Up	1744
PtpAffx.85178.1.S1_at	0.00109883	1.27432	Up	1745
PtpAffx.9376.1.S1_at	0.00444801	1.27405	Up	1746
PtpAffx.49441.1.A1_at	0.00437846	1.27345	Up	1747
PtpAffx.48203.2.A1_a_at	0.000926623	1.27215	Up	1748
PtpAffx.209231.1.S1_at	0.000951295	1.27101	Up	1749
PtpAffx.122475.1.A1_at	0.00440259	1.27021	Up	1750
Ptp.144.1.S1_x_at	0.0020102	1.26782	Up	1751
Ptp.3950.1.S1_at	3.56938e-05	1.26716	Up	1752
Ptp.786.1.S1_at	0.00341135	1.26466	Up	1753
PtpAffx.221693.1.S1_at	0.00311895	1.26432	Up	1754
PtpAffx.26817.1.S1_at	0.00406919	1.26308	Up	1755
PtpAffx.6236.1.A1_at	3.35577e-06	1.26301	Up	1756
PtpAffx.17660.2.S1_s_at	0.000425935	1.26246	Up	1757
Ptp.1361.3.S1_s_at	0.000538819	1.26214	Up	1758
PtpAffx.205953.1.S1_at	2.06339e-06	1.26175	Up	1759
PtpAffx.131967.1.S1_at	0.00234291	1.26118	Up	1760
PtpAffx.211669.1.S1_at	0.00121406	1.26004	Up	1761
PtpAffx.48203.1.A1_a_at	0.00162444	1.25796	Up	1762
PtpAffx.201528.1.S1_at	0.00194862	1.25699	Up	1763
PtpAffx.136912.1.S1_s_at	6.65262e-05	1.25534	Up	1764
PtpAffx.209297.1.S1_at	1.47862e-05	1.25525	Up	1765
Ptp.78.2.A1_at	0.00415528	1.25427	Up	1766
PtpAffx.211551.1.S1_at	0.00123226	1.25426	Up	1767
PtpAffx.224927.1.S1_at	0.00106296	1.25384	Up	1768
PtpAffx.147509.1.A1_s_at	0.00202414	1.25338	Up	1769
Ptp.574.1.A1_at	0.000752094	1.24988	Up	1770
Ptp.6340.1.S1_at	0.00236852	1.2486	Up	1771
PtpAffx.107687.1.S1_s_at	0.00451651	1.2483	Up	1772
Ptp.6136.1.S1_at	8.64703e-05	1.24779	Up	1773
PtpAffx.93545.1.A1_at	0.00296447	1.24719	Up	1774
Ptp.6893.1.S1_at	0.000315981	1.24708	Up	1775
PtpAffx.5467.1.A1_at	0.000218525	1.24655	Up	1776
Ptp.3113.1.S1_at	0.00277771	1.24526	Up	1777
PtpAffx.26383.1.S1_s_at	6.2902e-05	1.24436	Up	1778
PtpAffx.56615.1.A1_at	0.00476536	1.24414	Up	1779
Ptp.1555.1.S1_a_at	0.000766755	1.24389	Up	1780
PtpAffx.41560.2.A1_at	0.0019879	1.24246	Up	1781
Ptp.2690.1.S1_at	0.00477468	1.24198	Up	1782
PtpAffx.43687.2.S1_at	0.00320658	1.24139	Up	1783
PtpAffx.154199.1.S1_at	0.00192894	1.24063	Up	1784
PtpAffx.19057.1.S1_at	0.000617902	1.23956	Up	1785
PtpAffx.211603.1.S1_at	0.00102475	1.23943	Up	1786
PtpAffx.993.2.S1_s_at	0.000984325	1.2392	Up	1787
PtpAffx.218493.1.S1_x_at	0.00183619	1.2388	Up	1788
PtpAffx.69484.1.A1_at	0.000294523	1.23805	Up	1789
PtpAffx.204201.1.S1_s_at	0.000757321	1.2379	Up	1790
PtpAffx.15046.2.A1_at	0.00223931	1.23723	Up	1791
PtpAffx.2876.2.S1_a_at	0.00179803	1.23706	Up	1792
Ptp.5417.1.S1_a_at	7.70209e-05	1.2361	Up	1793
PtpAffx.209923.1.S1_at	0.000353029	1.23595	Up	1794
PtpAffx.39611.1.A1_at	0.000307648	1.23581	Up	1795
PtpAffx.55815.2.A1_a_at	0.00436959	1.23565	Up	1796
PtpAffx.103430.1.A1_at	0.00289163	1.23521	Up	1797
Ptp.4847.1.S1_s_at	7.76119e-05	1.2348	Up	1798
Ptp.6714.2.S1_a_at	0.00509858	1.23456	Up	1799
PtpAffx.32256.1.A1_a_at	0.00178746	1.23436	Up	1800
Ptp.5726.1.S1_at	0.00099291	1.2337	Up	1801
PtpAffx.675.10.S1_s_at	7.12362e-05	1.23365	Up	1802
PtpAffx.77544.1.S1_s_at	0.00125458	1.23331	Up	1803
PtpAffx.980.1.S1_at	4.60148e-05	1.233	Up	1804
PtpAffx.4116.1.A1_s_at	0.00249013	1.23221	Up	1805
PtpAffx.126565.1.S1_at	5.97946e-05	1.23215	Up	1806
PtpAffx.212774.1.S1_at	0.00223074	1.23102	Up	1807
Ptp.5918.2.S1_a_at	0.000166578	1.2307	Up	1808
Ptp.6303.1.S1_at	0.00054308	1.22982	Up	1809
Ptp.1300.1.S1_at	0.00139669	1.22871	Up	1810
PtpAffx.12226.2.S1_at	0.000807022	1.22794	Up	1811
Ptp.3236.1.S1_at	0.000375355	1.22572	Up	1812
PtpAffx.5989.1.S1_s_at	9.64701e-05	1.22336	Up	1813
PtpAffx.221028.1.S1_at	0.0013803	1.22262	Up	1814
Ptp.7164.1.S1_at	0.000436282	1.2212	Up	1815
Ptp.7199.2.A1_s_at	0.000112331	1.22051	Up	1816
Ptp.3215.2.S1_at	1.22316e-05	1.22035	Up	1817
PtpAffx.221940.1.S1_at	0.000769676	1.21996	Up	1818
PtpAffx.9869.2.S1_at	0.001664	1.21991	Up	1819
Ptp.166.1.S1_s_at	0.00327011	1.21892	Up	1820
PtpAffx.221169.1.S1_at	0.00236735	1.21888	Up	1821
PtpAffx.86500.1.S1_at	0.00400815	1.2186	Up	1822
Ptp.6954.2.A1_at	0.00110399	1.21839	Up	1823
PtpAffx.43439.1.A1_at	0.00210239	1.21808	Up	1824
PtpAffx.37008.1.S1_at	0.00124901	1.21656	Up	1825
PtpAffx.12873.2.S1_s_at	0.000115339	1.21655	Up	1826
PtpAffx.205892.1.S1_at	0.000778697	1.21522	Up	1827
PtpAffx.2725.1.A1_at	0.00250918	1.21464	Up	1828
Ptp.4673.1.S1_at	0.00142293	1.21463	Up	1829
PtpAffx.54398.1.S1_s_at	0.000172925	1.21367	Up	1830
PtpAffx.147378.2.A1_a_at	0.000263384	1.21365	Up	1831
PtpAffx.154927.1.S1_s_at	0.00298033	1.21353	Up	1832
Ptp.7478.1.S1_at	0.00334882	1.21329	Up	1833
Ptp.2421.2.S1_a_at	0.00218376	1.21265	Up	1834
PtpAffx.202685.1.S1_at	0.00386556	1.21235	Up	1835
Ptp.2339.1.S1_at	0.00264824	1.21173	Up	1836
PtpAffx.211569.1.S1_at	0.00203705	1.21143	Up	1837
PtpAffx.3672.1.S1_at	0.00127129	1.20991	Up	1838
PtpAffx.14672.1.A1_a_at	0.00182254	1.20978	Up	1839
Ptp.7701.1.A1_at	0.00430522	1.20947	Up	1840
PtpAffx.76658.1.S1_s_at	0.00117731	1.2094	Up	1841
PtpAffx.136361.1.S1_s_at	0.00199519	1.20937	Up	1842
PtpAffx.59140.2.S1_a_at	0.00462829	1.2083	Up	1843
PtpAffx.86410.1.S1_s_at	0.00047753	1.20799	Up	1844
PtpAffx.1351.1.A1_at	0.00236857	1.20697	Up	1845
PtpAffx.110877.1.S1_s_at	0.000885036	1.20689	Up	1846
PtpAffx.57163.1.A1_at	0.000957244	1.20539	Up	1847
PtpAffx.30378.1.A1_s_at	0.00485516	1.20268	Up	1848
PtpAffx.206926.1.S1_s_at	0.000159407	1.20257	Up	1849
PtpAffx.121790.1.A1_at	0.00174025	1.20257	Up	1850
PtpAffx.137481.2.S1_a_at	0.000480009	1.20207	Up	1851
Ptp.4381.1.S1_s_at	0.000145274	1.20139	Up	1852
Ptp.3035.1.S1_s_at	0.00099811	1.2003	Up	1853
PtpAffx.200337.1.S1_at	0.000128557	1.20015	Up	1854
PtpAffx.90182.1.S1_at	0.00036552	1.19997	Up	1855
PtpAffx.209231.1.S1_s_at	0.000386168	1.19974	Up	1856
PtpAffx.123000.2.S1_a_at	0.000505052	1.19936	Up	1857
PtpAffx.6581.1.A1_x_at	0.00217509	1.19927	Up	1858
PtpAffx.80659.1.A1_at	0.00126379	1.19793	Up	1859
PtpAffx.162761.1.S1_at	0.00482284	1.19686	Up	1860
Ptp.85.1.A1_s_at	0.0048319	1.19625	Up	1861
Ptp.471.1.S1_s_at	0.00303603	1.19542	Up	1862
Ptp.5577.2.S1_s_at	0.00411622	1.19501	Up	1863
PtpAffx.110243.1.S1_at	0.0013076	1.19382	Up	1864
PtpAffx.7814.1.S1_at	3.60047e-05	1.19204	Up	1865
Ptp.7380.1.S1_s_at	0.000183412	1.19017	Up	1866
Ptp.3034.1.A1_at	0.0023186	1.19015	Up	1867
PtpAffx.203469.1.S1_at	0.000590193	1.18993	Up	1868
PtpAffx.2510.3.A1_a_at	0.00127187	1.18899	Up	1869
PtpAffx.12036.2.S1_a_at	0.00228171	1.1875	Up	1870
PtpAffx.211509.1.S1_at	0.00512989	1.18724	Up	1871
PtpAffx.200277.1.S1_at	0.00363172	1.18682	Up	1872
PtpAffx.219764.1.S1_at	0.000406414	1.18544	Up	1873
PtpAffx.43184.1.S1_a_at	0.00266584	1.18258	Up	1874
PtpAffx.210443.1.S1_at	0.00249963	1.18245	Up	1875
PtpAffx.200780.1.S1_x_at	0.00143613	1.18083	Up	1876
Ptp.2403.1.S1_s_at	0.00514508	1.17892	Up	1877
PtpAffx.208707.1.S1_at	0.00363217	1.17782	Up	1878
PtpAffx.210975.1.S1_at	0.00208012	1.17735	Up	1879
Ptp.4526.1.A1_s_at	0.00150693	1.17701	Up	1880
PtpAffx.18162.1.S1_at	0.00468867	1.17609	Up	1881
PtpAffx.222318.1.S1_s_at	0.000878842	1.17557	Up	1882
PtpAffx.212189.1.S1_s_at	0.000465651	1.17553	Up	1883
PtpAffx.210886.1.S1_s_at	0.0018943	1.17519	Up	1884
Ptp.2572.1.S1_at	0.00491456	1.17402	Up	1885
Ptp.5724.1.S1_at	0.000185355	1.17385	Up	1886
PtpAffx.94841.1.A1_at	0.000886494	1.17269	Up	1887
Ptp.5460.1.S1_at	0.00117784	1.17265	Up	1888
PtpAffx.208934.1.S1_at	0.00257642	1.17151	Up	1889
PtpAffx.207663.1.S1_s_at	0.000137182	1.16966	Up	1890
Ptp.3171.1.S1_s_at	0.000449002	1.16937	Up	1891
PtpAffx.19737.1.A1_at	0.0011594	1.16718	Up	1892
Ptp.1393.2.S1_s_at	0.00095928	1.16619	Up	1893
PtpAffx.208022.1.S1_at	0.00219556	1.16514	Up	1894
Ptp.6477.1.A1_at	0.000571159	1.16229	Up	1895
Ptp.6556.1.S1_s_at	0.00198019	1.16212	Up	1896
PtpAffx.205712.1.S1_at	0.00496054	1.1618	Up	1897
PtpAffx.223223.1.S1_s_at	0.00331286	1.16171	Up	1898
PtpAffx.4886.1.S1_a_at	0.00144968	1.16146	Up	1899
PtpAffx.221526.1.S1_x_at	0.00221146	1.16122	Up	1900
PtpAffx.3808.2.A1_at	0.0048701	1.16071	Up	1901
PtpAffx.13217.1.S1_at	0.00498741	1.15891	Up	1902
PtpAffx.201448.1.S1_at	0.000345896	1.15795	Up	1903
Ptp.2753.1.S1_at	0.00448102	1.15781	Up	1904
PtpAffx.76658.1.S1_at	0.00084546	1.15725	Up	1905
PtpAffx.209613.1.S1_at	0.000125745	1.15721	Up	1906
PtpAffx.19322.1.S1_s_at	0.00332054	1.15583	Up	1907
PtpAffx.32985.1.S1_at	0.00015868	1.15475	Up	1908
PtpAffx.15785.2.A1_s_at	0.00194898	1.1546	Up	1909
PtpAffx.143505.1.S1_s_at	0.000484724	1.15305	Up	1910
PtpAffx.204588.1.S1_at	0.000177761	1.15292	Up	1911
Ptp.1274.1.S1_s_at	0.00014234	1.15279	Up	1912
Ptp.78.2.A1_a_at	6.65974e-05	1.1517	Up	1913
Ptp.7111.1.S1_s_at	3.8015e-05	1.14968	Up	1914
Ptp.5289.1.S1_s_at	0.000828698	1.14947	Up	1915
PtpAffx.60143.2.S1_a_at	0.000104562	1.14927	Up	1916
PtpAffx.205871.1.S1_at	0.00377911	1.14914	Up	1917
PtpAffx.26613.1.S1_at	0.00336121	1.14911	Up	1918
PtpAffx.2788.4.A1_a_at	0.00318212	1.14698	Up	1919
PtpAffx.2792.1.S1_at	0.00162325	1.14625	Up	1920
PtpAffx.205999.1.S1_at	0.0008882	1.14623	Up	1921
PtpAffx.211524.1.S1_at	0.000336641	1.14579	Up	1922
PtpAffx.50118.1.S1_at	0.00192444	1.14485	Up	1923
PtpAffx.73751.1.S1_at	0.00360199	1.14484	Up	1924
PtpAffx.203665.1.S1_at	0.000646492	1.14385	Up	1925
PtpAffx.65962.1.S1_at	0.00310777	1.14343	Up	1926
Ptp.1197.1.A1_at	0.00457562	1.14343	Up	1927
PtpAffx.31301.2.A1_a_at	0.00291309	1.14324	Up	1928
Ptp.4891.1.A1_at	0.000255831	1.14307	Up	1929
Ptp.7571.1.S1_s_at	0.00354485	1.14261	Up	1930
PtpAffx.221612.1.S1_at	0.00519887	1.14217	Up	1931
PtpAffx.5329.2.A1_s_at	0.000135332	1.14067	Up	1932
PtpAffx.60156.1.S1_at	0.000424408	1.13991	Up	1933
PtpAffx.21087.1.S1_at	0.00251327	1.13985	Up	1934
Ptp.5894.1.S1_s_at	0.000978021	1.13952	Up	1935
Ptp.890.1.S1_at	0.000897558	1.13922	Up	1936
Ptp.2148.1.S1_s_at	0.000959245	1.13921	Up	1937
PtpAffx.205231.1.S1_at	0.00344566	1.13906	Up	1938
Ptp.4715.1.A1_a_at	0.000886282	1.13736	Up	1939
PtpAffx.205620.1.S1_at	0.00314917	1.13592	Up	1940
PtpAffx.201015.1.S1_at	0.00470634	1.13583	Up	1941
PtpAffx.34909.1.S1_at	2.02949e-05	1.13404	Up	1942
Ptp.3641.1.S1_at	0.00153605	1.13345	Up	1943
PtpAffx.211669.1.S1_x_at	0.00150226	1.13339	Up	1944
PtpAffx.101617.1.A1_s_at	3.53348e-05	1.13216	Up	1945
PtpAffx.204248.1.S1_at	0.000652184	1.13079	Up	1946
PtpAffx.161500.1.S1_at	0.00319581	1.13061	Up	1947
PtpAffx.115455.1.S1_s_at	0.00411804	1.1303	Up	1948
PtpAffx.10365.2.S1_at	7.2776e-06	1.12997	Up	1949
PtpAffx.46971.1.S1_at	0.000777901	1.12891	Up	1950
Ptp.3984.1.A1_at	0.00163457	1.12681	Up	1951
PtpAffx.201202.1.S1_at	0.00103221	1.12673	Up	1952
Ptp.2085.2.S1_s_at	2.42435e-05	1.12666	Up	1953
PtpAffx.225114.1.S1_at	0.000136474	1.12473	Up	1954
PtpAffx.7161.1.S1_at	0.00296336	1.12471	Up	1955
PtpAffx.24406.3.A1_at	6.55115e-06	1.12241	Up	1956
PtpAffx.3058.1.A1_a_at	0.00298571	1.122	Up	1957
Ptp.2246.1.A1_at	0.00357515	1.12186	Up	1958
PtpAffx.222324.1.S1_at	0.000382373	1.12172	Up	1959
Ptp.3958.1.A1_s_at	0.000904251	1.12161	Up	1960
Ptp.4492.2.S1_s_at	0.00305322	1.12155	Up	1961
PtpAffx.52176.1.A1_a_at	0.00312668	1.12152	Up	1962
PtpAffx.221149.1.S1_at	0.00431581	1.12132	Up	1963
PtpAffx.218368.1.S1_at	0.00262544	1.12128	Up	1964
Ptp.6363.1.S1_at	0.00192001	1.12117	Up	1965
PtpAffx.140952.1.A1_at	0.000307124	1.11958	Up	1966
PtpAffx.204839.1.S1_at	0.0034932	1.11949	Up	1967
PtpAffx.205161.1.S1_at	0.00270775	1.11944	Up	1968
Ptp.2530.1.S1_s_at	0.0046276	1.11942	Up	1969
PtpAffx.61626.2.S1_a_at	0.00186467	1.11894	Up	1970
Ptp.5027.1.S1_at	0.00186673	1.11792	Up	1971
PtpAffx.216286.1.S1_s_at	0.00477917	1.11766	Up	1972
PtpAffx.212433.1.S1_at	0.00458112	1.11724	Up	1973
PtpAffx.212887.1.S1_at	0.00369686	1.11723	Up	1974
PtpAffx.85599.1.S1_at	0.00106338	1.11668	Up	1975
Ptp.4796.1.S1_at	0.00464988	1.11661	Up	1976
PtpAffx.209420.1.S1_x_at	0.000407513	1.11658	Up	1977
PtpAffx.213280.1.S1_at	0.00427191	1.1151	Up	1978
Ptp.2809.1.A1_s_at	0.000331383	1.11381	Up	1979
PtpAffx.200677.1.S1_at	0.00151433	1.11291	Up	1980
PtpAffx.114663.1.A1_at	0.00386684	1.11275	Up	1981
PtpAffx.205298.1.S1_at	0.000159049	1.11223	Up	1982
Ptp.5519.1.S1_s_at	2.61306e-06	1.11135	Up	1983
PtpAffx.203263.1.S1_at	0.00320185	1.11035	Up	1984
Ptp.6455.1.S1_at	0.000208893	1.11033	Up	1985
Ptp.2131.1.S1_s_at	0.00034444	1.10901	Up	1986
PtpAffx.94471.1.S1_at	0.00106544	1.10856	Up	1987
PtpAffx.202568.1.S1_at	0.00359718	1.10854	Up	1988
PtpAffx.19521.2.A1_a_at	0.00195998	1.10775	Up	1989
Ptp.6887.1.S1_s_at	0.000176671	1.10761	Up	1990
PtpAffx.1399.1.S1_s_at	0.00108948	1.10758	Up	1991
PtpAffx.225624.1.S1_at	0.000221239	1.10652	Up	1992
PtpAffx.224687.1.S1_at	0.00287034	1.10621	Up	1993
PtpAffx.49864.1.S1_at	0.00301708	1.10576	Up	1994
PtpAffx.47331.1.S1_at	1.40275e-05	1.10554	Up	1995
PtpAffx.28083.1.S1_at	0.000385672	1.1054	Up	1996
PtpAffx.9129.3.S1_s_at	0.00504974	1.10494	Up	1997
Ptp.6259.1.A1_at	0.00320757	1.10471	Up	1998
[truncated: 2,593 more rows]

## Sheet: 400_12h vs.Ctrl
Affy Poplar Probeset ID	400_12 vs. CK		Expression	Count
	p-value	Log2Ratio
PtpAffx.4493.1.A1_x_at	2.81864e-05	8.28129	Up, the highest	1
Ptp.6847.1.S1_a_at	0.00172006	8.02798	Up	2
PtpAffx.84732.1.S1_s_at	6.1966e-06	7.88897	Up	3
PtpAffx.12675.9.A1_a_at	8.46565e-07	7.67453	Up	4
PtpAffx.4493.1.A1_a_at	0.000149962	7.61081	Up	5
Ptp.6847.2.S1_s_at	0.00180052	7.56571	Up	6
PtpAffx.608.3.S1_at	1.23532e-05	6.72289	Up	7
Ptp.1489.2.S1_s_at	5.0347e-05	6.46607	Up	8
PtpAffx.62756.1.A1_at	1.00487e-07	6.46024	Up	9
PtpAffx.147932.1.S1_at	2.30558e-05	6.33766	Up	10
PtpAffx.4493.3.S1_s_at	0.00141991	6.31354	Up	11
Ptp.3110.2.S1_a_at	8.39914e-05	6.21702	Up	12
PtpAffx.115584.1.S1_at	3.2351e-05	6.08044	Up	13
PtpAffx.608.2.A1_at	4.15958e-05	6.05954	Up	14
Ptp.5205.1.S1_at	4.54546e-05	6.03563	Up	15
PtpAffx.14026.2.A1_s_at	1.03531e-06	6.02304	Up	16
Ptp.76.1.S1_s_at	2.76609e-05	6.01885	Up	17
PtpAffx.62756.1.A1_s_at	6.53371e-09	5.93595	Up	18
PtpAffx.40421.1.A1_s_at	0.000228901	5.77269	Up	19
PtpAffx.211808.1.S1_s_at	3.99703e-05	5.73695	Up	20
Ptp.6679.1.A1_at	5.51346e-05	5.64828	Up	21
PtpAffx.25079.2.S1_a_at	0.0023085	5.6405	Up	22
PtpAffx.48461.1.A1_at	0.000315727	5.59006	Up	23
PtpAffx.4889.6.S1_a_at	4.66582e-06	5.54657	Up	24
PtpAffx.6660.2.S1_at	1.63263e-05	5.52323	Up	25
Ptp.3087.1.S1_at	1.96126e-06	5.51858	Up	26
PtpAffx.143356.1.S1_s_at	0.000269674	5.50672	Up	27
PtpAffx.210728.1.S1_at	1.13091e-05	5.49707	Up	28
PtpAffx.25139.1.A1_s_at	1.42146e-06	5.41257	Up	29
PtpAffx.40283.1.S1_at	0.000363424	5.40056	Up	30
PtpAffx.208967.1.S1_s_at	1.63699e-06	5.31622	Up	31
PtpAffx.142854.1.S1_s_at	0.00217458	5.30291	Up	32
PtpAffx.131949.1.S1_at	1.07253e-05	5.16768	Up	33
Ptp.661.2.S1_at	9.50959e-06	5.15769	Up	34
Ptp.5529.1.S1_s_at	1.22019e-06	5.14469	Up	35
PtpAffx.54951.1.A1_at	9.92295e-05	5.10911	Up	36
PtpAffx.19154.1.S1_at	2.0568e-06	5.06317	Up	37
Ptp.6595.1.S1_s_at	0.000156362	5.03868	Up	38
PtpAffx.6733.4.S1_s_at	0.00150692	5.0302	Up	39
PtpAffx.76536.1.A1_at	3.727e-06	5.02865	Up	40
PtpAffx.162261.1.S1_s_at	3.3794e-05	5.01712	Up	41
Ptp.7578.1.A1_s_at	2.11545e-05	5.00207	Up	42
PtpAffx.34708.2.S1_at	2.88887e-05	4.99851	Up	43
PtpAffx.87159.1.A1_at	0.000183067	4.96894	Up	44
Ptp.4163.1.S1_s_at	6.08395e-07	4.9685	Up	45
PtpAffx.608.3.S1_a_at	0.000463366	4.9674	Up	46
PtpAffx.7454.1.S1_s_at	4.70554e-07	4.95693	Up	47
PtpAffx.30839.1.A1_at	3.86876e-06	4.95621	Up	48
PtpAffx.17540.2.A1_x_at	0.000363963	4.94454	Up	49
PtpAffx.218212.1.S1_at	0.000160896	4.89986	Up	50
PtpAffx.15950.2.S1_s_at	1.35546e-06	4.88787	Up	51
Ptp.2777.1.S1_s_at	0.00025071	4.87382	Up	52
PtpAffx.60307.1.S1_s_at	0.00018372	4.85275	Up	53
PtpAffx.218212.1.S1_s_at	0.000122729	4.83084	Up	54
PtpAffx.25167.1.A1_s_at	3.93465e-06	4.82917	Up	55
PtpAffx.104039.1.S1_s_at	3.45021e-06	4.82915	Up	56
PtpAffx.211739.1.S1_at	6.78877e-05	4.82081	Up	57
PtpAffx.97321.1.A1_at	0.000772421	4.81666	Up	58
PtpAffx.161420.1.S1_at	2.37547e-05	4.80729	Up	59
PtpAffx.250003.1.S1_s_at	0.00154307	4.79251	Up	60
PtpAffx.21514.2.S1_s_at	6.09601e-06	4.78033	Up	61
Ptp.2467.1.A1_x_at	0.000115271	4.77499	Up	62
PtpAffx.65344.1.S1_at	1.88658e-05	4.76227	Up	63
Ptp.2467.1.A1_at	0.000106249	4.76222	Up	64
PtpAffx.4820.1.A1_s_at	3.3158e-06	4.73369	Up	65
PtpAffx.26979.1.A1_s_at	1.60686e-05	4.71409	Up	66
PtpAffx.17540.2.A1_a_at	0.00153126	4.69897	Up	67
PtpAffx.250002.1.S1_s_at	0.00390342	4.66944	Up	68
PtpAffx.135026.1.S1_at	0.00232884	4.66838	Up	69
PtpAffx.736.1.S1_at	4.31988e-06	4.65821	Up	70
PtpAffx.135343.1.S1_at	3.91117e-05	4.65803	Up	71
PtpAffx.46281.1.S1_at	0.00636933	4.65662	Up	72
PtpAffx.5078.6.S1_a_at	3.79053e-05	4.59773	Up	73
PtpAffx.224165.1.S1_at	1.39072e-06	4.59235	Up	74
PtpAffx.209233.1.S1_at	1.379e-06	4.54676	Up	75
Ptp.7110.1.S1_at	1.41677e-07	4.5335	Up	76
Ptp.4259.1.S1_at	9.67611e-05	4.53035	Up	77
PtpAffx.4229.1.S1_at	0.00329525	4.52603	Up	78
Ptp.666.1.S1_at	3.16959e-06	4.51898	Up	79
PtpAffx.3745.1.S1_at	0.0047042	4.48085	Up	80
PtpAffx.159201.1.S1_at	7.49717e-06	4.46435	Up	81
Ptp.7199.1.S1_s_at	2.88288e-07	4.44248	Up	82
Ptp.7691.1.A1_s_at	0.000141843	4.43831	Up	83
Ptp.1780.1.S1_at	2.96391e-06	4.436	Up	84
Ptp.2364.1.S1_at	5.78966e-05	4.40372	Up	85
PtpAffx.15891.1.A1_at	0.00411204	4.39648	Up	86
Ptp.6498.1.S1_s_at	3.89112e-06	4.37317	Up	87
Ptp.2474.1.S1_at	2.86936e-06	4.36436	Up	88
PtpAffx.857.2.S1_at	4.70457e-06	4.36201	Up	89
PtpAffx.15908.1.S1_at	0.000116873	4.34813	Up	90
Ptp.7223.1.S1_at	1.86404e-05	4.34485	Up	91
PtpAffx.42709.1.A1_at	0.00034618	4.33084	Up	92
Ptp.6672.1.S1_s_at	4.22102e-06	4.32214	Up	93
PtpAffx.1704.5.A1_a_at	8.52895e-07	4.31915	Up	94
PtpAffx.17565.1.A1_at	2.97251e-05	4.30842	Up	95
PtpAffx.14778.1.S1_a_at	2.45738e-06	4.30757	Up	96
Ptp.7929.1.S1_at	1.92775e-07	4.26487	Up	97
PtpAffx.157621.1.S1_s_at	0.00022621	4.25313	Up	98
PtpAffx.140586.1.A1_s_at	5.56231e-08	4.24649	Up	99
Ptp.2440.1.S1_x_at	4.43284e-05	4.24589	Up	100
PtpAffx.40262.1.S1_s_at	1.09667e-05	4.24437	Up	101
PtpAffx.109173.1.S1_s_at	0.000212434	4.24171	Up	102
Ptp.93.1.S1_at	1.51051e-06	4.23784	Up	103
PtpAffx.104760.1.S1_at	0.00206421	4.23137	Up	104
PtpAffx.200373.1.S1_at	2.29204e-05	4.22929	Up	105
PtpAffx.35127.4.A1_at	1.59878e-06	4.22816	Up	106
PtpAffx.608.4.S1_a_at	0.00112836	4.20798	Up	107
PtpAffx.811.1.S1_at	1.23294e-05	4.20418	Up	108
PtpAffx.811.1.S1_x_at	3.70713e-05	4.14086	Up	109
PtpAffx.220065.1.S1_s_at	1.03155e-05	4.13751	Up	110
Ptp.5568.1.S1_at	1.64458e-05	4.12841	Up	111
Ptp.3457.1.S1_at	0.000395423	4.12575	Up	112
PtpAffx.48017.2.S1_a_at	2.30121e-05	4.1176	Up	113
PtpAffx.66128.1.S1_at	0.00614492	4.10788	Up	114
PtpAffx.18446.1.A1_at	3.21885e-05	4.10659	Up	115
Ptp.3500.1.S1_at	0.00473326	4.10223	Up	116
PtpAffx.249.472.S1_s_at	4.3705e-07	4.09966	Up	117
PtpAffx.46310.1.A1_at	0.00140043	4.08789	Up	118
PtpAffx.109125.1.A1_at	3.83317e-05	4.07782	Up	119
PtpAffx.48017.1.S1_at	1.5523e-05	4.07776	Up	120
PtpAffx.95760.1.A1_a_at	4.99298e-05	4.06583	Up	121
PtpAffx.12303.1.S1_at	1.90363e-06	4.06522	Up	122
PtpAffx.130523.1.S1_at	8.35711e-06	4.03884	Up	123
PtpAffx.207821.1.S1_at	0.00305602	4.03595	Up	124
PtpAffx.2768.1.S1_at	0.000207123	4.03581	Up	125
PtpAffx.15501.1.S1_s_at	3.98688e-05	4.03547	Up	126
Ptp.5573.1.S1_s_at	3.14833e-05	4.01031	Up	127
PtpAffx.6733.1.S1_s_at	0.00222073	3.9997	Up	128
PtpAffx.219721.1.S1_at	2.30056e-06	3.98367	Up	129
PtpAffx.107571.1.A1_s_at	4.87917e-06	3.97706	Up	130
PtpAffx.155773.1.S1_s_at	2.9022e-06	3.96177	Up	131
PtpAffx.148282.1.S1_s_at	0.000110929	3.95095	Up	132
PtpAffx.608.1.S1_at	0.00157019	3.9466	Up	133
Ptp.7012.1.S1_at	2.20275e-05	3.94649	Up	134
PtpAffx.4636.1.A1_at	0.00153865	3.9451	Up	135
PtpAffx.10803.1.S1_at	2.86234e-05	3.93769	Up	136
Ptp.3949.1.S1_at	0.00618628	3.93385	Up	137
PtpAffx.22325.1.A1_at	1.27469e-05	3.93164	Up	138
PtpAffx.2597.1.S1_at	6.51419e-06	3.9312	Up	139
Ptp.1084.1.A1_a_at	0.00309275	3.92057	Up	140
Ptp.792.1.S1_s_at	2.59184e-05	3.91903	Up	141
PtpAffx.148282.1.S1_at	1.85339e-05	3.90271	Up	142
PtpAffx.84414.1.S1_s_at	4.69149e-06	3.89478	Up	143
PtpAffx.219855.1.S1_s_at	2.62482e-05	3.88281	Up	144
PtpAffx.220057.1.S1_x_at	0.000209549	3.88237	Up	145
PtpAffx.88761.1.A1_s_at	2.38164e-05	3.85887	Up	146
PtpAffx.207934.1.S1_s_at	1.14131e-05	3.85066	Up	147
PtpAffx.49413.1.S1_at	0.00114073	3.83813	Up	148
Ptp.1370.1.S1_s_at	0.00173404	3.8309	Up	149
PtpAffx.141102.1.A1_at	7.32453e-06	3.8262	Up	150
PtpAffx.2715.1.S1_at	0.00528992	3.81509	Up	151
PtpAffx.215173.1.S1_s_at	2.48652e-06	3.81305	Up	152
Ptp.554.1.S1_s_at	8.6042e-05	3.811	Up	153
Ptp.1886.1.S1_at	0.000313231	3.79832	Up	154
PtpAffx.25250.1.A1_a_at	5.85576e-05	3.7972	Up	155
PtpAffx.215992.1.S1_at	1.36757e-05	3.79557	Up	156
PtpAffx.87640.1.S1_at	0.000347533	3.794	Up	157
PtpAffx.99357.1.A1_s_at	0.000960477	3.79018	Up	158
PtpAffx.78410.1.A1_at	1.51979e-05	3.7873	Up	159
PtpAffx.193.1.S1_at	3.86431e-05	3.78598	Up	160
PtpAffx.202918.1.S1_at	0.00106496	3.78356	Up	161
PtpAffx.70870.1.S1_at	0.000415178	3.7688	Up	162
Ptp.2675.1.S1_s_at	0.000212945	3.75484	Up	163
PtpAffx.27441.1.S1_at	0.000272972	3.74669	Up	164
PtpAffx.126959.1.A1_at	7.18026e-06	3.74638	Up	165
PtpAffx.212482.1.S1_s_at	0.00111059	3.74195	Up	166
PtpAffx.224356.1.S1_s_at	0.000266247	3.74192	Up	167
PtpAffx.64701.1.S1_x_at	2.38625e-06	3.73315	Up	168
Ptp.1298.1.S1_at	6.36227e-05	3.7278	Up	169
Ptp.7218.1.S1_at	0.0010532	3.72738	Up	170
PtpAffx.51205.1.A1_at	3.1148e-05	3.71574	Up	171
Ptp.2065.1.A1_at	6.58718e-05	3.71276	Up	172
Ptp.1084.2.A1_a_at	0.00346524	3.71241	Up	173
PtpAffx.100744.1.S1_s_at	3.28354e-06	3.7099	Up	174
PtpAffx.152627.1.S1_at	0.00231327	3.70433	Up	175
PtpAffx.211633.1.S1_at	1.98107e-06	3.7026	Up	176
PtpAffx.46365.1.A1_at	0.000924173	3.69807	Up	177
Ptp.677.1.A1_s_at	1.09725e-05	3.68462	Up	178
Ptp.1017.1.A1_at	0.000242061	3.68383	Up	179
PtpAffx.7587.1.A1_at	0.000159888	3.66714	Up	180
PtpAffx.6449.1.A1_s_at	8.62937e-05	3.64318	Up	181
Ptp.7262.1.S1_s_at	3.26935e-06	3.63539	Up	182
PtpAffx.149927.1.S1_at	5.11166e-06	3.6315	Up	183
PtpAffx.210155.1.S1_at	1.34292e-05	3.62853	Up	184
PtpAffx.4889.1.A1_at	0.000141164	3.62754	Up	185
PtpAffx.25225.1.S1_s_at	0.000145343	3.62109	Up	186
PtpAffx.201020.1.S1_at	1.18498e-06	3.62063	Up	187
PtpAffx.31549.1.A1_s_at	0.000100781	3.61961	Up	188
PtpAffx.51617.1.A1_s_at	3.5194e-05	3.61495	Up	189
PtpAffx.2057.1.S1_s_at	0.000172543	3.60913	Up	190
PtpAffx.151912.1.A1_at	7.21641e-05	3.60823	Up	191
PtpAffx.203395.1.S1_at	1.82346e-05	3.60283	Up	192
Ptp.4684.1.S1_s_at	6.15096e-07	3.60267	Up	193
PtpAffx.811.1.S1_s_at	0.000194778	3.59831	Up	194
PtpAffx.210932.1.S1_s_at	0.00117771	3.59806	Up	195
PtpAffx.27096.1.A1_at	0.000180712	3.58528	Up	196
PtpAffx.19531.1.S1_at	0.000142888	3.57083	Up	197
Ptp.2836.1.S1_at	8.98491e-06	3.56714	Up	198
PtpAffx.151997.1.S1_s_at	0.00194381	3.56071	Up	199
PtpAffx.5230.1.A1_at	0.000140373	3.55432	Up	200
Ptp.5681.1.S1_at	4.84524e-05	3.55223	Up	201
Ptp.5446.1.S1_s_at	0.000113541	3.54739	Up	202
PtpAffx.200505.1.S1_s_at	2.60481e-05	3.54618	Up	203
PtpAffx.342.1.S1_s_at	7.48999e-05	3.53243	Up	204
PtpAffx.207972.1.S1_s_at	7.1979e-05	3.52477	Up	205
PtpAffx.204109.1.S1_at	0.000154507	3.52443	Up	206
PtpAffx.73624.1.S1_at	3.19795e-05	3.51945	Up	207
Ptp.4760.1.S1_s_at	0.00012682	3.51731	Up	208
PtpAffx.46298.1.S1_at	0.00179551	3.49778	Up	209
PtpAffx.11077.1.A1_at	8.72906e-06	3.49272	Up	210
PtpAffx.161201.1.S1_at	0.000420269	3.48882	Up	211
PtpAffx.64701.2.S1_a_at	8.63546e-07	3.47812	Up	212
PtpAffx.127094.1.A1_at	0.00690967	3.47646	Up	213
PtpAffx.52826.1.A1_at	0.00021799	3.47236	Up	214
PtpAffx.6302.2.S1_s_at	1.16747e-06	3.46994	Up	215
PtpAffx.4889.1.A1_s_at	4.11794e-05	3.46195	Up	216
PtpAffx.12601.1.S1_at	1.03517e-05	3.45899	Up	217
Ptp.7110.2.S1_at	2.36498e-06	3.45479	Up	218
PtpAffx.210146.1.S1_at	1.57923e-05	3.45249	Up	219
Ptp.559.1.S1_s_at	7.80124e-05	3.44804	Up	220
Ptp.2470.1.S1_at	8.56451e-05	3.43724	Up	221
PtpAffx.115190.1.A1_s_at	1.11487e-05	3.43443	Up	222
PtpAffx.31476.1.S1_s_at	3.21462e-05	3.43043	Up	223
Ptp.7110.1.S1_s_at	3.45389e-07	3.42344	Up	224
Ptp.459.1.S1_s_at	0.000101521	3.4151	Up	225
PtpAffx.31381.1.A1_a_at	7.47851e-06	3.40212	Up	226
PtpAffx.102068.1.A1_at	0.000135146	3.39905	Up	227
PtpAffx.217933.1.S1_at	6.73364e-05	3.3959	Up	228
PtpAffx.17980.3.A1_a_at	0.000114434	3.38965	Up	229
PtpAffx.204541.1.S1_s_at	7.47555e-05	3.38816	Up	230
Ptp.1350.1.S1_at	5.73806e-06	3.38815	Up	231
PtpAffx.10597.2.S1_at	0.000247481	3.388	Up	232
PtpAffx.12479.1.S1_s_at	3.07257e-07	3.38721	Up	233
PtpAffx.121812.1.A1_at	1.17153e-06	3.38051	Up	234
PtpAffx.8983.1.S1_s_at	3.45513e-05	3.37859	Up	235
PtpAffx.77672.2.A1_a_at	0.000176898	3.37401	Up	236
PtpAffx.218010.1.S1_s_at	1.4181e-05	3.36986	Up	237
PtpAffx.11360.3.S1_a_at	8.17045e-05	3.36861	Up	238
PtpAffx.206764.1.S1_at	0.0028834	3.36643	Up	239
Ptp.6706.1.S1_x_at	0.000100143	3.36372	Up	240
PtpAffx.525.1.S1_at	7.44353e-05	3.36278	Up	241
PtpAffx.100235.1.S1_s_at	7.17977e-06	3.3551	Up	242
Ptp.5566.1.S1_at	0.000195948	3.35321	Up	243
PtpAffx.116969.1.S1_s_at	8.4781e-07	3.35187	Up	244
PtpAffx.18430.1.S1_s_at	5.26108e-09	3.35181	Up	245
PtpAffx.208229.1.S1_at	0.000147376	3.34758	Up	246
PtpAffx.212722.1.S1_at	0.000161768	3.34642	Up	247
Ptp.739.1.A1_at	5.29553e-06	3.34366	Up	248
PtpAffx.111899.1.S1_at	0.000362308	3.34206	Up	249
Ptp.7998.1.A1_at	0.00359953	3.33527	Up	250
PtpAffx.213737.1.S1_at	6.3724e-05	3.33322	Up	251
Ptp.4083.1.A1_at	0.000950438	3.32754	Up	252
PtpAffx.29183.1.S1_at	0.000537302	3.32246	Up	253
PtpAffx.1092.1.A1_s_at	0.00148861	3.32002	Up	254
Ptp.1254.1.S1_x_at	0.00471237	3.31968	Up	255
PtpAffx.6557.1.A1_at	0.0061192	3.31653	Up	256
PtpAffx.4085.3.S1_s_at	0.000138239	3.31158	Up	257
PtpAffx.204848.1.S1_at	0.00262211	3.30636	Up	258
PtpAffx.35451.1.S1_at	9.90852e-06	3.30625	Up	259
Ptp.7689.1.S1_s_at	0.000284006	3.30429	Up	260
PtpAffx.209999.1.S1_s_at	4.71057e-06	3.30294	Up	261
PtpAffx.9312.1.A1_at	2.84344e-05	3.30168	Up	262
PtpAffx.102386.1.A1_at	0.000461265	3.29634	Up	263
PtpAffx.39778.1.A1_at	4.53627e-05	3.28718	Up	264
PtpAffx.25163.1.A1_a_at	1.16053e-05	3.28717	Up	265
PtpAffx.104298.1.S1_at	0.00176467	3.28441	Up	266
Ptp.1952.2.S1_s_at	4.11649e-06	3.282	Up	267
PtpAffx.62250.1.A1_at	5.35353e-05	3.28111	Up	268
Ptp.1037.2.S1_a_at	0.000847978	3.27965	Up	269
Ptp.2931.1.S1_a_at	0.00591409	3.27335	Up	270
PtpAffx.77672.3.A1_a_at	0.000790883	3.27048	Up	271
Ptp.812.1.S1_s_at	1.30964e-05	3.26906	Up	272
Ptp.174.1.S1_s_at	0.00301454	3.26832	Up	273
PtpAffx.210989.1.S1_at	0.000519307	3.26797	Up	274
PtpAffx.36888.1.S1_at	0.00135707	3.26349	Up	275
PtpAffx.86661.1.S1_at	0.00607018	3.25805	Up	276
PtpAffx.33919.2.A1_s_at	0.000162779	3.25795	Up	277
PtpAffx.454.10.A1_at	0.000480165	3.24132	Up	278
PtpAffx.142310.1.S1_at	1.26614e-05	3.23436	Up	279
PtpAffx.147052.1.A1_at	0.00309175	3.23336	Up	280
PtpAffx.73824.1.S1_at	0.000477807	3.23231	Up	281
Ptp.6473.2.S1_s_at	1.26781e-06	3.22807	Up	282
PtpAffx.92960.1.S1_at	0.000147196	3.22736	Up	283
PtpAffx.201879.1.S1_at	5.50453e-06	3.22455	Up	284
Ptp.963.1.A1_s_at	0.00528734	3.22383	Up	285
Ptp.6653.1.S1_at	0.000146728	3.21983	Up	286
PtpAffx.31381.2.A1_at	3.69098e-06	3.21679	Up	287
PtpAffx.1316.2.S1_s_at	0.00520098	3.21619	Up	288
PtpAffx.221435.1.S1_s_at	0.000650802	3.21343	Up	289
PtpAffx.209865.1.S1_at	1.87419e-05	3.2129	Up	290
PtpAffx.218009.1.S1_s_at	0.000117699	3.20718	Up	291
Ptp.378.1.A1_s_at	0.000473891	3.20465	Up	292
PtpAffx.201315.1.S1_s_at	2.97682e-05	3.20158	Up	293
Ptp.5563.1.S1_at	0.000116841	3.20136	Up	294
Ptp.4364.1.S1_s_at	0.000462737	3.193	Up	295
PtpAffx.89303.1.A1_at	0.000318186	3.18854	Up	296
PtpAffx.44301.1.A1_s_at	0.000241627	3.18796	Up	297
PtpAffx.152798.1.S1_at	0.00119183	3.17484	Up	298
Ptp.3044.1.S1_s_at	0.000517913	3.17351	Up	299
PtpAffx.6449.1.A1_at	0.000226926	3.17331	Up	300
Ptp.4573.1.S1_s_at	5.46623e-05	3.16785	Up	301
PtpAffx.13977.1.S1_at	0.00342911	3.16285	Up	302
Ptp.2116.1.A1_at	0.000316753	3.15591	Up	303
PtpAffx.212302.1.S1_x_at	0.000155007	3.14748	Up	304
PtpAffx.46804.1.S1_s_at	0.000340007	3.13926	Up	305
PtpAffx.205918.1.S1_s_at	6.2091e-05	3.139	Up	306
PtpAffx.31094.1.A1_s_at	1.55451e-05	3.13772	Up	307
PtpAffx.5920.1.A1_at	0.00670131	3.12719	Up	308
Ptp.5993.1.S1_a_at	9.75033e-08	3.12515	Up	309
PtpAffx.25548.1.S1_a_at	0.000643743	3.12364	Up	310
PtpAffx.200822.1.S1_at	0.000117024	3.11949	Up	311
PtpAffx.63940.1.S1_s_at	0.00059249	3.11764	Up	312
PtpAffx.163732.1.S1_s_at	0.000171478	3.11694	Up	313
PtpAffx.1196.1.S1_at	7.48455e-06	3.1157	Up	314
PtpAffx.22228.2.S1_at	0.000294023	3.11136	Up	315
PtpAffx.22667.1.A1_at	0.000253201	3.10817	Up	316
Ptp.2234.1.S1_s_at	0.00012814	3.10692	Up	317
PtpAffx.17245.1.S1_a_at	5.94878e-05	3.10345	Up	318
Ptp.6904.1.S1_at	0.00252429	3.1033	Up	319
Ptp.4459.1.S1_x_at	7.68291e-06	3.10263	Up	320
Ptp.741.1.A1_at	0.000135322	3.09439	Up	321
PtpAffx.25139.1.A1_at	1.16011e-05	3.09196	Up	322
Ptp.4845.1.S1_at	0.000115695	3.08904	Up	323
Ptp.1682.1.A1_s_at	5.93953e-06	3.08751	Up	324
PtpAffx.5156.1.A1_at	0.000737091	3.08711	Up	325
PtpAffx.68482.1.A1_at	5.62578e-05	3.08283	Up	326
Ptp.3877.1.S1_s_at	0.00437269	3.08142	Up	327
PtpAffx.216874.1.S1_s_at	3.90177e-05	3.08112	Up	328
PtpAffx.203847.1.S1_s_at	0.00560407	3.08026	Up	329
Ptp.2554.1.A1_at	1.19085e-05	3.07998	Up	330
Ptp.5736.1.S1_at	0.00222069	3.07411	Up	331
PtpAffx.134656.1.A1_at	1.04921e-06	3.07223	Up	332
PtpAffx.224655.1.S1_s_at	3.15189e-05	3.06854	Up	333
PtpAffx.57531.1.A1_at	0.000855143	3.06312	Up	334
PtpAffx.160238.1.A1_at	0.00051813	3.06251	Up	335
Ptp.2503.1.S1_at	9.34496e-05	3.0581	Up	336
PtpAffx.14241.1.A1_at	0.000646687	3.05733	Up	337
PtpAffx.17980.1.A1_a_at	5.33766e-05	3.05581	Up	338
PtpAffx.6733.2.A1_s_at	0.00609974	3.05576	Up	339
Ptp.2399.1.S1_s_at	0.00274762	3.0464	Up	340
PtpAffx.39826.1.S1_at	5.11225e-06	3.04404	Up	341
PtpAffx.217201.1.S1_at	0.00201293	3.04323	Up	342
PtpAffx.3541.1.S1_at	0.00325104	3.03915	Up	343
PtpAffx.155348.1.S1_at	0.000158783	3.03891	Up	344
PtpAffx.28691.1.A1_a_at	0.00039253	3.03857	Up	345
Ptp.4146.1.S1_s_at	0.000125013	3.0295	Up	346
PtpAffx.1987.1.S1_at	0.00281901	3.02695	Up	347
PtpAffx.205826.1.S1_s_at	0.000190492	3.02328	Up	348
PtpAffx.13417.1.S1_at	0.00043772	3.02048	Up	349
PtpAffx.7667.1.S1_a_at	0.00182457	3.01181	Up	350
PtpAffx.86388.1.S1_at	2.58114e-05	3.00912	Up	351
PtpAffx.53702.1.S1_at	0.000278772	3.00224	Up	352
Ptp.186.1.A1_s_at	1.62763e-05	2.99089	Up	353
Ptp.450.1.A1_s_at	9.04902e-06	2.99022	Up	354
PtpAffx.22132.1.S1_s_at	5.10077e-05	2.98989	Up	355
PtpAffx.48388.1.S1_at	0.00153731	2.98469	Up	356
Ptp.1181.1.S1_s_at	1.13724e-06	2.98375	Up	357
PtpAffx.13977.1.S1_x_at	0.000717589	2.98356	Up	358
PtpAffx.82290.1.A1_s_at	0.00382626	2.98099	Up	359
PtpAffx.45124.1.S1_at	0.000864416	2.98091	Up	360
PtpAffx.613.1.A1_at	0.000224504	2.98003	Up	361
PtpAffx.208033.1.S1_at	0.000112476	2.97975	Up	362
PtpAffx.69019.1.A1_at	0.00080059	2.97773	Up	363
PtpAffx.94825.1.A1_at	5.02986e-05	2.97631	Up	364
Ptp.4728.1.S1_at	1.2531e-05	2.97419	Up	365
Ptp.5440.2.A1_a_at	7.97677e-06	2.97142	Up	366
PtpAffx.25163.2.A1_at	5.70154e-05	2.96835	Up	367
PtpAffx.82607.1.A1_at	0.000130712	2.96558	Up	368
PtpAffx.207326.1.S1_s_at	2.95227e-07	2.96336	Up	369
PtpAffx.9094.1.S1_at	0.000319317	2.95933	Up	370
PtpAffx.1691.1.A1_a_at	0.00239847	2.95919	Up	371
PtpAffx.216792.1.S1_at	0.00152947	2.95889	Up	372
PtpAffx.104314.1.S1_s_at	0.00224953	2.9586	Up	373
Ptp.2817.1.S1_a_at	1.03641e-05	2.95552	Up	374
PtpAffx.97600.1.A1_at	8.24946e-05	2.95134	Up	375
PtpAffx.148858.1.S1_at	0.00172441	2.95099	Up	376
PtpAffx.201166.1.S1_s_at	0.000232615	2.95062	Up	377
PtpAffx.18960.1.S1_at	1.52117e-06	2.9501	Up	378
Ptp.3084.1.S1_s_at	7.6783e-05	2.94398	Up	379
PtpAffx.11501.1.A1_at	0.00426292	2.94175	Up	380
PtpAffx.21413.1.S1_s_at	0.000260886	2.94116	Up	381
Ptp.4845.1.S1_x_at	0.000182177	2.93648	Up	382
PtpAffx.85937.1.A1_s_at	0.0019777	2.93217	Up	383
Ptp.1330.1.S1_at	0.00140139	2.92745	Up	384
PtpAffx.31085.2.S1_a_at	0.00294017	2.92664	Up	385
PtpAffx.211898.1.S1_at	2.05805e-05	2.92651	Up	386
PtpAffx.19564.1.S1_s_at	2.14016e-06	2.92482	Up	387
Ptp.3308.1.S1_s_at	8.95441e-05	2.92467	Up	388
PtpAffx.222704.1.S1_at	0.000192786	2.92219	Up	389
PtpAffx.156186.1.S1_at	6.90365e-05	2.91335	Up	390
Ptp.6929.2.S1_a_at	0.00115923	2.90785	Up	391
PtpAffx.112875.1.A1_at	9.64007e-05	2.90783	Up	392
Ptp.7112.1.S1_at	1.41699e-06	2.90679	Up	393
PtpAffx.28269.1.S1_at	8.94739e-05	2.90436	Up	394
Ptp.3381.1.S1_at	8.31175e-05	2.90038	Up	395
Ptp.1965.1.S1_s_at	8.63239e-06	2.90004	Up	396
PtpAffx.156635.1.S1_at	0.000205848	2.89825	Up	397
PtpAffx.82275.1.A1_at	0.000304434	2.89483	Up	398
PtpAffx.213986.1.S1_s_at	1.26343e-05	2.8943	Up	399
PtpAffx.72191.1.A1_at	1.15558e-05	2.8938	Up	400
Ptp.7965.1.S1_a_at	0.000914527	2.89294	Up	401
PtpAffx.221954.1.S1_at	0.00101053	2.89183	Up	402
PtpAffx.7984.1.S1_at	0.0056871	2.89164	Up	403
PtpAffx.2427.1.S1_at	0.000224555	2.88648	Up	404
PtpAffx.22769.1.A1_at	0.000340083	2.88426	Up	405
Ptp.112.1.S1_at	0.00112667	2.88413	Up	406
Ptp.3104.1.S1_at	6.0084e-06	2.88323	Up	407
PtpAffx.203983.1.S1_s_at	0.000995985	2.88129	Up	408
PtpAffx.128061.1.A1_s_at	0.00263779	2.86435	Up	409
PtpAffx.2170.2.S1_s_at	6.00322e-06	2.85921	Up	410
PtpAffx.30740.1.A1_s_at	0.0064982	2.85072	Up	411
Ptp.6906.1.A1_x_at	5.66872e-06	2.84968	Up	412
PtpAffx.21413.1.S1_at	5.42486e-05	2.84899	Up	413
PtpAffx.205860.1.S1_at	0.00633099	2.84532	Up	414
PtpAffx.14620.1.S1_at	0.00100705	2.84498	Up	415
PtpAffx.8251.1.S1_at	2.31835e-05	2.84215	Up	416
PtpAffx.214003.1.S1_at	0.00624197	2.84179	Up	417
PtpAffx.30875.2.S1_at	0.0014634	2.84086	Up	418
PtpAffx.35650.1.A1_at	0.000157387	2.839	Up	419
PtpAffx.215318.1.S1_s_at	3.03343e-05	2.83868	Up	420
PtpAffx.105084.1.S1_at	0.000450108	2.83716	Up	421
PtpAffx.20351.2.S1_a_at	5.81598e-05	2.83628	Up	422
PtpAffx.124822.1.S1_at	1.82511e-05	2.83068	Up	423
PtpAffx.205977.1.S1_at	3.01619e-05	2.82546	Up	424
PtpAffx.66991.1.A1_s_at	0.00228042	2.82448	Up	425
PtpAffx.231.1.S1_at	3.95594e-05	2.82065	Up	426
PtpAffx.201950.1.S1_x_at	1.58399e-05	2.8179	Up	427
PtpAffx.22915.2.S1_at	0.000374455	2.81153	Up	428
PtpAffx.522.1.S1_at	0.00012189	2.80851	Up	429
PtpAffx.88826.1.A1_at	4.33608e-05	2.80796	Up	430
Ptp.5163.2.S1_s_at	5.26501e-06	2.80728	Up	431
PtpAffx.69841.1.A1_at	9.20161e-05	2.80644	Up	432
PtpAffx.222092.1.S1_s_at	0.000308971	2.80358	Up	433
Ptp.1618.1.A1_at	6.31838e-05	2.8024	Up	434
Ptp.3920.2.S1_s_at	3.14056e-05	2.80231	Up	435
PtpAffx.207523.1.S1_at	0.000123447	2.80093	Up	436
PtpAffx.94038.1.S1_at	0.000425398	2.79852	Up	437
Ptp.204.1.A1_at	6.5765e-05	2.79757	Up	438
Ptp.112.2.S1_a_at	0.000380324	2.79721	Up	439
Ptp.5849.1.S1_at	0.000164764	2.79657	Up	440
PtpAffx.137455.1.S1_s_at	9.72369e-05	2.79425	Up	441
Ptp.3587.1.A1_at	0.000967781	2.79298	Up	442
PtpAffx.249.73.A1_s_at	0.000678371	2.79193	Up	443
PtpAffx.9895.1.A1_at	3.02973e-06	2.79179	Up	444
Ptp.6911.1.S1_s_at	8.70822e-06	2.78923	Up	445
PtpAffx.71659.1.S1_at	0.000135405	2.78747	Up	446
PtpAffx.114905.1.A1_at	0.000857329	2.78592	Up	447
Ptp.4747.1.A1_x_at	0.0022275	2.78501	Up	448
PtpAffx.3574.1.A1_at	3.36972e-05	2.7816	Up	449
PtpAffx.56004.1.A1_at	2.06267e-05	2.77504	Up	450
PtpAffx.148851.1.S1_at	0.000634962	2.77487	Up	451
Ptp.5214.1.S1_at	0.00130729	2.77162	Up	452
PtpAffx.22629.1.A1_s_at	0.000795713	2.77046	Up	453
PtpAffx.207553.1.S1_at	0.000461994	2.76999	Up	454
Ptp.1846.1.S1_s_at	0.00594883	2.76962	Up	455
Ptp.7552.1.S1_s_at	2.70293e-05	2.7688	Up	456
PtpAffx.215868.1.S1_at	3.91028e-05	2.76644	Up	457
PtpAffx.72392.1.A1_at	6.27715e-05	2.76492	Up	458
Ptp.5810.1.S1_s_at	0.0015678	2.76241	Up	459
PtpAffx.34615.2.A1_at	4.03712e-05	2.76164	Up	460
Ptp.5651.1.S1_s_at	7.3258e-05	2.75974	Up	461
PtpAffx.28625.1.S1_at	1.19846e-05	2.75832	Up	462
PtpAffx.38540.1.S1_at	0.00443855	2.75741	Up	463
PtpAffx.200551.1.S1_at	4.69452e-05	2.75675	Up	464
Ptp.7506.1.S1_s_at	0.0070474	2.75587	Up	465
PtpAffx.200331.1.S1_at	0.000803919	2.75571	Up	466
PtpAffx.24438.2.A1_a_at	0.00189854	2.75275	Up	467
Ptp.6191.1.S1_at	0.000190801	2.7497	Up	468
PtpAffx.155365.1.S1_s_at	2.645e-05	2.74779	Up	469
Ptp.4747.1.A1_s_at	0.00286901	2.7449	Up	470
PtpAffx.119347.1.S1_at	0.000736986	2.74069	Up	471
PtpAffx.22915.1.A1_at	3.86025e-06	2.73293	Up	472
PtpAffx.210072.1.S1_at	4.51217e-05	2.7282	Up	473
Ptp.7050.1.S1_s_at	3.78033e-05	2.72738	Up	474
PtpAffx.49598.1.A1_s_at	0.00012888	2.72067	Up	475
Ptp.211.1.A1_at	0.000265104	2.7204	Up	476
Ptp.3587.1.A1_s_at	0.00048677	2.71853	Up	477
Ptp.1829.1.S1_s_at	0.00015337	2.71835	Up	478
Ptp.1550.1.S1_x_at	1.26824e-05	2.71676	Up	479
PtpAffx.503.2.S1_at	9.18335e-06	2.71598	Up	480
PtpAffx.44494.1.A1_at	0.0022655	2.7124	Up	481
PtpAffx.3557.1.S1_at	0.000426582	2.71179	Up	482
PtpAffx.209262.1.S1_s_at	3.88687e-06	2.71106	Up	483
PtpAffx.98699.1.S1_at	0.00682629	2.71047	Up	484
Ptp.661.3.S1_a_at	0.000395623	2.70924	Up	485
PtpAffx.203279.1.S1_at	0.00163073	2.70862	Up	486
PtpAffx.122949.1.S1_at	0.00015252	2.70778	Up	487
PtpAffx.45890.1.A1_at	0.000157902	2.70723	Up	488
PtpAffx.23901.1.A1_at	0.000194714	2.70434	Up	489
PtpAffx.81472.1.S1_at	3.97486e-05	2.70433	Up	490
Ptp.138.1.S1_s_at	7.71372e-07	2.7024	Up	491
Ptp.426.1.A1_s_at	0.00073882	2.70204	Up	492
PtpAffx.61626.1.S1_a_at	9.61409e-05	2.70129	Up	493
PtpAffx.203055.1.S1_at	0.000219258	2.69331	Up	494
Ptp.146.1.S1_at	7.50862e-06	2.6927	Up	495
PtpAffx.1910.1.S1_at	0.00171499	2.69045	Up	496
PtpAffx.5437.1.A1_s_at	0.000845865	2.68808	Up	497
PtpAffx.53694.1.S1_at	0.00101064	2.68728	Up	498
PtpAffx.13648.1.S1_at	0.00407625	2.68681	Up	499
PtpAffx.14753.1.A1_at	1.51096e-05	2.68608	Up	500
Ptp.6361.1.S1_at	0.000751156	2.68406	Up	501
Ptp.4810.1.A1_s_at	0.00154591	2.68187	Up	502
PtpAffx.151826.1.A1_at	9.1809e-06	2.67774	Up	503
PtpAffx.53700.1.S1_at	0.000485129	2.67627	Up	504
PtpAffx.106133.1.S1_s_at	0.000891997	2.67618	Up	505
PtpAffx.210930.1.S1_at	8.11348e-05	2.67552	Up	506
Ptp.2717.2.S1_s_at	0.00355523	2.67513	Up	507
PtpAffx.13062.1.A1_s_at	0.000259644	2.67485	Up	508
Ptp.6764.1.S1_s_at	0.000916584	2.67185	Up	509
Ptp.2538.1.S1_at	8.42022e-05	2.67053	Up	510
PtpAffx.160532.1.A1_at	0.000273813	2.6704	Up	511
Ptp.6122.1.A1_at	8.1865e-05	2.67034	Up	512
PtpAffx.209551.1.S1_at	0.000396965	2.66722	Up	513
PtpAffx.206643.1.S1_at	2.13488e-05	2.66571	Up	514
Ptp.969.3.A1_at	7.36782e-05	2.66386	Up	515
Ptp.6924.1.S1_at	3.07689e-05	2.66339	Up	516
PtpAffx.11940.1.A1_a_at	0.00111391	2.66306	Up	517
PtpAffx.24133.1.S1_s_at	0.000787391	2.66275	Up	518
PtpAffx.212058.1.S1_s_at	0.000587553	2.66239	Up	519
PtpAffx.96716.1.S1_at	0.00024915	2.66177	Up	520
PtpAffx.79803.1.S1_at	0.000698856	2.65874	Up	521
PtpAffx.11317.6.A1_a_at	5.90796e-05	2.65597	Up	522
PtpAffx.5573.1.A1_at	3.9073e-06	2.65581	Up	523
PtpAffx.139618.1.S1_at	0.000180025	2.65052	Up	524
Ptp.2380.1.A1_s_at	0.000416044	2.64849	Up	525
PtpAffx.162338.1.S1_at	2.77741e-05	2.64572	Up	526
PtpAffx.146084.1.S1_at	0.000299157	2.64206	Up	527
Ptp.6560.1.S1_at	0.000267662	2.64116	Up	528
PtpAffx.22228.3.S1_s_at	1.66159e-06	2.6371	Up	529
Ptp.6199.1.S1_at	3.06887e-05	2.6348	Up	530
PtpAffx.159780.1.A1_at	2.10177e-05	2.63469	Up	531
PtpAffx.206910.1.S1_at	0.00430985	2.63328	Up	532
PtpAffx.87980.1.A1_at	1.48253e-05	2.63273	Up	533
Ptp.5261.1.S1_s_at	0.000571115	2.63137	Up	534
PtpAffx.90775.1.A1_s_at	0.00145395	2.6299	Up	535
Ptp.5942.1.S1_x_at	0.00034794	2.62823	Up	536
Ptp.113.1.S1_s_at	0.00581002	2.62766	Up	537
PtpAffx.149310.1.S1_at	0.000160714	2.62726	Up	538
PtpAffx.213926.1.S1_at	0.00260317	2.62726	Up	539
PtpAffx.29170.1.S1_at	5.53981e-05	2.6271	Up	540
PtpAffx.45801.1.S1_at	0.000541708	2.62218	Up	541
PtpAffx.214630.1.S1_s_at	0.00545183	2.62135	Up	542
PtpAffx.127851.1.A1_at	0.00222415	2.62006	Up	543
PtpAffx.225099.1.S1_at	0.00164515	2.61985	Up	544
PtpAffx.103505.1.S1_at	9.53267e-07	2.61901	Up	545
Ptp.1616.1.A1_s_at	0.0069566	2.61838	Up	546
PtpAffx.294.1.S1_s_at	0.00425527	2.61807	Up	547
PtpAffx.7804.4.S1_a_at	6.32894e-05	2.61783	Up	548
Ptp.5480.1.S1_at	0.000296554	2.6172	Up	549
PtpAffx.64238.1.S1_s_at	2.84405e-05	2.61608	Up	550
PtpAffx.12342.3.S1_at	0.000253455	2.61038	Up	551
PtpAffx.96651.1.S1_at	1.71964e-05	2.60716	Up	552
PtpAffx.14780.1.S1_at	0.000798342	2.60676	Up	553
PtpAffx.211272.1.S1_at	0.000259125	2.60434	Up	554
PtpAffx.201602.1.S1_at	0.000642977	2.59874	Up	555
Ptp.668.1.S1_at	6.23023e-05	2.59806	Up	556
PtpAffx.213285.1.S1_at	0.00338515	2.59739	Up	557
PtpAffx.203397.1.S1_at	0.00127345	2.59694	Up	558
Ptp.1516.2.S1_a_at	0.00133366	2.59599	Up	559
PtpAffx.201602.1.S1_s_at	0.000232982	2.59243	Up	560
PtpAffx.211428.1.S1_x_at	0.000991747	2.58762	Up	561
PtpAffx.134341.1.A1_at	0.000112478	2.58721	Up	562
Ptp.6793.1.S1_at	0.00112708	2.58191	Up	563
Ptp.5261.2.S1_a_at	0.00222291	2.5801	Up	564
PtpAffx.17345.2.A1_a_at	0.00141685	2.57967	Up	565
PtpAffx.206122.1.S1_at	0.00116303	2.57945	Up	566
PtpAffx.155765.1.S1_s_at	0.00131851	2.57874	Up	567
PtpAffx.27963.1.S1_at	0.00427865	2.57872	Up	568
Ptp.1194.1.A1_at	0.000151444	2.57848	Up	569
Ptp.5440.1.S1_at	3.76046e-06	2.57532	Up	570
PtpAffx.213938.1.S1_at	5.92878e-06	2.57382	Up	571
PtpAffx.828.2.A1_at	0.000324297	2.57215	Up	572
PtpAffx.204130.1.S1_at	2.85093e-05	2.5676	Up	573
PtpAffx.92942.2.A1_s_at	0.000126247	2.56553	Up	574
PtpAffx.40844.1.S1_at	0.000567886	2.56407	Up	575
PtpAffx.4823.2.A1_a_at	6.80587e-05	2.56349	Up	576
Ptp.6984.1.S1_at	1.72753e-06	2.55829	Up	577
PtpAffx.283.14.A1_x_at	0.000881038	2.55606	Up	578
PtpAffx.28100.1.S1_at	0.000270624	2.55355	Up	579
PtpAffx.2090.1.A1_at	0.00293363	2.55292	Up	580
PtpAffx.24775.2.A1_s_at	0.000536351	2.5525	Up	581
PtpAffx.151190.1.S1_s_at	0.000104489	2.55165	Up	582
PtpAffx.46203.1.S1_s_at	0.000462306	2.54806	Up	583
PtpAffx.200563.1.S1_at	0.00124348	2.54619	Up	584
PtpAffx.139136.1.S1_at	0.0004111	2.54562	Up	585
Ptp.2099.1.S1_s_at	0.0015217	2.54546	Up	586
PtpAffx.55513.1.S1_at	0.000656504	2.54522	Up	587
PtpAffx.47049.1.A1_s_at	1.00275e-05	2.53918	Up	588
PtpAffx.202560.1.S1_at	0.00041841	2.53354	Up	589
PtpAffx.206022.1.S1_at	0.000252947	2.5321	Up	590
PtpAffx.68890.1.A1_at	3.57627e-05	2.53185	Up	591
Ptp.5835.1.S1_at	0.000455177	2.5316	Up	592
PtpAffx.24755.1.A1_at	0.000212073	2.53106	Up	593
PtpAffx.102022.1.A1_at	0.000480408	2.52997	Up	594
PtpAffx.203214.1.S1_at	0.000846465	2.52822	Up	595
PtpAffx.88174.1.A1_at	1.00289e-05	2.52623	Up	596
PtpAffx.84578.1.S1_at	0.000504922	2.52449	Up	597
PtpAffx.205242.1.S1_at	0.000833399	2.52182	Up	598
PtpAffx.8368.1.S1_at	0.00211033	2.52144	Up	599
PtpAffx.15919.1.S1_s_at	0.000882008	2.52054	Up	600
Ptp.5212.1.A1_at	0.00261373	2.52023	Up	601
Ptp.468.2.A1_at	1.065e-05	2.51995	Up	602
PtpAffx.17571.1.A1_at	0.00487932	2.51947	Up	603
PtpAffx.7804.1.A1_at	4.44608e-06	2.513	Up	604
Ptp.1447.1.S1_at	0.000546345	2.51267	Up	605
Ptp.2150.1.S1_at	0.00205971	2.51078	Up	606
Ptp.1822.1.A1_at	5.15308e-06	2.50903	Up	607
Ptp.5290.1.S1_at	0.000120034	2.50632	Up	608
PtpAffx.9969.1.A1_at	0.000132512	2.50533	Up	609
Ptp.5623.1.S1_at	0.00037423	2.50354	Up	610
PtpAffx.133294.1.A1_at	0.000423989	2.4929	Up	611
Ptp.6662.1.S1_at	3.94611e-05	2.48892	Up	612
PtpAffx.37587.3.S1_a_at	0.00429932	2.48838	Up	613
PtpAffx.18779.1.A1_at	0.00138098	2.48814	Up	614
PtpAffx.3076.1.S1_s_at	0.000175884	2.48722	Up	615
Ptp.5754.1.S1_s_at	0.00362312	2.487	Up	616
PtpAffx.206359.1.S1_at	6.15863e-05	2.48672	Up	617
Ptp.124.1.S1_at	0.00139693	2.48406	Up	618
Ptp.6669.1.S1_at	8.39897e-05	2.48405	Up	619
PtpAffx.80100.1.S1_at	0.000854372	2.48162	Up	620
PtpAffx.224577.1.S1_at	0.00163037	2.47951	Up	621
PtpAffx.83524.1.A1_at	0.000321258	2.4788	Up	622
PtpAffx.1041.2.A1_a_at	0.000504757	2.47187	Up	623
PtpAffx.6695.1.S1_at	7.03956e-05	2.47149	Up	624
Ptp.6702.1.S1_s_at	0.00481743	2.47145	Up	625
PtpAffx.79574.1.A1_at	0.0016969	2.47124	Up	626
PtpAffx.45488.1.A1_a_at	2.97132e-06	2.4712	Up	627
PtpAffx.382.2.A1_at	0.00390421	2.46985	Up	628
Ptp.3776.1.S1_x_at	4.85537e-07	2.46981	Up	629
PtpAffx.90003.1.S1_s_at	3.2193e-05	2.46833	Up	630
PtpAffx.224739.1.S1_at	0.00232704	2.46832	Up	631
PtpAffx.5968.2.S1_s_at	4.22538e-07	2.46761	Up	632
PtpAffx.202178.1.S1_at	0.000356954	2.46648	Up	633
PtpAffx.219964.1.S1_at	2.55224e-06	2.46527	Up	634
PtpAffx.34041.1.A1_at	2.28335e-05	2.46104	Up	635
PtpAffx.16365.1.A1_at	0.000872429	2.46009	Up	636
PtpAffx.122982.1.A1_s_at	0.000399729	2.46008	Up	637
PtpAffx.217986.1.S1_s_at	0.00085026	2.45428	Up	638
Ptp.2176.1.S1_at	0.00034939	2.45358	Up	639
Ptp.162.1.A1_at	0.00508949	2.45253	Up	640
Ptp.5887.1.S1_at	0.000549059	2.45113	Up	641
PtpAffx.22414.1.S1_at	0.00221394	2.44736	Up	642
PtpAffx.213577.1.S1_at	0.00027905	2.44499	Up	643
PtpAffx.5078.7.A1_at	0.00034306	2.44399	Up	644
PtpAffx.203371.1.S1_at	2.42743e-05	2.44393	Up	645
PtpAffx.58518.1.S1_at	0.00337245	2.44256	Up	646
PtpAffx.89060.1.S1_a_at	1.03535e-05	2.44112	Up	647
PtpAffx.122358.1.S1_s_at	0.00568052	2.43769	Up	648
PtpAffx.53720.1.S1_at	0.0011098	2.43709	Up	649
PtpAffx.159685.1.A1_at	4.01939e-05	2.43546	Up	650
PtpAffx.117115.1.S1_s_at	0.000706605	2.43508	Up	651
PtpAffx.2779.1.S1_s_at	6.31066e-06	2.43314	Up	652
Ptp.515.1.S1_s_at	0.000291386	2.43047	Up	653
Ptp.5708.1.S1_at	3.92263e-05	2.43036	Up	654
PtpAffx.213753.1.S1_s_at	0.000328731	2.42604	Up	655
PtpAffx.201819.1.S1_at	0.00124851	2.42532	Up	656
Ptp.1303.1.S1_at	2.62647e-05	2.42477	Up	657
PtpAffx.57284.1.A1_at	0.000341161	2.42438	Up	658
PtpAffx.210208.1.S1_at	0.00617472	2.42398	Up	659
PtpAffx.30875.1.S1_at	0.000139485	2.42107	Up	660
PtpAffx.5875.2.A1_a_at	0.000556676	2.41892	Up	661
PtpAffx.2951.2.S1_at	8.77087e-05	2.41749	Up	662
PtpAffx.9864.2.A1_a_at	0.000280432	2.41506	Up	663
PtpAffx.43226.1.A1_s_at	0.000635085	2.40833	Up	664
PtpAffx.214145.1.S1_at	0.00010207	2.40697	Up	665
PtpAffx.202896.1.S1_at	8.37418e-05	2.40465	Up	666
PtpAffx.55272.1.S1_at	1.24212e-05	2.40305	Up	667
Ptp.4301.1.S1_s_at	2.86605e-06	2.4026	Up	668
PtpAffx.208384.1.S1_at	0.00016377	2.4022	Up	669
PtpAffx.54457.1.S1_at	0.000778128	2.39908	Up	670
PtpAffx.43993.1.S1_at	0.00109779	2.39441	Up	671
PtpAffx.7437.1.S1_x_at	7.90586e-05	2.39362	Up	672
PtpAffx.1172.3.S1_a_at	1.78777e-05	2.39197	Up	673
PtpAffx.249.221.S1_at	1.15313e-05	2.39166	Up	674
Ptp.1627.1.A1_s_at	6.709e-05	2.39112	Up	675
PtpAffx.208583.1.S1_x_at	0.00355375	2.38967	Up	676
PtpAffx.210559.1.S1_at	0.0017283	2.38781	Up	677
Ptp.759.1.S1_at	0.00314968	2.38763	Up	678
PtpAffx.206359.1.S1_x_at	0.000123043	2.38737	Up	679
Ptp.5698.1.S1_s_at	0.00135137	2.38651	Up	680
PtpAffx.4864.1.A1_at	0.000463253	2.38616	Up	681
PtpAffx.96638.1.S1_at	0.00569476	2.38537	Up	682
PtpAffx.8091.3.S1_at	0.00017899	2.38519	Up	683
PtpAffx.1235.1.A1_at	0.00246197	2.38125	Up	684
PtpAffx.53853.1.A1_at	0.00190976	2.38009	Up	685
PtpAffx.18283.1.S1_at	0.000980709	2.3798	Up	686
PtpAffx.86423.1.S1_at	0.00308718	2.37586	Up	687
PtpAffx.215172.1.S1_at	0.00124937	2.37072	Up	688
PtpAffx.27255.1.S1_at	1.07136e-05	2.36773	Up	689
PtpAffx.50938.1.A1_s_at	5.27907e-05	2.36505	Up	690
PtpAffx.201321.1.S1_s_at	0.00543123	2.36392	Up	691
PtpAffx.204994.1.S1_s_at	0.00250184	2.36372	Up	692
Ptp.3506.1.S1_at	0.000976742	2.36324	Up	693
PtpAffx.216075.1.S1_at	0.00236607	2.36298	Up	694
Ptp.1385.1.S1_s_at	0.00353084	2.36194	Up	695
Ptp.114.1.S1_at	0.00682364	2.36075	Up	696
Ptp.1148.1.S1_s_at	0.0070354	2.36024	Up	697
Ptp.4024.1.S1_a_at	0.000151953	2.35938	Up	698
PtpAffx.41718.1.S1_at	0.00106089	2.3587	Up	699
Ptp.2986.1.S1_at	2.24633e-05	2.35774	Up	700
PtpAffx.217465.1.S1_s_at	0.000401583	2.35585	Up	701
PtpAffx.204744.1.S1_at	0.000421136	2.35493	Up	702
PtpAffx.59823.1.S1_a_at	0.00394723	2.35097	Up	703
PtpAffx.225839.1.S1_x_at	0.000322505	2.34918	Up	704
Ptp.2428.1.S1_at	5.34247e-06	2.34844	Up	705
PtpAffx.204265.1.S1_x_at	0.00382416	2.34798	Up	706
PtpAffx.44551.1.A1_at	7.00031e-06	2.3466	Up	707
PtpAffx.70404.1.S1_s_at	0.0019506	2.3457	Up	708
PtpAffx.205522.1.S1_x_at	0.00209644	2.34496	Up	709
PtpAffx.156902.1.S1_at	0.000140352	2.34471	Up	710
PtpAffx.34615.1.S1_at	1.39343e-05	2.3389	Up	711
PtpAffx.42523.2.A1_at	1.72809e-06	2.33644	Up	712
PtpAffx.126635.1.S1_at	0.000534042	2.33345	Up	713
Ptp.6129.1.S1_at	0.000874516	2.33269	Up	714
PtpAffx.655.1.A1_at	4.64216e-05	2.32976	Up	715
PtpAffx.146814.1.A1_at	0.00172354	2.32704	Up	716
PtpAffx.82948.1.A1_at	0.000102212	2.32679	Up	717
PtpAffx.5825.1.A1_at	0.000131086	2.32418	Up	718
PtpAffx.77934.1.S1_at	4.92574e-06	2.3237	Up	719
PtpAffx.117462.1.S1_at	0.00156713	2.32186	Up	720
Ptp.548.1.S1_x_at	0.00197732	2.32129	Up	721
Ptp.1923.1.A1_s_at	0.000137796	2.32089	Up	722
PtpAffx.283.4.A1_x_at	0.00197565	2.31944	Up	723
Ptp.8020.2.A1_at	0.000184454	2.31673	Up	724
Ptp.766.1.S1_s_at	4.43983e-05	2.31635	Up	725
Ptp.612.1.S1_s_at	0.00115815	2.3163	Up	726
PtpAffx.86742.1.S1_at	1.71833e-06	2.31577	Up	727
PtpAffx.25163.1.A1_at	5.76524e-05	2.31493	Up	728
PtpAffx.202674.1.S1_at	0.00104807	2.31369	Up	729
PtpAffx.214145.1.S1_x_at	2.41621e-05	2.31179	Up	730
PtpAffx.35127.1.A1_at	0.000377512	2.3088	Up	731
Ptp.2942.1.A1_at	0.00275407	2.30869	Up	732
Ptp.7112.1.S1_s_at	2.11532e-05	2.29791	Up	733
PtpAffx.26443.2.S1_a_at	0.000129543	2.29761	Up	734
Ptp.1550.1.S1_at	3.53543e-05	2.29579	Up	735
PtpAffx.3561.1.S1_at	0.00100607	2.29491	Up	736
PtpAffx.103522.1.S1_at	7.37568e-06	2.29281	Up	737
PtpAffx.119957.1.S1_s_at	5.37675e-05	2.2917	Up	738
PtpAffx.127435.1.A1_at	0.00217434	2.28496	Up	739
PtpAffx.215809.1.S1_at	6.49681e-05	2.2847	Up	740
PtpAffx.54632.1.S1_at	0.000356188	2.2844	Up	741
Ptp.128.1.S1_at	0.00222036	2.28108	Up	742
PtpAffx.27090.1.S1_a_at	0.00168795	2.28053	Up	743
PtpAffx.215872.1.S1_at	0.00035675	2.27974	Up	744
PtpAffx.162559.1.S1_s_at	0.00022776	2.27841	Up	745
PtpAffx.25202.1.A1_at	3.35782e-05	2.27794	Up	746
PtpAffx.127060.1.A1_a_at	0.000490293	2.27729	Up	747
PtpAffx.112241.1.S1_at	0.00534946	2.27706	Up	748
PtpAffx.1169.10.A1_at	6.99534e-06	2.27631	Up	749
PtpAffx.214062.1.S1_at	0.000335311	2.27518	Up	750
PtpAffx.15275.1.S1_at	0.000192555	2.27513	Up	751
PtpAffx.249.95.S1_a_at	0.000128365	2.27331	Up	752
PtpAffx.127060.1.A1_at	2.02597e-05	2.27175	Up	753
Ptp.2578.1.S1_s_at	0.000144901	2.27164	Up	754
PtpAffx.47285.1.S1_s_at	5.13765e-05	2.27102	Up	755
Ptp.358.1.S1_s_at	8.8161e-05	2.27042	Up	756
PtpAffx.2216.2.S1_at	0.00125565	2.26875	Up	757
PtpAffx.202215.1.S1_at	0.00105598	2.26839	Up	758
PtpAffx.3087.2.A1_s_at	0.00110522	2.26766	Up	759
Ptp.7363.1.S1_s_at	8.62574e-06	2.26569	Up	760
PtpAffx.200737.1.S1_at	0.000903098	2.26334	Up	761
PtpAffx.23797.1.S1_at	0.00530474	2.26246	Up	762
PtpAffx.205772.1.S1_at	0.00131865	2.26182	Up	763
Ptp.1290.1.A1_at	3.9585e-06	2.25708	Up	764
PtpAffx.5310.1.S1_at	0.000425249	2.25588	Up	765
PtpAffx.116699.1.S1_at	2.60489e-05	2.25417	Up	766
PtpAffx.56323.1.A1_at	3.62801e-05	2.25142	Up	767
PtpAffx.283.5.A1_x_at	0.00291584	2.24734	Up	768
PtpAffx.1108.2.A1_a_at	0.000828947	2.24646	Up	769
PtpAffx.49718.2.S1_a_at	7.18844e-05	2.24258	Up	770
Ptp.4093.1.S1_at	0.0039191	2.24225	Up	771
PtpAffx.92065.1.S1_a_at	1.32635e-05	2.24167	Up	772
Ptp.4718.1.S1_s_at	0.00261086	2.24068	Up	773
PtpAffx.107256.1.S1_s_at	0.000262651	2.23979	Up	774
PtpAffx.213779.1.S1_at	0.00705937	2.23972	Up	775
PtpAffx.223189.1.S1_at	0.00154968	2.23911	Up	776
PtpAffx.202833.1.S1_x_at	0.00254692	2.23866	Up	777
Ptp.4300.1.S1_s_at	1.5043e-06	2.23854	Up	778
PtpAffx.204265.1.S1_at	0.0016048	2.23792	Up	779
PtpAffx.159092.1.S1_a_at	3.11908e-05	2.23576	Up	780
PtpAffx.2130.1.A1_at	0.00453718	2.23489	Up	781
PtpAffx.210687.1.S1_at	0.00175817	2.23186	Up	782
PtpAffx.222284.1.S1_at	0.00066344	2.23175	Up	783
PtpAffx.98801.1.S1_at	0.000942646	2.22784	Up	784
PtpAffx.157717.1.S1_at	0.000271627	2.22749	Up	785
Ptp.6962.1.S1_s_at	0.000488877	2.22717	Up	786
PtpAffx.32367.1.S1_at	5.48368e-05	2.22547	Up	787
PtpAffx.224429.1.S1_s_at	0.00516268	2.22527	Up	788
PtpAffx.147593.1.A1_s_at	0.00393244	2.22495	Up	789
PtpAffx.200333.1.S1_at	2.8663e-07	2.22377	Up	790
PtpAffx.133632.2.A1_s_at	0.00355605	2.22307	Up	791
PtpAffx.5230.2.A1_at	0.00260169	2.22167	Up	792
PtpAffx.9932.2.A1_a_at	0.00586119	2.22101	Up	793
PtpAffx.50778.1.A1_at	0.00396694	2.22041	Up	794
PtpAffx.52414.1.S1_at	0.00025774	2.2189	Up	795
PtpAffx.70210.2.S1_a_at	0.00263427	2.21811	Up	796
PtpAffx.222748.1.S1_at	0.000678225	2.21787	Up	797
Ptp.1067.1.S1_s_at	0.00280537	2.21764	Up	798
PtpAffx.201206.1.S1_at	0.000292894	2.21655	Up	799
PtpAffx.5465.2.A1_x_at	0.000551576	2.21595	Up	800
PtpAffx.50797.1.A1_at	0.000516158	2.21279	Up	801
PtpAffx.116857.1.S1_at	0.000730205	2.21191	Up	802
Ptp.3161.1.S1_s_at	0.000795085	2.20996	Up	803
PtpAffx.203713.1.S1_at	0.000714052	2.20652	Up	804
PtpAffx.7804.3.A1_a_at	2.33863e-06	2.20648	Up	805
PtpAffx.128235.1.A1_at	1.25974e-05	2.2041	Up	806
PtpAffx.72636.1.S1_at	0.00525133	2.20407	Up	807
PtpAffx.140896.2.A1_at	0.000222055	2.2021	Up	808
PtpAffx.206936.1.S1_s_at	0.000138827	2.20189	Up	809
PtpAffx.2173.1.S1_at	0.00579806	2.20087	Up	810
PtpAffx.121418.1.A1_s_at	0.00561351	2.2003	Up	811
PtpAffx.209262.1.S1_at	2.30111e-05	2.19852	Up	812
Ptp.6334.1.S1_at	0.000516059	2.19753	Up	813
PtpAffx.209808.1.S1_at	0.00102223	2.19513	Up	814
Ptp.6332.1.S1_at	0.000108413	2.19388	Up	815
PtpAffx.149928.1.S1_at	0.0012161	2.19232	Up	816
Ptp.1585.1.S1_at	0.000447518	2.19221	Up	817
PtpAffx.274.2.S1_at	0.000443152	2.19148	Up	818
Ptp.3481.1.A1_at	0.00026291	2.18944	Up	819
PtpAffx.202528.1.S1_at	0.000193195	2.18685	Up	820
Ptp.6638.1.S1_s_at	4.62742e-05	2.18333	Up	821
Ptp.4305.1.S1_at	0.00103522	2.18224	Up	822
Ptp.5979.1.S1_s_at	0.000686668	2.18153	Up	823
PtpAffx.93161.1.S1_at	0.00104615	2.18138	Up	824
PtpAffx.249.469.S1_at	3.27299e-05	2.1782	Up	825
Ptp.5868.1.S1_s_at	0.000115551	2.17742	Up	826
PtpAffx.206683.1.S1_at	3.58475e-05	2.17724	Up	827
PtpAffx.133377.1.A1_at	0.000586597	2.17703	Up	828
PtpAffx.70214.1.A1_at	0.00227478	2.17445	Up	829
Ptp.3043.1.S1_s_at	0.000172704	2.17374	Up	830
Ptp.5517.2.A1_at	0.000212782	2.17139	Up	831
Ptp.7373.1.S1_s_at	0.000139235	2.16713	Up	832
Ptp.2440.2.A1_s_at	0.00420782	2.16495	Up	833
PtpAffx.13776.1.A1_at	1.13396e-05	2.16467	Up	834
PtpAffx.213613.1.S1_at	0.000794194	2.16395	Up	835
PtpAffx.14081.1.S1_at	0.000865468	2.16221	Up	836
PtpAffx.5241.1.S1_at	0.000169428	2.16014	Up	837
PtpAffx.39188.1.A1_at	0.000443823	2.15996	Up	838
PtpAffx.5746.4.S1_s_at	0.000318118	2.15892	Up	839
Ptp.6466.1.S1_s_at	7.75584e-05	2.15492	Up	840
PtpAffx.140.1.S1_at	2.71234e-05	2.15484	Up	841
PtpAffx.202344.1.S1_at	0.00659123	2.15434	Up	842
PtpAffx.207996.1.S1_at	7.23265e-05	2.15272	Up	843
PtpAffx.7617.1.S1_a_at	0.00139642	2.15086	Up	844
Ptp.5897.1.S1_at	0.00134722	2.14887	Up	845
PtpAffx.40163.1.A1_at	0.00162861	2.14605	Up	846
PtpAffx.9255.1.S1_s_at	0.000155671	2.14578	Up	847
PtpAffx.249.43.S1_s_at	0.00484007	2.14546	Up	848
PtpAffx.220623.1.S1_at	0.00504672	2.14527	Up	849
Ptp.5194.1.S1_at	0.000954487	2.14195	Up	850
Ptp.3160.1.S1_at	0.000109174	2.14175	Up	851
PtpAffx.87325.1.S1_at	0.00235055	2.14072	Up	852
PtpAffx.249.469.S1_a_at	5.84269e-06	2.13737	Up	853
PtpAffx.10840.1.S1_at	1.03603e-05	2.13719	Up	854
PtpAffx.204643.1.S1_s_at	3.31482e-06	2.13536	Up	855
PtpAffx.209141.1.S1_at	0.00142451	2.13421	Up	856
PtpAffx.5152.1.S1_at	0.00120112	2.13406	Up	857
PtpAffx.7292.1.S1_at	0.00514475	2.13371	Up	858
PtpAffx.4634.1.A1_at	0.00018747	2.13105	Up	859
PtpAffx.7514.1.S1_at	0.0041352	2.13084	Up	860
Ptp.373.1.A1_s_at	0.00680179	2.13027	Up	861
PtpAffx.127520.1.A1_at	0.000218389	2.12906	Up	862
Ptp.5774.1.S1_at	0.000916679	2.12523	Up	863
PtpAffx.211140.1.S1_s_at	0.00596087	2.12311	Up	864
PtpAffx.1066.11.S1_at	0.000503118	2.11867	Up	865
PtpAffx.214134.1.S1_at	0.0014855	2.11753	Up	866
PtpAffx.224655.1.S1_at	1.32585e-05	2.11697	Up	867
PtpAffx.211428.1.S1_at	0.00039302	2.11561	Up	868
PtpAffx.130908.2.A1_s_at	0.00160844	2.11408	Up	869
PtpAffx.99667.1.S1_at	0.00545762	2.1139	Up	870
Ptp.2362.1.A1_at	0.00110966	2.1131	Up	871
PtpAffx.51219.1.S1_at	0.00058675	2.11185	Up	872
Ptp.44.1.A1_at	1.18758e-05	2.10962	Up	873
PtpAffx.249.218.S1_a_at	1.08394e-05	2.10866	Up	874
PtpAffx.7961.1.S1_at	0.00140983	2.10757	Up	875
Ptp.5206.1.S1_at	0.00337819	2.10584	Up	876
PtpAffx.1208.2.A1_at	6.62211e-06	2.10354	Up	877
PtpAffx.4365.1.A1_x_at	1.44e-05	2.10274	Up	878
Ptp.5843.1.S1_s_at	0.000175928	2.10274	Up	879
PtpAffx.224528.1.S1_at	0.000683985	2.10231	Up	880
PtpAffx.202833.1.S1_at	0.00145331	2.1021	Up	881
Ptp.1037.1.S1_s_at	0.000662383	2.10124	Up	882
Ptp.6259.1.A1_at	1.85711e-05	2.10067	Up	883
Ptp.5045.1.S1_at	0.00282427	2.10041	Up	884
Ptp.6641.1.S1_s_at	0.00442159	2.09929	Up	885
PtpAffx.82458.1.A1_s_at	0.00116148	2.09892	Up	886
PtpAffx.73869.1.S1_at	0.000733322	2.09473	Up	887
PtpAffx.43798.1.A1_a_at	0.000247454	2.0916	Up	888
PtpAffx.689.1.S1_at	0.000205572	2.09126	Up	889
PtpAffx.200654.1.S1_at	0.000317643	2.09068	Up	890
Ptp.4376.1.S1_at	2.33939e-05	2.08888	Up	891
PtpAffx.107622.1.A1_at	0.00610964	2.08572	Up	892
Ptp.107.1.S1_at	0.00544382	2.08502	Up	893
PtpAffx.30376.1.S1_at	0.000195597	2.08477	Up	894
PtpAffx.1802.2.S1_at	0.000819288	2.08238	Up	895
PtpAffx.151134.1.S1_at	0.000859701	2.08166	Up	896
Ptp.712.1.A1_s_at	4.5914e-05	2.08073	Up	897
PtpAffx.5668.2.S1_a_at	0.00417194	2.08006	Up	898
Ptp.1602.1.S1_at	0.00211871	2.07938	Up	899
PtpAffx.103577.1.S1_at	4.47055e-05	2.07616	Up	900
PtpAffx.210004.1.S1_at	0.000211571	2.07607	Up	901
PtpAffx.4365.1.A1_a_at	7.73051e-06	2.07584	Up	902
PtpAffx.117004.2.S1_at	0.000587637	2.0748	Up	903
PtpAffx.40357.2.S1_a_at	4.34457e-05	2.07469	Up	904
PtpAffx.208271.1.S1_at	0.00378563	2.07366	Up	905
PtpAffx.132383.1.A1_s_at	0.00240179	2.07288	Up	906
PtpAffx.10990.2.S1_at	0.000637729	2.0726	Up	907
PtpAffx.491.1.S1_s_at	0.00649258	2.0724	Up	908
PtpAffx.55005.1.A1_at	0.00180629	2.07217	Up	909
PtpAffx.202123.1.S1_at	0.000159258	2.07162	Up	910
PtpAffx.221171.1.S1_at	7.03736e-07	2.07115	Up	911
Ptp.5284.1.S1_s_at	5.48465e-05	2.07083	Up	912
PtpAffx.214443.1.S1_at	5.89723e-05	2.06951	Up	913
Ptp.361.1.S1_at	0.0012253	2.06564	Up	914
PtpAffx.203432.1.S1_at	0.00125725	2.06541	Up	915
PtpAffx.1601.14.S1_at	0.00185257	2.06516	Up	916
Ptp.5848.1.S1_s_at	1.12267e-05	2.06457	Up	917
Ptp.1220.1.S1_s_at	0.00598518	2.06452	Up	918
PtpAffx.224.1.S1_s_at	0.000447099	2.06412	Up	919
PtpAffx.213572.1.S1_at	0.000192392	2.06123	Up	920
PtpAffx.12919.1.A1_at	0.000883426	2.05991	Up	921
Ptp.61.1.S1_at	0.00516816	2.05822	Up	922
PtpAffx.38669.1.S1_at	0.0058433	2.05693	Up	923
PtpAffx.200804.1.S1_at	0.000213756	2.05474	Up	924
PtpAffx.1933.1.A1_at	4.91527e-05	2.05437	Up	925
PtpAffx.219246.1.S1_at	0.00411955	2.05409	Up	926
PtpAffx.224217.1.S1_at	0.00130025	2.05398	Up	927
PtpAffx.214062.1.S1_x_at	8.29686e-05	2.05389	Up	928
PtpAffx.203.1.S1_at	0.00134668	2.0534	Up	929
Ptp.6185.1.S1_at	1.63716e-05	2.0527	Up	930
Ptp.6582.1.S1_x_at	0.00193984	2.04745	Up	931
PtpAffx.62182.1.S1_a_at	7.14453e-05	2.04676	Up	932
PtpAffx.164008.1.S1_at	0.00127175	2.0466	Up	933
Ptp.52.1.S1_at	0.000150902	2.04654	Up	934
PtpAffx.204183.1.S1_at	0.000495628	2.04583	Up	935
PtpAffx.274.1.S1_a_at	0.000202312	2.04537	Up	936
PtpAffx.3761.4.S1_at	0.00585259	2.04526	Up	937
PtpAffx.209866.1.S1_at	0.0001529	2.04496	Up	938
Ptp.7478.1.S1_at	4.32483e-05	2.04458	Up	939
PtpAffx.39584.1.S1_at	0.00368309	2.0438	Up	940
Ptp.2529.1.S1_at	5.05562e-06	2.04363	Up	941
PtpAffx.49511.1.A1_at	0.000389265	2.04332	Up	942
PtpAffx.56583.2.A1_a_at	4.10516e-05	2.04192	Up	943
PtpAffx.163198.1.S1_s_at	0.000888984	2.04162	Up	944
PtpAffx.206677.1.S1_at	0.000405699	2.04122	Up	945
PtpAffx.212796.1.S1_at	0.000181927	2.03949	Up	946
Ptp.829.1.A1_at	0.000477266	2.03932	Up	947
PtpAffx.204129.1.S1_at	0.000327782	2.03914	Up	948
Ptp.1690.1.A1_at	0.000221353	2.03864	Up	949
PtpAffx.11563.2.A1_a_at	0.000120363	2.03788	Up	950
PtpAffx.9682.1.A1_a_at	4.52321e-05	2.036	Up	951
Ptp.2599.1.S1_at	0.000881036	2.03554	Up	952
Ptp.2219.2.S1_a_at	0.000970993	2.03529	Up	953
PtpAffx.218926.1.S1_at	1.21687e-05	2.0343	Up	954
PtpAffx.145062.1.A1_at	0.00179687	2.03351	Up	955
PtpAffx.25457.3.S1_a_at	0.000144774	2.03298	Up	956
Ptp.3738.1.S1_s_at	0.0033505	2.03201	Up	957
PtpAffx.2562.2.S1_s_at	0.000623269	2.03166	Up	958
PtpAffx.30556.2.S1_s_at	0.000981818	2.02817	Up	959
Ptp.8026.1.A1_at	0.00146829	2.02807	Up	960
Ptp.4947.1.S1_s_at	0.00199139	2.02648	Up	961
PtpAffx.114257.1.S1_at	0.00163683	2.02646	Up	962
PtpAffx.32240.1.S1_at	0.000897503	2.02624	Up	963
Ptp.924.1.S1_s_at	4.904e-05	2.02587	Up	964
Ptp.5237.1.S1_at	0.00149419	2.02384	Up	965
Ptp.2948.1.S1_at	0.000713396	2.02355	Up	966
PtpAffx.53050.1.S1_at	0.00247267	2.02302	Up	967
PtpAffx.107857.1.A1_s_at	0.000843717	2.02294	Up	968
PtpAffx.29245.1.A1_at	0.000139495	2.0223	Up	969
Ptp.5340.1.S1_at	0.00138574	2.02099	Up	970
PtpAffx.11271.1.S1_a_at	4.73287e-07	2.01862	Up	971
PtpAffx.158710.1.S1_s_at	0.000225492	2.01797	Up	972
Ptp.1643.1.S1_s_at	0.000900965	2.01785	Up	973
Ptp.5206.1.S1_x_at	0.00430447	2.01446	Up	974
PtpAffx.200461.1.S1_at	0.00373136	2.01369	Up	975
PtpAffx.154816.1.S1_at	0.00059784	2.00978	Up	976
Ptp.657.1.S1_at	2.36043e-05	2.00969	Up	977
PtpAffx.80031.1.A1_s_at	7.41528e-05	2.00913	Up	978
Ptp.6662.1.S1_x_at	0.00128102	2.00781	Up	979
PtpAffx.27452.1.S1_a_at	1.8782e-05	2.00738	Up	980
PtpAffx.10507.1.A1_at	0.000611635	2.00567	Up	981
PtpAffx.57339.1.A1_at	0.00308585	2.00477	Up	982
PtpAffx.1122.1.S1_a_at	7.20254e-08	2.00412	Up	983
PtpAffx.12219.1.S1_s_at	0.000691166	2.00274	Up	984
PtpAffx.6950.1.S1_at	0.00010213	2.00166	Up	985
PtpAffx.11317.2.A1_a_at	4.30824e-05	2.00113	Up	986
PtpAffx.100900.1.S1_at	0.00631338	2.00075	Up	987
Ptp.6481.1.S1_s_at	3.16899e-05	2.00067	Up	988
PtpAffx.61725.1.S1_s_at	0.000289385	1.99999	Up	989
PtpAffx.63777.1.A1_a_at	0.000122222	1.99946	Up	990
Ptp.7469.1.S1_at	1.21389e-05	1.99916	Up	991
PtpAffx.11164.1.A1_a_at	2.23643e-05	1.99907	Up	992
Ptp.7158.1.S1_s_at	0.00608897	1.99665	Up	993
PtpAffx.43257.1.S1_s_at	6.57795e-05	1.99481	Up	994
Ptp.4078.1.S1_s_at	0.00187274	1.99421	Up	995
PtpAffx.124024.1.S1_s_at	0.00166212	1.99327	Up	996
Ptp.4228.1.S1_at	5.83637e-05	1.98819	Up	997
PtpAffx.60566.2.S1_a_at	0.00187113	1.98808	Up	998
PtpAffx.140205.1.A1_at	3.16618e-05	1.9866	Up	999
PtpAffx.5117.1.A1_at	1.78399e-05	1.98613	Up	1000
PtpAffx.204476.1.S1_at	1.81701e-05	1.98319	Up	1001
Ptp.4083.1.A1_s_at	0.0023862	1.98307	Up	1002
Ptp.6442.1.S1_at	9.52664e-05	1.98195	Up	1003
PtpAffx.9095.1.S1_at	8.12905e-05	1.9814	Up	1004
PtpAffx.23053.1.A1_s_at	0.000762596	1.97701	Up	1005
Ptp.3373.1.A1_at	0.000105805	1.97644	Up	1006
PtpAffx.160058.1.A1_at	7.71709e-05	1.97205	Up	1007
PtpAffx.205958.1.S1_at	0.00210472	1.97145	Up	1008
PtpAffx.41842.1.S1_at	0.00488825	1.9714	Up	1009
Ptp.7572.1.S1_s_at	0.000148256	1.97026	Up	1010
PtpAffx.211847.1.S1_at	6.73351e-05	1.96997	Up	1011
PtpAffx.120874.1.A1_s_at	0.00294265	1.96878	Up	1012
PtpAffx.125797.1.A1_at	0.000639332	1.96871	Up	1013
PtpAffx.118843.1.S1_at	0.000138742	1.96687	Up	1014
PtpAffx.221277.1.S1_at	0.00286842	1.96205	Up	1015
PtpAffx.15093.1.S1_at	0.000208932	1.96159	Up	1016
PtpAffx.49565.1.A1_at	4.61502e-05	1.95884	Up	1017
PtpAffx.157387.1.S1_at	0.000150694	1.9584	Up	1018
PtpAffx.208790.1.S1_at	0.00150935	1.95714	Up	1019
PtpAffx.211669.1.S1_at	2.2307e-05	1.95517	Up	1020
PtpAffx.153340.1.A1_at	0.00119035	1.95487	Up	1021
PtpAffx.210737.1.S1_x_at	0.00179925	1.95486	Up	1022
PtpAffx.81893.1.A1_at	0.000176175	1.95389	Up	1023
Ptp.6759.1.S1_at	0.00201264	1.95344	Up	1024
PtpAffx.28304.1.S1_at	0.000393103	1.95303	Up	1025
PtpAffx.38488.1.S1_at	8.89189e-05	1.95243	Up	1026
PtpAffx.115100.1.A1_at	2.37291e-05	1.95207	Up	1027
PtpAffx.206122.1.S1_x_at	0.00423996	1.95164	Up	1028
Ptp.4634.1.S1_s_at	0.00419007	1.95132	Up	1029
PtpAffx.62055.1.S1_at	0.000433541	1.95078	Up	1030
Ptp.7339.1.S1_at	0.00611754	1.94905	Up	1031
PtpAffx.200327.1.S1_at	0.000134532	1.94645	Up	1032
PtpAffx.32367.2.A1_a_at	0.00142546	1.94624	Up	1033
PtpAffx.43599.1.A1_a_at	5.23693e-05	1.94577	Up	1034
PtpAffx.35127.1.A1_x_at	0.000644667	1.94487	Up	1035
Ptp.6803.1.S1_at	0.000511288	1.94424	Up	1036
PtpAffx.1704.4.S1_a_at	0.00275235	1.94408	Up	1037
PtpAffx.201349.1.S1_x_at	0.000747237	1.94367	Up	1038
Ptp.3392.1.A1_s_at	0.000151241	1.94313	Up	1039
PtpAffx.60606.2.A1_s_at	3.37915e-05	1.94158	Up	1040
PtpAffx.1147.2.A1_a_at	0.00268591	1.93883	Up	1041
PtpAffx.59002.1.S1_s_at	0.000563173	1.93775	Up	1042
PtpAffx.200988.1.S1_at	0.000302561	1.93683	Up	1043
PtpAffx.57138.1.A1_s_at	8.05791e-05	1.93673	Up	1044
PtpAffx.213248.1.S1_at	0.00270488	1.93622	Up	1045
PtpAffx.11317.1.A1_x_at	9.92964e-05	1.93513	Up	1046
PtpAffx.2788.2.S1_a_at	1.90931e-06	1.93397	Up	1047
PtpAffx.225689.1.S1_s_at	6.92331e-05	1.93325	Up	1048
PtpAffx.13697.1.S1_at	0.00651071	1.93258	Up	1049
Ptp.4847.2.S1_s_at	4.56146e-06	1.93181	Up	1050
PtpAffx.33579.1.A1_at	2.31091e-06	1.93015	Up	1051
Ptp.5695.1.S1_a_at	5.39867e-05	1.93001	Up	1052
PtpAffx.201111.1.S1_at	3.69173e-06	1.92674	Up	1053
PtpAffx.17571.2.S1_a_at	0.00234658	1.92539	Up	1054
Ptp.2412.1.A1_s_at	0.000154147	1.92531	Up	1055
PtpAffx.35738.1.A1_at	0.000860658	1.92462	Up	1056
PtpAffx.73798.1.S1_at	0.000191813	1.92394	Up	1057
PtpAffx.146535.1.A1_at	0.000357643	1.92362	Up	1058
Ptp.446.1.S1_at	0.00103672	1.92359	Up	1059
PtpAffx.149802.1.S1_s_at	0.00317567	1.92198	Up	1060
PtpAffx.17950.1.A1_at	0.00704936	1.92173	Up	1061
PtpAffx.200222.1.S1_at	0.00326198	1.92032	Up	1062
PtpAffx.212071.1.S1_at	0.000366478	1.91908	Up	1063
PtpAffx.211355.1.S1_s_at	0.000968737	1.9183	Up	1064
PtpAffx.213307.1.S1_at	0.00115005	1.91728	Up	1065
PtpAffx.25940.1.S1_s_at	0.00105864	1.91526	Up	1066
PtpAffx.155797.1.S1_at	0.000224118	1.91433	Up	1067
PtpAffx.203341.1.S1_s_at	0.00253605	1.91417	Up	1068
PtpAffx.116932.1.S1_at	0.00355072	1.9133	Up	1069
PtpAffx.155376.1.S1_at	0.00145164	1.91265	Up	1070
PtpAffx.58827.1.S1_at	0.000774965	1.91198	Up	1071
Ptp.605.1.A1_at	0.00128041	1.91197	Up	1072
Ptp.5193.1.S1_at	0.00230306	1.9112	Up	1073
Ptp.8069.1.S1_at	0.000468401	1.91086	Up	1074
PtpAffx.225689.1.S1_x_at	0.000445577	1.9092	Up	1075
PtpAffx.164036.1.S1_at	0.00337564	1.9082	Up	1076
PtpAffx.50144.3.A1_a_at	0.000565938	1.90667	Up	1077
PtpAffx.220980.1.S1_s_at	0.00150694	1.90582	Up	1078
PtpAffx.213389.1.S1_s_at	0.00193388	1.90453	Up	1079
PtpAffx.2320.1.S1_at	2.67474e-05	1.90453	Up	1080
Ptp.1775.1.S1_at	0.0016966	1.90408	Up	1081
PtpAffx.209899.1.S1_at	9.87816e-06	1.9039	Up	1082
PtpAffx.123170.1.S1_at	7.39822e-05	1.90343	Up	1083
PtpAffx.214467.1.S1_at	0.00209708	1.90309	Up	1084
PtpAffx.218560.1.S1_s_at	2.91018e-05	1.90264	Up	1085
Ptp.5202.1.A1_a_at	0.00062904	1.90248	Up	1086
PtpAffx.205623.1.S1_at	0.0027112	1.9021	Up	1087
Ptp.6891.1.S1_at	0.000152254	1.89925	Up	1088
PtpAffx.37284.2.A1_a_at	3.52639e-05	1.8977	Up	1089
PtpAffx.221528.1.S1_s_at	0.000832111	1.89736	Up	1090
PtpAffx.152207.1.S1_at	0.00355096	1.89714	Up	1091
PtpAffx.92499.1.S1_a_at	0.00315965	1.89638	Up	1092
PtpAffx.114066.1.A1_at	0.000652462	1.89627	Up	1093
PtpAffx.224178.1.S1_s_at	0.00367874	1.89576	Up	1094
PtpAffx.149281.1.S1_at	0.00317446	1.89281	Up	1095
PtpAffx.58664.1.S1_at	0.000434373	1.89138	Up	1096
Ptp.5203.1.S1_at	0.0013464	1.89024	Up	1097
PtpAffx.33044.1.S1_at	2.27555e-05	1.88845	Up	1098
PtpAffx.118422.2.S1_a_at	2.82759e-05	1.88768	Up	1099
PtpAffx.38065.2.A1_s_at	0.000577002	1.88482	Up	1100
PtpAffx.204540.1.S1_at	0.00188836	1.88425	Up	1101
Ptp.6542.1.S1_at	0.000254838	1.88299	Up	1102
Ptp.4500.1.S1_at	0.00306406	1.88201	Up	1103
PtpAffx.161039.1.S1_at	0.00503514	1.88149	Up	1104
PtpAffx.77994.1.S1_s_at	0.00430599	1.87987	Up	1105
PtpAffx.139964.1.A1_at	0.00134224	1.87984	Up	1106
PtpAffx.2788.1.A1_at	0.000597991	1.87889	Up	1107
Ptp.1912.1.A1_s_at	0.000573367	1.87743	Up	1108
PtpAffx.12443.4.A1_s_at	8.70069e-05	1.87631	Up	1109
PtpAffx.206151.1.S1_at	0.00577083	1.87608	Up	1110
PtpAffx.212938.1.S1_at	0.00151704	1.87605	Up	1111
PtpAffx.124853.1.S1_s_at	0.00695025	1.87493	Up	1112
PtpAffx.151493.1.S1_at	0.000137433	1.8738	Up	1113
PtpAffx.206584.1.S1_at	0.000166597	1.87255	Up	1114
Ptp.4305.1.S1_s_at	0.00050206	1.87234	Up	1115
PtpAffx.163265.1.S1_s_at	0.000247542	1.87152	Up	1116
PtpAffx.4170.3.S1_at	0.000493472	1.87126	Up	1117
Ptp.1328.1.S1_at	5.8436e-05	1.86851	Up	1118
PtpAffx.223730.1.S1_s_at	0.00113467	1.86793	Up	1119
PtpAffx.211791.1.S1_at	0.00370206	1.86791	Up	1120
PtpAffx.55242.1.S1_at	0.00535363	1.86709	Up	1121
PtpAffx.23775.1.A1_at	0.000919472	1.86692	Up	1122
PtpAffx.201562.1.S1_at	0.00044517	1.86641	Up	1123
Ptp.3991.1.S1_s_at	0.000180237	1.86504	Up	1124
PtpAffx.49323.2.S1_at	0.000689417	1.86446	Up	1125
PtpAffx.10090.1.S1_at	0.000321803	1.86431	Up	1126
PtpAffx.204125.1.S1_at	2.67976e-05	1.86316	Up	1127
PtpAffx.11661.1.A1_at	0.0001931	1.86183	Up	1128
PtpAffx.14916.1.A1_at	2.69306e-05	1.86126	Up	1129
PtpAffx.40037.1.A1_s_at	0.00299851	1.86107	Up	1130
PtpAffx.9317.1.S1_at	0.000107762	1.86052	Up	1131
PtpAffx.201545.1.S1_at	0.00441966	1.86001	Up	1132
PtpAffx.91502.2.S1_a_at	0.000864326	1.85988	Up	1133
Ptp.5825.1.S1_at	2.4206e-05	1.85928	Up	1134
PtpAffx.1169.7.A1_x_at	2.84469e-06	1.85522	Up	1135
Ptp.4675.1.S1_s_at	0.000961032	1.85403	Up	1136
PtpAffx.212906.1.S1_s_at	0.0013539	1.85166	Up	1137
PtpAffx.14587.1.A1_at	0.000331273	1.85011	Up	1138
PtpAffx.157610.1.S1_at	0.000181911	1.84968	Up	1139
PtpAffx.1205.2.S1_at	0.00239098	1.84932	Up	1140
Ptp.548.1.S1_at	0.00212929	1.84922	Up	1141
Ptp.750.1.S1_s_at	1.06198e-05	1.84913	Up	1142
PtpAffx.156713.1.S1_at	0.000601036	1.84828	Up	1143
PtpAffx.6105.3.S1_at	0.000240912	1.84808	Up	1144
PtpAffx.129.1.A1_at	0.000557787	1.8475	Up	1145
PtpAffx.11535.3.S1_s_at	0.00261972	1.84481	Up	1146
PtpAffx.203326.1.S1_at	0.000158512	1.8423	Up	1147
Ptp.5414.2.S1_s_at	0.000128437	1.84139	Up	1148
PtpAffx.224953.1.S1_s_at	0.00320442	1.84061	Up	1149
PtpAffx.55020.1.A1_at	0.000541761	1.83985	Up	1150
PtpAffx.204434.1.S1_at	0.00442381	1.83748	Up	1151
PtpAffx.6121.1.S1_at	0.000136024	1.83737	Up	1152
PtpAffx.150960.1.S1_at	0.000767707	1.8352	Up	1153
PtpAffx.206061.1.S1_at	0.00172289	1.83501	Up	1154
Ptp.5314.1.S1_s_at	0.000277488	1.8338	Up	1155
PtpAffx.20287.1.S1_at	0.00444603	1.83371	Up	1156
Ptp.5361.1.S1_s_at	0.00296026	1.83064	Up	1157
PtpAffx.145771.1.A1_s_at	0.00016102	1.83021	Up	1158
PtpAffx.107643.1.A1_at	0.000541606	1.82881	Up	1159
PtpAffx.11482.2.A1_a_at	9.50366e-05	1.82748	Up	1160
PtpAffx.219.1.S1_at	0.000162157	1.82653	Up	1161
PtpAffx.86465.1.S1_at	0.00406488	1.82567	Up	1162
PtpAffx.3672.1.S1_at	2.82776e-05	1.82551	Up	1163
PtpAffx.129218.1.S1_at	0.000255074	1.82405	Up	1164
Ptp.4678.1.S1_at	5.14291e-05	1.82182	Up	1165
PtpAffx.2548.2.A1_s_at	0.000550965	1.82011	Up	1166
PtpAffx.139950.1.A1_at	0.000531582	1.8199	Up	1167
PtpAffx.96676.1.S1_at	0.000473838	1.81942	Up	1168
PtpAffx.131798.1.S1_at	0.000810223	1.81899	Up	1169
PtpAffx.220787.1.S1_s_at	8.11625e-06	1.81889	Up	1170
PtpAffx.161070.1.S1_s_at	0.000404611	1.81788	Up	1171
Ptp.7839.1.S1_at	0.00017967	1.81575	Up	1172
PtpAffx.7196.1.S1_at	0.00474399	1.81562	Up	1173
Ptp.4481.1.S1_a_at	0.00369345	1.81515	Up	1174
PtpAffx.740.1.S1_a_at	7.98926e-06	1.81459	Up	1175
PtpAffx.205172.1.S1_at	0.00607078	1.81343	Up	1176
PtpAffx.215454.1.S1_s_at	0.00172999	1.81329	Up	1177
Ptp.5284.1.S1_at	0.000671973	1.81326	Up	1178
PtpAffx.68024.1.S1_at	0.00370411	1.81304	Up	1179
PtpAffx.51715.1.S1_at	0.00368436	1.81249	Up	1180
Ptp.5443.1.S1_s_at	0.000365801	1.81228	Up	1181
PtpAffx.133302.1.S1_at	0.00152588	1.81113	Up	1182
PtpAffx.205981.1.S1_s_at	0.00013999	1.80967	Up	1183
PtpAffx.249.473.S1_at	0.00341801	1.80854	Up	1184
Ptp.2679.1.S1_s_at	0.00258133	1.80806	Up	1185
Ptp.6986.1.S1_at	7.4965e-05	1.80686	Up	1186
Ptp.2246.1.A1_at	6.29323e-05	1.80628	Up	1187
PtpAffx.206265.1.S1_at	0.00330519	1.80608	Up	1188
PtpAffx.128497.1.S1_at	0.000114931	1.80445	Up	1189
Ptp.5504.1.S1_at	0.00237199	1.80377	Up	1190
PtpAffx.97959.1.A1_at	0.00648505	1.80331	Up	1191
Ptp.4267.1.S1_at	0.00228474	1.80235	Up	1192
PtpAffx.221574.1.S1_at	0.00193109	1.7998	Up	1193
PtpAffx.213138.1.S1_at	0.000158038	1.79952	Up	1194
PtpAffx.23723.2.S1_a_at	0.00414914	1.79708	Up	1195
PtpAffx.7213.1.S1_at	0.00202983	1.79681	Up	1196
Ptp.5738.1.S1_at	0.00076228	1.79656	Up	1197
PtpAffx.250006.1.S1_at	0.000447149	1.79546	Up	1198
Ptp.4956.1.A1_x_at	0.000695236	1.79495	Up	1199
PtpAffx.208801.1.S1_at	0.00303577	1.79382	Up	1200
PtpAffx.249.218.S1_at	0.000236996	1.79379	Up	1201
PtpAffx.213942.1.S1_at	0.000314163	1.79379	Up	1202
PtpAffx.1704.5.A1_at	0.00215844	1.79352	Up	1203
PtpAffx.5545.2.S1_at	0.000187405	1.79029	Up	1204
PtpAffx.203478.1.S1_s_at	0.000832975	1.78913	Up	1205
PtpAffx.5859.1.S1_at	8.23695e-05	1.78828	Up	1206
PtpAffx.8534.1.S1_s_at	0.000683721	1.78795	Up	1207
PtpAffx.84065.1.S1_at	4.19333e-05	1.78772	Up	1208
PtpAffx.52137.1.A1_at	0.00158923	1.78543	Up	1209
PtpAffx.126703.1.S1_s_at	0.000468753	1.78464	Up	1210
PtpAffx.12342.2.S1_s_at	6.61679e-06	1.78416	Up	1211
PtpAffx.129727.1.S1_s_at	0.00259061	1.78383	Up	1212
PtpAffx.215508.1.S1_s_at	0.000495898	1.78334	Up	1213
Ptp.4815.1.S1_s_at	4.2357e-05	1.782	Up	1214
Ptp.1140.1.A1_at	0.00321799	1.78127	Up	1215
PtpAffx.124503.1.S1_at	0.000156685	1.78086	Up	1216
PtpAffx.72180.1.S1_s_at	4.59448e-05	1.78084	Up	1217
Ptp.2512.1.S1_s_at	0.000116492	1.77991	Up	1218
PtpAffx.1615.3.S1_s_at	0.00175862	1.77778	Up	1219
PtpAffx.158726.1.S1_at	0.000499315	1.77655	Up	1220
PtpAffx.18462.1.S1_at	0.000146439	1.77567	Up	1221
Ptp.7685.2.S1_a_at	0.000207789	1.77441	Up	1222
PtpAffx.111515.1.S1_at	0.00401119	1.7739	Up	1223
PtpAffx.103679.1.A1_at	0.000223789	1.77351	Up	1224
Ptp.3954.1.S1_a_at	0.00094049	1.77317	Up	1225
PtpAffx.32412.1.S1_at	0.00257325	1.77295	Up	1226
PtpAffx.218692.1.S1_at	7.61078e-05	1.77096	Up	1227
Ptp.4956.1.A1_at	0.000906767	1.77064	Up	1228
PtpAffx.202674.1.S1_s_at	0.000445865	1.77028	Up	1229
Ptp.7196.1.S1_at	1.53099e-05	1.77002	Up	1230
PtpAffx.203146.1.S1_s_at	0.00352366	1.76979	Up	1231
Ptp.4813.1.S1_s_at	0.000750679	1.76964	Up	1232
PtpAffx.202334.1.S1_at	0.000281411	1.76931	Up	1233
Ptp.6471.1.S1_at	4.2893e-06	1.76922	Up	1234
PtpAffx.137186.1.S1_at	6.51528e-05	1.76917	Up	1235
Ptp.168.1.A1_at	0.000109519	1.76913	Up	1236
PtpAffx.13059.1.S1_s_at	0.00196633	1.76898	Up	1237
PtpAffx.207176.1.S1_at	4.13474e-06	1.76866	Up	1238
PtpAffx.125952.1.S1_s_at	0.000353007	1.7681	Up	1239
PtpAffx.202755.1.S1_at	0.000885679	1.76677	Up	1240
PtpAffx.11220.1.S1_s_at	0.00103918	1.76672	Up	1241
PtpAffx.216634.1.S1_at	0.00295659	1.7666	Up	1242
PtpAffx.16882.2.S1_at	0.000583284	1.766	Up	1243
PtpAffx.1066.2.S1_a_at	0.00608791	1.76425	Up	1244
PtpAffx.208219.1.S1_at	5.30442e-05	1.76273	Up	1245
PtpAffx.205866.1.S1_at	0.00143085	1.76171	Up	1246
PtpAffx.1334.1.S1_a_at	0.00596305	1.7613	Up	1247
PtpAffx.20634.4.S1_a_at	0.00320039	1.76008	Up	1248
Ptp.7128.1.S1_at	0.00266492	1.75968	Up	1249
PtpAffx.98699.2.S1_a_at	0.00320562	1.75948	Up	1250
PtpAffx.27985.1.S1_at	0.000322522	1.75932	Up	1251
Ptp.4053.1.A1_at	0.00372164	1.75901	Up	1252
PtpAffx.202958.1.S1_at	0.000730145	1.75897	Up	1253
PtpAffx.205966.1.S1_at	0.000800667	1.75873	Up	1254
Ptp.6484.1.S1_s_at	0.00404122	1.75865	Up	1255
Ptp.3814.1.S1_s_at	0.00443276	1.75837	Up	1256
PtpAffx.27090.1.S1_at	0.000619025	1.75782	Up	1257
Ptp.1555.2.A1_at	0.000313989	1.75693	Up	1258
PtpAffx.161248.1.S1_s_at	0.000244868	1.75514	Up	1259
PtpAffx.213915.1.S1_s_at	0.00597294	1.75304	Up	1260
PtpAffx.2396.1.S1_at	0.00705087	1.75278	Up	1261
PtpAffx.207686.1.S1_at	0.00023022	1.75269	Up	1262
PtpAffx.212244.1.S1_at	0.00299769	1.7506	Up	1263
PtpAffx.7425.1.S1_a_at	1.51008e-06	1.74937	Up	1264
PtpAffx.4042.1.S1_at	0.000126514	1.7471	Up	1265
Ptp.7066.1.S1_at	0.000717532	1.74657	Up	1266
Ptp.961.1.A1_at	0.000256414	1.74479	Up	1267
PtpAffx.39438.1.S1_at	0.00122476	1.74305	Up	1268
Ptp.2227.1.A1_at	0.00521219	1.74256	Up	1269
PtpAffx.46139.1.S1_at	3.59122e-05	1.7423	Up	1270
Ptp.1716.1.A1_at	0.000674651	1.74204	Up	1271
PtpAffx.207486.1.S1_x_at	2.52724e-05	1.74175	Up	1272
PtpAffx.91795.1.S1_at	0.00458441	1.74172	Up	1273
PtpAffx.98559.1.S1_at	6.61172e-05	1.74155	Up	1274
PtpAffx.201950.1.S1_at	0.000767272	1.74118	Up	1275
PtpAffx.97270.1.A1_s_at	0.00254262	1.74034	Up	1276
PtpAffx.160389.1.A1_s_at	0.000827431	1.73993	Up	1277
PtpAffx.249.274.S1_at	0.00439116	1.73893	Up	1278
PtpAffx.205522.1.S1_at	0.00635246	1.7377	Up	1279
PtpAffx.153996.1.A1_s_at	0.00366511	1.7376	Up	1280
PtpAffx.77365.1.S1_at	0.000213402	1.73315	Up	1281
PtpAffx.221195.1.S1_at	0.00567112	1.7317	Up	1282
PtpAffx.206665.1.S1_at	0.000116969	1.73059	Up	1283
PtpAffx.2788.4.A1_a_at	8.32283e-05	1.72971	Up	1284
PtpAffx.43823.1.S1_a_at	5.93317e-05	1.72622	Up	1285
PtpAffx.231.2.S1_a_at	0.000729668	1.72615	Up	1286
PtpAffx.51877.1.S1_at	3.2262e-06	1.72614	Up	1287
PtpAffx.4795.1.A1_a_at	0.00333328	1.72606	Up	1288
Ptp.5042.3.S1_a_at	0.00295679	1.72488	Up	1289
Ptp.2713.1.S1_at	1.64954e-05	1.72387	Up	1290
PtpAffx.222499.1.S1_s_at	3.19921e-06	1.72334	Up	1291
PtpAffx.47353.1.S1_at	2.1127e-05	1.72289	Up	1292
PtpAffx.128240.1.A1_at	0.00102141	1.7206	Up	1293
Ptp.2000.1.S1_at	0.00137302	1.7201	Up	1294
PtpAffx.7536.1.S1_at	0.000638055	1.72002	Up	1295
PtpAffx.203047.1.S1_at	0.0015886	1.71996	Up	1296
PtpAffx.10930.1.A1_at	0.00404622	1.71995	Up	1297
PtpAffx.32367.3.A1_at	0.00191796	1.71954	Up	1298
PtpAffx.207107.1.S1_s_at	0.00136014	1.71905	Up	1299
PtpAffx.17302.1.S1_at	0.000268558	1.71856	Up	1300
PtpAffx.1770.5.S1_at	0.000232222	1.71814	Up	1301
Ptp.5250.1.S1_s_at	3.35662e-06	1.71813	Up	1302
PtpAffx.50616.1.A1_at	0.000344176	1.71717	Up	1303
PtpAffx.208066.1.S1_at	4.97606e-05	1.71609	Up	1304
PtpAffx.88082.1.A1_at	0.00382543	1.7152	Up	1305
PtpAffx.3573.1.S1_at	0.00138398	1.71356	Up	1306
PtpAffx.137981.1.S1_a_at	0.000461832	1.71272	Up	1307
PtpAffx.123154.1.A1_at	0.00482836	1.7098	Up	1308
PtpAffx.223730.1.S1_x_at	0.00519135	1.70931	Up	1309
PtpAffx.10532.1.S1_a_at	5.81124e-05	1.7078	Up	1310
PtpAffx.131589.1.A1_at	0.000806283	1.70761	Up	1311
PtpAffx.210358.1.S1_s_at	0.0010156	1.70713	Up	1312
PtpAffx.201620.1.S1_at	0.00504528	1.70708	Up	1313
PtpAffx.71590.1.S1_at	0.000619379	1.70704	Up	1314
PtpAffx.60143.2.S1_a_at	2.01557e-06	1.70491	Up	1315
Ptp.6323.1.S1_s_at	0.000116591	1.70338	Up	1316
PtpAffx.211473.1.S1_at	0.000629155	1.7014	Up	1317
Ptp.1490.1.S1_s_at	0.00386891	1.70051	Up	1318
PtpAffx.15748.1.S1_at	0.00098174	1.69976	Up	1319
PtpAffx.207482.1.S1_at	0.000110344	1.69951	Up	1320
Ptp.3655.2.S1_a_at	0.00162985	1.69889	Up	1321
PtpAffx.1486.1.S1_at	9.54008e-05	1.69882	Up	1322
Ptp.7024.1.S1_s_at	0.000434522	1.6985	Up	1323
Ptp.6576.1.S1_at	0.00545026	1.69821	Up	1324
Ptp.2323.3.A1_at	0.00167971	1.69773	Up	1325
PtpAffx.17575.1.S1_at	0.00162509	1.69768	Up	1326
Ptp.6636.1.A1_s_at	1.85852e-05	1.69587	Up	1327
PtpAffx.214285.1.S1_at	0.00044602	1.69583	Up	1328
PtpAffx.140974.1.A1_at	0.00096222	1.69516	Up	1329
Ptp.1459.1.A1_at	3.15755e-07	1.69201	Up	1330
PtpAffx.97262.1.A1_s_at	0.000811627	1.69146	Up	1331
PtpAffx.159205.1.A1_at	0.000931571	1.68983	Up	1332
PtpAffx.4007.1.S1_at	2.11503e-05	1.68622	Up	1333
PtpAffx.101922.1.A1_at	0.000767742	1.68614	Up	1334
PtpAffx.70214.1.A1_s_at	0.000720217	1.68561	Up	1335
PtpAffx.4007.1.S1_a_at	3.65553e-05	1.6836	Up	1336
PtpAffx.80897.1.S1_at	1.43592e-05	1.68272	Up	1337
PtpAffx.4533.1.S1_at	2.55452e-05	1.6824	Up	1338
PtpAffx.203114.1.S1_s_at	0.00331015	1.67999	Up	1339
PtpAffx.202063.1.S1_x_at	0.00235518	1.67951	Up	1340
PtpAffx.3980.1.S1_s_at	0.000276773	1.67937	Up	1341
PtpAffx.26557.1.A1_at	0.00112466	1.67901	Up	1342
PtpAffx.25816.1.S1_at	0.000291413	1.67898	Up	1343
PtpAffx.206920.1.S1_at	0.00212101	1.67781	Up	1344
PtpAffx.202711.1.S1_at	0.000942989	1.67653	Up	1345
PtpAffx.210767.1.S1_s_at	0.00020258	1.67631	Up	1346
PtpAffx.59020.1.A1_at	0.000105208	1.67467	Up	1347
Ptp.6627.1.S1_at	0.000230957	1.67349	Up	1348
PtpAffx.206710.1.S1_at	0.00193203	1.67133	Up	1349
PtpAffx.220516.1.S1_s_at	0.00424242	1.67025	Up	1350
PtpAffx.211603.1.S1_at	4.66189e-05	1.66836	Up	1351
Ptp.7088.1.S1_at	0.000598652	1.66608	Up	1352
PtpAffx.211669.1.S1_x_at	4.10138e-05	1.66365	Up	1353
PtpAffx.5465.1.A1_x_at	0.00153729	1.66318	Up	1354
PtpAffx.5581.2.S1_a_at	2.04103e-05	1.66293	Up	1355
PtpAffx.25650.2.S1_at	0.000305309	1.66255	Up	1356
PtpAffx.92648.1.S1_at	0.00117304	1.662	Up	1357
PtpAffx.224653.1.S1_s_at	0.00283753	1.6602	Up	1358
Ptp.5631.1.S1_at	0.00048275	1.65902	Up	1359
PtpAffx.102073.1.A1_s_at	0.0018974	1.65841	Up	1360
PtpAffx.49441.1.A1_at	0.000305937	1.6583	Up	1361
PtpAffx.201688.1.S1_at	0.00252167	1.65747	Up	1362
PtpAffx.4350.1.A1_s_at	0.00527293	1.65675	Up	1363
PtpAffx.213404.1.S1_at	3.04186e-06	1.65639	Up	1364
PtpAffx.24320.1.A1_a_at	0.000130242	1.65623	Up	1365
PtpAffx.206734.1.S1_x_at	6.0231e-05	1.65622	Up	1366
PtpAffx.5409.1.A1_at	0.00066026	1.65607	Up	1367
PtpAffx.1205.3.S1_s_at	0.00306339	1.65553	Up	1368
PtpAffx.221112.1.S1_s_at	0.00480007	1.65512	Up	1369
Ptp.5958.1.S1_s_at	0.000168251	1.65479	Up	1370
PtpAffx.5989.1.S1_s_at	3.46028e-06	1.65461	Up	1371
PtpAffx.102311.1.A1_at	0.00120114	1.65369	Up	1372
PtpAffx.205981.1.S1_at	0.000810252	1.65072	Up	1373
Ptp.5681.1.S1_s_at	0.0016944	1.65072	Up	1374
PtpAffx.7240.2.A1_s_at	0.000182756	1.6507	Up	1375
PtpAffx.216535.1.S1_at	0.000690616	1.65065	Up	1376
Ptp.2356.1.A1_at	2.1988e-05	1.64844	Up	1377
PtpAffx.201426.1.S1_s_at	0.000139472	1.64818	Up	1378
Ptp.6461.2.A1_at	0.00100706	1.64634	Up	1379
Ptp.5277.1.S1_s_at	0.00049288	1.6456	Up	1380
Ptp.1702.1.A1_at	5.29725e-05	1.64354	Up	1381
PtpAffx.154923.1.S1_s_at	0.000416941	1.64273	Up	1382
PtpAffx.31405.1.A1_at	0.000497688	1.64195	Up	1383
PtpAffx.221552.1.S1_at	0.00270774	1.64127	Up	1384
PtpAffx.163418.2.S1_s_at	0.0027671	1.6403	Up	1385
PtpAffx.94750.1.A1_at	0.000872203	1.63932	Up	1386
Ptp.274.1.S1_at	0.00103891	1.63883	Up	1387
PtpAffx.209128.1.S1_at	0.00553869	1.63875	Up	1388
PtpAffx.37731.1.A1_at	0.000193123	1.63842	Up	1389
PtpAffx.83486.1.S1_at	0.000778129	1.63681	Up	1390
PtpAffx.19389.1.S1_at	2.86233e-05	1.63642	Up	1391
PtpAffx.48231.2.S1_s_at	0.000565153	1.63547	Up	1392
PtpAffx.203420.1.S1_s_at	7.24449e-06	1.63528	Up	1393
PtpAffx.17671.1.S1_at	3.95361e-05	1.63528	Up	1394
PtpAffx.11185.1.A1_s_at	0.00029252	1.63464	Up	1395
PtpAffx.214333.1.S1_at	0.000192357	1.63358	Up	1396
PtpAffx.15202.1.S1_at	0.00165544	1.63358	Up	1397
PtpAffx.5409.1.A1_a_at	3.09101e-05	1.63346	Up	1398
PtpAffx.13929.1.A1_at	1.28174e-05	1.63321	Up	1399
PtpAffx.11009.2.S1_at	0.00250018	1.63238	Up	1400
PtpAffx.134131.1.A1_at	0.00110259	1.63187	Up	1401
PtpAffx.22649.2.S1_a_at	0.000114622	1.63099	Up	1402
PtpAffx.104567.1.S1_at	0.00262519	1.63062	Up	1403
Ptp.5938.1.S1_at	0.00024677	1.62981	Up	1404
PtpAffx.24948.1.A1_at	0.000647027	1.62824	Up	1405
PtpAffx.206459.1.S1_at	0.00121376	1.62749	Up	1406
Ptp.4832.2.A1_s_at	6.00961e-05	1.62749	Up	1407
PtpAffx.4806.3.S1_at	0.0052137	1.62731	Up	1408
PtpAffx.210603.1.S1_at	0.00161183	1.62685	Up	1409
PtpAffx.209713.1.S1_at	0.00322262	1.62624	Up	1410
PtpAffx.200743.1.S1_at	0.00117418	1.62568	Up	1411
PtpAffx.980.1.S1_at	1.89157e-06	1.62502	Up	1412
PtpAffx.219060.1.S1_s_at	0.000135932	1.62422	Up	1413
Ptp.8014.1.S1_at	0.000111555	1.62298	Up	1414
PtpAffx.13865.1.S1_a_at	0.00170206	1.62223	Up	1415
PtpAffx.20327.1.A1_at	0.0032266	1.62219	Up	1416
PtpAffx.209120.1.S1_at	0.00102051	1.61938	Up	1417
PtpAffx.14672.1.A1_a_at	9.2904e-05	1.61912	Up	1418
PtpAffx.214390.1.S1_at	0.00121655	1.61856	Up	1419
PtpAffx.131193.1.S1_at	0.00394642	1.61824	Up	1420
PtpAffx.204793.1.S1_x_at	0.000711323	1.61814	Up	1421
PtpAffx.159951.1.A1_at	0.00174293	1.61805	Up	1422
PtpAffx.32412.1.S1_a_at	0.00626816	1.61791	Up	1423
PtpAffx.1263.1.A1_a_at	0.000326319	1.61607	Up	1424
PtpAffx.110243.1.S1_at	5.96654e-05	1.61394	Up	1425
PtpAffx.1486.3.S1_a_at	0.00573289	1.61331	Up	1426
Ptp.4964.1.S1_at	0.00208957	1.61207	Up	1427
Ptp.5973.1.S1_s_at	0.00268581	1.61124	Up	1428
Ptp.5818.1.S1_s_at	6.92758e-05	1.61108	Up	1429
PtpAffx.107388.2.A1_a_at	0.00284334	1.61093	Up	1430
PtpAffx.208197.1.S1_s_at	0.00123523	1.61083	Up	1431
PtpAffx.11536.1.A1_at	0.00343534	1.60894	Up	1432
PtpAffx.6580.1.S1_at	0.000245285	1.60872	Up	1433
PtpAffx.4470.2.S1_at	0.000984075	1.60835	Up	1434
Ptp.1517.2.S1_at	0.00152461	1.60825	Up	1435
PtpAffx.30483.1.S1_s_at	2.46097e-05	1.60774	Up	1436
Ptp.7557.1.S1_s_at	0.0054944	1.60725	Up	1437
PtpAffx.48900.1.A1_at	0.00188055	1.60615	Up	1438
PtpAffx.25444.2.S1_s_at	0.000225087	1.60583	Up	1439
PtpAffx.71009.1.A1_at	0.00478346	1.60578	Up	1440
PtpAffx.5159.3.S1_at	0.00213571	1.60505	Up	1441
Ptp.7476.1.A1_at	0.0057733	1.60502	Up	1442
PtpAffx.157395.1.S1_s_at	0.00070699	1.60453	Up	1443
PtpAffx.129062.1.S1_at	0.00318774	1.60446	Up	1444
PtpAffx.142909.1.S1_s_at	0.000660509	1.60189	Up	1445
PtpAffx.204679.1.S1_s_at	0.00239198	1.60184	Up	1446
PtpAffx.109871.1.S1_at	0.00185734	1.60168	Up	1447
PtpAffx.205650.1.S1_x_at	0.00111303	1.60081	Up	1448
Ptp.1646.1.S1_a_at	0.00123699	1.60069	Up	1449
Ptp.4050.11.A1_at	8.9395e-05	1.60061	Up	1450
PtpAffx.112471.1.S1_at	0.0004358	1.60025	Up	1451
PtpAffx.112637.1.A1_at	6.09342e-05	1.59996	Up	1452
PtpAffx.213031.1.S1_s_at	0.00436775	1.5994	Up	1453
PtpAffx.99939.1.S1_at	0.00454705	1.5993	Up	1454
PtpAffx.100957.1.S1_s_at	0.000103641	1.5985	Up	1455
PtpAffx.208631.1.S1_s_at	0.000742986	1.59748	Up	1456
PtpAffx.200019.1.S1_x_at	0.000129251	1.59719	Up	1457
PtpAffx.3096.2.S1_s_at	0.000129068	1.59558	Up	1458
PtpAffx.2169.1.S1_s_at	0.00064406	1.59526	Up	1459
PtpAffx.9623.3.A1_at	0.000306351	1.59516	Up	1460
PtpAffx.17316.1.S1_at	0.00218133	1.59494	Up	1461
PtpAffx.719.1.A1_at	3.44244e-05	1.59328	Up	1462
Ptp.3469.1.S1_at	0.000105035	1.59313	Up	1463
Ptp.6604.1.S1_at	0.000279036	1.59184	Up	1464
PtpAffx.222956.1.S1_at	9.37199e-05	1.59157	Up	1465
PtpAffx.7186.1.S1_at	0.000151286	1.59113	Up	1466
PtpAffx.740.2.A1_a_at	0.00020416	1.59109	Up	1467
Ptp.6519.1.S1_s_at	0.00342481	1.59091	Up	1468
Ptp.3877.1.S1_at	0.00502796	1.58936	Up	1469
PtpAffx.48469.1.A1_s_at	0.00100849	1.5893	Up	1470
PtpAffx.9623.1.S1_s_at	0.0063365	1.58879	Up	1471
PtpAffx.137248.1.S1_at	5.11089e-05	1.58871	Up	1472
PtpAffx.6581.1.A1_x_at	0.000122064	1.58749	Up	1473
PtpAffx.163699.1.S1_s_at	0.00357677	1.58712	Up	1474
PtpAffx.67228.1.S1_s_at	0.00039858	1.58639	Up	1475
Ptp.4156.1.S1_a_at	7.32345e-07	1.5859	Up	1476
PtpAffx.89190.1.A1_at	0.00687654	1.58484	Up	1477
PtpAffx.34296.2.S1_at	2.34558e-05	1.58475	Up	1478
PtpAffx.211378.1.S1_x_at	0.00172832	1.58465	Up	1479
PtpAffx.221046.1.S1_at	0.00014306	1.58445	Up	1480
PtpAffx.162761.1.S1_at	0.000311029	1.58381	Up	1481
PtpAffx.19002.1.S1_at	0.0027853	1.58372	Up	1482
PtpAffx.2788.1.A1_a_at	0.000744462	1.58282	Up	1483
PtpAffx.13092.1.S1_at	0.000930958	1.58261	Up	1484
PtpAffx.133398.1.A1_at	0.00354181	1.58111	Up	1485
PtpAffx.100451.1.S1_at	0.000388797	1.58056	Up	1486
PtpAffx.127722.1.A1_at	0.000288273	1.57995	Up	1487
PtpAffx.13694.1.S1_at	1.70397e-06	1.57923	Up	1488
PtpAffx.249.401.A1_at	7.57224e-05	1.57889	Up	1489
Ptp.7566.1.S1_at	0.00037362	1.57886	Up	1490
PtpAffx.4980.3.A1_at	0.00417577	1.57761	Up	1491
Ptp.7434.1.A1_s_at	7.62301e-05	1.57701	Up	1492
PtpAffx.202613.1.S1_at	0.00415847	1.57629	Up	1493
Ptp.7932.1.S1_at	0.000195976	1.57579	Up	1494
PtpAffx.7814.1.S1_at	1.43492e-06	1.57564	Up	1495
PtpAffx.218670.1.S1_at	0.000594246	1.57504	Up	1496
PtpAffx.159811.1.A1_s_at	4.3582e-06	1.5748	Up	1497
Ptp.4824.1.S1_at	0.000434003	1.57365	Up	1498
Ptp.5703.1.S1_at	0.0018566	1.5697	Up	1499
PtpAffx.968.1.A1_at	0.00303649	1.56939	Up	1500
PtpAffx.39649.1.S1_s_at	0.00137675	1.56854	Up	1501
PtpAffx.225037.1.S1_at	0.00347493	1.56837	Up	1502
Ptp.6511.1.S1_s_at	0.00193104	1.56831	Up	1503
Ptp.5087.1.S1_s_at	1.93259e-05	1.56822	Up	1504
PtpAffx.149608.1.A1_at	0.000340211	1.56797	Up	1505
PtpAffx.146058.1.A1_at	0.0020343	1.56793	Up	1506
PtpAffx.146007.1.S1_at	0.000916744	1.56745	Up	1507
PtpAffx.210284.1.S1_s_at	0.00260836	1.56673	Up	1508
PtpAffx.7456.1.S1_s_at	3.13951e-05	1.56646	Up	1509
Ptp.471.1.S1_s_at	0.000192072	1.56561	Up	1510
PtpAffx.208934.1.S1_at	0.000140445	1.56445	Up	1511
Ptp.6744.1.S1_at	0.000314875	1.56438	Up	1512
PtpAffx.21767.3.A1_at	0.00229594	1.56409	Up	1513
PtpAffx.44183.1.S1_at	1.40861e-05	1.56251	Up	1514
PtpAffx.8675.1.S1_at	2.62991e-05	1.56213	Up	1515
Ptp.4847.1.S1_s_at	4.33613e-06	1.56115	Up	1516
Ptp.7734.1.S1_s_at	0.000965842	1.561	Up	1517
PtpAffx.5465.1.A1_at	0.00695184	1.56067	Up	1518
PtpAffx.53241.1.A1_at	0.000130466	1.56056	Up	1519
PtpAffx.211494.1.S1_at	0.000380401	1.55956	Up	1520
PtpAffx.41076.1.S1_at	0.0021559	1.55878	Up	1521
PtpAffx.28711.1.S1_at	0.000412286	1.55744	Up	1522
PtpAffx.202903.1.S1_at	0.000267892	1.55632	Up	1523
PtpAffx.249.328.S1_at	2.81071e-05	1.55604	Up	1524
PtpAffx.36032.1.S1_s_at	0.00139466	1.55579	Up	1525
Ptp.4023.1.S1_at	0.00169069	1.55549	Up	1526
Ptp.2162.2.S1_s_at	0.00176077	1.55546	Up	1527
Ptp.5407.1.S1_at	0.000205407	1.55528	Up	1528
PtpAffx.2784.1.A1_at	1.45633e-05	1.55512	Up	1529
PtpAffx.136323.2.S1_at	0.00584263	1.55441	Up	1530
PtpAffx.159828.1.A1_at	9.5712e-05	1.55338	Up	1531
Ptp.5222.1.S1_at	0.000771691	1.55134	Up	1532
Ptp.7363.1.S1_at	0.0002688	1.55082	Up	1533
PtpAffx.158281.1.A1_s_at	0.00334546	1.55043	Up	1534
Ptp.3984.1.A1_at	6.9052e-05	1.54913	Up	1535
PtpAffx.75061.1.S1_at	0.00399316	1.54867	Up	1536
PtpAffx.15950.1.S1_at	0.00301254	1.54808	Up	1537
Ptp.4650.1.S1_at	0.00232709	1.54742	Up	1538
Ptp.336.1.S1_at	0.000712411	1.54711	Up	1539
PtpAffx.210727.1.S1_at	0.004838	1.54597	Up	1540
PtpAffx.204605.1.S1_at	0.00294277	1.54518	Up	1541
PtpAffx.4625.1.S1_a_at	0.00548679	1.54486	Up	1542
PtpAffx.42822.1.A1_at	0.000480176	1.54474	Up	1543
PtpAffx.209765.1.S1_at	0.000283789	1.54383	Up	1544
PtpAffx.126241.1.S1_at	0.000479269	1.5437	Up	1545
Ptp.5503.1.S1_at	1.53013e-05	1.54299	Up	1546
PtpAffx.122051.1.S1_s_at	0.000529282	1.54261	Up	1547
Ptp.4556.1.S1_s_at	0.0012052	1.54151	Up	1548
PtpAffx.10759.1.S1_at	0.00165316	1.53991	Up	1549
PtpAffx.116936.1.S1_at	5.36528e-05	1.53947	Up	1550
PtpAffx.113139.1.S1_at	5.4709e-05	1.53816	Up	1551
Ptp.5972.1.S1_s_at	6.55374e-05	1.53642	Up	1552
PtpAffx.214474.1.S1_at	0.000494196	1.53574	Up	1553
Ptp.6470.1.S1_at	0.00479574	1.5347	Up	1554
PtpAffx.7365.1.A1_s_at	3.39055e-05	1.53376	Up	1555
PtpAffx.50488.1.A1_at	2.38654e-05	1.53374	Up	1556
PtpAffx.46971.1.S1_at	3.23735e-05	1.53286	Up	1557
Ptp.5640.1.S1_at	0.00119306	1.53178	Up	1558
PtpAffx.200382.1.S1_at	0.00145266	1.53147	Up	1559
Ptp.4703.1.S1_at	0.000595146	1.53142	Up	1560
PtpAffx.25940.1.S1_at	0.00335068	1.52997	Up	1561
PtpAffx.140383.3.A1_a_at	6.02903e-05	1.52869	Up	1562
Ptp.6781.1.S1_s_at	0.000522458	1.52699	Up	1563
PtpAffx.65303.2.S1_s_at	0.000591697	1.52674	Up	1564
PtpAffx.11239.1.S1_s_at	0.000999971	1.52665	Up	1565
Ptp.6352.1.A1_s_at	4.999e-05	1.52513	Up	1566
PtpAffx.28615.1.S1_at	0.00154151	1.52407	Up	1567
Ptp.3064.1.S1_s_at	0.000153708	1.52382	Up	1568
PtpAffx.207685.1.S1_s_at	0.00210146	1.52334	Up	1569
PtpAffx.214835.1.S1_s_at	7.36455e-05	1.52221	Up	1570
Ptp.8077.1.S1_at	5.51518e-06	1.52208	Up	1571
Ptp.981.1.S1_at	0.00368686	1.52087	Up	1572
PtpAffx.2344.1.S1_at	3.58162e-05	1.52029	Up	1573
PtpAffx.102136.1.A1_s_at	0.00456439	1.5199	Up	1574
PtpAffx.202624.1.S1_s_at	0.00536827	1.51951	Up	1575
PtpAffx.211123.1.S1_at	0.00214792	1.51937	Up	1576
PtpAffx.115086.1.A1_at	0.00682786	1.51916	Up	1577
PtpAffx.4633.2.S1_at	0.00314958	1.51789	Up	1578
PtpAffx.159092.1.S1_at	3.19928e-05	1.51768	Up	1579
PtpAffx.13344.2.S1_a_at	0.00104018	1.51682	Up	1580
PtpAffx.29280.1.A1_at	0.000809111	1.5167	Up	1581
Ptp.3990.1.S1_s_at	0.00176254	1.51651	Up	1582
Ptp.5200.1.S1_at	0.00478442	1.5163	Up	1583
Ptp.3655.1.S1_at	0.00385866	1.51613	Up	1584
PtpAffx.214973.1.S1_at	0.00192695	1.51595	Up	1585
Ptp.3793.1.S1_s_at	7.39438e-05	1.51547	Up	1586
PtpAffx.203043.1.S1_at	0.000230183	1.51473	Up	1587
PtpAffx.157185.1.S1_a_at	0.000385653	1.51446	Up	1588
PtpAffx.89274.1.A1_at	0.00549978	1.51403	Up	1589
PtpAffx.214384.1.S1_at	0.00318031	1.51389	Up	1590
PtpAffx.49244.1.S1_at	0.00163429	1.512	Up	1591
PtpAffx.130966.1.S1_s_at	0.00514073	1.51162	Up	1592
PtpAffx.7881.1.A1_at	0.000508606	1.51092	Up	1593
PtpAffx.11503.1.S1_at	0.000760951	1.50952	Up	1594
Ptp.2169.2.S1_s_at	0.00115779	1.50891	Up	1595
PtpAffx.12126.2.A1_at	0.00293502	1.50823	Up	1596
Ptp.1497.2.S1_x_at	2.55407e-05	1.50771	Up	1597
PtpAffx.209112.1.S1_at	9.70636e-05	1.50759	Up	1598
PtpAffx.106733.1.A1_at	0.00214336	1.50752	Up	1599
Ptp.3113.1.S1_at	0.000282277	1.50752	Up	1600
PtpAffx.61876.1.A1_at	0.00184042	1.50593	Up	1601
PtpAffx.205295.1.S1_at	0.000996752	1.50591	Up	1602
Ptp.7257.1.A1_at	0.000780133	1.50572	Up	1603
PtpAffx.128825.2.S1_a_at	0.00155965	1.50428	Up	1604
PtpAffx.66790.1.S1_at	0.000372341	1.50427	Up	1605
PtpAffx.97122.1.S1_at	0.000953538	1.50411	Up	1606
Ptp.1419.2.S1_s_at	0.00621606	1.50397	Up	1607
PtpAffx.211876.1.S1_at	0.00020696	1.50347	Up	1608
PtpAffx.203116.1.S1_at	0.00163461	1.5034	Up	1609
Ptp.1854.2.S1_s_at	0.00107817	1.50314	Up	1610
PtpAffx.212582.1.S1_at	0.00154913	1.50181	Up	1611
Ptp.2360.1.S1_at	0.00225	1.50136	Up	1612
PtpAffx.99131.1.S1_at	0.000289961	1.49952	Up	1613
PtpAffx.208436.1.S1_at	0.00674646	1.49908	Up	1614
PtpAffx.454.37.A1_a_at	0.000249149	1.49815	Up	1615
PtpAffx.136077.1.A1_s_at	0.00389363	1.49804	Up	1616
PtpAffx.208960.1.S1_at	0.00194674	1.49702	Up	1617
Ptp.2437.1.S1_at	0.00505991	1.49635	Up	1618
Ptp.3375.1.S1_at	0.000716627	1.49616	Up	1619
PtpAffx.215516.1.S1_at	1.06019e-05	1.49488	Up	1620
Ptp.2875.1.S1_at	0.00493245	1.49457	Up	1621
Ptp.5208.1.S1_a_at	0.00355284	1.49373	Up	1622
PtpAffx.28662.1.S1_at	0.00202906	1.49354	Up	1623
PtpAffx.223571.1.S1_s_at	0.00581981	1.49353	Up	1624
PtpAffx.33703.1.S1_at	0.00548629	1.49336	Up	1625
PtpAffx.201464.1.S1_at	0.000734617	1.49077	Up	1626
PtpAffx.7311.3.A1_at	0.00291499	1.49065	Up	1627
PtpAffx.147190.1.A1_s_at	0.00153873	1.49025	Up	1628
PtpAffx.221726.1.S1_s_at	0.00615766	1.49002	Up	1629
PtpAffx.51910.1.S1_at	0.000822944	1.48998	Up	1630
PtpAffx.43305.2.A1_a_at	0.000181737	1.48985	Up	1631
PtpAffx.16274.1.S1_at	0.000346218	1.48956	Up	1632
Ptp.5458.1.S1_at	6.73211e-06	1.48738	Up	1633
PtpAffx.200931.1.S1_at	7.61298e-05	1.487	Up	1634
PtpAffx.10157.1.A1_a_at	0.0020949	1.48495	Up	1635
PtpAffx.58358.1.S1_at	0.00395903	1.48484	Up	1636
PtpAffx.35127.2.A1_s_at	0.000417642	1.48434	Up	1637
PtpAffx.202043.1.S1_at	0.00214758	1.48407	Up	1638
PtpAffx.205217.1.S1_at	4.21453e-05	1.48397	Up	1639
PtpAffx.213213.1.S1_at	0.00144932	1.48375	Up	1640
Ptp.7599.1.S1_at	0.000357358	1.48259	Up	1641
Ptp.1063.2.A1_at	0.00224438	1.48138	Up	1642
PtpAffx.151964.1.S1_s_at	0.000102582	1.4809	Up	1643
PtpAffx.1169.6.A1_s_at	0.000998404	1.48018	Up	1644
PtpAffx.14672.1.A1_x_at	0.00348821	1.48003	Up	1645
PtpAffx.105555.2.S1_s_at	0.000343008	1.47903	Up	1646
PtpAffx.37957.1.A1_at	0.000673541	1.477	Up	1647
PtpAffx.19778.1.S1_at	0.000611119	1.47693	Up	1648
PtpAffx.223380.1.S1_s_at	9.16862e-06	1.47564	Up	1649
PtpAffx.837.1.A1_s_at	0.00449545	1.47543	Up	1650
PtpAffx.36650.1.S1_s_at	0.000593782	1.47469	Up	1651
PtpAffx.12309.2.S1_at	3.74708e-05	1.47456	Up	1652
PtpAffx.203389.1.S1_at	0.000813833	1.47335	Up	1653
Ptp.6636.2.S1_at	0.000110104	1.47298	Up	1654
Ptp.3888.1.S1_at	0.000602868	1.47076	Up	1655
Ptp.4796.1.S1_at	0.000307201	1.47011	Up	1656
PtpAffx.33750.1.A1_at	0.000793231	1.46959	Up	1657
PtpAffx.75617.1.S1_at	0.00566264	1.46943	Up	1658
PtpAffx.200204.1.S1_at	0.000606395	1.46884	Up	1659
PtpAffx.201476.1.S1_at	0.000169768	1.46793	Up	1660
PtpAffx.119425.1.A1_s_at	2.5904e-06	1.46724	Up	1661
PtpAffx.108741.1.A1_at	0.00141231	1.46608	Up	1662
Ptp.1579.1.S1_at	0.00237113	1.46593	Up	1663
PtpAffx.26633.1.S1_at	0.00602701	1.4649	Up	1664
Ptp.262.1.S1_a_at	0.00163658	1.46465	Up	1665
PtpAffx.121878.1.S1_at	7.99907e-06	1.46379	Up	1666
PtpAffx.201980.1.S1_at	0.00427955	1.46343	Up	1667
PtpAffx.57186.1.A1_at	0.000266428	1.46311	Up	1668
PtpAffx.56132.1.S1_at	0.00119801	1.46286	Up	1669
Ptp.3210.1.S1_at	0.00581879	1.46266	Up	1670
PtpAffx.133825.1.A1_at	0.0064048	1.46204	Up	1671
PtpAffx.12126.1.A1_at	0.00618461	1.46159	Up	1672
PtpAffx.86833.1.A1_at	0.00245226	1.46123	Up	1673
Ptp.4800.1.S1_at	8.76115e-05	1.46107	Up	1674
PtpAffx.249.130.A1_at	0.00517289	1.45892	Up	1675
Ptp.5922.1.S1_s_at	0.00223987	1.45869	Up	1676
PtpAffx.4633.1.S1_s_at	0.000175293	1.45787	Up	1677
PtpAffx.249.390.S1_at	0.00263189	1.45689	Up	1678
PtpAffx.26606.2.S1_a_at	0.000120894	1.45656	Up	1679
Ptp.2404.1.S1_at	0.00106807	1.45485	Up	1680
PtpAffx.94796.2.A1_s_at	0.000304984	1.45389	Up	1681
Ptp.7175.2.S1_at	0.000433382	1.45383	Up	1682
PtpAffx.214673.1.S1_at	0.00288044	1.45117	Up	1683
PtpAffx.203146.1.S1_at	6.61552e-05	1.44936	Up	1684
Ptp.4420.1.S1_s_at	0.00256487	1.44904	Up	1685
PtpAffx.43184.1.S1_a_at	0.000250024	1.44901	Up	1686
PtpAffx.108104.1.A1_at	0.00413231	1.44884	Up	1687
Ptp.2928.1.A1_at	0.00146366	1.44747	Up	1688
PtpAffx.206734.1.S1_at	0.000251691	1.44507	Up	1689
PtpAffx.23468.1.S1_at	0.00247949	1.44493	Up	1690
Ptp.5598.1.S1_s_at	5.19713e-05	1.44331	Up	1691
PtpAffx.15180.1.S1_at	0.000501062	1.44313	Up	1692
PtpAffx.210190.1.S1_at	0.00130985	1.44187	Up	1693
PtpAffx.132310.1.A1_at	0.000656776	1.44102	Up	1694
PtpAffx.201755.1.S1_at	0.00084891	1.44078	Up	1695
PtpAffx.215666.1.S1_at	5.58513e-05	1.44059	Up	1696
PtpAffx.214558.1.S1_at	0.00069112	1.44036	Up	1697
Ptp.4110.2.S1_s_at	0.00649237	1.43945	Up	1698
Ptp.5932.1.S1_s_at	5.7581e-05	1.43904	Up	1699
PtpAffx.200993.1.S1_s_at	0.00016087	1.43873	Up	1700
PtpAffx.163022.1.S1_s_at	0.000405653	1.43868	Up	1701
PtpAffx.65376.1.S1_at	0.00159965	1.43859	Up	1702
PtpAffx.213441.1.S1_s_at	0.00425795	1.43859	Up	1703
PtpAffx.76658.1.S1_s_at	0.000120536	1.43814	Up	1704
PtpAffx.39055.2.S1_at	0.000592101	1.43783	Up	1705
PtpAffx.200273.1.S1_at	0.00550968	1.43698	Up	1706
Ptp.390.2.A1_s_at	0.000813592	1.43669	Up	1707
PtpAffx.61177.1.A1_at	0.000177409	1.43663	Up	1708
PtpAffx.205609.1.S1_at	0.00693067	1.43594	Up	1709
PtpAffx.136174.1.S1_at	0.000207242	1.43552	Up	1710
Ptp.2124.1.A1_s_at	9.08974e-06	1.43538	Up	1711
Ptp.2525.1.S1_at	0.000837504	1.43537	Up	1712
PtpAffx.114878.1.A1_at	0.00047996	1.43535	Up	1713
Ptp.6632.1.S1_at	0.00590839	1.43475	Up	1714
Ptp.592.2.A1_at	0.00176929	1.43467	Up	1715
PtpAffx.56280.1.A1_s_at	0.0002243	1.43409	Up	1716
PtpAffx.9265.1.S1_s_at	0.00501254	1.43377	Up	1717
Ptp.5762.1.S1_at	0.000294684	1.43368	Up	1718
PtpAffx.21257.1.S1_at	0.000545339	1.43362	Up	1719
PtpAffx.216726.1.S1_at	6.04649e-05	1.43187	Up	1720
Ptp.6259.1.A1_s_at	0.00358482	1.43185	Up	1721
PtpAffx.8343.2.A1_a_at	0.00457895	1.43174	Up	1722
PtpAffx.205243.1.S1_at	0.00339345	1.43096	Up	1723
PtpAffx.206208.1.S1_at	0.000715291	1.4301	Up	1724
Ptp.982.1.A1_s_at	0.00205846	1.42836	Up	1725
PtpAffx.147900.1.S1_s_at	0.00406362	1.42662	Up	1726
PtpAffx.214769.1.S1_s_at	0.000956906	1.4257	Up	1727
PtpAffx.64327.1.S1_s_at	4.3093e-05	1.42466	Up	1728
PtpAffx.12345.1.S1_at	3.68955e-05	1.42437	Up	1729
PtpAffx.56718.1.A1_at	0.00165073	1.42434	Up	1730
PtpAffx.94796.1.A1_s_at	0.00065235	1.42364	Up	1731
PtpAffx.34354.1.S1_at	0.000744222	1.42359	Up	1732
PtpAffx.203485.1.S1_at	0.00106459	1.42349	Up	1733
Ptp.4526.1.A1_x_at	0.00233904	1.42321	Up	1734
PtpAffx.223323.1.S1_at	0.00137287	1.42293	Up	1735
PtpAffx.249.322.S1_a_at	0.00306716	1.42208	Up	1736
PtpAffx.203445.1.S1_x_at	0.00175227	1.422	Up	1737
PtpAffx.200337.1.S1_at	1.14112e-05	1.42165	Up	1738
PtpAffx.10018.1.S1_a_at	0.00504402	1.42136	Up	1739
PtpAffx.69503.1.A1_at	0.00368647	1.42109	Up	1740
PtpAffx.208671.1.S1_at	0.00529135	1.42018	Up	1741
PtpAffx.23723.3.S1_a_at	0.00157297	1.42003	Up	1742
PtpAffx.210830.1.S1_s_at	0.00131423	1.41988	Up	1743
Ptp.7599.2.S1_a_at	0.00490938	1.41939	Up	1744
PtpAffx.98729.1.S1_s_at	3.91128e-05	1.4191	Up	1745
PtpAffx.2043.1.S1_at	0.00025192	1.41798	Up	1746
PtpAffx.222128.1.S1_at	0.000636199	1.41723	Up	1747
PtpAffx.18399.1.A1_at	0.000178631	1.41678	Up	1748
PtpAffx.274.1.S1_at	0.000294364	1.41562	Up	1749
PtpAffx.205885.1.S1_at	8.69087e-05	1.41487	Up	1750
PtpAffx.161323.2.S1_s_at	0.000150234	1.41465	Up	1751
PtpAffx.25342.1.S1_at	0.000810743	1.41437	Up	1752
PtpAffx.35538.2.S1_s_at	8.93593e-05	1.41363	Up	1753
Ptp.470.1.S1_at	0.000360105	1.41351	Up	1754
PtpAffx.24373.1.S1_s_at	0.00319281	1.41304	Up	1755
PtpAffx.132845.1.S1_at	0.00163095	1.41252	Up	1756
Ptp.6941.2.S1_s_at	3.6682e-06	1.41194	Up	1757
PtpAffx.121699.1.A1_at	0.0040842	1.41185	Up	1758
PtpAffx.18162.1.S1_at	0.000542893	1.41184	Up	1759
PtpAffx.225869.1.S1_s_at	8.51736e-05	1.41138	Up	1760
PtpAffx.454.6.A1_at	0.00439874	1.41129	Up	1761
PtpAffx.82316.1.A1_at	0.00153606	1.41102	Up	1762
PtpAffx.224660.1.S1_at	0.000531488	1.41078	Up	1763
PtpAffx.11511.1.S1_at	0.00296013	1.41072	Up	1764
PtpAffx.202953.1.S1_at	0.00225753	1.41015	Up	1765
Ptp.2056.1.S1_s_at	0.000260942	1.40814	Up	1766
Ptp.3494.1.S1_at	0.000247051	1.40805	Up	1767
PtpAffx.24591.1.A1_at	0.00707846	1.40761	Up	1768
Ptp.2572.1.S1_at	0.000579873	1.40673	Up	1769
PtpAffx.15802.1.S1_at	0.000909124	1.40652	Up	1770
PtpAffx.32381.1.S1_s_at	0.00394147	1.4065	Up	1771
Ptp.3991.1.S1_at	0.000830703	1.40556	Up	1772
Ptp.3567.1.S1_s_at	0.000936425	1.40548	Up	1773
PtpAffx.11933.1.S1_at	0.000109488	1.40502	Up	1774
PtpAffx.61669.1.S1_at	0.000159976	1.40477	Up	1775
PtpAffx.203701.1.S1_at	0.00196538	1.40452	Up	1776
PtpAffx.72177.1.A1_at	0.000611997	1.40401	Up	1777
PtpAffx.58805.1.A1_s_at	8.52029e-05	1.40319	Up	1778
PtpAffx.47049.1.A1_at	0.000908004	1.40299	Up	1779
PtpAffx.79902.1.S1_at	0.000887438	1.40289	Up	1780
PtpAffx.204064.1.S1_at	0.00318245	1.40258	Up	1781
PtpAffx.218447.1.S1_at	0.00116691	1.40159	Up	1782
PtpAffx.10750.1.A1_s_at	0.00179682	1.40121	Up	1783
PtpAffx.57813.1.A1_at	0.00256211	1.40106	Up	1784
PtpAffx.62432.1.S1_at	0.00270489	1.40059	Up	1785
PtpAffx.210767.1.S1_at	0.000127858	1.40052	Up	1786
PtpAffx.200780.1.S1_x_at	0.000153292	1.39964	Up	1787
PtpAffx.70187.1.A1_at	0.00191478	1.39932	Up	1788
PtpAffx.106245.1.A1_at	0.000344374	1.3991	Up	1789
PtpAffx.92521.1.S1_at	0.000905561	1.39789	Up	1790
PtpAffx.153087.1.A1_at	1.7817e-08	1.3967	Up	1791
Ptp.3608.1.S1_s_at	0.00082702	1.39576	Up	1792
PtpAffx.161342.1.S1_s_at	0.00164938	1.39549	Up	1793
PtpAffx.85178.1.S1_at	0.000188384	1.39467	Up	1794
PtpAffx.56001.1.A1_at	0.000451549	1.39467	Up	1795
PtpAffx.133839.1.A1_at	0.000160008	1.39458	Up	1796
Ptp.2102.1.S1_s_at	7.1701e-06	1.39453	Up	1797
Ptp.7018.1.S1_at	0.000965269	1.3945	Up	1798
PtpAffx.71160.1.S1_at	0.000509061	1.39429	Up	1799
PtpAffx.32976.2.A1_at	0.00228238	1.39399	Up	1800
PtpAffx.12097.1.A1_at	0.00241982	1.39363	Up	1801
PtpAffx.69484.1.A1_at	3.84766e-05	1.39302	Up	1802
PtpAffx.11597.1.A1_at	0.000261323	1.39221	Up	1803
PtpAffx.138920.1.A1_at	0.00256116	1.39132	Up	1804
PtpAffx.202728.1.S1_at	0.00168445	1.39114	Up	1805
PtpAffx.200774.1.S1_at	0.0029439	1.39079	Up	1806
PtpAffx.36873.1.S1_at	0.000100532	1.39059	Up	1807
PtpAffx.3462.1.A1_s_at	0.000921977	1.38998	Up	1808
PtpAffx.213178.1.S1_at	0.0068977	1.38962	Up	1809
Ptp.4444.1.S1_at	0.00224495	1.38956	Up	1810
PtpAffx.201602.1.S1_x_at	0.00577516	1.38929	Up	1811
PtpAffx.34296.1.S1_a_at	3.31746e-05	1.38929	Up	1812
PtpAffx.11668.1.A1_at	5.04344e-05	1.38839	Up	1813
PtpAffx.43832.1.A1_at	0.00146817	1.38831	Up	1814
Ptp.3879.1.S1_at	0.00292417	1.38815	Up	1815
PtpAffx.205275.1.S1_at	0.00242071	1.38751	Up	1816
Ptp.2920.1.S1_at	0.000820329	1.38736	Up	1817
PtpAffx.8714.1.S1_at	2.82173e-05	1.38727	Up	1818
Ptp.2200.1.A1_s_at	9.69565e-06	1.38688	Up	1819
PtpAffx.129296.1.S1_at	0.00121651	1.38673	Up	1820
PtpAffx.218368.1.S1_at	0.000232	1.38668	Up	1821
Ptp.5078.1.S1_at	0.000229802	1.38429	Up	1822
PtpAffx.202671.1.S1_at	3.59891e-05	1.38372	Up	1823
PtpAffx.134011.1.A1_at	0.000490106	1.38355	Up	1824
PtpAffx.8933.1.A1_at	0.000265407	1.383	Up	1825
PtpAffx.215373.1.S1_s_at	5.27815e-05	1.38119	Up	1826
Ptp.3659.1.A1_s_at	0.000263406	1.37888	Up	1827
PtpAffx.207998.1.S1_at	0.00157771	1.37866	Up	1828
PtpAffx.136912.1.S1_s_at	9.50309e-06	1.3785	Up	1829
PtpAffx.114743.2.A1_a_at	0.00445284	1.3783	Up	1830
PtpAffx.209791.1.S1_s_at	0.000975091	1.37812	Up	1831
PtpAffx.102425.2.A1_at	0.00638691	1.37775	Up	1832
Ptp.3941.1.S1_at	0.00175293	1.37746	Up	1833
Ptp.7852.1.S1_at	0.001675	1.37693	Up	1834
PtpAffx.4136.1.S1_at	5.12016e-05	1.3769	Up	1835
Ptp.3387.1.S1_at	0.00435065	1.37636	Up	1836
PtpAffx.9376.1.S1_at	0.000952112	1.37634	Up	1837
PtpAffx.206174.1.S1_at	0.00401109	1.37608	Up	1838
Ptp.6255.1.S1_at	0.000370495	1.37454	Up	1839
PtpAffx.37138.1.S1_s_at	0.00146003	1.37394	Up	1840
PtpAffx.14809.2.S1_at	2.77744e-05	1.37388	Up	1841
PtpAffx.207323.1.S1_s_at	0.00283093	1.37343	Up	1842
PtpAffx.2876.2.S1_a_at	0.000296299	1.3726	Up	1843
PtpAffx.136361.1.S1_s_at	0.000292142	1.37039	Up	1844
PtpAffx.1237.1.A1_s_at	0.000878754	1.367	Up	1845
PtpAffx.71023.1.S1_at	0.00012789	1.36687	Up	1846
Ptp.7205.1.S1_s_at	0.000104284	1.36616	Up	1847
PtpAffx.202063.1.S1_at	0.00271666	1.36555	Up	1848
PtpAffx.5738.1.S1_at	4.56736e-05	1.36547	Up	1849
PtpAffx.6372.1.S1_s_at	0.00499914	1.3654	Up	1850
PtpAffx.63840.1.A1_s_at	0.000822002	1.36529	Up	1851
PtpAffx.209112.1.S1_x_at	3.2129e-05	1.36496	Up	1852
PtpAffx.68983.1.A1_at	0.000152411	1.36486	Up	1853
PtpAffx.117202.1.A1_at	0.000331635	1.36399	Up	1854
PtpAffx.61107.1.S1_at	0.00460561	1.36306	Up	1855
PtpAffx.15748.2.S1_at	0.000205966	1.36166	Up	1856
PtpAffx.9239.1.A1_a_at	0.000325934	1.36135	Up	1857
Ptp.6758.1.A1_x_at	0.000808986	1.3613	Up	1858
PtpAffx.203477.1.S1_at	0.00339702	1.3604	Up	1859
PtpAffx.144328.2.S1_at	0.00254572	1.35988	Up	1860
Ptp.503.1.S1_at	0.000481535	1.35974	Up	1861
PtpAffx.211871.1.S1_s_at	0.00448978	1.35966	Up	1862
PtpAffx.205353.1.S1_at	0.00649585	1.35955	Up	1863
PtpAffx.127878.1.A1_at	0.00244283	1.35952	Up	1864
PtpAffx.123000.2.S1_a_at	6.51994e-05	1.3595	Up	1865
Ptp.912.3.A1_a_at	0.00135183	1.3594	Up	1866
PtpAffx.201113.1.S1_at	0.00622989	1.35846	Up	1867
PtpAffx.49589.1.S1_at	0.0024945	1.35732	Up	1868
PtpAffx.134411.1.A1_at	0.00646361	1.35656	Up	1869
PtpAffx.204253.1.S1_at	0.00157148	1.35612	Up	1870
Ptp.219.2.S1_s_at	0.0026009	1.35551	Up	1871
PtpAffx.54256.2.A1_s_at	0.00196881	1.35379	Up	1872
Ptp.6373.1.S1_s_at	0.00116087	1.35305	Up	1873
PtpAffx.200780.1.S1_s_at	0.000105571	1.35267	Up	1874
PtpAffx.157185.2.S1_at	0.00233585	1.35192	Up	1875
PtpAffx.10840.2.A1_a_at	0.000199744	1.35163	Up	1876
PtpAffx.22999.1.A1_at	0.000107744	1.35138	Up	1877
Ptp.6103.1.S1_s_at	0.000882702	1.35116	Up	1878
Ptp.2316.1.S1_at	0.000146466	1.35093	Up	1879
PtpAffx.24775.1.A1_x_at	0.00235847	1.35079	Up	1880
PtpAffx.12035.1.A1_at	0.00017683	1.35006	Up	1881
Ptp.4769.1.S1_x_at	0.000209275	1.34922	Up	1882
PtpAffx.7517.1.A1_at	0.00622874	1.34865	Up	1883
Ptp.1996.1.S1_s_at	9.04567e-05	1.34848	Up	1884
PtpAffx.212401.1.S1_at	2.58632e-05	1.34793	Up	1885
PtpAffx.154587.1.S1_s_at	0.00432936	1.34759	Up	1886
PtpAffx.94889.1.A1_s_at	0.00112989	1.34685	Up	1887
PtpAffx.249.667.S1_a_at	0.00164624	1.34659	Up	1888
PtpAffx.133714.1.A1_at	4.33585e-05	1.34649	Up	1889
Ptp.2611.2.A1_a_at	0.000371194	1.34622	Up	1890
PtpAffx.5420.1.A1_at	6.918e-05	1.34612	Up	1891
Ptp.2169.1.S1_a_at	1.1263e-05	1.34571	Up	1892
PtpAffx.21896.2.S1_s_at	0.00493008	1.3448	Up	1893
PtpAffx.147079.1.A1_at	0.000427326	1.34413	Up	1894
PtpAffx.20153.1.S1_a_at	5.69903e-05	1.34341	Up	1895
PtpAffx.47788.1.A1_s_at	0.00121906	1.34296	Up	1896
PtpAffx.15442.1.A1_a_at	0.000283887	1.34235	Up	1897
Ptp.4433.1.S1_at	0.00539862	1.34191	Up	1898
Ptp.6361.1.S1_s_at	0.00173235	1.34181	Up	1899
PtpAffx.113074.1.S1_s_at	1.13269e-05	1.34139	Up	1900
PtpAffx.163684.2.S1_a_at	0.00035753	1.3409	Up	1901
PtpAffx.214835.1.S1_x_at	6.05003e-07	1.34078	Up	1902
Ptp.6376.1.S1_s_at	0.00351394	1.33954	Up	1903
Ptp.7668.1.S1_at	0.000134738	1.33895	Up	1904
Ptp.4232.1.S1_s_at	0.00134934	1.33844	Up	1905
Ptp.2242.1.S1_a_at	1.43355e-05	1.33798	Up	1906
Ptp.4909.2.S1_s_at	0.000974912	1.33738	Up	1907
Ptp.3822.1.S1_s_at	0.00686168	1.33668	Up	1908
PtpAffx.26613.1.S1_at	0.000449097	1.33584	Up	1909
Ptp.5998.1.S1_at	0.000574502	1.33573	Up	1910
PtpAffx.661.1.S1_at	0.000912	1.33535	Up	1911
PtpAffx.156703.2.S1_a_at	0.00203716	1.33527	Up	1912
Ptp.4769.1.S1_at	0.000235564	1.33445	Up	1913
Ptp.6783.1.S1_at	0.00046838	1.3341	Up	1914
PtpAffx.220060.1.S1_s_at	1.53478e-05	1.33387	Up	1915
PtpAffx.163438.1.S1_at	0.000772231	1.33274	Up	1916
Ptp.4412.2.S1_s_at	0.00227606	1.33239	Up	1917
PtpAffx.132065.1.A1_at	8.5077e-05	1.33224	Up	1918
PtpAffx.208363.1.S1_s_at	0.00651398	1.33071	Up	1919
PtpAffx.103704.1.A1_at	0.00595004	1.3307	Up	1920
PtpAffx.224652.1.S1_s_at	4.84389e-05	1.33009	Up	1921
PtpAffx.207124.1.S1_at	0.000941654	1.32866	Up	1922
PtpAffx.209671.1.S1_at	0.00183377	1.32812	Up	1923
Ptp.5904.1.S1_at	0.00070803	1.32736	Up	1924
Ptp.2339.1.S1_at	0.000491592	1.32731	Up	1925
Ptp.6758.1.A1_at	0.000562793	1.32702	Up	1926
PtpAffx.58828.1.S1_at	0.00262623	1.32688	Up	1927
PtpAffx.70091.1.A1_a_at	0.00195508	1.32617	Up	1928
PtpAffx.212973.1.S1_at	0.00192439	1.32612	Up	1929
PtpAffx.207074.1.S1_at	0.00201151	1.32607	Up	1930
Ptp.1271.3.S1_a_at	2.0498e-05	1.32527	Up	1931
PtpAffx.10210.1.S1_at	0.000229739	1.32474	Up	1932
PtpAffx.88184.1.A1_at	1.55498e-06	1.32466	Up	1933
PtpAffx.21021.2.S1_at	9.47829e-05	1.32447	Up	1934
Ptp.6370.3.S1_a_at	0.00326344	1.32427	Up	1935
PtpAffx.109942.1.S1_s_at	0.0013712	1.32302	Up	1936
PtpAffx.208352.1.S1_x_at	4.9312e-05	1.32252	Up	1937
PtpAffx.134514.1.A1_at	0.000102755	1.32195	Up	1938
Ptp.1361.3.S1_s_at	0.000116087	1.3214	Up	1939
PtpAffx.213600.1.S1_at	0.000282879	1.32062	Up	1940
PtpAffx.21896.1.A1_at	0.00158785	1.32014	Up	1941
PtpAffx.4733.4.A1_at	0.00470103	1.31953	Up	1942
Ptp.6203.1.S1_s_at	5.98899e-05	1.31943	Up	1943
PtpAffx.207630.1.S1_at	0.000858388	1.31883	Up	1944
PtpAffx.18382.1.S1_at	0.0013263	1.318	Up	1945
PtpAffx.22863.1.S1_at	0.000509553	1.3179	Up	1946
PtpAffx.3906.1.S1_a_at	0.00274897	1.31697	Up	1947
PtpAffx.118505.1.S1_at	0.00220852	1.31658	Up	1948
PtpAffx.101603.1.A1_at	0.00459164	1.31606	Up	1949
PtpAffx.215594.1.S1_at	0.0014168	1.31496	Up	1950
Ptp.4854.1.S1_at	0.000161497	1.31468	Up	1951
Ptp.6690.1.S1_s_at	3.84545e-05	1.31449	Up	1952
PtpAffx.8434.1.A1_at	0.00154996	1.3143	Up	1953
PtpAffx.204164.1.S1_x_at	0.00508878	1.31171	Up	1954
PtpAffx.162743.1.S1_s_at	0.00139601	1.30918	Up	1955
PtpAffx.202655.1.S1_at	0.000153752	1.30901	Up	1956
Ptp.7111.1.S1_s_at	4.18068e-06	1.30873	Up	1957
PtpAffx.212877.1.S1_at	0.00261856	1.30806	Up	1958
PtpAffx.205956.1.S1_s_at	2.61354e-05	1.30622	Up	1959
PtpAffx.204840.1.S1_s_at	0.00330938	1.30601	Up	1960
Ptp.3034.1.A1_at	0.000425898	1.30286	Up	1961
Ptp.6167.1.S1_at	0.00152267	1.3026	Up	1962
PtpAffx.2733.1.A1_at	0.000406161	1.30226	Up	1963
PtpAffx.214011.1.S1_s_at	0.00150685	1.30205	Up	1964
PtpAffx.32368.2.A1_at	0.00137125	1.30108	Up	1965
PtpAffx.71191.2.A1_at	0.00590664	1.30079	Up	1966
PtpAffx.204876.1.S1_s_at	0.000293052	1.30054	Up	1967
PtpAffx.211636.1.S1_at	0.00215701	1.29984	Up	1968
PtpAffx.34805.1.S1_at	0.0058358	1.29878	Up	1969
PtpAffx.210324.1.S1_x_at	0.000128263	1.29791	Up	1970
PtpAffx.215038.1.S1_at	0.00683514	1.29752	Up	1971
PtpAffx.30793.1.A1_at	0.00144623	1.29748	Up	1972
Ptp.2581.1.S1_at	0.00142187	1.2974	Up	1973
Ptp.7433.1.S1_s_at	0.00294903	1.29557	Up	1974
Ptp.6194.1.S1_at	0.000941939	1.29532	Up	1975
PtpAffx.213546.1.S1_s_at	0.00144438	1.29418	Up	1976
Ptp.4887.1.A1_a_at	4.69553e-05	1.29392	Up	1977
Ptp.3236.1.S1_at	7.52318e-05	1.29368	Up	1978
PtpAffx.102136.1.A1_at	0.000183099	1.29367	Up	1979
PtpAffx.79296.1.S1_s_at	1.47776e-05	1.29319	Up	1980
PtpAffx.213951.1.S1_at	0.000251667	1.2918	Up	1981
PtpAffx.157928.1.S1_at	0.001326	1.29146	Up	1982
Ptp.6414.1.S1_at	0.00161165	1.29108	Up	1983
Ptp.4825.1.S1_at	0.00438876	1.29062	Up	1984
Ptp.5931.1.S1_at	0.00623582	1.28998	Up	1985
PtpAffx.116902.1.S1_at	0.00248557	1.28978	Up	1986
Ptp.3170.1.S1_at	0.00161731	1.28975	Up	1987
PtpAffx.225869.1.S1_at	0.00165183	1.28975	Up	1988
Ptp.1787.1.S1_s_at	0.00323666	1.28874	Up	1989
Ptp.6363.1.S1_at	0.000256668	1.28847	Up	1990
PtpAffx.137981.1.S1_at	0.000772286	1.28793	Up	1991
PtpAffx.1581.1.A1_at	0.000300176	1.2876	Up	1992
PtpAffx.33824.1.S1_at	0.00619636	1.28687	Up	1993
PtpAffx.260.1.A1_s_at	3.52215e-06	1.28672	Up	1994
PtpAffx.2832.1.A1_at	0.00326986	1.28626	Up	1995
PtpAffx.46094.1.S1_at	0.000321579	1.28622	Up	1996
Ptp.7040.1.S1_at	0.00180749	1.28521	Up	1997
PtpAffx.32993.1.A1_at	0.00301455	1.2838	Up	1998
[truncated: 3,545 more rows]

## Sheet: 400_24h vs.Ctrl
Affy Poplar Probeset ID	400_24 vs. CK		Expression	Count
	p-value	Log2Ratio
PtpAffx.84732.1.S1_s_at	4.94828e-06	8.15744	Up, the highest	1
PtpAffx.6660.2.S1_at	3.21465e-06	7.03995	Up	2
PtpAffx.14753.1.A1_at	2.26122e-08	6.96108	Up	3
PtpAffx.17540.2.A1_x_at	4.69411e-05	6.84139	Up	4
Ptp.1489.2.S1_s_at	3.60103e-05	6.80797	Up	5
PtpAffx.4493.1.A1_x_at	0.000101151	6.79682	Up	6
Ptp.6847.1.S1_a_at	0.00473192	6.65019	Up	7
PtpAffx.17540.2.A1_a_at	0.000225077	6.48794	Up	8
Ptp.6847.2.S1_s_at	0.0044134	6.40472	Up	9
PtpAffx.12675.9.A1_a_at	3.21658e-06	6.307	Up	10
PtpAffx.40421.1.A1_s_at	0.000133575	6.29138	Up	11
PtpAffx.142854.1.S1_s_at	0.00083396	6.27714	Up	12
PtpAffx.14026.2.A1_s_at	9.36928e-07	6.11173	Up	13
PtpAffx.4493.1.A1_a_at	0.000589447	6.08878	Up	14
PtpAffx.162047.1.S1_s_at	0.00272795	6.06549	Up	15
PtpAffx.4229.1.S1_at	0.00063166	6.06451	Up	16
Ptp.6679.1.A1_at	3.66398e-05	6.01498	Up	17
PtpAffx.211342.1.S1_at	0.00412027	5.97547	Up	18
Ptp.371.1.S1_x_at	0.00477275	5.89018	Up	19
Ptp.371.1.S1_at	0.00444218	5.88882	Up	20
PtpAffx.147932.1.S1_at	4.8169e-05	5.66209	Up	21
PtpAffx.53720.1.S1_at	5.75415e-06	5.58877	Up	22
Ptp.4014.1.S1_s_at	2.35724e-05	5.5881	Up	23
PtpAffx.161420.1.S1_at	8.86238e-06	5.57764	Up	24
PtpAffx.140586.1.A1_s_at	8.60849e-09	5.55596	Up	25
PtpAffx.15891.1.A1_at	0.00116338	5.53415	Up	26
PtpAffx.25079.2.S1_a_at	0.0026503	5.49928	Up	27
PtpAffx.115584.1.S1_at	6.22001e-05	5.49835	Up	28
PtpAffx.213942.1.S1_at	1.99242e-07	5.44899	Up	29
PtpAffx.63940.1.S1_s_at	1.72449e-05	5.44874	Up	30
PtpAffx.7587.1.A1_at	1.24268e-05	5.43751	Up	31
PtpAffx.208271.1.S1_at	1.05528e-05	5.42594	Up	32
PtpAffx.25139.1.A1_s_at	1.61762e-06	5.31077	Up	33
Ptp.1467.1.S1_x_at	0.000296506	5.30838	Up	34
Ptp.3087.1.S1_at	2.62524e-06	5.28643	Up	35
PtpAffx.57531.1.A1_at	2.87778e-05	5.27076	Up	36
Ptp.7691.1.A1_s_at	4.83094e-05	5.25192	Up	37
PtpAffx.491.1.S1_s_at	2.71976e-05	5.22274	Up	38
PtpAffx.62756.1.A1_at	4.44584e-07	5.20605	Up	39
Ptp.5205.1.S1_at	0.000122775	5.16976	Up	40
Ptp.5529.1.S1_s_at	1.20253e-06	5.1557	Up	41
PtpAffx.21514.2.S1_s_at	3.66975e-06	5.15451	Up	42
PtpAffx.6733.4.S1_s_at	0.00132671	5.14447	Up	43
Ptp.2065.1.A1_at	7.75767e-06	5.13929	Up	44
Ptp.3500.1.S1_at	0.00149505	5.07744	Up	45
Ptp.76.1.S1_s_at	8.79342e-05	5.0351	Up	46
PtpAffx.211808.1.S1_s_at	9.38668e-05	5.02561	Up	47
PtpAffx.7454.1.S1_s_at	4.38643e-07	5.00791	Up	48
PtpAffx.15950.2.S1_s_at	1.19979e-06	4.97612	Up	49
PtpAffx.162261.1.S1_s_at	3.59035e-05	4.97082	Up	50
PtpAffx.216669.1.S1_x_at	0.000741	4.9594	Up	51
Ptp.2364.1.S1_at	2.69755e-05	4.95155	Up	52
PtpAffx.201206.1.S1_at	1.55223e-06	4.9337	Up	53
PtpAffx.104039.1.S1_s_at	3.35665e-06	4.84883	Up	54
PtpAffx.62756.1.A1_s_at	2.8182e-08	4.81	Up	55
PtpAffx.857.2.S1_at	2.43768e-06	4.80771	Up	56
PtpAffx.76536.1.A1_at	5.08512e-06	4.80212	Up	57
PtpAffx.210278.1.S1_at	0.00597885	4.79807	Up	58
PtpAffx.20151.2.S1_a_at	1.54571e-05	4.78536	Up	59
PtpAffx.201020.1.S1_at	1.82097e-07	4.75702	Up	60
PtpAffx.200373.1.S1_at	1.09246e-05	4.7298	Up	61
Ptp.661.2.S1_at	1.893e-05	4.64989	Up	62
Ptp.666.1.S1_at	2.63913e-06	4.64292	Up	63
PtpAffx.65344.1.S1_at	2.34779e-05	4.60692	Up	64
Ptp.1780.1.S1_at	2.43621e-06	4.56627	Up	65
PtpAffx.250002.1.S1_s_at	0.00439509	4.56425	Up	66
Ptp.4163.1.S1_s_at	1.17518e-06	4.51239	Up	67
PtpAffx.48461.1.A1_at	0.00116211	4.48948	Up	68
PtpAffx.99317.1.S1_at	9.82907e-07	4.48463	Up	69
PtpAffx.135343.1.S1_at	5.0139e-05	4.48336	Up	70
PtpAffx.249.472.S1_s_at	2.38809e-07	4.4763	Up	71
PtpAffx.143356.1.S1_s_at	0.000969547	4.44796	Up	72
PtpAffx.4889.6.S1_a_at	2.05973e-05	4.43968	Up	73
PtpAffx.14778.1.S1_a_at	2.01237e-06	4.43628	Up	74
PtpAffx.10803.1.S1_at	1.30526e-05	4.43494	Up	75
PtpAffx.210728.1.S1_at	4.76207e-05	4.41812	Up	76
PtpAffx.20806.1.S1_at	9.1653e-06	4.41659	Up	77
PtpAffx.454.8.S1_at	0.000153114	4.41407	Up	78
PtpAffx.141102.1.A1_at	2.79993e-06	4.41325	Up	79
PtpAffx.42709.1.A1_at	0.000313682	4.40121	Up	80
PtpAffx.211465.1.S1_at	1.03324e-05	4.39571	Up	81
PtpAffx.15908.1.S1_at	0.000109865	4.3907	Up	82
PtpAffx.209233.1.S1_at	1.76191e-06	4.38599	Up	83
Ptp.2439.1.S1_at	4.33003e-05	4.36215	Up	84
PtpAffx.4820.1.A1_s_at	5.84818e-06	4.35147	Up	85
PtpAffx.736.1.S1_at	6.92082e-06	4.34285	Up	86
PtpAffx.52407.1.S1_s_at	0.00275753	4.31399	Up	87
Ptp.5573.1.S1_s_at	2.06822e-05	4.27511	Up	88
PtpAffx.3745.1.S1_at	0.00607363	4.26086	Up	89
PtpAffx.12303.1.S1_at	1.38704e-06	4.25884	Up	90
Ptp.7110.1.S1_at	2.20407e-07	4.25208	Up	91
PtpAffx.209296.1.S1_at	2.06536e-05	4.25087	Up	92
PtpAffx.211739.1.S1_at	0.000156095	4.22943	Up	93
Ptp.2777.1.S1_s_at	0.000600543	4.22072	Up	94
PtpAffx.155773.1.S1_s_at	1.91322e-06	4.21281	Up	95
PtpAffx.2597.1.S1_at	4.24823e-06	4.18916	Up	96
PtpAffx.213452.1.S1_at	6.70034e-06	4.17558	Up	97
PtpAffx.69019.1.A1_at	0.000103054	4.15926	Up	98
PtpAffx.84414.1.S1_s_at	3.01329e-06	4.15874	Up	99
Ptp.7218.1.S1_at	0.000573799	4.13342	Up	100
Ptp.2675.1.S1_s_at	0.000121027	4.10848	Up	101
Ptp.3110.2.S1_a_at	0.00106972	4.1011	Up	102
PtpAffx.213561.1.S1_at	3.07291e-05	4.0993	Up	103
PtpAffx.342.1.S1_s_at	2.858e-05	4.09766	Up	104
Ptp.7012.1.S1_at	1.72604e-05	4.09498	Up	105
PtpAffx.80849.1.S1_at	0.00498061	4.0909	Up	106
Ptp.7929.1.S1_at	2.59591e-07	4.08455	Up	107
PtpAffx.44494.1.A1_at	0.000208119	4.06923	Up	108
PtpAffx.25250.1.A1_a_at	3.76592e-05	4.06445	Up	109
PtpAffx.79803.1.S1_at	5.04119e-05	4.05625	Up	110
PtpAffx.214900.1.S1_at	0.00065893	4.04846	Up	111
PtpAffx.250003.1.S1_s_at	0.00392176	4.03755	Up	112
Ptp.7223.1.S1_at	3.09201e-05	4.02314	Up	113
PtpAffx.6733.1.S1_s_at	0.00217035	4.01643	Up	114
PtpAffx.62386.1.A1_at	0.000688155	4.01425	Up	115
PtpAffx.14886.1.S1_at	0.000265027	4.01349	Up	116
Ptp.4259.1.S1_at	0.000208966	4.00928	Up	117
PtpAffx.159201.1.S1_at	1.56027e-05	3.99936	Up	118
PtpAffx.19154.1.S1_at	1.01489e-05	3.99474	Up	119
PtpAffx.205523.1.S1_at	0.000232859	3.99241	Up	120
PtpAffx.127094.1.A1_at	0.00340762	3.99098	Up	121
PtpAffx.210932.1.S1_s_at	0.000665904	3.96762	Up	122
PtpAffx.17565.1.A1_at	5.12306e-05	3.96312	Up	123
Ptp.4573.1.S1_s_at	1.28385e-05	3.95025	Up	124
PtpAffx.10597.2.S1_at	9.74605e-05	3.9297	Up	125
PtpAffx.34708.2.S1_at	0.000136778	3.92649	Up	126
PtpAffx.60307.1.S1_s_at	0.000670664	3.92382	Up	127
PtpAffx.105084.1.S1_at	6.03476e-05	3.91074	Up	128
Ptp.4760.1.S1_s_at	6.54264e-05	3.90152	Up	129
PtpAffx.209551.1.S1_at	3.63475e-05	3.89353	Up	130
PtpAffx.9877.1.S1_at	4.81121e-05	3.88997	Up	131
PtpAffx.78410.1.A1_at	1.3173e-05	3.86977	Up	132
Ptp.459.1.S1_s_at	4.54503e-05	3.86954	Up	133
Ptp.792.1.S1_s_at	2.86626e-05	3.85939	Up	134
PtpAffx.11501.1.A1_at	0.00096073	3.85439	Up	135
Ptp.6834.1.S1_at	3.53813e-05	3.84806	Up	136
PtpAffx.218212.1.S1_at	0.000715049	3.83708	Up	137
Ptp.1298.1.S1_at	5.28689e-05	3.83621	Up	138
PtpAffx.1704.5.A1_a_at	1.94356e-06	3.82755	Up	139
Ptp.2474.1.S1_at	7.07433e-06	3.81728	Up	140
PtpAffx.203412.1.S1_at	0.000533795	3.78916	Up	141
PtpAffx.46298.1.S1_at	0.00114505	3.78692	Up	142
PtpAffx.16653.1.A1_at	0.00356957	3.78354	Up	143
Ptp.5566.1.S1_at	9.4445e-05	3.76438	Up	144
Ptp.3457.1.S1_at	0.000694495	3.75559	Up	145
PtpAffx.5671.4.A1_a_at	0.00148408	3.75474	Up	146
PtpAffx.210155.1.S1_at	1.07069e-05	3.75418	Up	147
Ptp.1822.1.A1_at	3.33736e-07	3.75	Up	148
PtpAffx.53702.1.S1_at	6.89503e-05	3.74726	Up	149
PtpAffx.71191.2.A1_at	9.91476e-06	3.74632	Up	150
PtpAffx.25225.1.S1_s_at	0.000120272	3.73128	Up	151
PtpAffx.220065.1.S1_s_at	2.09999e-05	3.71701	Up	152
PtpAffx.201205.1.S1_at	1.12187e-05	3.7114	Up	153
PtpAffx.27096.1.A1_at	0.000147961	3.70136	Up	154
PtpAffx.213737.1.S1_at	3.25072e-05	3.69724	Up	155
PtpAffx.25167.1.A1_s_at	2.43779e-05	3.67375	Up	156
PtpAffx.2057.1.S1_s_at	0.000154473	3.67332	Up	157
PtpAffx.35451.1.S1_at	5.11142e-06	3.6495	Up	158
PtpAffx.8983.1.S1_s_at	2.085e-05	3.6488	Up	159
PtpAffx.454.10.A1_at	0.000241154	3.62828	Up	160
PtpAffx.215992.1.S1_at	1.84614e-05	3.6275	Up	161
PtpAffx.122088.1.S1_at	3.98367e-05	3.61321	Up	162
PtpAffx.157717.1.S1_at	1.20628e-05	3.61259	Up	163
PtpAffx.155348.1.S1_at	5.2791e-05	3.61127	Up	164
PtpAffx.40283.1.S1_at	0.00363137	3.60988	Up	165
Ptp.5446.1.S1_s_at	0.000101885	3.60836	Up	166
PtpAffx.107571.1.A1_s_at	9.64998e-06	3.59241	Up	167
PtpAffx.224165.1.S1_at	7.67856e-06	3.5665	Up	168
PtpAffx.51617.1.A1_s_at	3.85702e-05	3.56455	Up	169
PtpAffx.148282.1.S1_at	3.39903e-05	3.55872	Up	170
PtpAffx.224655.1.S1_s_at	1.21316e-05	3.54605	Up	171
Ptp.1370.1.S1_s_at	0.00266306	3.54364	Up	172
PtpAffx.811.1.S1_x_at	0.000102928	3.53429	Up	173
PtpAffx.2427.1.S1_at	6.24708e-05	3.53263	Up	174
Ptp.5291.2.S1_a_at	0.000174467	3.53008	Up	175
PtpAffx.149927.1.S1_at	6.18381e-06	3.53007	Up	176
PtpAffx.51205.1.A1_at	4.42187e-05	3.5214	Up	177
PtpAffx.382.2.A1_at	0.000535302	3.51367	Up	178
PtpAffx.14241.1.A1_at	0.000285018	3.50108	Up	179
PtpAffx.102386.1.A1_at	0.000321516	3.49807	Up	180
Ptp.5440.2.A1_a_at	2.68775e-06	3.49229	Up	181
PtpAffx.73624.1.S1_at	3.37324e-05	3.49085	Up	182
PtpAffx.44301.1.A1_s_at	0.000141875	3.47155	Up	183
PtpAffx.218010.1.S1_s_at	1.17162e-05	3.46806	Up	184
PtpAffx.215173.1.S1_s_at	4.80394e-06	3.45895	Up	185
PtpAffx.224178.1.S1_s_at	0.000108327	3.4529	Up	186
PtpAffx.811.1.S1_at	4.52511e-05	3.45014	Up	187
PtpAffx.209999.1.S1_s_at	3.52928e-06	3.44738	Up	188
PtpAffx.207742.1.S1_s_at	3.77828e-05	3.43472	Up	189
PtpAffx.218212.1.S1_s_at	0.000984425	3.43128	Up	190
PtpAffx.31476.1.S1_s_at	3.22082e-05	3.42943	Up	191
PtpAffx.21139.1.S1_at	0.000302918	3.42327	Up	192
Ptp.6498.1.S1_s_at	2.01125e-05	3.41977	Up	193
PtpAffx.30128.1.S1_at	2.04229e-07	3.41187	Up	194
Ptp.5290.1.S1_at	1.64289e-05	3.40486	Up	195
PtpAffx.25548.1.S1_a_at	0.00038811	3.39824	Up	196
PtpAffx.218009.1.S1_s_at	8.14125e-05	3.39817	Up	197
PtpAffx.212058.1.S1_s_at	0.000131177	3.39747	Up	198
PtpAffx.215527.1.S1_at	0.00104243	3.39037	Up	199
PtpAffx.92065.1.S1_a_at	8.15372e-07	3.38782	Up	200
Ptp.2836.1.S1_at	1.27975e-05	3.38278	Up	201
PtpAffx.20898.1.A1_at	0.00637781	3.37816	Up	202
Ptp.3308.1.S1_s_at	3.54401e-05	3.37578	Up	203
PtpAffx.18446.1.A1_at	0.000114095	3.37491	Up	204
Ptp.2399.1.S1_s_at	0.00156303	3.37429	Up	205
PtpAffx.39826.1.S1_at	2.55192e-06	3.37387	Up	206
PtpAffx.5437.1.A1_s_at	0.000216675	3.36785	Up	207
PtpAffx.207972.1.S1_s_at	9.7273e-05	3.36275	Up	208
PtpAffx.73824.1.S1_at	0.000377515	3.36065	Up	209
PtpAffx.16365.1.A1_at	0.000130517	3.35955	Up	210
PtpAffx.4085.3.S1_s_at	0.00012727	3.3552	Up	211
PtpAffx.204701.1.S1_at	0.000362971	3.35314	Up	212
Ptp.2931.1.S1_a_at	0.00527258	3.34859	Up	213
PtpAffx.28691.1.A1_a_at	0.00021759	3.3448	Up	214
PtpAffx.130846.2.S1_at	0.00101626	3.34413	Up	215
PtpAffx.208967.1.S1_s_at	3.67447e-05	3.33765	Up	216
PtpAffx.162338.1.S1_at	6.00444e-06	3.33168	Up	217
Ptp.336.1.S1_at	5.30492e-06	3.32813	Up	218
PtpAffx.202918.1.S1_at	0.00221558	3.32236	Up	219
PtpAffx.71659.1.S1_at	4.46873e-05	3.3138	Up	220
PtpAffx.128061.1.A1_s_at	0.00117219	3.31227	Up	221
Ptp.2440.1.S1_x_at	0.000216163	3.31045	Up	222
PtpAffx.34615.2.A1_at	1.24733e-05	3.30091	Up	223
PtpAffx.97600.1.A1_at	4.05792e-05	3.29403	Up	224
PtpAffx.121812.1.A1_at	1.41142e-06	3.28938	Up	225
Ptp.4459.1.S1_x_at	5.233e-06	3.28534	Up	226
PtpAffx.40262.1.S1_s_at	5.9282e-05	3.28259	Up	227
Ptp.3965.1.S1_at	0.000334357	3.2792	Up	228
PtpAffx.212482.1.S1_s_at	0.0023326	3.27889	Up	229
PtpAffx.811.1.S1_s_at	0.000345977	3.27851	Up	230
PtpAffx.61626.1.S1_a_at	2.74876e-05	3.27765	Up	231
PtpAffx.205826.1.S1_s_at	0.000115176	3.27488	Up	232
PtpAffx.30875.1.S1_at	1.99359e-05	3.27099	Up	233
PtpAffx.130523.1.S1_at	3.40579e-05	3.26613	Up	234
PtpAffx.64701.1.S1_x_at	6.00824e-06	3.25584	Up	235
PtpAffx.22132.1.S1_s_at	2.95262e-05	3.25153	Up	236
PtpAffx.21922.1.A1_at	6.65458e-05	3.247	Up	237
PtpAffx.556.4.S1_at	0.00424719	3.24118	Up	238
PtpAffx.225074.1.S1_at	0.00137058	3.2306	Up	239
Ptp.1254.1.S1_x_at	0.00543255	3.22847	Up	240
PtpAffx.11537.1.S1_s_at	0.0044176	3.22662	Up	241
Ptp.5163.2.S1_s_at	2.13127e-06	3.20921	Up	242
PtpAffx.223241.1.S1_s_at	0.00050775	3.19351	Up	243
PtpAffx.12479.1.S1_s_at	4.70142e-07	3.18387	Up	244
PtpAffx.49413.1.S1_at	0.00326926	3.17398	Up	245
PtpAffx.148282.1.S1_s_at	0.000433537	3.17186	Up	246
PtpAffx.2768.1.S1_at	0.000894448	3.16751	Up	247
PtpAffx.159685.1.A1_at	7.0681e-06	3.16736	Up	248
Ptp.7110.1.S1_s_at	5.98429e-07	3.15998	Up	249
PtpAffx.210146.1.S1_at	2.926e-05	3.14411	Up	250
PtpAffx.5573.1.A1_at	1.24374e-06	3.14386	Up	251
PtpAffx.201950.1.S1_x_at	7.64948e-06	3.14324	Up	252
PtpAffx.18779.1.A1_at	0.000353006	3.13539	Up	253
PtpAffx.79574.1.A1_at	0.000425093	3.13262	Up	254
Ptp.5998.1.S1_at	2.34024e-06	3.12802	Up	255
PtpAffx.215431.1.S1_s_at	0.00123506	3.1265	Up	256
PtpAffx.26979.1.A1_s_at	0.000226987	3.12436	Up	257
Ptp.5563.1.S1_at	0.000137514	3.11995	Up	258
Ptp.739.1.A1_at	8.49031e-06	3.1164	Up	259
PtpAffx.18430.1.S1_s_at	8.80587e-09	3.11268	Up	260
Ptp.6632.1.S1_at	6.38183e-05	3.11225	Up	261
PtpAffx.220980.1.S1_s_at	7.69031e-05	3.11036	Up	262
PtpAffx.77544.1.S1_s_at	8.96623e-07	3.10316	Up	263
Ptp.1419.2.S1_s_at	9.67502e-05	3.08849	Up	264
PtpAffx.81880.1.S1_s_at	7.59349e-06	3.08693	Up	265
PtpAffx.220057.1.S1_x_at	0.000838352	3.08683	Up	266
PtpAffx.15501.1.S1_s_at	0.000221264	3.08393	Up	267
PtpAffx.160238.1.A1_at	0.000498329	3.08246	Up	268
PtpAffx.31381.1.A1_a_at	1.50418e-05	3.06351	Up	269
PtpAffx.14646.1.A1_a_at	0.000495587	3.05968	Up	270
PtpAffx.25139.1.A1_at	1.24888e-05	3.05788	Up	271
Ptp.812.1.S1_s_at	2.04861e-05	3.05548	Up	272
PtpAffx.211898.1.S1_at	1.55333e-05	3.05372	Up	273
PtpAffx.31094.1.A1_s_at	1.87158e-05	3.05093	Up	274
Ptp.2099.1.S1_s_at	0.00053086	3.05009	Up	275
PtpAffx.52826.1.A1_at	0.000482699	3.04924	Up	276
Ptp.5568.1.S1_at	0.000119048	3.04335	Up	277
PtpAffx.50616.1.A1_at	8.646e-06	3.04271	Up	278
PtpAffx.39584.1.S1_at	0.000380743	3.04249	Up	279
PtpAffx.22414.1.S1_at	0.00064222	3.03819	Up	280
PtpAffx.205788.1.S1_at	2.10127e-05	3.02964	Up	281
Ptp.7199.1.S1_s_at	3.94772e-06	3.02713	Up	282
Ptp.668.1.S1_at	2.3249e-05	3.02222	Up	283
PtpAffx.39778.1.A1_at	7.83123e-05	3.02053	Up	284
PtpAffx.88826.1.A1_at	2.71549e-05	3.01648	Up	285
PtpAffx.205242.1.S1_at	0.000285028	3.01485	Up	286
Ptp.1775.1.S1_at	0.000106905	3.01416	Up	287
Ptp.1550.1.S1_x_at	6.40105e-06	3.00954	Up	288
Ptp.2470.1.S1_at	0.000202214	3.0001	Up	289
PtpAffx.211473.1.S1_at	1.74208e-05	2.99913	Up	290
PtpAffx.202241.1.S1_at	0.000225848	2.99532	Up	291
PtpAffx.7292.1.S1_at	0.000802616	2.99047	Up	292
PtpAffx.64701.2.S1_a_at	2.44743e-06	2.98473	Up	293
PtpAffx.209262.1.S1_s_at	2.02936e-06	2.98417	Up	294
PtpAffx.6302.2.S1_s_at	3.31994e-06	2.97508	Up	295
Ptp.7361.1.S1_s_at	0.0044897	2.9747	Up	296
PtpAffx.7804.4.S1_a_at	2.7717e-05	2.97209	Up	297
Ptp.3471.1.A1_s_at	0.0014193	2.96493	Up	298
PtpAffx.211272.1.S1_at	0.000117367	2.95562	Up	299
PtpAffx.82275.1.A1_at	0.000268953	2.95374	Up	300
PtpAffx.209865.1.S1_at	3.26875e-05	2.95227	Up	301
PtpAffx.119957.1.S1_s_at	1.02442e-05	2.94872	Up	302
PtpAffx.70870.1.S1_at	0.00176182	2.94171	Up	303
Ptp.2554.1.A1_at	1.61959e-05	2.94058	Up	304
Ptp.858.1.S1_at	3.65669e-09	2.93542	Up	305
PtpAffx.215318.1.S1_s_at	2.47514e-05	2.92804	Up	306
Ptp.4789.1.S1_s_at	0.00360562	2.92325	Up	307
Ptp.1037.2.S1_a_at	0.00167305	2.91286	Up	308
PtpAffx.92960.1.S1_at	0.000279571	2.91148	Up	309
PtpAffx.221435.1.S1_s_at	0.00117596	2.90361	Up	310
PtpAffx.94770.1.A1_at	0.000344077	2.90328	Up	311
PtpAffx.217933.1.S1_at	0.000182608	2.902	Up	312
Ptp.554.1.S1_s_at	0.00047097	2.89987	Up	313
Ptp.7110.2.S1_at	7.76735e-06	2.89605	Up	314
PtpAffx.214563.1.S1_at	0.000444486	2.88961	Up	315
PtpAffx.124822.1.S1_at	1.6007e-05	2.88737	Up	316
Ptp.6672.1.S1_s_at	6.12721e-05	2.88426	Up	317
PtpAffx.5078.7.A1_at	0.000124612	2.87599	Up	318
PtpAffx.208583.1.S1_x_at	0.00129413	2.87157	Up	319
PtpAffx.231.1.S1_at	3.5854e-05	2.86351	Up	320
PtpAffx.8368.1.S1_at	0.00103389	2.86081	Up	321
Ptp.2817.1.S1_a_at	1.30696e-05	2.85431	Up	322
PtpAffx.209307.1.S1_s_at	0.00158219	2.85312	Up	323
PtpAffx.151493.1.S1_at	8.93655e-06	2.84992	Up	324
PtpAffx.209941.1.S1_at	0.000589595	2.84119	Up	325
Ptp.2578.1.S1_s_at	3.48302e-05	2.8362	Up	326
PtpAffx.28625.1.S1_at	9.96965e-06	2.83558	Up	327
PtpAffx.104298.1.S1_at	0.00391323	2.83517	Up	328
PtpAffx.7804.1.A1_at	1.96627e-06	2.835	Up	329
PtpAffx.5078.6.S1_a_at	0.000779735	2.83122	Up	330
PtpAffx.207934.1.S1_s_at	8.57657e-05	2.82866	Up	331
PtpAffx.6449.1.A1_s_at	0.000418275	2.82846	Up	332
Ptp.1516.2.S1_a_at	0.00081383	2.82768	Up	333
Ptp.204.1.A1_at	6.15289e-05	2.82663	Up	334
PtpAffx.78723.1.S1_at	8.66658e-05	2.82432	Up	335
Ptp.858.1.S1_x_at	1.89872e-09	2.82292	Up	336
PtpAffx.38669.1.S1_at	0.0010548	2.82071	Up	337
PtpAffx.80804.1.S1_s_at	0.000764753	2.81749	Up	338
Ptp.1181.1.S1_s_at	1.68451e-06	2.81655	Up	339
PtpAffx.1180.1.S1_at	0.000896783	2.80732	Up	340
Ptp.6122.1.A1_at	5.99014e-05	2.80328	Up	341
Ptp.4146.1.S1_s_at	0.000204447	2.80122	Up	342
PtpAffx.13229.2.S1_at	0.000284877	2.79769	Up	343
PtpAffx.50938.1.A1_s_at	1.77619e-05	2.7932	Up	344
PtpAffx.155765.1.S1_s_at	0.000835661	2.79062	Up	345
PtpAffx.5230.1.A1_at	0.000622318	2.7883	Up	346
Ptp.5314.1.S1_s_at	1.89596e-05	2.78767	Up	347
PtpAffx.13417.1.S1_at	0.00071211	2.78418	Up	348
PtpAffx.224429.1.S1_s_at	0.00155857	2.78084	Up	349
PtpAffx.9969.1.A1_at	6.98805e-05	2.76986	Up	350
Ptp.3084.1.S1_s_at	0.000113302	2.76984	Up	351
PtpAffx.201085.1.S1_at	0.000379493	2.76909	Up	352
Ptp.3043.1.S1_s_at	3.74041e-05	2.76055	Up	353
PtpAffx.150333.1.S1_s_at	1.67258e-05	2.75988	Up	354
PtpAffx.224577.1.S1_at	0.000884557	2.75889	Up	355
PtpAffx.129522.1.A1_at	0.000232884	2.75836	Up	356
PtpAffx.54951.1.A1_at	0.00374531	2.75725	Up	357
Ptp.7156.1.S1_at	2.7585e-05	2.75231	Up	358
PtpAffx.145.1.A1_at	0.00559329	2.74718	Up	359
PtpAffx.67538.1.S1_at	0.00025117	2.74707	Up	360
Ptp.6702.1.S1_s_at	0.00276174	2.74685	Up	361
Ptp.4684.1.S1_s_at	3.91429e-06	2.74479	Up	362
PtpAffx.211633.1.S1_at	1.4837e-05	2.74398	Up	363
PtpAffx.115190.1.A1_s_at	4.94868e-05	2.73814	Up	364
Ptp.5264.1.S1_s_at	1.94959e-06	2.73644	Up	365
Ptp.450.1.A1_s_at	1.70095e-05	2.71949	Up	366
Ptp.1886.1.S1_at	0.00221806	2.71551	Up	367
PtpAffx.34041.1.A1_at	1.21096e-05	2.70848	Up	368
PtpAffx.7437.1.S1_x_at	3.56163e-05	2.70751	Up	369
PtpAffx.104314.1.S1_s_at	0.00364977	2.70405	Up	370
PtpAffx.209941.1.S1_x_at	0.000481074	2.69722	Up	371
PtpAffx.72480.1.S1_at	0.00603322	2.69672	Up	372
PtpAffx.116969.1.S1_s_at	3.73038e-06	2.69542	Up	373
PtpAffx.30875.2.S1_at	0.00198212	2.69101	Up	374
PtpAffx.216536.1.S1_at	0.00112066	2.68833	Up	375
PtpAffx.152798.1.S1_at	0.0030178	2.68554	Up	376
Ptp.4364.1.S1_s_at	0.00127991	2.68515	Up	377
PtpAffx.213938.1.S1_at	4.51891e-06	2.67984	Up	378
Ptp.7434.1.A1_s_at	2.27693e-06	2.6784	Up	379
PtpAffx.193.1.S1_at	0.000348228	2.67498	Up	380
Ptp.5956.3.S1_at	6.37169e-06	2.67485	Up	381
Ptp.5993.1.S1_a_at	2.91249e-07	2.66664	Up	382
PtpAffx.249.469.S1_at	8.58084e-06	2.66663	Up	383
PtpAffx.209262.1.S1_at	6.40058e-06	2.66493	Up	384
PtpAffx.86388.1.S1_at	5.70577e-05	2.6643	Up	385
PtpAffx.102223.1.A1_at	0.000695481	2.66273	Up	386
PtpAffx.89303.1.A1_at	0.000936023	2.66184	Up	387
PtpAffx.92648.1.S1_at	6.55599e-05	2.66093	Up	388
Ptp.2227.1.A1_at	0.000492078	2.65875	Up	389
PtpAffx.204541.1.S1_s_at	0.000342151	2.6586	Up	390
PtpAffx.109125.1.A1_at	0.000566356	2.65489	Up	391
Ptp.6582.1.S1_x_at	0.000430005	2.65343	Up	392
Ptp.1447.1.S1_at	0.000395969	2.65056	Up	393
PtpAffx.98729.1.S1_s_at	5.92048e-07	2.64854	Up	394
Ptp.6764.1.S1_s_at	0.000966669	2.64751	Up	395
PtpAffx.119032.1.S1_s_at	0.000560929	2.64736	Up	396
PtpAffx.231.2.S1_a_at	5.11184e-05	2.64709	Up	397
Ptp.7469.1.S1_at	1.85693e-06	2.64233	Up	398
PtpAffx.3574.1.A1_at	4.75755e-05	2.63812	Up	399
PtpAffx.149802.1.S1_s_at	0.000524916	2.63809	Up	400
Ptp.1952.2.S1_s_at	1.7729e-05	2.63788	Up	401
PtpAffx.211355.1.S1_s_at	0.000140012	2.63771	Up	402
PtpAffx.215504.1.S1_at	0.000156752	2.63366	Up	403
PtpAffx.200551.1.S1_at	6.35701e-05	2.63052	Up	404
PtpAffx.14620.1.S1_at	0.00159394	2.62512	Up	405
PtpAffx.109082.1.S1_at	0.00169985	2.61381	Up	406
PtpAffx.161039.1.S1_at	0.000828058	2.61191	Up	407
PtpAffx.207555.1.S1_at	6.77127e-05	2.61107	Up	408
PtpAffx.204675.1.S1_at	0.00042735	2.61069	Up	409
Ptp.3587.1.A1_s_at	0.000628525	2.60474	Up	410
PtpAffx.210930.1.S1_at	9.63567e-05	2.60449	Up	411
PtpAffx.156635.1.S1_at	0.000399632	2.60182	Up	412
PtpAffx.61314.1.A1_at	0.000246202	2.5971	Up	413
PtpAffx.203055.1.S1_at	0.000275168	2.59621	Up	414
Ptp.5376.1.S1_at	0.000364151	2.59585	Up	415
PtpAffx.18960.1.S1_at	3.63466e-06	2.59453	Up	416
PtpAffx.32992.1.S1_at	0.000497576	2.58922	Up	417
Ptp.2150.1.S1_at	0.00174711	2.58628	Up	418
PtpAffx.1169.10.A1_at	3.0129e-06	2.57952	Up	419
PtpAffx.158710.1.S1_s_at	4.74928e-05	2.57834	Up	420
Ptp.7262.1.S1_s_at	3.23053e-05	2.57773	Up	421
Ptp.2860.1.A1_at	0.000200818	2.56327	Up	422
Ptp.1965.1.S1_s_at	1.97444e-05	2.56053	Up	423
PtpAffx.205918.1.S1_s_at	0.000225766	2.5602	Up	424
PtpAffx.19564.1.S1_s_at	5.30443e-06	2.55725	Up	425
PtpAffx.4542.3.S1_a_at	0.00160933	2.55416	Up	426
PtpAffx.5465.1.A1_x_at	0.000116553	2.55205	Up	427
PtpAffx.7667.1.S1_a_at	0.00444875	2.55177	Up	428
PtpAffx.129296.1.S1_at	2.8063e-05	2.54582	Up	429
PtpAffx.30556.2.S1_s_at	0.000251843	2.54442	Up	430
Ptp.128.1.S1_at	0.00120562	2.54329	Up	431
PtpAffx.206910.1.S1_at	0.00517578	2.54114	Up	432
PtpAffx.131949.1.S1_at	0.000952068	2.53961	Up	433
Ptp.5333.1.S1_at	0.0013706	2.53738	Up	434
PtpAffx.217201.1.S1_at	0.00534443	2.53213	Up	435
PtpAffx.149310.1.S1_at	0.000204152	2.52865	Up	436
PtpAffx.134656.1.A1_at	3.97579e-06	2.52489	Up	437
PtpAffx.82607.1.A1_at	0.00035846	2.52103	Up	438
Ptp.5401.1.S1_at	7.47511e-05	2.52025	Up	439
PtpAffx.211791.1.S1_at	0.000692893	2.51889	Up	440
Ptp.6759.1.S1_at	0.000461591	2.51874	Up	441
PtpAffx.13977.1.S1_x_at	0.00190388	2.51666	Up	442
Ptp.999.1.A1_at	0.00272294	2.51586	Up	443
PtpAffx.29362.1.A1_at	0.00131216	2.5146	Up	444
Ptp.274.1.S1_at	7.53035e-05	2.51431	Up	445
Ptp.5887.1.S1_at	0.000471787	2.51387	Up	446
PtpAffx.151912.1.A1_at	0.000687922	2.50697	Up	447
PtpAffx.22809.2.S1_a_at	0.00163538	2.50567	Up	448
PtpAffx.49598.1.A1_s_at	0.000220276	2.49768	Up	449
PtpAffx.163732.1.S1_s_at	0.000663584	2.49714	Up	450
Ptp.2380.1.A1_s_at	0.000592906	2.49683	Up	451
Ptp.5291.1.S1_at	0.000370591	2.49399	Up	452
PtpAffx.31549.1.A1_s_at	0.000985061	2.49212	Up	453
Ptp.211.1.A1_at	0.000454049	2.49079	Up	454
PtpAffx.216075.1.S1_at	0.00178248	2.48731	Up	455
PtpAffx.222092.1.S1_s_at	0.000636646	2.48716	Up	456
PtpAffx.225073.1.S1_s_at	0.00275992	2.48439	Up	457
PtpAffx.5465.1.A1_at	0.000543445	2.48067	Up	458
PtpAffx.11633.1.A1_at	0.00429797	2.47963	Up	459
PtpAffx.203256.1.S1_at	0.000945102	2.47882	Up	460
PtpAffx.62250.1.A1_at	0.000314293	2.4788	Up	461
PtpAffx.249.469.S1_a_at	2.17598e-06	2.47393	Up	462
PtpAffx.127851.1.A1_at	0.00307684	2.4678	Up	463
PtpAffx.99728.1.A1_a_at	0.000385311	2.46763	Up	464
PtpAffx.155681.1.S1_at	0.00471706	2.46372	Up	465
PtpAffx.200222.1.S1_at	0.000807597	2.46343	Up	466
PtpAffx.220123.1.S1_at	0.000232847	2.4582	Up	467
Ptp.3776.1.S1_x_at	5.01772e-07	2.458	Up	468
PtpAffx.16060.1.S1_at	0.000713404	2.45502	Up	469
Ptp.7339.1.S1_at	0.00180324	2.45423	Up	470
PtpAffx.221954.1.S1_at	0.00254448	2.45344	Up	471
PtpAffx.99814.1.A1_at	7.38736e-05	2.45341	Up	472
PtpAffx.80241.1.S1_at	3.63916e-05	2.45125	Up	473
PtpAffx.215530.1.S1_at	0.00557937	2.45117	Up	474
PtpAffx.10990.2.S1_at	0.000232608	2.44706	Up	475
Ptp.1550.1.S1_at	2.33075e-05	2.44641	Up	476
PtpAffx.54457.1.S1_at	0.000699016	2.44313	Up	477
PtpAffx.115100.1.A1_at	5.36179e-06	2.44076	Up	478
PtpAffx.37260.1.S1_at	0.000630013	2.44028	Up	479
Ptp.6952.1.S1_at	0.000113022	2.43904	Up	480
Ptp.7653.1.S1_s_at	0.0052367	2.43899	Up	481
PtpAffx.68890.1.A1_at	4.57633e-05	2.43776	Up	482
PtpAffx.139618.1.S1_at	0.000303368	2.43646	Up	483
PtpAffx.201349.1.S1_x_at	0.000189384	2.43637	Up	484
PtpAffx.134341.1.A1_at	0.000164948	2.43491	Up	485
PtpAffx.216564.1.S1_s_at	0.000107904	2.43137	Up	486
Ptp.6662.1.S1_at	4.60794e-05	2.43029	Up	487
Ptp.3587.1.A1_at	0.00213269	2.42909	Up	488
PtpAffx.22629.1.A1_s_at	0.00171512	2.42327	Up	489
PtpAffx.163969.1.S1_s_at	0.000366083	2.42148	Up	490
PtpAffx.24602.1.A1_at	0.0043547	2.4201	Up	491
PtpAffx.11482.2.A1_a_at	1.52596e-05	2.41993	Up	492
PtpAffx.653.22.S1_s_at	8.24985e-05	2.41847	Up	493
PtpAffx.3087.2.A1_s_at	0.000761903	2.4173	Up	494
PtpAffx.10507.1.A1_at	0.000196377	2.41636	Up	495
PtpAffx.6646.1.A1_at	2.01959e-06	2.41248	Up	496
Ptp.661.3.S1_a_at	0.000791174	2.41239	Up	497
PtpAffx.27090.1.S1_a_at	0.00123462	2.41006	Up	498
PtpAffx.201315.1.S1_s_at	0.000184521	2.40887	Up	499
PtpAffx.111863.1.S1_at	0.00113832	2.40449	Up	500
Ptp.5708.1.S1_at	4.24229e-05	2.40129	Up	501
Ptp.138.1.S1_s_at	1.72758e-06	2.40115	Up	502
Ptp.4305.1.S1_at	0.000592167	2.40005	Up	503
PtpAffx.7804.3.A1_a_at	1.33161e-06	2.39702	Up	504
Ptp.5868.1.S1_s_at	6.26742e-05	2.39596	Up	505
PtpAffx.203043.1.S1_at	1.19226e-05	2.39592	Up	506
PtpAffx.215809.1.S1_at	4.79995e-05	2.39423	Up	507
PtpAffx.223730.1.S1_s_at	0.000258446	2.39282	Up	508
PtpAffx.212071.1.S1_at	9.30551e-05	2.39023	Up	509
PtpAffx.9094.2.S1_at	0.00324956	2.39013	Up	510
PtpAffx.35650.1.A1_at	0.00045511	2.38966	Up	511
PtpAffx.209941.1.S1_s_at	0.00146659	2.38679	Up	512
PtpAffx.3076.1.S1_s_at	0.00022786	2.38601	Up	513
PtpAffx.206022.1.S1_at	0.000370539	2.37931	Up	514
PtpAffx.9682.1.A1_a_at	1.64388e-05	2.37558	Up	515
PtpAffx.1196.1.S1_at	4.53156e-05	2.37214	Up	516
PtpAffx.48388.1.S1_at	0.0052929	2.37095	Up	517
PtpAffx.9895.1.A1_at	9.12765e-06	2.36954	Up	518
PtpAffx.210886.1.S1_s_at	6.63657e-06	2.36763	Up	519
PtpAffx.42523.2.A1_at	1.61792e-06	2.35918	Up	520
PtpAffx.88082.1.A1_at	0.000643468	2.35672	Up	521
PtpAffx.214000.1.S1_at	2.6586e-05	2.35563	Up	522
PtpAffx.98646.1.S1_at	0.00013584	2.355	Up	523
PtpAffx.150960.1.S1_at	0.000169344	2.35269	Up	524
PtpAffx.66991.1.A1_s_at	0.00598709	2.35048	Up	525
PtpAffx.100235.1.S1_s_at	7.47806e-05	2.34914	Up	526
PtpAffx.46804.1.S1_s_at	0.00185734	2.34883	Up	527
PtpAffx.53700.1.S1_at	0.0010496	2.34807	Up	528
PtpAffx.17345.2.A1_a_at	0.00239659	2.34723	Up	529
PtpAffx.204183.1.S1_at	0.000214607	2.34586	Up	530
Ptp.2219.2.S1_a_at	0.000420532	2.34364	Up	531
PtpAffx.742.1.S1_at	0.000789919	2.34163	Up	532
PtpAffx.8251.1.S1_at	8.18302e-05	2.34076	Up	533
PtpAffx.9312.1.A1_at	0.000256303	2.3398	Up	534
PtpAffx.6449.1.A1_at	0.00140344	2.33707	Up	535
PtpAffx.2170.2.S1_s_at	2.29905e-05	2.3367	Up	536
PtpAffx.140.1.S1_at	1.61218e-05	2.33171	Up	537
PtpAffx.25163.1.A1_a_at	0.000109034	2.33133	Up	538
Ptp.5212.1.A1_at	0.00397555	2.32938	Up	539
PtpAffx.39055.2.S1_at	2.85634e-05	2.32737	Up	540
PtpAffx.14286.2.A1_a_at	0.00134384	2.32595	Up	541
PtpAffx.5465.2.A1_x_at	0.000413746	2.32439	Up	542
PtpAffx.1933.1.A1_at	2.21662e-05	2.32049	Up	543
PtpAffx.206643.1.S1_at	5.28676e-05	2.32034	Up	544
PtpAffx.33919.2.A1_s_at	0.00125717	2.31942	Up	545
PtpAffx.151190.1.S1_s_at	0.000191167	2.31846	Up	546
PtpAffx.70214.1.A1_s_at	0.000101469	2.31811	Up	547
Ptp.7578.1.A1_s_at	0.00238686	2.31392	Up	548
PtpAffx.4890.1.A1_at	0.000521308	2.30999	Up	549
PtpAffx.100900.1.S1_at	0.00300049	2.30992	Up	550
PtpAffx.5825.1.A1_at	0.000136354	2.30972	Up	551
PtpAffx.25202.1.A1_at	3.07673e-05	2.30859	Up	552
PtpAffx.159092.1.S1_a_at	2.58309e-05	2.30097	Up	553
PtpAffx.51363.1.S1_at	0.00210139	2.29951	Up	554
PtpAffx.157617.1.S1_s_at	0.00357234	2.29929	Up	555
PtpAffx.106733.1.A1_at	0.000177788	2.29617	Up	556
PtpAffx.72191.1.A1_at	5.30624e-05	2.29473	Up	557
PtpAffx.211941.1.S1_at	0.000121986	2.2938	Up	558
PtpAffx.1066.11.S1_at	0.000314318	2.28947	Up	559
PtpAffx.213040.1.S1_at	0.00220869	2.28943	Up	560
Ptp.52.1.S1_at	7.41381e-05	2.28859	Up	561
Ptp.5517.2.A1_at	0.000154095	2.28638	Up	562
PtpAffx.47384.2.S1_at	0.0023412	2.2854	Up	563
PtpAffx.30839.1.A1_at	0.000568663	2.28353	Up	564
Ptp.484.1.S1_at	0.000641145	2.28281	Up	565
PtpAffx.12219.1.S1_s_at	0.000314265	2.28272	Up	566
Ptp.1516.3.S1_s_at	0.00501762	2.2815	Up	567
Ptp.6199.1.S1_at	7.82629e-05	2.28049	Up	568
PtpAffx.91.1.S1_at	8.14264e-05	2.27687	Up	569
PtpAffx.21178.1.S1_at	0.00284603	2.27587	Up	570
PtpAffx.44551.1.A1_at	8.59303e-06	2.27583	Up	571
PtpAffx.9094.1.S1_at	0.00151109	2.27376	Up	572
PtpAffx.283.14.A1_x_at	0.00172136	2.27352	Up	573
PtpAffx.200369.1.S1_at	0.000588621	2.27307	Up	574
PtpAffx.204926.1.S1_at	4.8241e-05	2.27164	Up	575
PtpAffx.153996.1.A1_s_at	0.000824908	2.27041	Up	576
PtpAffx.17584.1.A1_at	0.00476165	2.26852	Up	577
PtpAffx.210737.1.S1_x_at	0.000771178	2.26623	Up	578
PtpAffx.201166.1.S1_s_at	0.00113559	2.26419	Up	579
PtpAffx.117893.1.S1_at	6.16565e-06	2.26084	Up	580
Ptp.426.1.A1_s_at	0.00204875	2.26038	Up	581
PtpAffx.201602.1.S1_s_at	0.000538007	2.25985	Up	582
PtpAffx.70214.1.A1_at	0.00184122	2.25928	Up	583
PtpAffx.200780.1.S1_x_at	6.84744e-06	2.25389	Up	584
PtpAffx.103577.1.S1_at	2.61554e-05	2.25367	Up	585
PtpAffx.5668.2.S1_a_at	0.00273686	2.25215	Up	586
Ptp.515.1.S1_s_at	0.000464316	2.25139	Up	587
PtpAffx.218103.1.S1_s_at	0.000124174	2.24665	Up	588
PtpAffx.213753.1.S1_s_at	0.000524352	2.24602	Up	589
PtpAffx.206151.1.S1_at	0.00223645	2.24593	Up	590
PtpAffx.208289.1.S1_at	8.00755e-05	2.24543	Up	591
PtpAffx.224655.1.S1_at	8.96301e-06	2.24509	Up	592
PtpAffx.225037.1.S1_at	0.000454249	2.24281	Up	593
PtpAffx.145327.1.A1_at	0.00286164	2.23903	Up	594
Ptp.5942.1.S1_x_at	0.000912038	2.23636	Up	595
PtpAffx.80734.1.A1_at	0.00571484	2.23608	Up	596
PtpAffx.719.1.A1_at	3.61043e-06	2.23587	Up	597
Ptp.7099.1.S1_s_at	0.0040075	2.23493	Up	598
PtpAffx.77666.1.S1_at	4.7453e-05	2.23482	Up	599
PtpAffx.67228.1.S1_s_at	4.60733e-05	2.23443	Up	600
PtpAffx.2779.1.S1_s_at	1.11638e-05	2.23419	Up	601
Ptp.4853.1.S1_at	0.000317098	2.23164	Up	602
PtpAffx.133632.2.A1_s_at	0.00349223	2.2307	Up	603
PtpAffx.70404.1.S1_s_at	0.00257214	2.23039	Up	604
PtpAffx.116857.1.S1_at	0.000698582	2.22857	Up	605
PtpAffx.4713.1.S1_at	7.3539e-05	2.22844	Up	606
PtpAffx.4889.1.A1_at	0.00253355	2.22662	Up	607
Ptp.6352.1.A1_s_at	4.07528e-06	2.22621	Up	608
Ptp.517.1.S1_at	0.00257379	2.22501	Up	609
PtpAffx.117004.2.S1_at	0.000388112	2.22285	Up	610
PtpAffx.110147.1.A1_s_at	2.60908e-05	2.22279	Up	611
Ptp.3373.1.A1_at	4.97981e-05	2.22252	Up	612
PtpAffx.98801.1.S1_at	0.000956106	2.22241	Up	613
Ptp.3784.2.S1_at	6.88569e-05	2.22161	Up	614
Ptp.4442.1.S1_at	0.00643752	2.22035	Up	615
Ptp.1512.1.S1_s_at	6.93557e-05	2.21963	Up	616
PtpAffx.49718.2.S1_a_at	7.75564e-05	2.21621	Up	617
PtpAffx.25940.1.S1_s_at	0.000446948	2.21615	Up	618
PtpAffx.200333.1.S1_at	2.94231e-07	2.21532	Up	619
PtpAffx.17980.3.A1_a_at	0.00151279	2.20894	Up	620
PtpAffx.138160.1.S1_at	0.00358046	2.20626	Up	621
PtpAffx.12601.1.S1_at	0.000192759	2.20288	Up	622
PtpAffx.113202.1.S1_at	0.00111597	2.20179	Up	623
Ptp.6304.1.S1_at	0.0020774	2.19993	Up	624
Ptp.1646.1.S1_a_at	0.000184497	2.19764	Up	625
Ptp.6641.1.S1_s_at	0.00348251	2.19728	Up	626
PtpAffx.505.1.A1_at	0.000632897	2.19434	Up	627
PtpAffx.118422.2.S1_a_at	1.04614e-05	2.19383	Up	628
Ptp.3381.1.S1_at	0.000473297	2.19326	Up	629
PtpAffx.249.461.S1_s_at	0.00572438	2.19242	Up	630
Ptp.2986.1.S1_at	3.64024e-05	2.19039	Up	631
PtpAffx.28304.1.S1_at	0.000194633	2.18924	Up	632
PtpAffx.88761.1.A1_s_at	0.000838481	2.18625	Up	633
PtpAffx.19002.1.S1_at	0.000439395	2.18491	Up	634
PtpAffx.203432.1.S1_at	0.000910667	2.18415	Up	635
Ptp.6887.1.S1_s_at	5.09838e-07	2.1837	Up	636
PtpAffx.57339.1.A1_at	0.00195243	2.18051	Up	637
PtpAffx.29170.1.S1_at	0.00018217	2.17895	Up	638
Ptp.3920.2.S1_s_at	0.000158415	2.17815	Up	639
PtpAffx.204502.1.S1_x_at	0.000532474	2.17758	Up	640
PtpAffx.213986.1.S1_s_at	8.148e-05	2.17622	Up	641
Ptp.5440.1.S1_at	1.16979e-05	2.1744	Up	642
PtpAffx.202833.1.S1_x_at	0.00298096	2.17434	Up	643
PtpAffx.63777.1.A1_a_at	7.18819e-05	2.17294	Up	644
PtpAffx.210767.1.S1_s_at	3.86965e-05	2.17257	Up	645
PtpAffx.47049.1.A1_s_at	2.83363e-05	2.17029	Up	646
Ptp.3104.1.S1_at	3.95629e-05	2.16922	Up	647
PtpAffx.84598.1.S1_at	3.21655e-05	2.16901	Up	648
PtpAffx.207452.1.S1_at	0.00250582	2.1665	Up	649
PtpAffx.24034.1.S1_at	5.02784e-05	2.16484	Up	650
PtpAffx.24755.1.A1_at	0.000550911	2.16459	Up	651
PtpAffx.202245.1.S1_at	1.8096e-05	2.16428	Up	652
PtpAffx.90003.1.S1_s_at	7.59398e-05	2.16222	Up	653
PtpAffx.613.1.A1_at	0.00151271	2.1621	Up	654
PtpAffx.40844.1.S1_at	0.00153265	2.16136	Up	655
PtpAffx.689.1.S1_at	0.000167725	2.16048	Up	656
PtpAffx.201476.1.S1_at	1.39838e-05	2.15882	Up	657
PtpAffx.31381.2.A1_at	5.19789e-05	2.15861	Up	658
PtpAffx.201819.1.S1_at	0.00239468	2.15861	Up	659
PtpAffx.64238.1.S1_s_at	9.88043e-05	2.15801	Up	660
Ptp.5698.1.S1_s_at	0.00237425	2.15715	Up	661
PtpAffx.200505.1.S1_s_at	0.000598638	2.15627	Up	662
PtpAffx.122051.1.S1_s_at	6.57487e-05	2.15557	Up	663
PtpAffx.27985.1.S1_at	9.08045e-05	2.15412	Up	664
PtpAffx.88184.1.A1_at	5.49516e-08	2.15407	Up	665
Ptp.93.1.S1_at	0.000133918	2.15002	Up	666
Ptp.6185.1.S1_at	1.21596e-05	2.14678	Up	667
Ptp.1328.1.S1_at	2.36324e-05	2.14675	Up	668
PtpAffx.2320.1.S1_at	1.22089e-05	2.14443	Up	669
Ptp.5480.1.S1_at	0.000976555	2.14423	Up	670
PtpAffx.17980.1.A1_a_at	0.000492085	2.14325	Up	671
PtpAffx.145502.1.S1_at	3.41392e-05	2.14204	Up	672
PtpAffx.17316.1.S1_at	0.000402844	2.13424	Up	673
Ptp.1602.1.S1_at	0.00184464	2.13204	Up	674
PtpAffx.122949.1.S1_at	0.000658618	2.13192	Up	675
PtpAffx.214834.1.S1_at	0.00036716	2.13005	Up	676
Ptp.5208.1.S1_a_at	0.000474837	2.12934	Up	677
PtpAffx.63638.1.A1_at	0.00182458	2.12872	Up	678
Ptp.1300.1.S1_at	1.26686e-05	2.12838	Up	679
PtpAffx.200822.1.S1_at	0.00118916	2.12824	Up	680
Ptp.186.1.A1_s_at	0.0001479	2.12701	Up	681
PtpAffx.205977.1.S1_at	0.000186636	2.12626	Up	682
PtpAffx.17950.1.A1_at	0.00423549	2.12521	Up	683
PtpAffx.56323.1.A1_at	5.27934e-05	2.12517	Up	684
Ptp.1350.1.S1_at	0.000121999	2.12483	Up	685
PtpAffx.21514.1.S1_at	0.00108389	2.12278	Up	686
Ptp.7476.1.A1_at	0.00128169	2.12246	Up	687
PtpAffx.146084.1.S1_at	0.00110621	2.12142	Up	688
PtpAffx.283.5.A1_x_at	0.00396153	2.12112	Up	689
PtpAffx.4365.1.A1_a_at	6.71872e-06	2.11975	Up	690
PtpAffx.90810.1.A1_at	0.000199121	2.11884	Up	691
Ptp.982.1.A1_s_at	0.00020124	2.11728	Up	692
PtpAffx.12342.3.S1_at	0.000893666	2.11686	Up	693
PtpAffx.283.4.A1_x_at	0.00324782	2.11666	Up	694
PtpAffx.9026.2.A1_a_at	6.51987e-05	2.11519	Up	695
PtpAffx.158726.1.S1_at	0.00017253	2.1122	Up	696
Ptp.1678.1.S1_at	6.07677e-05	2.11099	Up	697
PtpAffx.93545.1.A1_at	3.63137e-05	2.11011	Up	698
PtpAffx.145062.1.A1_at	0.00146607	2.10851	Up	699
PtpAffx.208671.1.S1_at	0.000590303	2.10821	Up	700
Ptp.7572.1.S1_s_at	9.66022e-05	2.10808	Up	701
PtpAffx.203.1.S1_at	0.00115984	2.10778	Up	702
PtpAffx.91502.2.S1_a_at	0.000413882	2.1048	Up	703
Ptp.6996.1.S1_at	0.000150958	2.1048	Up	704
Ptp.6470.1.S1_at	0.000843408	2.10372	Up	705
PtpAffx.249.375.S1_at	5.64113e-05	2.10366	Up	706
PtpAffx.160247.1.A1_at	0.00188189	2.10202	Up	707
PtpAffx.99131.1.S1_at	3.39248e-05	2.10132	Up	708
PtpAffx.81718.1.A1_at	0.000224289	2.10035	Up	709
PtpAffx.16626.1.A1_at	0.00572208	2.10011	Up	710
PtpAffx.23775.1.A1_at	0.000458966	2.09907	Up	711
PtpAffx.26633.1.S1_at	0.000848236	2.09852	Up	712
Ptp.7685.2.S1_a_at	7.20196e-05	2.09779	Up	713
PtpAffx.5152.1.S1_at	0.00132528	2.09762	Up	714
PtpAffx.202043.1.S1_at	0.000283688	2.09725	Up	715
PtpAffx.5657.1.S1_at	0.00110306	2.09719	Up	716
Ptp.1425.2.S1_s_at	5.02577e-05	2.09711	Up	717
Ptp.612.1.S1_s_at	0.00203287	2.09629	Up	718
PtpAffx.11664.1.S1_at	0.00112791	2.0958	Up	719
PtpAffx.201602.1.S1_at	0.00221641	2.09336	Up	720
PtpAffx.203184.1.S1_at	0.0028905	2.09202	Up	721
PtpAffx.204109.1.S1_at	0.00328214	2.09145	Up	722
PtpAffx.52747.2.A1_at	0.00570357	2.08995	Up	723
Ptp.5214.1.S1_at	0.00596784	2.08938	Up	724
PtpAffx.209713.1.S1_at	0.00079102	2.08881	Up	725
Ptp.548.1.S1_x_at	0.00352089	2.08668	Up	726
PtpAffx.161070.1.S1_s_at	0.000173624	2.08521	Up	727
PtpAffx.200988.1.S1_at	0.000192134	2.08425	Up	728
PtpAffx.27090.1.S1_at	0.000219913	2.0838	Up	729
PtpAffx.224217.1.S1_at	0.00120734	2.0808	Up	730
PtpAffx.88174.1.A1_at	3.62012e-05	2.07993	Up	731
Ptp.657.1.S1_at	1.88421e-05	2.07956	Up	732
PtpAffx.5156.1.A1_at	0.00639158	2.07946	Up	733
PtpAffx.11317.6.A1_a_at	0.000277959	2.0785	Up	734
PtpAffx.100744.1.S1_s_at	0.000147517	2.07824	Up	735
PtpAffx.205187.1.S1_s_at	0.00623354	2.07804	Up	736
PtpAffx.1398.12.A1_a_at	0.00341616	2.07803	Up	737
Ptp.5623.1.S1_at	0.00113117	2.07714	Up	738
PtpAffx.209808.1.S1_at	0.00140337	2.07702	Up	739
PtpAffx.50797.1.A1_at	0.000754237	2.07595	Up	740
PtpAffx.84578.1.S1_at	0.0015861	2.07398	Up	741
PtpAffx.13697.1.S1_at	0.00457175	2.07234	Up	742
PtpAffx.202711.1.S1_at	0.00026473	2.07191	Up	743
PtpAffx.151826.1.A1_at	4.99088e-05	2.07089	Up	744
PtpAffx.7514.1.S1_at	0.00480713	2.06967	Up	745
PtpAffx.130908.2.A1_s_at	0.00181222	2.06951	Up	746
PtpAffx.249.130.A1_at	0.000753286	2.06914	Up	747
PtpAffx.206061.1.S1_at	0.000874198	2.06614	Up	748
PtpAffx.219060.1.S1_s_at	2.8882e-05	2.06571	Up	749
PtpAffx.96716.1.S1_at	0.00113834	2.06444	Up	750
PtpAffx.157610.1.S1_at	9.09571e-05	2.06405	Up	751
PtpAffx.86742.1.S1_at	3.75993e-06	2.06307	Up	752
PtpAffx.8091.3.S1_at	0.000437642	2.06262	Up	753
PtpAffx.201950.1.S1_at	0.000277244	2.06172	Up	754
PtpAffx.219246.1.S1_at	0.00404099	2.06169	Up	755
PtpAffx.202958.1.S1_at	0.000280623	2.06125	Up	756
Ptp.750.1.S1_s_at	5.14242e-06	2.06057	Up	757
Ptp.4675.1.S1_s_at	0.000519806	2.05745	Up	758
PtpAffx.224228.1.S1_at	4.42558e-06	2.05279	Up	759
PtpAffx.45488.1.A1_a_at	1.03984e-05	2.05096	Up	760
Ptp.7363.1.S1_s_at	1.67674e-05	2.05028	Up	761
PtpAffx.208801.1.S1_at	0.00145362	2.05027	Up	762
PtpAffx.221195.1.S1_at	0.00234279	2.04849	Up	763
PtpAffx.9312.2.A1_at	0.000146136	2.04773	Up	764
PtpAffx.1505.1.S1_at	7.13235e-07	2.04593	Up	765
PtpAffx.82458.1.A1_s_at	0.00135013	2.04436	Up	766
PtpAffx.64505.1.S1_a_at	0.00127608	2.04398	Up	767
Ptp.3094.1.S1_at	0.00017114	2.04299	Up	768
Ptp.1829.1.S1_s_at	0.000871406	2.04258	Up	769
Ptp.7050.1.S1_s_at	0.000238921	2.0419	Up	770
PtpAffx.11034.1.S1_a_at	0.000761599	2.03814	Up	771
PtpAffx.1601.14.S1_at	0.00200057	2.03676	Up	772
PtpAffx.202833.1.S1_at	0.00174476	2.03489	Up	773
Ptp.5835.1.S1_at	0.0016311	2.03413	Up	774
PtpAffx.4365.1.A1_x_at	1.79924e-05	2.03321	Up	775
PtpAffx.201644.1.S1_at	0.00146286	2.0331	Up	776
PtpAffx.5746.4.S1_s_at	0.000458997	2.03255	Up	777
PtpAffx.111457.1.S1_at	7.12937e-06	2.03144	Up	778
PtpAffx.112867.1.A1_at	2.04616e-05	2.03122	Up	779
Ptp.5361.1.S1_s_at	0.00167757	2.03024	Up	780
PtpAffx.1770.5.S1_at	8.14638e-05	2.02861	Up	781
PtpAffx.49565.1.A1_at	3.68859e-05	2.02745	Up	782
PtpAffx.202674.1.S1_at	0.00221078	2.02684	Up	783
PtpAffx.143576.1.S1_s_at	0.000554898	2.02607	Up	784
Ptp.925.1.A1_at	1.07448e-05	2.02582	Up	785
PtpAffx.211337.1.S1_at	0.000463508	2.02527	Up	786
Ptp.3990.1.S1_s_at	0.000325459	2.0223	Up	787
Ptp.4267.1.S1_at	0.00120326	2.02072	Up	788
PtpAffx.8534.1.S1_s_at	0.000327942	2.02008	Up	789
PtpAffx.218836.1.S1_s_at	0.0041853	2.01985	Up	790
PtpAffx.210886.1.S1_at	5.78249e-06	2.01968	Up	791
PtpAffx.48900.1.A1_at	0.000498654	2.01968	Up	792
PtpAffx.106133.1.S1_s_at	0.00424145	2.01859	Up	793
PtpAffx.7536.1.S1_at	0.00024195	2.01808	Up	794
PtpAffx.87980.1.A1_at	8.46775e-05	2.01563	Up	795
PtpAffx.200380.1.S1_at	0.00100634	2.01399	Up	796
PtpAffx.99728.1.A1_at	0.000454212	2.00855	Up	797
PtpAffx.77365.1.S1_at	8.4272e-05	2.00801	Up	798
PtpAffx.206795.1.S1_at	0.00365136	2.00675	Up	799
Ptp.2241.1.S1_at	8.09431e-05	2.00406	Up	800
Ptp.4455.1.S1_s_at	1.47744e-05	2.0036	Up	801
PtpAffx.83596.1.S1_at	0.000198203	2.00215	Up	802
PtpAffx.289.1.S1_at	3.26523e-05	2.00028	Up	803
PtpAffx.212207.1.S1_at	5.91402e-05	2.00017	Up	804
PtpAffx.210767.1.S1_at	1.26333e-05	1.9993	Up	805
PtpAffx.7925.1.S1_at	0.000291198	1.99798	Up	806
PtpAffx.43257.1.S1_s_at	6.51481e-05	1.99779	Up	807
PtpAffx.18604.1.S1_at	1.6336e-05	1.997	Up	808
PtpAffx.3398.2.S1_a_at	1.06913e-05	1.99487	Up	809
PtpAffx.92942.2.A1_s_at	0.000593783	1.99477	Up	810
PtpAffx.22915.1.A1_at	3.15206e-05	1.99355	Up	811
PtpAffx.45694.1.S1_at	0.000984508	1.98971	Up	812
Ptp.4411.2.S1_at	3.45092e-05	1.98921	Up	813
PtpAffx.5133.2.S1_s_at	0.00202305	1.98725	Up	814
Ptp.4220.1.S1_at	0.000155232	1.98573	Up	815
PtpAffx.122982.1.A1_s_at	0.00140877	1.98556	Up	816
Ptp.6484.1.S1_s_at	0.00210739	1.98537	Up	817
Ptp.3885.2.S1_at	0.000388971	1.97946	Up	818
PtpAffx.207515.1.S1_at	0.00452701	1.97807	Up	819
Ptp.6891.1.S1_at	0.000117879	1.9778	Up	820
PtpAffx.209997.1.S1_s_at	0.00102528	1.97605	Up	821
PtpAffx.33579.1.A1_at	1.97947e-06	1.97467	Up	822
PtpAffx.213357.1.S1_x_at	0.000511925	1.97245	Up	823
PtpAffx.1205.2.S1_at	0.00167509	1.97214	Up	824
PtpAffx.2272.1.S1_a_at	0.000340654	1.97008	Up	825
Ptp.7047.1.S1_at	0.000748497	1.96979	Up	826
PtpAffx.138160.1.S1_s_at	0.0036591	1.96648	Up	827
Ptp.7932.1.S1_at	4.84446e-05	1.96246	Up	828
Ptp.7114.1.S1_s_at	8.42177e-06	1.96149	Up	829
PtpAffx.224399.1.S1_at	0.00432822	1.96143	Up	830
Ptp.4414.2.S1_s_at	7.36358e-05	1.96139	Up	831
PtpAffx.5950.1.S1_at	0.000224978	1.96081	Up	832
Ptp.7372.1.S1_at	0.000723327	1.95977	Up	833
PtpAffx.92682.1.S1_at	6.60407e-05	1.95929	Up	834
PtpAffx.7425.1.S1_a_at	6.96646e-07	1.95925	Up	835
PtpAffx.11668.1.A1_at	5.17652e-06	1.95859	Up	836
PtpAffx.102490.1.S1_at	0.00125344	1.95766	Up	837
PtpAffx.105995.1.S1_s_at	0.00185526	1.95722	Up	838
PtpAffx.91795.1.S1_at	0.00248053	1.9556	Up	839
PtpAffx.46139.1.S1_at	1.68157e-05	1.95542	Up	840
PtpAffx.212890.1.S1_at	2.21411e-05	1.95519	Up	841
PtpAffx.83524.1.A1_at	0.00131111	1.95475	Up	842
Ptp.4342.1.S1_x_at	0.00101994	1.95379	Up	843
PtpAffx.55020.1.A1_at	0.000377624	1.95327	Up	844
PtpAffx.210072.1.S1_at	0.000372849	1.95206	Up	845
PtpAffx.249.328.S1_at	6.24713e-06	1.95149	Up	846
Ptp.4718.1.S1_s_at	0.00540908	1.95039	Up	847
PtpAffx.127060.1.A1_at	5.56774e-05	1.94615	Up	848
Ptp.4107.2.S1_a_at	0.00143387	1.94559	Up	849
PtpAffx.163198.1.S1_s_at	0.00118229	1.94342	Up	850
PtpAffx.125952.1.S1_s_at	0.000199098	1.94013	Up	851
PtpAffx.208384.1.S1_at	0.000606247	1.93975	Up	852
PtpAffx.205958.1.S1_at	0.00230398	1.93926	Up	853
PtpAffx.14081.1.S1_at	0.00161841	1.93855	Up	854
PtpAffx.214145.1.S1_at	0.000393329	1.93809	Up	855
PtpAffx.224592.1.S1_at	0.00315076	1.93601	Up	856
Ptp.649.2.A1_at	0.000677015	1.93516	Up	857
PtpAffx.10759.1.S1_at	0.000435891	1.93493	Up	858
PtpAffx.249.600.S1_s_at	0.00447591	1.93481	Up	859
PtpAffx.22325.1.A1_at	0.00110341	1.93301	Up	860
PtpAffx.224399.1.S1_s_at	0.00432608	1.92948	Up	861
Ptp.2529.1.S1_at	7.4522e-06	1.92888	Up	862
PtpAffx.202755.1.S1_at	0.000530138	1.92696	Up	863
Ptp.5762.1.S1_at	4.55091e-05	1.92554	Up	864
PtpAffx.209240.1.S1_at	6.16223e-05	1.92265	Up	865
PtpAffx.157395.1.S1_s_at	0.00023738	1.92139	Up	866
PtpAffx.137455.1.S1_s_at	0.00096097	1.92125	Up	867
PtpAffx.210779.1.S1_at	0.00168827	1.92058	Up	868
PtpAffx.117367.1.A1_s_at	0.00312469	1.91986	Up	869
PtpAffx.222751.1.S1_at	0.00175078	1.91968	Up	870
PtpAffx.52414.1.S1_at	0.000622059	1.91879	Up	871
PtpAffx.289.1.S1_x_at	8.93834e-05	1.91856	Up	872
PtpAffx.202056.1.S1_at	0.000293511	1.91852	Up	873
PtpAffx.214145.1.S1_x_at	8.14922e-05	1.9172	Up	874
Ptp.1037.1.S1_s_at	0.00113349	1.91654	Up	875
Ptp.1618.1.A1_at	0.000672299	1.9147	Up	876
PtpAffx.12443.4.A1_s_at	7.6841e-05	1.91307	Up	877
Ptp.6511.1.S1_s_at	0.000617088	1.91211	Up	878
PtpAffx.219822.1.S1_s_at	0.000217425	1.91067	Up	879
PtpAffx.4889.5.A1_at	0.00393735	1.90875	Up	880
PtpAffx.5233.1.A1_at	0.000240794	1.9084	Up	881
PtpAffx.114257.1.S1_at	0.00229152	1.90721	Up	882
PtpAffx.160721.1.S1_s_at	0.000808995	1.9071	Up	883
Ptp.5193.1.S1_at	0.00233319	1.90666	Up	884
PtpAffx.206417.1.S1_at	3.65988e-05	1.90658	Up	885
Ptp.6685.1.S1_at	0.00277722	1.90581	Up	886
PtpAffx.4042.1.S1_at	7.26804e-05	1.90578	Up	887
Ptp.4024.1.S1_a_at	0.000564106	1.90549	Up	888
PtpAffx.27255.1.S1_at	4.48695e-05	1.90498	Up	889
PtpAffx.209128.1.S1_at	0.00251473	1.90458	Up	890
PtpAffx.201547.1.S1_at	0.00058844	1.90361	Up	891
PtpAffx.210519.1.S1_at	0.00463214	1.90337	Up	892
Ptp.6911.1.S1_s_at	0.000106382	1.90218	Up	893
Ptp.5966.1.S1_s_at	0.00205004	1.90198	Up	894
PtpAffx.203.1.S1_a_at	0.00261104	1.90162	Up	895
PtpAffx.103704.1.A1_at	0.000851942	1.89997	Up	896
PtpAffx.19778.1.S1_at	0.000131429	1.89662	Up	897
PtpAffx.151134.1.S1_at	0.00147262	1.89567	Up	898
PtpAffx.29245.1.A1_at	0.000209434	1.89529	Up	899
PtpAffx.19389.1.S1_at	1.09116e-05	1.89336	Up	900
PtpAffx.20351.2.S1_a_at	0.000717366	1.89224	Up	901
Ptp.3506.1.S1_at	0.0033715	1.89148	Up	902
PtpAffx.94756.1.S1_at	0.000165167	1.89036	Up	903
Ptp.6662.1.S1_x_at	0.00180036	1.89029	Up	904
PtpAffx.210559.1.S1_at	0.00599517	1.88956	Up	905
PtpAffx.25163.1.A1_at	0.000209999	1.88838	Up	906
PtpAffx.94825.1.A1_at	0.000855864	1.8841	Up	907
Ptp.2512.1.S1_s_at	8.13244e-05	1.88316	Up	908
PtpAffx.142669.1.S1_s_at	0.0042859	1.88309	Up	909
Ptp.2213.1.S1_at	4.93072e-07	1.88231	Up	910
PtpAffx.19059.1.A1_at	2.99749e-05	1.88052	Up	911
PtpAffx.159092.1.S1_at	7.73823e-06	1.88036	Up	912
PtpAffx.98699.2.S1_a_at	0.00224562	1.87914	Up	913
PtpAffx.213619.1.S1_s_at	0.000333096	1.87889	Up	914
PtpAffx.12056.3.S1_a_at	0.00448337	1.87825	Up	915
PtpAffx.223444.1.S1_at	0.00137542	1.87783	Up	916
Ptp.4956.1.A1_x_at	0.00053234	1.87733	Up	917
PtpAffx.219444.1.S1_at	0.000111103	1.87708	Up	918
PtpAffx.1172.3.S1_a_at	8.66598e-05	1.87701	Up	919
PtpAffx.11563.2.A1_a_at	0.000201957	1.87676	Up	920
PtpAffx.215172.1.S1_at	0.00446954	1.87657	Up	921
PtpAffx.58664.1.S1_at	0.000456507	1.87587	Up	922
PtpAffx.35127.1.A1_at	0.00129592	1.87331	Up	923
Ptp.5938.1.S1_at	0.000103085	1.87295	Up	924
Ptp.1682.1.A1_s_at	0.000156194	1.8715	Up	925
PtpAffx.211044.1.S1_s_at	0.00128802	1.86814	Up	926
PtpAffx.117115.1.S1_s_at	0.00316201	1.86647	Up	927
PtpAffx.212938.1.S1_at	0.00156238	1.86628	Up	928
PtpAffx.3724.2.A1_at	0.000901996	1.86546	Up	929
PtpAffx.124651.1.S1_at	0.0037141	1.86209	Up	930
PtpAffx.203713.1.S1_at	0.00189984	1.86037	Up	931
PtpAffx.200297.1.S1_at	4.2532e-05	1.85998	Up	932
Ptp.3608.1.S1_s_at	0.000143816	1.85991	Up	933
Ptp.2408.1.A1_at	0.000279857	1.85924	Up	934
PtpAffx.207785.1.S1_at	0.000639784	1.85874	Up	935
PtpAffx.48231.2.S1_s_at	0.000260702	1.85761	Up	936
PtpAffx.22667.1.A1_at	0.00479582	1.85679	Up	937
PtpAffx.137981.1.S1_a_at	0.000282716	1.8564	Up	938
PtpAffx.5634.1.A1_at	0.00083448	1.85622	Up	939
Ptp.3567.1.S1_s_at	0.000173917	1.85614	Up	940
PtpAffx.205646.1.S1_s_at	2.93588e-05	1.85575	Up	941
Ptp.4956.1.A1_at	0.000690903	1.85459	Up	942
PtpAffx.207326.1.S1_s_at	7.16335e-06	1.85445	Up	943
PtpAffx.23723.2.S1_a_at	0.0035423	1.85209	Up	944
PtpAffx.148045.1.S1_s_at	5.52685e-05	1.85037	Up	945
PtpAffx.454.6.A1_at	0.000999738	1.84762	Up	946
PtpAffx.728.2.A1_a_at	0.000450594	1.84726	Up	947
PtpAffx.202056.1.S1_x_at	0.000629383	1.84374	Up	948
Ptp.3337.1.S1_s_at	9.59817e-05	1.84191	Up	949
PtpAffx.111515.1.S1_at	0.00329262	1.8416	Up	950
Ptp.6617.1.S1_s_at	0.00196616	1.84126	Up	951
PtpAffx.206359.1.S1_x_at	0.000608406	1.84118	Up	952
PtpAffx.133379.1.A1_at	7.73141e-05	1.83937	Up	953
Ptp.7257.1.A1_at	0.000233113	1.83885	Up	954
PtpAffx.828.2.A1_at	0.00229117	1.83844	Up	955
PtpAffx.202613.1.S1_at	0.00181957	1.83733	Up	956
PtpAffx.217787.1.S1_at	0.00105879	1.83676	Up	957
PtpAffx.127155.1.A1_s_at	0.000382577	1.83644	Up	958
PtpAffx.85844.1.S1_at	3.61687e-05	1.83631	Up	959
Ptp.4832.2.A1_s_at	2.75387e-05	1.83476	Up	960
PtpAffx.212302.1.S1_x_at	0.00361888	1.83458	Up	961
Ptp.6373.1.S1_s_at	0.000187042	1.83315	Up	962
Ptp.8014.1.S1_at	5.11925e-05	1.83249	Up	963
PtpAffx.18098.2.S1_at	0.000798907	1.83233	Up	964
PtpAffx.146535.1.A1_at	0.00048061	1.83202	Up	965
PtpAffx.102073.1.A1_s_at	0.00108041	1.83179	Up	966
PtpAffx.215445.1.S1_at	0.00423822	1.83128	Up	967
PtpAffx.10532.1.S1_a_at	3.73152e-05	1.82841	Up	968
PtpAffx.76158.1.A1_at	0.000396765	1.82675	Up	969
PtpAffx.53050.1.S1_at	0.00426079	1.82638	Up	970
PtpAffx.213572.1.S1_at	0.00040608	1.82562	Up	971
Ptp.6638.1.S1_s_at	0.000145863	1.82478	Up	972
PtpAffx.148807.1.S1_at	0.00457512	1.82293	Up	973
PtpAffx.204567.1.S1_at	0.000533145	1.82231	Up	974
Ptp.677.1.A1_s_at	0.000940277	1.82087	Up	975
Ptp.3822.1.S1_s_at	0.00132312	1.81971	Up	976
PtpAffx.54632.1.S1_at	0.00136756	1.81862	Up	977
PtpAffx.61107.1.S1_at	0.000943743	1.8184	Up	978
Ptp.6984.1.S1_at	1.7156e-05	1.81783	Up	979
PtpAffx.11239.1.S1_s_at	0.000353918	1.81774	Up	980
PtpAffx.23169.1.A1_at	0.00239146	1.81671	Up	981
PtpAffx.7456.1.S1_at	8.65757e-06	1.81633	Up	982
PtpAffx.47353.1.S1_at	1.50074e-05	1.81434	Up	983
PtpAffx.223730.1.S1_x_at	0.0038352	1.81243	Up	984
PtpAffx.161408.1.S1_s_at	0.000474149	1.81196	Up	985
PtpAffx.219068.1.S1_at	4.78232e-05	1.8119	Up	986
Ptp.3469.1.S1_at	4.63543e-05	1.80931	Up	987
PtpAffx.4889.1.A1_s_at	0.00213602	1.80909	Up	988
PtpAffx.204476.1.S1_at	3.33034e-05	1.80862	Up	989
Ptp.503.1.S1_at	8.16775e-05	1.80822	Up	990
Ptp.4813.1.S1_s_at	0.000661099	1.80813	Up	991
PtpAffx.213357.1.S1_at	0.0012372	1.80778	Up	992
PtpAffx.206359.1.S1_at	0.000453938	1.80721	Up	993
PtpAffx.2048.2.S1_a_at	0.00337529	1.80708	Up	994
PtpAffx.4136.1.S1_at	8.5364e-06	1.807	Up	995
PtpAffx.129062.1.S1_at	0.00166924	1.8058	Up	996
PtpAffx.222847.1.S1_s_at	0.00196162	1.8057	Up	997
Ptp.6673.1.S1_at	0.00176628	1.80413	Up	998
PtpAffx.120369.1.S1_s_at	0.00169141	1.80206	Up	999
Ptp.4433.1.S1_at	0.00108737	1.80204	Up	1000
PtpAffx.206113.1.S1_at	0.000549863	1.80147	Up	1001
PtpAffx.249.221.S1_at	7.47876e-05	1.79763	Up	1002
PtpAffx.155681.1.S1_a_at	4.64859e-05	1.79551	Up	1003
PtpAffx.5394.1.A1_a_at	1.93054e-06	1.79543	Up	1004
PtpAffx.220787.1.S1_s_at	8.87011e-06	1.79489	Up	1005
Ptp.5203.1.S1_at	0.00181175	1.79319	Up	1006
PtpAffx.25163.2.A1_at	0.00126098	1.79155	Up	1007
PtpAffx.200780.1.S1_s_at	1.7001e-05	1.79153	Up	1008
PtpAffx.127722.1.A1_at	0.00013185	1.7911	Up	1009
PtpAffx.154816.1.S1_at	0.00117309	1.79101	Up	1010
PtpAffx.22220.2.A1_at	0.000242262	1.79069	Up	1011
Ptp.3889.1.S1_s_at	1.94961e-05	1.79017	Up	1012
PtpAffx.208960.1.S1_at	0.000698259	1.79015	Up	1013
Ptp.6906.1.A1_x_at	0.000119473	1.78981	Up	1014
PtpAffx.204605.1.S1_at	0.00130698	1.78906	Up	1015
PtpAffx.153388.1.A1_at	0.00110959	1.78861	Up	1016
PtpAffx.202190.1.S1_at	0.000263203	1.7886	Up	1017
PtpAffx.108518.1.A1_at	0.00270265	1.78837	Up	1018
Ptp.860.1.S1_s_at	0.000227764	1.78535	Up	1019
PtpAffx.205243.1.S1_at	0.000992928	1.78499	Up	1020
PtpAffx.163265.1.S1_s_at	0.000331309	1.78489	Up	1021
PtpAffx.211469.1.S1_at	0.000246664	1.78461	Up	1022
PtpAffx.34656.1.S1_at	0.00016286	1.78455	Up	1023
PtpAffx.4007.1.S1_a_at	2.50172e-05	1.78397	Up	1024
PtpAffx.218692.1.S1_at	7.28901e-05	1.78291	Up	1025
PtpAffx.203218.1.S1_x_at	0.000845717	1.78007	Up	1026
Ptp.6471.1.S1_at	4.12073e-06	1.77977	Up	1027
Ptp.4228.1.S1_at	0.000118708	1.77942	Up	1028
Ptp.1393.2.S1_s_at	1.91253e-05	1.77813	Up	1029
Ptp.7372.2.S1_a_at	0.00121509	1.77796	Up	1030
PtpAffx.112424.1.S1_s_at	4.92914e-05	1.7779	Up	1031
PtpAffx.213307.1.S1_at	0.0017724	1.77635	Up	1032
Ptp.1923.1.A1_s_at	0.000712208	1.77447	Up	1033
Ptp.4815.1.S1_s_at	4.35465e-05	1.77443	Up	1034
Ptp.846.1.A1_at	0.000120497	1.77425	Up	1035
PtpAffx.209231.1.S1_s_at	8.49865e-06	1.77343	Up	1036
PtpAffx.204253.1.S1_at	0.000323709	1.77336	Up	1037
PtpAffx.201879.1.S1_at	0.000267846	1.77223	Up	1038
PtpAffx.102643.1.S1_s_at	0.00356099	1.77211	Up	1039
PtpAffx.206683.1.S1_at	0.000134794	1.77176	Up	1040
PtpAffx.207685.1.S1_s_at	0.000897992	1.76948	Up	1041
PtpAffx.204395.1.S1_at	0.00473727	1.7688	Up	1042
PtpAffx.30380.1.S1_at	0.000498816	1.76724	Up	1043
PtpAffx.2216.2.S1_at	0.00487902	1.76708	Up	1044
PtpAffx.219.1.S1_at	0.000199684	1.76674	Up	1045
Ptp.7112.1.S1_at	3.97611e-05	1.76518	Up	1046
PtpAffx.58869.1.S1_at	0.00186041	1.76432	Up	1047
PtpAffx.101053.1.A1_at	0.0046162	1.76286	Up	1048
PtpAffx.133825.1.A1_at	0.00241043	1.76279	Up	1049
PtpAffx.202896.1.S1_at	0.000575938	1.76187	Up	1050
PtpAffx.249.218.S1_a_at	3.57026e-05	1.76022	Up	1051
PtpAffx.10210.1.S1_at	3.75947e-05	1.7598	Up	1052
PtpAffx.220516.1.S1_s_at	0.00322497	1.7596	Up	1053
PtpAffx.159420.1.A1_at	0.00154146	1.75818	Up	1054
PtpAffx.202178.1.S1_at	0.00254476	1.7567	Up	1055
PtpAffx.49323.2.S1_at	0.000980417	1.75567	Up	1056
PtpAffx.22220.2.A1_s_at	0.000593487	1.7549	Up	1057
PtpAffx.202567.1.S1_at	0.000539877	1.75411	Up	1058
PtpAffx.151763.1.A1_at	0.000432291	1.75241	Up	1059
PtpAffx.209252.1.S1_s_at	0.000409065	1.75229	Up	1060
Ptp.1349.1.A1_at	0.000200367	1.74941	Up	1061
Ptp.6414.1.S1_at	0.00026843	1.74839	Up	1062
PtpAffx.68482.1.A1_at	0.0017816	1.74657	Up	1063
PtpAffx.204265.1.S1_at	0.00604167	1.74499	Up	1064
PtpAffx.202560.1.S1_at	0.00350448	1.74495	Up	1065
PtpAffx.145571.1.S1_at	0.00420317	1.74348	Up	1066
PtpAffx.8448.3.A1_a_at	0.000202568	1.74229	Up	1067
PtpAffx.54186.1.S1_at	0.00151169	1.74107	Up	1068
PtpAffx.44969.1.S1_at	1.07348e-05	1.7407	Up	1069
Ptp.3883.1.S1_s_at	0.000619123	1.73989	Up	1070
PtpAffx.48017.1.S1_at	0.00287508	1.73931	Up	1071
Ptp.1579.1.S1_at	0.000902985	1.73901	Up	1072
PtpAffx.70652.1.A1_at	0.000479193	1.73894	Up	1073
Ptp.1596.1.A1_at	0.00157301	1.73872	Up	1074
Ptp.3644.1.S1_x_at	0.00144005	1.73801	Up	1075
Ptp.1585.1.S1_at	0.00173531	1.73718	Up	1076
PtpAffx.34354.1.S1_at	0.000223405	1.73653	Up	1077
PtpAffx.162559.1.S1_s_at	0.00116025	1.73592	Up	1078
PtpAffx.14528.1.A1_at	0.000607197	1.73461	Up	1079
PtpAffx.115086.1.A1_at	0.00346594	1.73423	Up	1080
PtpAffx.160389.1.A1_s_at	0.000845606	1.73348	Up	1081
PtpAffx.18462.1.S1_at	0.000170382	1.73337	Up	1082
PtpAffx.200885.1.S1_x_at	0.000996236	1.73274	Up	1083
PtpAffx.210768.1.S1_s_at	9.11027e-06	1.73185	Up	1084
PtpAffx.82948.1.A1_at	0.000632263	1.73155	Up	1085
Ptp.7433.1.S1_s_at	0.00056706	1.73135	Up	1086
Ptp.112.2.S1_a_at	0.00573287	1.72411	Up	1087
Ptp.6560.1.S1_at	0.00316541	1.72355	Up	1088
PtpAffx.11597.1.A1_at	6.81365e-05	1.72275	Up	1089
PtpAffx.213466.1.S1_x_at	0.00325448	1.72254	Up	1090
PtpAffx.39736.2.A1_a_at	0.00330478	1.72228	Up	1091
Ptp.2162.2.S1_s_at	0.000986624	1.72202	Up	1092
PtpAffx.7456.1.S1_s_at	1.68478e-05	1.72179	Up	1093
PtpAffx.219964.1.S1_at	2.81531e-05	1.72102	Up	1094
PtpAffx.201528.1.S1_at	8.71149e-05	1.71992	Up	1095
PtpAffx.249.218.S1_at	0.000308008	1.71913	Up	1096
Ptp.2258.1.S1_at	0.0038056	1.71854	Up	1097
PtpAffx.204875.1.S1_s_at	8.47269e-06	1.71813	Up	1098
PtpAffx.142310.1.S1_at	0.00069947	1.71767	Up	1099
PtpAffx.116932.1.S1_at	0.00619322	1.71708	Up	1100
PtpAffx.5968.2.S1_s_at	5.01397e-06	1.71566	Up	1101
Ptp.5849.1.S1_at	0.00291582	1.71413	Up	1102
PtpAffx.1108.2.A1_a_at	0.00374163	1.71396	Up	1103
PtpAffx.41533.1.A1_at	0.0024031	1.71365	Up	1104
PtpAffx.89060.1.S1_a_at	0.000104542	1.71319	Up	1105
PtpAffx.200666.1.S1_at	0.000237009	1.71275	Up	1106
Ptp.5237.1.S1_at	0.00373603	1.71108	Up	1107
Ptp.2428.1.S1_at	4.36443e-05	1.71025	Up	1108
PtpAffx.35738.1.A1_at	0.00169444	1.70984	Up	1109
PtpAffx.48017.2.S1_a_at	0.00455651	1.7082	Up	1110
PtpAffx.1269.1.A1_x_at	8.77277e-05	1.70631	Up	1111
Ptp.6561.1.S1_at	0.00072442	1.70581	Up	1112
PtpAffx.214552.1.S1_at	2.59185e-06	1.70427	Up	1113
PtpAffx.161577.1.S1_at	0.000393658	1.70378	Up	1114
PtpAffx.2848.2.A1_at	0.000198973	1.70374	Up	1115
Ptp.5695.1.S1_a_at	0.00012003	1.70366	Up	1116
PtpAffx.202395.1.S1_at	0.00568977	1.70322	Up	1117
PtpAffx.210750.1.S1_at	0.00318765	1.70284	Up	1118
Ptp.4481.1.S1_a_at	0.00516092	1.70161	Up	1119
PtpAffx.99498.1.S1_s_at	0.000334175	1.69834	Up	1120
Ptp.2176.1.S1_at	0.0029313	1.6964	Up	1121
PtpAffx.8343.2.A1_a_at	0.00186322	1.69294	Up	1122
PtpAffx.63792.1.A1_s_at	0.0012038	1.69235	Up	1123
Ptp.1854.1.S1_s_at	0.00425956	1.69173	Up	1124
Ptp.2517.1.S1_at	0.000807095	1.69061	Up	1125
Ptp.5399.1.S1_at	0.00187964	1.6893	Up	1126
Ptp.5237.2.A1_at	0.00407743	1.68835	Up	1127
PtpAffx.34396.1.S1_at	0.00334884	1.68786	Up	1128
PtpAffx.44969.1.S1_a_at	5.03659e-05	1.68783	Up	1129
PtpAffx.156807.1.S1_at	0.000157764	1.68754	Up	1130
PtpAffx.120762.1.A1_at	0.000686688	1.68693	Up	1131
PtpAffx.152705.1.A1_at	1.50226e-05	1.68691	Up	1132
PtpAffx.213268.1.S1_x_at	5.42683e-05	1.68623	Up	1133
Ptp.4078.1.S1_s_at	0.00460571	1.68617	Up	1134
PtpAffx.152157.1.S1_at	0.000193345	1.68508	Up	1135
PtpAffx.5409.1.A1_at	0.000596814	1.68447	Up	1136
Ptp.1572.1.A1_at	6.31589e-05	1.68327	Up	1137
PtpAffx.25940.1.S1_at	0.002005	1.68192	Up	1138
PtpAffx.155797.1.S1_at	0.000494594	1.68177	Up	1139
PtpAffx.86465.1.S1_at	0.00620373	1.68063	Up	1140
PtpAffx.202334.1.S1_at	0.000386334	1.67997	Up	1141
PtpAffx.274.2.S1_at	0.00209471	1.67601	Up	1142
PtpAffx.209866.1.S1_at	0.000521539	1.67501	Up	1143
PtpAffx.200985.1.S1_at	0.000368087	1.67456	Up	1144
PtpAffx.7681.1.A1_s_at	0.000107287	1.67445	Up	1145
PtpAffx.205108.1.S1_at	0.0029022	1.67256	Up	1146
Ptp.4526.1.A1_x_at	0.000939994	1.67254	Up	1147
PtpAffx.203047.1.S1_at	0.00186506	1.67134	Up	1148
PtpAffx.10771.1.S1_at	7.3122e-06	1.66923	Up	1149
PtpAffx.68796.1.S1_at	0.000149609	1.66892	Up	1150
PtpAffx.89175.1.A1_at	1.21616e-06	1.66861	Up	1151
PtpAffx.207482.1.S1_at	0.000124166	1.66816	Up	1152
Ptp.7372.2.S1_at	0.00141687	1.66778	Up	1153
PtpAffx.891.8.S1_at	0.000449261	1.66734	Up	1154
Ptp.5027.1.S1_at	4.77161e-05	1.66652	Up	1155
Ptp.2856.1.S1_at	0.00156451	1.6634	Up	1156
Ptp.3991.1.S1_s_at	0.00036552	1.66325	Up	1157
PtpAffx.103679.1.A1_at	0.000332717	1.66295	Up	1158
PtpAffx.156958.1.S1_at	0.00293669	1.66172	Up	1159
Ptp.548.1.S1_at	0.00378692	1.66162	Up	1160
Ptp.5818.1.S1_s_at	5.67946e-05	1.6615	Up	1161
PtpAffx.58827.1.S1_at	0.00173673	1.66114	Up	1162
PtpAffx.204643.1.S1_s_at	1.78025e-05	1.66106	Up	1163
PtpAffx.207806.1.S1_at	0.000541168	1.65978	Up	1164
PtpAffx.62683.1.A1_at	0.000164058	1.65934	Up	1165
Ptp.4170.1.S1_at	0.00026165	1.65785	Up	1166
Ptp.841.1.A1_at	1.22441e-06	1.65745	Up	1167
PtpAffx.223272.1.S1_at	0.000170159	1.65736	Up	1168
PtpAffx.217465.1.S1_s_at	0.0030609	1.65314	Up	1169
PtpAffx.113074.1.S1_s_at	2.78469e-06	1.65287	Up	1170
PtpAffx.37284.2.A1_a_at	8.62406e-05	1.65255	Up	1171
PtpAffx.204129.1.S1_at	0.00114511	1.65195	Up	1172
PtpAffx.19956.1.S1_at	0.000315172	1.65047	Up	1173
PtpAffx.98559.1.S1_at	9.3706e-05	1.64933	Up	1174
PtpAffx.62865.1.A1_at	0.000568069	1.64846	Up	1175
PtpAffx.9864.2.A1_a_at	0.002591	1.64818	Up	1176
PtpAffx.127060.1.A1_a_at	0.00310032	1.64776	Up	1177
PtpAffx.35127.1.A1_x_at	0.00168224	1.64721	Up	1178
PtpAffx.13760.1.S1_at	0.000104107	1.64635	Up	1179
Ptp.3644.1.S1_s_at	0.00243346	1.64469	Up	1180
PtpAffx.202648.1.S1_at	0.00177473	1.64466	Up	1181
PtpAffx.24476.1.S1_at	0.00174798	1.64449	Up	1182
PtpAffx.211740.1.S1_s_at	0.00205491	1.64403	Up	1183
PtpAffx.4886.1.S1_a_at	4.99876e-05	1.64331	Up	1184
PtpAffx.68024.1.S1_at	0.0061404	1.64302	Up	1185
Ptp.829.1.A1_at	0.00168784	1.64149	Up	1186
PtpAffx.205217.1.S1_at	2.18157e-05	1.64094	Up	1187
Ptp.1041.1.S1_at	0.00370362	1.64045	Up	1188
Ptp.5972.1.S1_s_at	4.29868e-05	1.63987	Up	1189
Ptp.1591.1.S1_at	0.00165705	1.63652	Up	1190
Ptp.5315.1.S1_s_at	0.000498186	1.63546	Up	1191
Ptp.4305.1.S1_s_at	0.00111745	1.63428	Up	1192
PtpAffx.10960.1.S1_at	0.000212007	1.63393	Up	1193
Ptp.4023.1.S1_at	0.00128302	1.63327	Up	1194
PtpAffx.833.1.A1_at	0.00578549	1.63225	Up	1195
Ptp.559.1.S1_s_at	0.0060538	1.63207	Up	1196
PtpAffx.24775.2.A1_s_at	0.00635372	1.63169	Up	1197
Ptp.3161.1.S1_s_at	0.00428434	1.63131	Up	1198
PtpAffx.213466.1.S1_at	0.000117846	1.62988	Up	1199
PtpAffx.200973.1.S1_at	0.000921791	1.62896	Up	1200
PtpAffx.11571.1.S1_at	5.57802e-05	1.62883	Up	1201
PtpAffx.81472.1.S1_at	0.000926414	1.62874	Up	1202
PtpAffx.14325.2.A1_a_at	0.00110722	1.62841	Up	1203
PtpAffx.7814.1.S1_at	1.15847e-06	1.6259	Up	1204
PtpAffx.201980.1.S1_at	0.00244373	1.62587	Up	1205
PtpAffx.49535.1.A1_at	8.74255e-05	1.62569	Up	1206
PtpAffx.210872.1.S1_s_at	0.00143532	1.62391	Up	1207
PtpAffx.23723.3.S1_a_at	0.000728964	1.62264	Up	1208
Ptp.4749.1.S1_at	0.000401366	1.62157	Up	1209
PtpAffx.211494.1.S1_at	0.000300942	1.62053	Up	1210
Ptp.1854.2.S1_s_at	0.000695826	1.6202	Up	1211
PtpAffx.14737.1.A1_s_at	0.00127704	1.61993	Up	1212
PtpAffx.5241.1.S1_at	0.000968114	1.61954	Up	1213
PtpAffx.36031.1.S1_at	0.00261027	1.61914	Up	1214
Ptp.4217.2.S1_s_at	0.000262103	1.61913	Up	1215
Ptp.5498.1.S1_s_at	0.000180946	1.61911	Up	1216
Ptp.4478.1.S1_s_at	0.000750753	1.61862	Up	1217
PtpAffx.86833.1.A1_at	0.00139173	1.61781	Up	1218
PtpAffx.202671.1.S1_at	1.28982e-05	1.61687	Up	1219
PtpAffx.61177.1.A1_at	8.39842e-05	1.61676	Up	1220
PtpAffx.2344.1.S1_at	2.39962e-05	1.61609	Up	1221
Ptp.5931.1.S1_at	0.00190021	1.6153	Up	1222
PtpAffx.5772.3.A1_at	0.00451966	1.61362	Up	1223
PtpAffx.1237.1.A1_s_at	0.000325854	1.61355	Up	1224
PtpAffx.140896.2.A1_at	0.00142094	1.61262	Up	1225
PtpAffx.201316.1.S1_at	2.30257e-05	1.61217	Up	1226
PtpAffx.7681.4.S1_at	2.00293e-05	1.61207	Up	1227
PtpAffx.39649.1.S1_s_at	0.00118129	1.61119	Up	1228
Ptp.7773.1.S1_s_at	0.00209347	1.61096	Up	1229
PtpAffx.38430.1.S1_at	0.00528733	1.60959	Up	1230
PtpAffx.157114.1.S1_at	0.000554534	1.60898	Up	1231
Ptp.5678.1.S1_at	0.0027055	1.60883	Up	1232
PtpAffx.204130.1.S1_at	0.000544364	1.60828	Up	1233
PtpAffx.107256.1.S1_s_at	0.00185599	1.60705	Up	1234
PtpAffx.68426.1.S1_at	2.46927e-06	1.60564	Up	1235
Ptp.6803.1.S1_at	0.00156006	1.60532	Up	1236
PtpAffx.105219.1.S1_at	7.29787e-05	1.60502	Up	1237
PtpAffx.223380.1.S1_at	0.00614433	1.60323	Up	1238
PtpAffx.36424.1.A1_at	0.000359776	1.60323	Up	1239
PtpAffx.618.9.S1_s_at	0.000408055	1.60224	Up	1240
Ptp.5208.2.A1_a_at	0.00280191	1.60107	Up	1241
Ptp.2503.1.S1_at	0.00420378	1.5992	Up	1242
PtpAffx.24373.1.S1_s_at	0.00162369	1.5987	Up	1243
Ptp.5548.1.S1_s_at	0.00024127	1.59851	Up	1244
PtpAffx.47524.1.S1_at	0.000526118	1.59752	Up	1245
PtpAffx.94530.1.A1_at	0.00231101	1.59721	Up	1246
Ptp.1303.1.S1_at	0.000373221	1.59677	Up	1247
PtpAffx.8448.3.A1_at	0.00298638	1.59672	Up	1248
Ptp.146.1.S1_at	0.000223264	1.59629	Up	1249
PtpAffx.204366.1.S1_at	8.88459e-05	1.59629	Up	1250
Ptp.2159.1.S1_s_at	0.00160249	1.5943	Up	1251
PtpAffx.66238.1.S1_at	0.000834411	1.59426	Up	1252
PtpAffx.117202.1.A1_at	0.000126243	1.59294	Up	1253
PtpAffx.211636.1.S1_at	0.000674602	1.59273	Up	1254
PtpAffx.151497.2.S1_at	0.00387027	1.58995	Up	1255
Ptp.286.1.A1_at	0.000894265	1.58878	Up	1256
PtpAffx.214209.1.S1_at	0.00486861	1.58844	Up	1257
Ptp.7847.1.S1_s_at	0.000180133	1.58798	Up	1258
PtpAffx.14950.1.S1_at	0.000414139	1.58734	Up	1259
Ptp.1497.2.S1_x_at	1.83293e-05	1.58554	Up	1260
Ptp.8134.2.S1_a_at	0.00069105	1.58505	Up	1261
Ptp.7128.1.S1_at	0.00463573	1.58464	Up	1262
PtpAffx.107857.1.A1_s_at	0.00332647	1.58293	Up	1263
PtpAffx.653.22.S1_at	0.00232588	1.582	Up	1264
PtpAffx.86064.1.S1_at	0.00379724	1.58122	Up	1265
PtpAffx.203395.1.S1_at	0.00281553	1.5807	Up	1266
PtpAffx.142909.1.S1_s_at	0.000714676	1.58068	Up	1267
Ptp.4220.2.S1_a_at	0.000675599	1.57965	Up	1268
PtpAffx.154239.1.S1_at	0.000287454	1.5796	Up	1269
PtpAffx.154622.1.S1_at	0.000481415	1.57946	Up	1270
PtpAffx.32229.1.S1_at	0.00585969	1.57939	Up	1271
PtpAffx.201330.1.S1_at	0.000468621	1.57794	Up	1272
PtpAffx.11009.2.S1_at	0.0030245	1.57582	Up	1273
PtpAffx.215444.1.S1_at	0.000815887	1.5756	Up	1274
Ptp.5709.1.S1_s_at	0.000202374	1.57545	Up	1275
Ptp.4342.1.S1_at	0.00268062	1.57534	Up	1276
PtpAffx.72296.1.S1_s_at	0.00039415	1.57513	Up	1277
PtpAffx.96651.1.S1_at	0.00042785	1.57421	Up	1278
PtpAffx.2465.1.S1_at	6.17396e-05	1.57384	Up	1279
PtpAffx.17690.1.S1_a_at	0.00201821	1.57354	Up	1280
PtpAffx.44971.1.S1_at	0.00453194	1.57341	Up	1281
PtpAffx.1589.1.S1_a_at	0.00137454	1.57306	Up	1282
PtpAffx.211847.1.S1_at	0.000279582	1.57177	Up	1283
PtpAffx.41319.1.S1_a_at	0.000365519	1.57154	Up	1284
PtpAffx.100443.1.S1_at	0.000417115	1.57146	Up	1285
PtpAffx.43798.1.A1_a_at	0.00135703	1.57139	Up	1286
PtpAffx.5762.1.S1_s_at	0.000660973	1.56949	Up	1287
PtpAffx.10386.1.S1_at	0.00348777	1.56884	Up	1288
Ptp.4420.1.S1_s_at	0.00165622	1.56849	Up	1289
PtpAffx.201688.1.S1_at	0.00339404	1.56828	Up	1290
PtpAffx.219826.1.S1_at	0.000571237	1.56799	Up	1291
PtpAffx.7188.1.A1_at	2.55621e-05	1.56796	Up	1292
PtpAffx.224381.1.S1_s_at	0.0048417	1.56778	Up	1293
PtpAffx.103505.1.S1_at	2.99689e-05	1.56701	Up	1294
PtpAffx.201925.1.S1_at	0.000138048	1.56628	Up	1295
Ptp.5958.1.S1_s_at	0.000237759	1.56547	Up	1296
PtpAffx.37138.1.S1_s_at	0.000689118	1.56421	Up	1297
PtpAffx.1205.3.S1_s_at	0.00414078	1.56367	Up	1298
PtpAffx.73869.1.S1_at	0.00376291	1.5635	Up	1299
Ptp.6347.1.S1_s_at	0.00346334	1.56226	Up	1300
PtpAffx.207437.1.S1_at	2.95754e-05	1.56168	Up	1301
PtpAffx.7681.3.A1_x_at	3.83574e-05	1.56116	Up	1302
Ptp.2713.1.S1_at	3.178e-05	1.56044	Up	1303
Ptp.4200.1.S1_s_at	0.0033869	1.56041	Up	1304
Ptp.5443.1.S1_s_at	0.000893034	1.56041	Up	1305
PtpAffx.127520.1.A1_at	0.001397	1.55962	Up	1306
PtpAffx.50488.1.A1_at	2.138e-05	1.55957	Up	1307
PtpAffx.133200.1.S1_at	0.00106296	1.5591	Up	1308
PtpAffx.204550.1.S1_at	0.00032559	1.55823	Up	1309
PtpAffx.61932.1.A1_at	4.65192e-05	1.55793	Up	1310
PtpAffx.116088.1.S1_at	5.445e-06	1.55669	Up	1311
PtpAffx.57734.1.S1_at	0.00027811	1.55561	Up	1312
PtpAffx.39070.1.S1_at	0.00560873	1.55533	Up	1313
PtpAffx.2551.1.S1_at	0.00260794	1.55494	Up	1314
PtpAffx.83319.1.S1_s_at	5.73466e-05	1.55484	Up	1315
Ptp.5932.1.S1_s_at	3.48282e-05	1.55482	Up	1316
Ptp.1996.1.S1_s_at	3.62238e-05	1.55372	Up	1317
PtpAffx.54389.3.S1_a_at	0.000111379	1.55356	Up	1318
PtpAffx.1659.1.A1_s_at	0.000182597	1.5525	Up	1319
Ptp.3969.1.S1_s_at	8.35158e-07	1.55206	Up	1320
Ptp.3148.1.S1_s_at	5.51013e-05	1.5515	Up	1321
PtpAffx.203150.1.S1_at	2.11198e-06	1.55133	Up	1322
PtpAffx.32381.1.S1_s_at	0.00234147	1.55024	Up	1323
PtpAffx.216286.1.S1_s_at	0.000230553	1.54984	Up	1324
PtpAffx.12745.2.A1_at	0.00206599	1.54897	Up	1325
Ptp.2875.1.S1_at	0.00410301	1.54881	Up	1326
PtpAffx.29323.1.A1_s_at	0.00106856	1.54869	Up	1327
PtpAffx.206920.1.S1_at	0.00328624	1.5475	Up	1328
PtpAffx.200742.1.S1_at	0.00502226	1.54691	Up	1329
PtpAffx.1564.1.A1_at	0.00105714	1.5456	Up	1330
PtpAffx.2045.1.S1_at	0.000385743	1.54417	Up	1331
PtpAffx.123170.1.S1_at	0.000276472	1.54388	Up	1332
PtpAffx.13059.1.S1_s_at	0.00409139	1.54379	Up	1333
PtpAffx.212188.1.S1_at	0.0023388	1.54376	Up	1334
Ptp.763.1.S1_s_at	0.00579997	1.54351	Up	1335
Ptp.6726.1.S1_s_at	0.000236033	1.54197	Up	1336
PtpAffx.155642.1.S1_at	0.000558912	1.54189	Up	1337
PtpAffx.18870.1.S1_at	0.000717827	1.54082	Up	1338
PtpAffx.202884.1.S1_x_at	0.00469763	1.54053	Up	1339
PtpAffx.216874.1.S1_s_at	0.00260668	1.53967	Up	1340
PtpAffx.69484.1.A1_at	2.00453e-05	1.5386	Up	1341
PtpAffx.213725.1.S1_at	0.000668498	1.53811	Up	1342
PtpAffx.224146.1.S1_at	0.000335149	1.53802	Up	1343
PtpAffx.202149.1.S1_at	0.000465364	1.53785	Up	1344
Ptp.7225.1.S1_at	0.00532426	1.53747	Up	1345
PtpAffx.211669.1.S1_at	0.000105922	1.53742	Up	1346
PtpAffx.209244.1.S1_s_at	0.000670512	1.53714	Up	1347
Ptp.2948.1.S1_at	0.00335177	1.53663	Up	1348
PtpAffx.161248.1.S1_s_at	0.000552254	1.5356	Up	1349
Ptp.3563.1.S1_at	0.000136446	1.53485	Up	1350
PtpAffx.30291.1.A1_at	0.00219324	1.53479	Up	1351
PtpAffx.33750.1.A1_at	0.000616584	1.53361	Up	1352
Ptp.1405.1.S1_at	7.34072e-05	1.53237	Up	1353
PtpAffx.209427.1.S1_at	0.00119563	1.53231	Up	1354
PtpAffx.10090.1.S1_at	0.00103945	1.53129	Up	1355
PtpAffx.23050.1.A1_at	0.00487424	1.53089	Up	1356
PtpAffx.117628.1.S1_at	0.00389731	1.53028	Up	1357
PtpAffx.25964.1.S1_s_at	0.003616	1.5266	Up	1358
PtpAffx.38280.1.S1_at	4.97775e-07	1.52659	Up	1359
PtpAffx.80252.1.S1_at	0.00251268	1.52605	Up	1360
Ptp.7363.1.S1_at	0.00029727	1.52565	Up	1361
PtpAffx.206184.1.S1_at	4.15239e-05	1.52565	Up	1362
PtpAffx.208430.1.S1_at	0.000320274	1.52536	Up	1363
PtpAffx.112731.1.A1_at	0.00166935	1.5252	Up	1364
Ptp.3481.1.A1_at	0.00219138	1.52469	Up	1365
PtpAffx.94889.1.A1_s_at	0.00054647	1.5243	Up	1366
PtpAffx.1122.1.S1_a_at	4.76418e-07	1.52369	Up	1367
Ptp.2904.1.S1_s_at	0.00132568	1.52307	Up	1368
Ptp.4301.1.S1_s_at	5.90035e-05	1.5229	Up	1369
PtpAffx.26858.1.S1_at	0.000664725	1.52242	Up	1370
Ptp.775.1.S1_x_at	8.50815e-06	1.52175	Up	1371
PtpAffx.206470.1.S1_at	0.000228216	1.52068	Up	1372
PtpAffx.209231.1.S1_at	9.18733e-05	1.52016	Up	1373
PtpAffx.210744.1.S1_at	0.0019052	1.51992	Up	1374
PtpAffx.76658.1.S1_s_at	8.54277e-05	1.51806	Up	1375
PtpAffx.12342.2.S1_s_at	1.94528e-05	1.51738	Up	1376
PtpAffx.72177.1.A1_at	0.000384385	1.5169	Up	1377
PtpAffx.208110.1.S1_s_at	0.00609224	1.51679	Up	1378
PtpAffx.200032.1.S1_at	0.00539167	1.5166	Up	1379
Ptp.5277.1.S1_s_at	0.000801513	1.51624	Up	1380
Ptp.3210.1.S1_at	0.00485576	1.51571	Up	1381
PtpAffx.16305.1.S1_at	0.00144032	1.51549	Up	1382
PtpAffx.11317.2.A1_a_at	0.000252415	1.51504	Up	1383
PtpAffx.221231.1.S1_s_at	0.00239958	1.51482	Up	1384
PtpAffx.147079.1.A1_at	0.000205599	1.51421	Up	1385
PtpAffx.5133.1.A1_at	0.000485572	1.51282	Up	1386
PtpAffx.77720.1.A1_at	0.00260356	1.512	Up	1387
Ptp.7373.1.S1_s_at	0.00122727	1.51135	Up	1388
PtpAffx.11556.1.A1_at	0.000110841	1.51088	Up	1389
PtpAffx.205966.1.S1_at	0.00192295	1.50868	Up	1390
PtpAffx.200341.1.S1_at	0.000216729	1.50846	Up	1391
PtpAffx.209791.1.S1_s_at	0.000575534	1.50727	Up	1392
PtpAffx.4687.2.S1_s_at	0.0056444	1.50727	Up	1393
PtpAffx.221989.1.S1_at	3.54247e-05	1.50681	Up	1394
PtpAffx.221171.1.S1_at	6.1156e-06	1.50607	Up	1395
PtpAffx.204586.1.S1_at	1.59353e-05	1.50537	Up	1396
Ptp.5598.1.S1_s_at	3.95365e-05	1.50537	Up	1397
PtpAffx.200885.1.S1_at	0.000739761	1.50481	Up	1398
Ptp.6482.1.S1_s_at	0.00075087	1.50452	Up	1399
PtpAffx.206619.1.S1_at	0.000123669	1.5036	Up	1400
PtpAffx.1615.3.S1_s_at	0.00433875	1.50358	Up	1401
PtpAffx.201830.1.S1_s_at	0.00112958	1.50326	Up	1402
PtpAffx.206681.1.S1_at	0.000541281	1.5031	Up	1403
PtpAffx.146249.1.S1_s_at	0.00495354	1.50286	Up	1404
PtpAffx.5859.1.S1_at	0.000246814	1.50236	Up	1405
PtpAffx.161857.1.A1_at	0.00145636	1.50149	Up	1406
PtpAffx.214474.1.S1_at	0.000567473	1.50069	Up	1407
PtpAffx.5409.1.A1_a_at	5.39046e-05	1.49971	Up	1408
PtpAffx.6105.3.S1_at	0.000849701	1.49933	Up	1409
Ptp.456.1.S1_s_at	0.000117846	1.49898	Up	1410
PtpAffx.63140.2.S1_s_at	0.000146976	1.49882	Up	1411
PtpAffx.7245.1.A1_a_at	0.00426885	1.49816	Up	1412
PtpAffx.153202.1.A1_s_at	0.00113837	1.49695	Up	1413
PtpAffx.135961.2.A1_at	0.00231409	1.49629	Up	1414
PtpAffx.212973.1.S1_at	0.000970071	1.49609	Up	1415
PtpAffx.3173.1.S1_a_at	0.000543248	1.49528	Up	1416
PtpAffx.223380.1.S1_s_at	8.39899e-06	1.49513	Up	1417
PtpAffx.221046.1.S1_at	0.0002063	1.49451	Up	1418
PtpAffx.12919.1.A1_at	0.00516093	1.49313	Up	1419
Ptp.1075.1.A1_a_at	0.000337639	1.49211	Up	1420
Ptp.961.1.A1_at	0.000661774	1.49191	Up	1421
PtpAffx.25457.3.S1_a_at	0.000948159	1.49187	Up	1422
Ptp.1049.1.S1_at	1.90347e-05	1.49182	Up	1423
Ptp.5922.1.S1_s_at	0.00199315	1.4899	Up	1424
PtpAffx.159780.1.A1_at	0.000759264	1.48961	Up	1425
PtpAffx.71404.1.A1_at	0.00140994	1.48929	Up	1426
Ptp.2646.1.S1_x_at	0.0028298	1.48902	Up	1427
Ptp.5817.1.S1_at	0.00131906	1.489	Up	1428
PtpAffx.210515.1.S1_at	0.00386888	1.48889	Up	1429
PtpAffx.85649.1.S1_at	0.000273101	1.48828	Up	1430
PtpAffx.5347.1.S1_at	0.000724901	1.48806	Up	1431
PtpAffx.124689.1.S1_at	0.00139541	1.48474	Up	1432
Ptp.3711.1.S1_s_at	0.00292137	1.48437	Up	1433
PtpAffx.207323.1.S1_s_at	0.00185072	1.48424	Up	1434
PtpAffx.6695.1.S1_at	0.00156671	1.48339	Up	1435
Ptp.6951.1.S1_at	0.00158891	1.48234	Up	1436
PtpAffx.133752.1.A1_at	0.00234294	1.48182	Up	1437
PtpAffx.43599.1.A1_a_at	0.000293094	1.48175	Up	1438
PtpAffx.206208.1.S1_at	0.000580359	1.4814	Up	1439
PtpAffx.206063.1.S1_at	0.000973481	1.48119	Up	1440
Ptp.4673.1.S1_at	0.000126967	1.48095	Up	1441
PtpAffx.23940.2.S1_a_at	0.000150086	1.4801	Up	1442
PtpAffx.37259.1.A1_a_at	2.4752e-06	1.47951	Up	1443
Ptp.5292.1.S1_s_at	0.000469796	1.47876	Up	1444
PtpAffx.8675.1.S1_at	3.76836e-05	1.4786	Up	1445
Ptp.3469.1.S1_s_at	0.000324815	1.47693	Up	1446
Ptp.2404.1.S1_at	0.000980207	1.4766	Up	1447
PtpAffx.144402.1.S1_at	0.00417647	1.47451	Up	1448
Ptp.912.3.A1_a_at	0.000846598	1.47429	Up	1449
PtpAffx.63840.1.A1_s_at	0.000523102	1.47349	Up	1450
PtpAffx.145296.1.A1_a_at	0.00356171	1.47249	Up	1451
PtpAffx.59736.1.S1_at	0.00375194	1.47209	Up	1452
Ptp.5915.1.S1_s_at	0.0047954	1.47161	Up	1453
PtpAffx.86686.1.S1_at	0.00509787	1.47153	Up	1454
PtpAffx.12037.1.A1_s_at	0.000896089	1.47006	Up	1455
PtpAffx.15379.1.S1_at	0.00309073	1.46925	Up	1456
Ptp.6442.1.S1_at	0.000606137	1.46911	Up	1457
PtpAffx.205263.1.S1_x_at	0.000635728	1.46888	Up	1458
PtpAffx.221294.1.S1_at	0.00175626	1.4687	Up	1459
PtpAffx.204472.1.S1_at	0.00320268	1.46846	Up	1460
PtpAffx.72170.1.A1_at	5.12085e-05	1.46843	Up	1461
PtpAffx.200924.1.S1_at	0.00232932	1.46839	Up	1462
Ptp.6986.1.S1_at	0.000276879	1.46822	Up	1463
PtpAffx.249.496.A1_s_at	6.76809e-07	1.46745	Up	1464
Ptp.6167.1.S1_at	0.000768166	1.46679	Up	1465
PtpAffx.30399.1.S1_at	0.000101386	1.46671	Up	1466
PtpAffx.3461.1.S1_at	0.00309974	1.46612	Up	1467
PtpAffx.206014.1.S1_at	4.47587e-05	1.46516	Up	1468
Ptp.4024.1.S1_at	0.0042981	1.46176	Up	1469
PtpAffx.11164.1.A1_a_at	0.000168307	1.46135	Up	1470
PtpAffx.2548.2.A1_s_at	0.00196402	1.46028	Up	1471
PtpAffx.210358.1.S1_s_at	0.00245024	1.45967	Up	1472
Ptp.5974.1.S1_s_at	0.0010707	1.45871	Up	1473
PtpAffx.5738.1.S1_at	2.97185e-05	1.45845	Up	1474
Ptp.6449.1.S1_at	0.00123961	1.45774	Up	1475
PtpAffx.205483.1.S1_at	4.18774e-05	1.45765	Up	1476
PtpAffx.7998.1.A1_at	5.22826e-06	1.45741	Up	1477
PtpAffx.11271.1.S1_a_at	4.35688e-06	1.45694	Up	1478
PtpAffx.10604.2.S1_s_at	0.000677766	1.45672	Up	1479
PtpAffx.159811.1.A1_s_at	7.37812e-06	1.45614	Up	1480
PtpAffx.36779.2.A1_a_at	0.00392254	1.45436	Up	1481
PtpAffx.127443.1.A1_at	0.0062804	1.45414	Up	1482
PtpAffx.202674.1.S1_s_at	0.00141312	1.45404	Up	1483
PtpAffx.6950.1.S1_at	0.000734025	1.45231	Up	1484
PtpAffx.209503.1.S1_s_at	0.000855258	1.45058	Up	1485
Ptp.5458.1.S1_at	7.96584e-06	1.45049	Up	1486
PtpAffx.128497.1.S1_at	0.000445248	1.45033	Up	1487
PtpAffx.274.1.S1_a_at	0.00157358	1.44917	Up	1488
Ptp.4703.1.S1_at	0.000824905	1.44908	Up	1489
PtpAffx.95107.1.A1_s_at	0.00215034	1.44894	Up	1490
PtpAffx.37920.1.A1_at	0.000988977	1.44777	Up	1491
Ptp.3659.1.A1_s_at	0.0001948	1.4476	Up	1492
Ptp.4650.1.S1_at	0.0033469	1.44656	Up	1493
PtpAffx.161392.1.S1_s_at	0.00198514	1.44654	Up	1494
Ptp.3392.1.A1_s_at	0.000908395	1.44649	Up	1495
PtpAffx.85178.1.S1_at	0.000150565	1.44542	Up	1496
PtpAffx.150078.1.S1_s_at	0.00210995	1.44506	Up	1497
PtpAffx.201111.1.S1_at	2.525e-05	1.44423	Up	1498
PtpAffx.108312.1.A1_s_at	0.000232533	1.44357	Up	1499
PtpAffx.19705.1.A1_at	0.00127539	1.44307	Up	1500
PtpAffx.11619.1.S1_at	1.33748e-05	1.44222	Up	1501
PtpAffx.64102.1.S1_s_at	4.32259e-06	1.44197	Up	1502
PtpAffx.223284.1.S1_at	0.000844901	1.44089	Up	1503
PtpAffx.161342.1.S1_s_at	0.00138559	1.43924	Up	1504
PtpAffx.210190.1.S1_at	0.00133588	1.4369	Up	1505
PtpAffx.57990.1.A1_s_at	0.00022149	1.43675	Up	1506
PtpAffx.154543.1.A1_a_at	1.3468e-05	1.43624	Up	1507
Ptp.3015.1.A1_at	0.00305664	1.43528	Up	1508
PtpAffx.109384.1.A1_at	0.00334788	1.4351	Up	1509
Ptp.213.1.S1_a_at	9.64209e-05	1.4344	Up	1510
Ptp.6485.1.S1_s_at	0.000597001	1.43364	Up	1511
PtpAffx.203116.1.S1_at	0.00213155	1.43335	Up	1512
PtpAffx.19798.1.S1_s_at	0.00128066	1.4329	Up	1513
PtpAffx.137981.1.S1_at	0.000408609	1.43283	Up	1514
PtpAffx.128617.1.S1_at	0.000224282	1.43265	Up	1515
PtpAffx.4634.1.A1_at	0.00197235	1.43244	Up	1516
PtpAffx.59002.1.S1_s_at	0.00313178	1.43218	Up	1517
PtpAffx.7753.1.A1_a_at	0.000586984	1.43076	Up	1518
PtpAffx.155365.1.S1_s_at	0.0014948	1.43055	Up	1519
Ptp.1290.1.A1_at	8.02909e-05	1.43049	Up	1520
PtpAffx.33101.2.S1_s_at	0.00614452	1.42994	Up	1521
PtpAffx.211561.1.S1_at	0.00222321	1.42976	Up	1522
PtpAffx.911.1.A1_at	0.00199477	1.42973	Up	1523
PtpAffx.208435.1.S1_at	0.00324584	1.42797	Up	1524
PtpAffx.47143.1.S1_at	0.00140854	1.42786	Up	1525
PtpAffx.139950.1.A1_at	0.00215294	1.42746	Up	1526
PtpAffx.68118.1.S1_at	0.000127843	1.42613	Up	1527
PtpAffx.141271.1.A1_at	0.00109876	1.4239	Up	1528
PtpAffx.10157.1.A1_a_at	0.00264092	1.42335	Up	1529
Ptp.3267.1.S1_at	0.00442779	1.42097	Up	1530
PtpAffx.35127.2.A1_s_at	0.00054329	1.42088	Up	1531
PtpAffx.59594.1.S1_s_at	0.00305769	1.42073	Up	1532
Ptp.1870.1.A1_at	0.00407777	1.4193	Up	1533
Ptp.66.1.S1_at	0.00103116	1.41865	Up	1534
PtpAffx.61991.2.S1_s_at	0.000549345	1.41799	Up	1535
PtpAffx.14710.2.S1_s_at	0.000100593	1.41796	Up	1536
PtpAffx.204967.1.S1_at	0.000857235	1.41666	Up	1537
PtpAffx.58910.2.A1_a_at	0.00119228	1.41648	Up	1538
PtpAffx.2788.2.S1_a_at	1.5511e-05	1.41597	Up	1539
Ptp.5202.1.A1_a_at	0.00333814	1.4154	Up	1540
PtpAffx.2901.3.S1_at	0.00134278	1.41482	Up	1541
PtpAffx.215872.1.S1_at	0.00525729	1.41446	Up	1542
Ptp.3954.1.S1_a_at	0.00331943	1.41412	Up	1543
PtpAffx.208786.1.S1_at	0.00119533	1.41411	Up	1544
PtpAffx.1035.1.A1_at	0.00478792	1.41344	Up	1545
Ptp.5779.1.S1_s_at	0.000123531	1.41323	Up	1546
PtpAffx.26613.1.S1_at	0.000320581	1.412	Up	1547
PtpAffx.5989.1.S1_s_at	1.00775e-05	1.41114	Up	1548
PtpAffx.38035.1.A1_s_at	0.00555204	1.41083	Up	1549
Ptp.2339.1.S1_at	0.000339743	1.41074	Up	1550
PtpAffx.87154.1.A1_at	0.00178103	1.40967	Up	1551
PtpAffx.213546.1.S1_s_at	0.000885873	1.40904	Up	1552
PtpAffx.23468.1.S1_at	0.00284423	1.40877	Up	1553
PtpAffx.150025.1.S1_s_at	0.00104538	1.40824	Up	1554
PtpAffx.218560.1.S1_s_at	0.000200187	1.4081	Up	1555
PtpAffx.157928.1.S1_at	0.000805476	1.40777	Up	1556
Ptp.556.1.A1_s_at	0.00192833	1.40776	Up	1557
PtpAffx.208210.1.S1_x_at	0.00231849	1.40768	Up	1558
PtpAffx.9095.1.S1_at	0.000673803	1.40738	Up	1559
Ptp.6568.1.S1_at	0.00280106	1.40605	Up	1560
PtpAffx.22649.2.S1_a_at	0.000289826	1.40601	Up	1561
Ptp.2754.1.A1_a_at	0.0012027	1.40498	Up	1562
PtpAffx.34866.1.A1_s_at	5.97151e-06	1.40277	Up	1563
PtpAffx.213213.1.S1_at	0.00198485	1.40273	Up	1564
Ptp.782.1.S1_at	0.00233261	1.40223	Up	1565
PtpAffx.19322.1.S1_s_at	0.000342477	1.40178	Up	1566
Ptp.5208.1.S1_at	0.000814005	1.4012	Up	1567
PtpAffx.49441.1.A1_at	0.000840743	1.40109	Up	1568
PtpAffx.61572.1.S1_at	0.00034887	1.40078	Up	1569
PtpAffx.26991.3.S1_a_at	0.000129749	1.40052	Up	1570
Ptp.6481.1.S1_s_at	0.000307834	1.3992	Up	1571
PtpAffx.6368.1.S1_at	0.00153431	1.39831	Up	1572
PtpAffx.63611.1.A1_at	3.58261e-05	1.39732	Up	1573
PtpAffx.51910.1.S1_at	0.00119821	1.39644	Up	1574
Ptp.4050.11.A1_at	0.000211551	1.39629	Up	1575
PtpAffx.131105.1.S1_at	0.000189125	1.39604	Up	1576
Ptp.4909.2.S1_s_at	0.00075961	1.39574	Up	1577
Ptp.3793.1.S1_s_at	0.000125092	1.39551	Up	1578
PtpAffx.59020.1.A1_at	0.000328936	1.39522	Up	1579
PtpAffx.25004.4.S1_a_at	0.00447166	1.39512	Up	1580
PtpAffx.50144.3.A1_a_at	0.00332214	1.39483	Up	1581
PtpAffx.114469.1.A1_at	0.000840335	1.39459	Up	1582
PtpAffx.98207.1.S1_at	0.00550214	1.39451	Up	1583
PtpAffx.25938.1.S1_a_at	0.000417796	1.39444	Up	1584
Ptp.1786.1.A1_at	8.69697e-05	1.39439	Up	1585
PtpAffx.7365.1.A1_s_at	6.29937e-05	1.39418	Up	1586
PtpAffx.134566.1.A1_at	0.00385715	1.39341	Up	1587
Ptp.2995.1.S1_s_at	0.000748321	1.39319	Up	1588
Ptp.4143.1.S1_s_at	0.000231907	1.39266	Up	1589
PtpAffx.148947.1.A1_at	3.6212e-06	1.39238	Up	1590
PtpAffx.200175.1.S1_at	0.000373291	1.39167	Up	1591
PtpAffx.9234.1.A1_s_at	5.99146e-05	1.39111	Up	1592
PtpAffx.13776.1.A1_at	0.000198446	1.39107	Up	1593
PtpAffx.126190.1.S1_at	0.00451941	1.3906	Up	1594
PtpAffx.5545.2.S1_at	0.000866381	1.39033	Up	1595
PtpAffx.44336.1.A1_at	0.00552279	1.39003	Up	1596
PtpAffx.213932.1.S1_at	2.92785e-07	1.3894	Up	1597
PtpAffx.308.2.A1_x_at	9.58885e-05	1.38838	Up	1598
PtpAffx.214443.1.S1_at	0.00070407	1.38805	Up	1599
PtpAffx.206936.1.S1_s_at	0.00216037	1.38782	Up	1600
PtpAffx.5772.6.S1_at	0.00595171	1.38718	Up	1601
PtpAffx.211740.1.S1_at	0.00356931	1.38682	Up	1602
PtpAffx.46815.2.S1_a_at	0.00117671	1.38673	Up	1603
PtpAffx.208878.1.S1_at	0.00111712	1.38671	Up	1604
PtpAffx.200277.1.S1_at	0.000475836	1.38665	Up	1605
PtpAffx.207486.1.S1_x_at	0.00011109	1.38539	Up	1606
Ptp.468.2.A1_at	0.000487534	1.38533	Up	1607
Ptp.6259.1.A1_at	0.000268195	1.38519	Up	1608
PtpAffx.61876.1.A1_at	0.00291287	1.38473	Up	1609
PtpAffx.90168.1.S1_at	0.00318714	1.38461	Up	1610
PtpAffx.17784.1.A1_at	0.00485984	1.38457	Up	1611
PtpAffx.52368.1.S1_s_at	0.000137569	1.38443	Up	1612
PtpAffx.93870.1.S1_at	1.3316e-05	1.38331	Up	1613
PtpAffx.213404.1.S1_at	1.02243e-05	1.38299	Up	1614
PtpAffx.23046.1.A1_at	0.000689248	1.38266	Up	1615
PtpAffx.131589.1.A1_at	0.00265718	1.38258	Up	1616
PtpAffx.163305.1.S1_at	0.00294016	1.38203	Up	1617
PtpAffx.221528.1.S1_s_at	0.00478995	1.3813	Up	1618
PtpAffx.35127.4.A1_at	0.00194803	1.38123	Up	1619
PtpAffx.932.2.A1_at	0.000997233	1.37981	Up	1620
Ptp.224.1.A1_at	0.00226031	1.37978	Up	1621
PtpAffx.55943.1.S1_at	0.00423582	1.37915	Up	1622
PtpAffx.55272.1.S1_at	0.00043536	1.37757	Up	1623
PtpAffx.32266.2.S1_a_at	2.91302e-05	1.37648	Up	1624
PtpAffx.18595.1.S1_at	0.000351159	1.3755	Up	1625
PtpAffx.212188.1.S1_s_at	0.00353344	1.37532	Up	1626
PtpAffx.48502.1.A1_at	0.000649676	1.37472	Up	1627
Ptp.706.1.S1_at	0.000538461	1.37461	Up	1628
Ptp.1083.1.S1_at	0.00317332	1.37442	Up	1629
PtpAffx.66499.1.A1_at	0.000704432	1.37436	Up	1630
Ptp.1194.1.A1_at	0.00563608	1.37422	Up	1631
PtpAffx.31405.1.A1_at	0.00141265	1.37357	Up	1632
PtpAffx.202723.1.S1_at	0.00387757	1.37336	Up	1633
PtpAffx.249.25.A1_s_at	0.000167132	1.37304	Up	1634
PtpAffx.7498.1.S1_at	4.24923e-06	1.37272	Up	1635
PtpAffx.225669.1.S1_at	4.33908e-08	1.37185	Up	1636
Ptp.1360.1.S1_s_at	0.000591612	1.3715	Up	1637
Ptp.2839.1.S1_at	9.287e-05	1.37147	Up	1638
PtpAffx.1486.1.S1_at	0.000363684	1.37102	Up	1639
PtpAffx.208486.1.S1_at	0.00155005	1.37006	Up	1640
PtpAffx.223251.1.S1_at	0.00253839	1.36949	Up	1641
PtpAffx.30166.1.S1_at	6.99714e-05	1.36919	Up	1642
PtpAffx.75547.1.A1_at	0.00024279	1.36811	Up	1643
PtpAffx.119471.1.A1_at	4.93577e-07	1.36745	Up	1644
PtpAffx.15627.1.S1_s_at	0.00209407	1.36739	Up	1645
Ptp.1912.1.A1_s_at	0.00344238	1.36724	Up	1646
PtpAffx.1263.1.A1_a_at	0.000892574	1.36579	Up	1647
PtpAffx.159205.1.A1_at	0.00306747	1.36552	Up	1648
PtpAffx.129974.1.S1_s_at	0.00308007	1.36519	Up	1649
PtpAffx.52548.1.A1_at	0.000215863	1.36377	Up	1650
PtpAffx.161323.2.S1_s_at	0.000189588	1.3631	Up	1651
PtpAffx.224157.1.S1_at	0.00426217	1.36308	Up	1652
PtpAffx.27452.1.S1_a_at	0.000226199	1.36295	Up	1653
PtpAffx.14482.1.A1_at	0.000126728	1.36176	Up	1654
PtpAffx.66249.1.S1_at	0.000402581	1.36127	Up	1655
PtpAffx.161228.1.S1_at	1.15019e-06	1.3607	Up	1656
PtpAffx.202672.1.S1_s_at	8.69204e-05	1.36067	Up	1657
Ptp.3991.1.S1_at	0.00100555	1.3602	Up	1658
PtpAffx.180.3.S1_at	0.000476388	1.35922	Up	1659
PtpAffx.114565.1.A1_at	0.00326609	1.35697	Up	1660
PtpAffx.138656.1.A1_at	0.00489861	1.35694	Up	1661
Ptp.5247.1.S1_at	0.000128991	1.35628	Up	1662
PtpAffx.54398.1.S1_s_at	2.29516e-05	1.35612	Up	1663
PtpAffx.137481.2.S1_at	1.88303e-05	1.35565	Up	1664
PtpAffx.47049.1.A1_at	0.00111171	1.3548	Up	1665
PtpAffx.15802.1.S1_at	0.00112937	1.35479	Up	1666
PtpAffx.49635.1.S1_at	1.93415e-05	1.35463	Up	1667
PtpAffx.94753.1.A1_at	0.00114061	1.35447	Up	1668
PtpAffx.147900.1.S1_s_at	0.00531397	1.35419	Up	1669
Ptp.2163.1.S1_x_at	0.00131797	1.35418	Up	1670
Ptp.2248.1.S1_at	0.00257312	1.35267	Up	1671
PtpAffx.204943.1.S1_at	0.00148596	1.35237	Up	1672
PtpAffx.31172.1.A1_at	0.00062133	1.35155	Up	1673
PtpAffx.213253.1.S1_x_at	0.000242797	1.35124	Up	1674
Ptp.5921.1.S1_at	0.00265452	1.35081	Up	1675
PtpAffx.34481.1.A1_at	0.00160497	1.35063	Up	1676
Ptp.5918.2.S1_a_at	2.4883e-05	1.35028	Up	1677
PtpAffx.213268.1.S1_s_at	0.000177071	1.34955	Up	1678
PtpAffx.99175.1.S1_at	0.000847503	1.34942	Up	1679
Ptp.1690.1.A1_at	0.00250196	1.34771	Up	1680
Ptp.1555.2.A1_at	0.00150191	1.34766	Up	1681
Ptp.7024.1.S1_s_at	0.00167739	1.34755	Up	1682
Ptp.6627.1.S1_at	0.000857781	1.34629	Up	1683
PtpAffx.40357.2.S1_a_at	0.000647808	1.34624	Up	1684
PtpAffx.57813.1.A1_at	0.00318261	1.34573	Up	1685
PtpAffx.221028.1.S1_at	0.00023381	1.34499	Up	1686
PtpAffx.4007.2.S1_at	0.000677086	1.34463	Up	1687
PtpAffx.223707.1.S1_s_at	0.00607885	1.34167	Up	1688
PtpAffx.210423.1.S1_at	0.00255542	1.34149	Up	1689
Ptp.4526.1.A1_s_at	0.000207249	1.34082	Up	1690
PtpAffx.205321.1.S1_at	0.00029137	1.33998	Up	1691
PtpAffx.212796.1.S1_at	0.00218797	1.33891	Up	1692
PtpAffx.210907.1.S1_at	0.00192163	1.33864	Up	1693
PtpAffx.151873.1.A1_at	8.96174e-05	1.33829	Up	1694
PtpAffx.225201.1.S1_at	0.00373494	1.33814	Up	1695
Ptp.2538.1.S1_at	0.00484122	1.33688	Up	1696
PtpAffx.206014.1.S1_x_at	1.55267e-06	1.33663	Up	1697
PtpAffx.211627.1.S1_at	0.00119245	1.3359	Up	1698
Ptp.7418.1.S1_at	0.000185283	1.33575	Up	1699
Ptp.6574.1.S1_s_at	0.000420854	1.33521	Up	1700
Ptp.4061.1.S1_at	0.00052938	1.3351	Up	1701
PtpAffx.138621.2.S1_a_at	0.000210896	1.33461	Up	1702
PtpAffx.20001.1.S1_at	0.00058176	1.33374	Up	1703
PtpAffx.211603.1.S1_at	0.000194316	1.33354	Up	1704
PtpAffx.206065.1.S1_at	0.000162925	1.33277	Up	1705
Ptp.4444.1.S1_at	0.00282351	1.33219	Up	1706
Ptp.166.1.S1_s_at	0.000632739	1.33125	Up	1707
PtpAffx.201426.1.S1_s_at	0.00052075	1.33078	Up	1708
PtpAffx.110243.1.S1_at	0.000203115	1.33068	Up	1709
PtpAffx.83902.1.A1_at	0.00469986	1.32947	Up	1710
Ptp.5757.1.S1_x_at	0.00101019	1.32922	Up	1711
PtpAffx.202956.1.S1_at	0.00378314	1.32903	Up	1712
PtpAffx.249.693.S1_s_at	0.00235582	1.32836	Up	1713
Ptp.6143.1.S1_at	0.000712679	1.3266	Up	1714
Ptp.4847.2.S1_s_at	5.48769e-05	1.32651	Up	1715
PtpAffx.134976.2.S1_at	0.000762752	1.32647	Up	1716
PtpAffx.2898.1.S1_s_at	0.00196909	1.32489	Up	1717
PtpAffx.73798.1.S1_at	0.00176701	1.32388	Up	1718
PtpAffx.89175.1.A1_s_at	2.11915e-05	1.32361	Up	1719
PtpAffx.211426.1.S1_at	0.00352552	1.32342	Up	1720
PtpAffx.213289.1.S1_at	0.00142125	1.32339	Up	1721
PtpAffx.22682.1.A1_s_at	2.88816e-05	1.32312	Up	1722
PtpAffx.123280.1.S1_s_at	0.000101862	1.32293	Up	1723
PtpAffx.76658.1.S1_at	0.000108378	1.32165	Up	1724
PtpAffx.94761.1.A1_s_at	0.0013133	1.32119	Up	1725
PtpAffx.11008.1.A1_at	0.00201784	1.32102	Up	1726
PtpAffx.11018.2.A1_a_at	0.00217153	1.32011	Up	1727
PtpAffx.17213.4.A1_a_at	0.00454615	1.31984	Up	1728
Ptp.6376.1.S1_s_at	0.00379973	1.3198	Up	1729
Ptp.5350.1.S1_at	0.00368206	1.31946	Up	1730
PtpAffx.214769.1.S1_s_at	0.00149457	1.31895	Up	1731
PtpAffx.215822.1.S1_at	0.00122875	1.31895	Up	1732
PtpAffx.56491.1.S1_at	1.37698e-05	1.31785	Up	1733
PtpAffx.212140.1.S1_at	0.00195316	1.31783	Up	1734
PtpAffx.150960.2.S1_at	0.000491562	1.31706	Up	1735
PtpAffx.56280.1.A1_s_at	0.000378716	1.31692	Up	1736
PtpAffx.204053.1.S1_x_at	0.00239299	1.31622	Up	1737
PtpAffx.147509.1.A1_s_at	0.000472945	1.31558	Up	1738
Ptp.5990.1.S1_at	0.00162406	1.31525	Up	1739
PtpAffx.61345.1.S1_at	0.00137885	1.31502	Up	1740
PtpAffx.30365.1.A1_at	0.00254371	1.31462	Up	1741
Ptp.7343.1.S1_at	0.000483894	1.31459	Up	1742
PtpAffx.249.95.S1_a_at	0.00322194	1.31449	Up	1743
Ptp.938.1.A1_s_at	0.00280929	1.3135	Up	1744
PtpAffx.217078.1.S1_s_at	0.00144981	1.31321	Up	1745
PtpAffx.39710.1.S1_at	0.00123161	1.31197	Up	1746
PtpAffx.155752.1.S1_at	0.00150352	1.31078	Up	1747
PtpAffx.201642.1.S1_at	0.00241797	1.31035	Up	1748
Ptp.6690.1.S1_s_at	3.93342e-05	1.30994	Up	1749
Ptp.5904.1.S1_at	0.000767486	1.30932	Up	1750
PtpAffx.42878.1.A1_at	0.000262627	1.30901	Up	1751
Ptp.5651.1.S1_s_at	0.00572725	1.30789	Up	1752
Ptp.3060.1.S1_at	0.00406102	1.30765	Up	1753
PtpAffx.31301.2.A1_a_at	0.000421627	1.30748	Up	1754
Ptp.369.1.S1_at	0.00631843	1.30613	Up	1755
PtpAffx.116699.1.S1_at	0.00079896	1.30534	Up	1756
PtpAffx.56718.1.A1_at	0.00267404	1.30501	Up	1757
PtpAffx.161637.2.S1_s_at	0.00222307	1.30412	Up	1758
Ptp.5530.1.S1_at	0.000554553	1.3039	Up	1759
PtpAffx.88608.1.A1_at	0.00239186	1.30354	Up	1760
PtpAffx.15315.1.S1_at	9.39587e-05	1.30354	Up	1761
PtpAffx.130684.1.S1_at	0.00062779	1.30318	Up	1762
Ptp.2197.1.A1_at	0.000378918	1.30308	Up	1763
Ptp.5848.1.S1_s_at	0.000221247	1.3018	Up	1764
Ptp.3937.1.S1_s_at	0.000423913	1.3017	Up	1765
PtpAffx.149608.1.A1_at	0.00103173	1.30133	Up	1766
PtpAffx.17302.1.S1_at	0.00139945	1.30128	Up	1767
PtpAffx.211472.1.S1_at	0.00100869	1.30127	Up	1768
Ptp.2000.1.S1_at	0.00613506	1.30073	Up	1769
PtpAffx.218926.1.S1_at	0.000219209	1.30026	Up	1770
Ptp.6043.2.S1_a_at	0.000824107	1.30024	Up	1771
PtpAffx.45220.1.A1_at	0.000215965	1.29946	Up	1772
PtpAffx.4403.1.S1_at	0.000645936	1.29917	Up	1773
PtpAffx.58373.1.S1_at	0.00109732	1.29903	Up	1774
PtpAffx.11317.1.A1_x_at	0.0011273	1.29856	Up	1775
PtpAffx.13694.1.S1_at	6.42632e-06	1.29763	Up	1776
Ptp.5417.2.S1_at	0.0038359	1.29757	Up	1777
PtpAffx.131798.1.S1_at	0.00519433	1.2975	Up	1778
PtpAffx.47307.1.A1_at	0.000596211	1.29735	Up	1779
PtpAffx.37279.1.A1_at	0.000191483	1.29618	Up	1780
Ptp.488.1.A1_at	0.000150838	1.29455	Up	1781
PtpAffx.134891.1.S1_at	0.00134205	1.29452	Up	1782
PtpAffx.39438.1.S1_at	0.00608492	1.29405	Up	1783
PtpAffx.12873.2.S1_s_at	2.0829e-05	1.29366	Up	1784
PtpAffx.200931.1.S1_at	0.00018483	1.29273	Up	1785
PtpAffx.208531.1.S1_at	0.000108525	1.28969	Up	1786
PtpAffx.26642.2.A1_a_at	0.00404835	1.2896	Up	1787
PtpAffx.47701.1.S1_at	9.63996e-06	1.28937	Up	1788
PtpAffx.202104.1.S1_s_at	0.00471908	1.2891	Up	1789
Ptp.7478.2.S1_s_at	0.00296473	1.28908	Up	1790
Ptp.5546.1.A1_at	0.00191801	1.28822	Up	1791
PtpAffx.24172.1.S1_at	0.000842568	1.28627	Up	1792
PtpAffx.108741.1.A1_at	0.00291767	1.28566	Up	1793
PtpAffx.214279.1.S1_x_at	0.0013348	1.28526	Up	1794
Ptp.3941.1.S1_at	0.00257259	1.28481	Up	1795
PtpAffx.94750.1.A1_at	0.00341331	1.28382	Up	1796
PtpAffx.221700.1.S1_at	6.34607e-05	1.28357	Up	1797
Ptp.4854.1.S1_at	0.000188979	1.2821	Up	1798
Ptp.1459.1.A1_at	2.11161e-06	1.28144	Up	1799
Ptp.7552.1.S1_s_at	0.00293561	1.2796	Up	1800
PtpAffx.211669.1.S1_x_at	0.000219178	1.27886	Up	1801
Ptp.4311.1.S1_at	0.00126282	1.27884	Up	1802
Ptp.6473.1.S1_s_at	0.00013753	1.2782	Up	1803
PtpAffx.5867.1.A1_at	0.00250274	1.27757	Up	1804
PtpAffx.126648.1.S1_at	0.00136486	1.27712	Up	1805
PtpAffx.14923.1.A1_at	0.00368851	1.27655	Up	1806
PtpAffx.56004.1.A1_at	0.00241852	1.27572	Up	1807
PtpAffx.214835.1.S1_s_at	0.000225007	1.27559	Up	1808
Ptp.4571.1.S1_at	4.93463e-05	1.27553	Up	1809
PtpAffx.225213.1.S1_at	0.00277725	1.27498	Up	1810
PtpAffx.221141.1.S1_at	0.00447521	1.27417	Up	1811
PtpAffx.38423.1.S1_at	0.00588516	1.27376	Up	1812
PtpAffx.11077.1.A1_at	0.0041803	1.27304	Up	1813
PtpAffx.160837.1.S1_at	0.000323414	1.27303	Up	1814
PtpAffx.132513.1.S1_at	0.000574158	1.27302	Up	1815
PtpAffx.48236.1.S1_at	0.00260452	1.2725	Up	1816
PtpAffx.140205.1.A1_at	0.000524507	1.27231	Up	1817
Ptp.438.1.S1_at	9.38975e-05	1.27143	Up	1818
PtpAffx.203954.1.S1_at	0.00388378	1.27073	Up	1819
PtpAffx.215868.1.S1_at	0.0041077	1.26955	Up	1820
Ptp.2928.1.A1_at	0.00301695	1.26943	Up	1821
Ptp.5302.1.S1_s_at	0.00103194	1.2687	Up	1822
PtpAffx.33063.1.A1_at	0.000428222	1.26756	Up	1823
PtpAffx.31752.1.S1_at	0.00613629	1.26753	Up	1824
PtpAffx.17648.2.A1_a_at	0.0011352	1.26669	Up	1825
PtpAffx.218279.1.S1_at	0.00381985	1.26668	Up	1826
PtpAffx.212619.1.S1_at	0.000695974	1.26641	Up	1827
Ptp.7205.1.S1_s_at	0.000169057	1.26554	Up	1828
PtpAffx.4007.1.S1_at	0.000135605	1.26496	Up	1829
PtpAffx.201954.1.S1_s_at	0.00229803	1.26449	Up	1830
PtpAffx.20905.1.S1_at	0.00169307	1.26285	Up	1831
PtpAffx.11390.3.A1_a_at	0.000514054	1.26273	Up	1832
Ptp.805.2.S1_a_at	0.00209591	1.26252	Up	1833
PtpAffx.151964.1.S1_s_at	0.00028026	1.26137	Up	1834
PtpAffx.149416.1.S1_at	0.000341505	1.26074	Up	1835
PtpAffx.202784.1.S1_at	0.00186025	1.26042	Up	1836
PtpAffx.209463.1.S1_s_at	4.39499e-05	1.25992	Up	1837
PtpAffx.71160.1.S1_at	0.000926839	1.2599	Up	1838
PtpAffx.1916.1.A1_at	5.03813e-05	1.25969	Up	1839
PtpAffx.205956.1.S1_s_at	3.32594e-05	1.25905	Up	1840
PtpAffx.8996.1.S1_at	0.00399904	1.25858	Up	1841
PtpAffx.12309.2.S1_at	0.000104473	1.25768	Up	1842
PtpAffx.101981.1.A1_at	7.82194e-05	1.25729	Up	1843
PtpAffx.24373.1.S1_at	0.00623641	1.25585	Up	1844
PtpAffx.132467.1.S1_s_at	0.000528698	1.25552	Up	1845
PtpAffx.208251.1.S1_at	0.0044367	1.25513	Up	1846
PtpAffx.200972.1.S1_x_at	0.00102405	1.25452	Up	1847
PtpAffx.213138.1.S1_at	0.00137952	1.25449	Up	1848
PtpAffx.860.2.A1_a_at	0.00377345	1.25404	Up	1849
PtpAffx.80031.1.A1_s_at	0.00131492	1.25387	Up	1850
PtpAffx.56621.1.A1_at	0.00358084	1.25381	Up	1851
PtpAffx.36032.1.S1_s_at	0.00450678	1.25351	Up	1852
PtpAffx.11503.1.S1_at	0.00219798	1.25304	Up	1853
PtpAffx.63792.1.A1_at	0.000960354	1.25277	Up	1854
Ptp.4979.1.S1_a_at	0.00106438	1.25223	Up	1855
PtpAffx.107881.1.A1_at	0.00152673	1.25209	Up	1856
PtpAffx.87695.1.S1_at	0.000181475	1.25155	Up	1857
Ptp.7599.1.S1_at	0.000979755	1.25154	Up	1858
PtpAffx.127900.2.A1_s_at	0.00469513	1.25139	Up	1859
PtpAffx.52061.1.S1_at	0.000360334	1.251	Up	1860
PtpAffx.209196.1.S1_at	0.00208013	1.25098	Up	1861
PtpAffx.116747.1.A1_at	0.000499767	1.25037	Up	1862
PtpAffx.17213.4.A1_at	0.00113248	1.24925	Up	1863
PtpAffx.30445.1.A1_at	0.000307472	1.24915	Up	1864
PtpAffx.98978.1.S1_at	0.000833976	1.24822	Up	1865
PtpAffx.34296.2.S1_at	0.000110404	1.24751	Up	1866
PtpAffx.15492.1.S1_at	0.00324524	1.2474	Up	1867
PtpAffx.201095.1.S1_at	0.00177845	1.24718	Up	1868
PtpAffx.56132.1.S1_at	0.00290725	1.24716	Up	1869
PtpAffx.16593.1.S1_at	4.85007e-05	1.24701	Up	1870
PtpAffx.53128.1.S1_at	0.000183439	1.24691	Up	1871
PtpAffx.15442.1.A1_a_at	0.000445553	1.24668	Up	1872
PtpAffx.249.667.S1_a_at	0.00252308	1.24647	Up	1873
PtpAffx.5792.1.A1_at	6.03647e-05	1.24579	Up	1874
PtpAffx.214406.1.S1_at	0.000312459	1.24515	Up	1875
Ptp.4988.2.S1_a_at	0.00283823	1.24476	Up	1876
PtpAffx.19271.1.S1_s_at	3.40527e-05	1.24475	Up	1877
PtpAffx.202059.1.S1_x_at	0.00331796	1.24452	Up	1878
PtpAffx.70091.1.A1_at	0.00141805	1.24401	Up	1879
PtpAffx.2700.1.A1_at	6.95578e-05	1.24397	Up	1880
PtpAffx.12226.2.S1_at	0.000219044	1.24393	Up	1881
PtpAffx.205574.1.S1_s_at	0.00195483	1.24359	Up	1882
PtpAffx.138621.1.A1_at	1.9995e-05	1.24277	Up	1883
Ptp.7732.1.S1_at	0.00261052	1.24276	Up	1884
PtpAffx.12291.1.A1_s_at	0.000770323	1.24266	Up	1885
PtpAffx.30483.1.S1_s_at	0.000130164	1.24219	Up	1886
Ptp.4556.1.S1_s_at	0.00395996	1.24111	Up	1887
PtpAffx.454.37.A1_a_at	0.000776832	1.2409	Up	1888
PtpAffx.213599.1.S1_at	0.0020582	1.2408	Up	1889
PtpAffx.22439.1.A1_s_at	0.000179985	1.23989	Up	1890
PtpAffx.7604.6.A1_at	0.00317606	1.23981	Up	1891
PtpAffx.93271.1.S1_at	0.000288697	1.23906	Up	1892
Ptp.6461.2.A1_at	0.00478235	1.23887	Up	1893
PtpAffx.73363.1.S1_a_at	4.92082e-05	1.23851	Up	1894
PtpAffx.208631.1.S1_s_at	0.00311488	1.23841	Up	1895
Ptp.1032.1.S1_at	0.000173664	1.2377	Up	1896
Ptp.819.1.S1_s_at	0.00471527	1.23692	Up	1897
PtpAffx.216577.1.S1_at	0.00608831	1.23635	Up	1898
PtpAffx.213413.1.S1_at	0.000836805	1.23589	Up	1899
Ptp.864.1.S1_s_at	0.000699956	1.23588	Up	1900
PtpAffx.16324.1.A1_s_at	0.000220741	1.23562	Up	1901
PtpAffx.132845.1.S1_at	0.00339276	1.23529	Up	1902
PtpAffx.202901.1.S1_at	0.00111538	1.23522	Up	1903
PtpAffx.207103.1.S1_at	0.000127928	1.23408	Up	1904
PtpAffx.202227.1.S1_at	5.86995e-05	1.23364	Up	1905
PtpAffx.9949.1.A1_at	3.55952e-05	1.2335	Up	1906
Ptp.1702.1.A1_at	0.000325214	1.23273	Up	1907
PtpAffx.224148.1.S1_at	0.00237796	1.23259	Up	1908
PtpAffx.29666.2.S1_at	0.00299062	1.23256	Up	1909
Ptp.1716.1.A1_at	0.00462095	1.2324	Up	1910
PtpAffx.9317.1.S1_at	0.00131217	1.23155	Up	1911
PtpAffx.43887.1.A1_at	0.00186285	1.23154	Up	1912
PtpAffx.205885.1.S1_at	0.00020958	1.23067	Up	1913
PtpAffx.61234.1.A1_at	0.00243707	1.23057	Up	1914
Ptp.4111.3.S1_s_at	0.000259722	1.2305	Up	1915
PtpAffx.200866.1.S1_at	0.000285068	1.2292	Up	1916
PtpAffx.129961.1.S1_at	0.00379897	1.2289	Up	1917
Ptp.6255.1.S1_at	0.00072574	1.22869	Up	1918
PtpAffx.126703.1.S1_s_at	0.0038806	1.22847	Up	1919
Ptp.7040.1.S1_at	0.0023246	1.22799	Up	1920
Ptp.4828.1.S1_at	8.33683e-05	1.22741	Up	1921
Ptp.7088.1.S1_at	0.00337721	1.22656	Up	1922
Ptp.4728.1.S1_at	0.0029003	1.22634	Up	1923
Ptp.2184.1.S1_at	0.00477142	1.22626	Up	1924
PtpAffx.202289.1.S1_at	7.72264e-05	1.22614	Up	1925
PtpAffx.49864.1.S1_at	0.000528447	1.22605	Up	1926
PtpAffx.24320.1.A1_a_at	0.000820627	1.22516	Up	1927
PtpAffx.3980.1.S1_s_at	0.00178864	1.22332	Up	1928
PtpAffx.153919.1.A1_s_at	0.000515588	1.22199	Up	1929
Ptp.1773.1.A1_at	0.00353572	1.22189	Up	1930
PtpAffx.20558.1.A1_at	0.00250701	1.22174	Up	1931
Ptp.5757.1.S1_at	0.00321918	1.22128	Up	1932
PtpAffx.16402.2.S1_a_at	0.00404073	1.22102	Up	1933
PtpAffx.5581.2.S1_a_at	0.000150838	1.21998	Up	1934
PtpAffx.143706.1.S1_at	0.0037886	1.21927	Up	1935
Ptp.4891.2.A1_at	0.000851793	1.21891	Up	1936
Ptp.6711.1.S1_s_at	0.000721129	1.21866	Up	1937
PtpAffx.56949.1.A1_at	0.00304309	1.21811	Up	1938
PtpAffx.3647.1.A1_at	0.00616198	1.21799	Up	1939
Ptp.7105.1.S1_s_at	0.000483016	1.21717	Up	1940
PtpAffx.204416.1.S1_at	9.3101e-05	1.21703	Up	1941
PtpAffx.157185.1.S1_a_at	0.00139674	1.21698	Up	1942
PtpAffx.207880.1.S1_at	0.00202785	1.2162	Up	1943
Ptp.4087.1.S1_at	0.00204737	1.21607	Up	1944
PtpAffx.209120.1.S1_at	0.00490841	1.21519	Up	1945
Ptp.1627.1.A1_s_at	0.00373602	1.21449	Up	1946
PtpAffx.213413.1.S1_s_at	0.00157383	1.21427	Up	1947
Ptp.6101.1.S1_at	0.00544052	1.21421	Up	1948
PtpAffx.102311.1.A1_at	0.00633181	1.21383	Up	1949
PtpAffx.96160.1.S1_at	0.00394308	1.21363	Up	1950
Ptp.4590.1.S1_s_at	1.55387e-05	1.21275	Up	1951
Ptp.34.1.A1_at	0.00100092	1.21246	Up	1952
PtpAffx.213568.1.S1_at	0.00320255	1.21145	Up	1953
PtpAffx.88510.1.A1_at	2.67325e-06	1.21098	Up	1954
PtpAffx.92366.1.S1_at	0.0049489	1.21087	Up	1955
Ptp.2015.1.S1_at	0.00243814	1.21054	Up	1956
PtpAffx.206802.1.S1_at	1.27413e-05	1.21049	Up	1957
PtpAffx.37731.1.A1_at	0.00118917	1.21044	Up	1958
PtpAffx.206974.1.S1_at	0.000720097	1.20948	Up	1959
Ptp.924.1.S1_s_at	0.00117487	1.20943	Up	1960
Ptp.796.2.S1_at	0.00288341	1.20839	Up	1961
Ptp.7352.1.S1_s_at	0.00251171	1.2077	Up	1962
Ptp.6329.1.S1_at	9.515e-05	1.20727	Up	1963
PtpAffx.212549.1.S1_at	0.00472576	1.20672	Up	1964
PtpAffx.18595.1.S1_a_at	3.49325e-05	1.20647	Up	1965
PtpAffx.219345.1.S1_at	0.00191519	1.20596	Up	1966
PtpAffx.102136.1.A1_at	0.000283683	1.20551	Up	1967
PtpAffx.5394.2.A1_at	0.000566568	1.20521	Up	1968
PtpAffx.119473.1.A1_at	0.000942817	1.20457	Up	1969
PtpAffx.33582.1.A1_a_at	0.00245161	1.20432	Up	1970
PtpAffx.100451.1.S1_at	0.00190549	1.20336	Up	1971
Ptp.3075.1.S1_at	0.000149053	1.2033	Up	1972
PtpAffx.9597.1.S1_a_at	0.00618504	1.20325	Up	1973
PtpAffx.212401.1.S1_at	5.43569e-05	1.20283	Up	1974
PtpAffx.201008.1.S1_at	0.00027053	1.20276	Up	1975
PtpAffx.25650.2.S1_at	0.00203222	1.20259	Up	1976
PtpAffx.211281.1.S1_at	0.00108929	1.20163	Up	1977
PtpAffx.10507.2.S1_s_at	3.19618e-05	1.20131	Up	1978
PtpAffx.204125.1.S1_at	0.000432758	1.20103	Up	1979
PtpAffx.46094.1.S1_at	0.000488397	1.20063	Up	1980
Ptp.4068.1.A1_at	0.000815395	1.20054	Up	1981
Ptp.4068.1.A1_a_at	0.000765482	1.2002	Up	1982
Ptp.4156.1.S1_a_at	4.87001e-06	1.19991	Up	1983
PtpAffx.42665.3.S1_a_at	9.59109e-05	1.1999	Up	1984
PtpAffx.208454.1.S1_at	0.000568348	1.1989	Up	1985
PtpAffx.106245.1.A1_at	0.000868691	1.19845	Up	1986
PtpAffx.222128.1.S1_at	0.00167704	1.19831	Up	1987
PtpAffx.5366.1.A1_at	3.34298e-05	1.19824	Up	1988
PtpAffx.218283.1.S1_at	0.00589941	1.19746	Up	1989
Ptp.5407.1.S1_at	0.000992805	1.19734	Up	1990
PtpAffx.381.3.A1_a_at	0.000249009	1.19722	Up	1991
PtpAffx.21087.1.S1_at	0.000601361	1.19563	Up	1992
PtpAffx.202113.1.S1_at	0.000110003	1.19491	Up	1993
Ptp.5013.1.S1_at	0.000308374	1.19399	Up	1994
Ptp.184.1.A1_at	0.000834786	1.19385	Up	1995
PtpAffx.206967.1.S1_at	0.00643351	1.19349	Up	1996
PtpAffx.88171.1.A1_at	2.30088e-05	1.19336	Up	1997
Ptp.6244.1.S1_at	0.00122338	1.1927	Up	1998
[truncated: 3,141 more rows]

## Sheet: 600_6h vs.Ctrl
Affy Poplar Probeset ID	600_6 vs. CK		Expression	Count
	p-value	Log2Ratio
PtpAffx.84732.1.S1_s_at	4.19894e-06	8.3587	Up, the highest	1
PtpAffx.4493.1.A1_x_at	3.8552e-05	7.89403	Up	2
PtpAffx.12675.9.A1_a_at	7.63238e-07	7.79168	Up	3
Ptp.1489.2.S1_s_at	1.62613e-05	7.68273	Up	4
PtpAffx.25079.2.S1_a_at	0.00046883	7.43707	Up	5
Ptp.3110.2.S1_a_at	3.26627e-05	7.19372	Up	6
PtpAffx.4493.1.A1_a_at	0.000230794	7.10328	Up	7
PtpAffx.6660.2.S1_at	3.45641e-06	6.96484	Up	8
Ptp.6847.1.S1_a_at	0.00386515	6.91454	Up	9
PtpAffx.40421.1.A1_s_at	7.40914e-05	6.90135	Up	10
Ptp.5205.1.S1_at	1.92947e-05	6.87896	Up	11
Ptp.6847.2.S1_s_at	0.00316913	6.82128	Up	12
PtpAffx.2715.1.S1_at	0.000208162	6.71895	Up	13
PtpAffx.14026.2.A1_s_at	6.29022e-07	6.47823	Up	14
PtpAffx.62756.1.A1_at	1.04555e-07	6.42325	Up	15
PtpAffx.147932.1.S1_at	2.73209e-05	6.1761	Up	16
PtpAffx.143356.1.S1_s_at	0.000134354	6.15705	Up	17
PtpAffx.17540.2.A1_x_at	9.58144e-05	6.12338	Up	18
Ptp.371.1.S1_x_at	0.0039246	6.11671	Up	19
PtpAffx.142854.1.S1_s_at	0.000974679	6.11141	Up	20
PtpAffx.202912.1.S1_at	0.00158819	6.02584	Up	21
PtpAffx.4493.3.S1_s_at	0.00186004	6.01723	Up	22
PtpAffx.40283.1.S1_at	0.000187991	6.00941	Up	23
Ptp.371.1.S1_at	0.00405326	5.99361	Up	24
PtpAffx.115584.1.S1_at	3.65065e-05	5.96901	Up	25
PtpAffx.62756.1.A1_s_at	6.45255e-09	5.94661	Up	26
PtpAffx.48461.1.A1_at	0.00022412	5.90946	Up	27
PtpAffx.17540.2.A1_a_at	0.000420674	5.85883	Up	28
PtpAffx.162047.1.S1_s_at	0.00347975	5.7956	Up	29
PtpAffx.3745.1.S1_at	0.00121884	5.74201	Up	30
PtpAffx.162261.1.S1_s_at	1.45404e-05	5.70239	Up	31
PtpAffx.161420.1.S1_at	7.81491e-06	5.68353	Up	32
PtpAffx.4229.1.S1_at	0.00108317	5.53078	Up	33
Ptp.5529.1.S1_s_at	8.92835e-07	5.38553	Up	34
Ptp.3087.1.S1_at	2.56792e-06	5.30368	Up	35
Ptp.7691.1.A1_s_at	4.74517e-05	5.26645	Up	36
PtpAffx.7454.1.S1_s_at	3.10772e-07	5.26547	Up	37
PtpAffx.15950.2.S1_s_at	8.41055e-07	5.24182	Up	38
PtpAffx.34708.2.S1_at	2.14761e-05	5.22911	Up	39
PtpAffx.736.1.S1_at	2.05564e-06	5.19855	Up	40
PtpAffx.140586.1.A1_s_at	1.3704e-08	5.19659	Up	41
PtpAffx.25139.1.A1_s_at	1.89168e-06	5.18993	Up	42
PtpAffx.608.3.S1_at	6.85032e-05	5.17587	Up	43
PtpAffx.97321.1.A1_at	0.000508741	5.16745	Up	44
PtpAffx.217643.1.S1_s_at	4.24232e-06	5.12994	Up	45
Ptp.4163.1.S1_s_at	5.09039e-07	5.09941	Up	46
PtpAffx.21514.2.S1_s_at	3.98705e-06	5.09157	Up	47
Ptp.3500.1.S1_at	0.00151048	5.06822	Up	48
PtpAffx.135343.1.S1_at	2.25322e-05	5.06706	Up	49
PtpAffx.209233.1.S1_at	6.64633e-07	5.05946	Up	50
Ptp.2777.1.S1_s_at	0.000206441	5.02887	Up	51
PtpAffx.76536.1.A1_at	3.94367e-06	4.98673	Up	52
PtpAffx.104039.1.S1_s_at	2.85235e-06	4.96694	Up	53
PtpAffx.65344.1.S1_at	1.50962e-05	4.92539	Up	54
PtpAffx.216669.1.S1_x_at	0.000811037	4.88376	Up	55
Ptp.2065.1.A1_at	1.12749e-05	4.85944	Up	56
PtpAffx.6733.4.S1_s_at	0.00184544	4.85164	Up	57
Ptp.666.1.S1_at	1.95908e-06	4.85138	Up	58
PtpAffx.4820.1.A1_s_at	2.96036e-06	4.81371	Up	59
PtpAffx.200373.1.S1_at	9.73332e-06	4.81241	Up	60
PtpAffx.15891.1.A1_at	0.00263139	4.78161	Up	61
PtpAffx.208967.1.S1_s_at	3.37371e-06	4.77855	Up	62
PtpAffx.210728.1.S1_at	3.09567e-05	4.71988	Up	63
Ptp.661.2.S1_at	1.71846e-05	4.71842	Up	64
PtpAffx.608.2.A1_at	0.000215753	4.67995	Up	65
Ptp.4259.1.S1_at	7.97195e-05	4.66976	Up	66
PtpAffx.10803.1.S1_at	9.36456e-06	4.6616	Up	67
PtpAffx.60307.1.S1_s_at	0.00024028	4.64786	Up	68
PtpAffx.249.472.S1_s_at	1.92612e-07	4.61817	Up	69
PtpAffx.857.2.S1_at	3.27238e-06	4.60309	Up	70
PtpAffx.25167.1.A1_s_at	5.46798e-06	4.59891	Up	71
PtpAffx.14753.1.A1_at	4.02614e-07	4.58887	Up	72
PtpAffx.46310.1.A1_at	0.000719873	4.58586	Up	73
PtpAffx.7587.1.A1_at	3.8463e-05	4.58055	Up	74
Ptp.1780.1.S1_at	2.43212e-06	4.5674	Up	75
Ptp.1370.1.S1_s_at	0.00065172	4.53941	Up	76
PtpAffx.4889.6.S1_a_at	1.80478e-05	4.5294	Up	77
Ptp.2364.1.S1_at	4.96129e-05	4.51007	Up	78
PtpAffx.250003.1.S1_s_at	0.00218279	4.50314	Up	79
Ptp.1084.1.A1_a_at	0.00149989	4.47182	Up	80
Ptp.7110.1.S1_at	1.75366e-07	4.39547	Up	81
PtpAffx.63940.1.S1_s_at	7.22266e-05	4.37509	Up	82
PtpAffx.218212.1.S1_at	0.000327506	4.36918	Up	83
Ptp.5573.1.S1_s_at	1.79627e-05	4.36735	Up	84
Ptp.3457.1.S1_at	0.000279231	4.36734	Up	85
PtpAffx.211808.1.S1_s_at	0.000231466	4.35418	Up	86
PtpAffx.250002.1.S1_s_at	0.00559927	4.3532	Up	87
PtpAffx.214900.1.S1_at	0.000427613	4.35159	Up	88
Ptp.2675.1.S1_s_at	8.40235e-05	4.35083	Up	89
PtpAffx.54951.1.A1_at	0.000275549	4.34106	Up	90
PtpAffx.811.1.S1_at	1.01128e-05	4.33114	Up	91
Ptp.1084.2.A1_a_at	0.00151737	4.31701	Up	92
PtpAffx.155773.1.S1_s_at	1.62201e-06	4.31636	Up	93
Ptp.6498.1.S1_s_at	4.24996e-06	4.31636	Up	94
PtpAffx.211739.1.S1_at	0.000139104	4.30757	Up	95
PtpAffx.811.1.S1_x_at	3.03358e-05	4.26985	Up	96
PtpAffx.26979.1.A1_s_at	3.10485e-05	4.26547	Up	97
PtpAffx.208271.1.S1_at	5.36144e-05	4.23764	Up	98
Ptp.1298.1.S1_at	2.79584e-05	4.23013	Up	99
PtpAffx.206092.1.S1_at	2.75087e-05	4.22738	Up	100
PtpAffx.12303.1.S1_at	1.47223e-06	4.22173	Up	101
PtpAffx.53720.1.S1_at	3.7097e-05	4.21921	Up	102
Ptp.7218.1.S1_at	0.00051267	4.21197	Up	103
PtpAffx.2597.1.S1_at	4.12663e-06	4.20724	Up	104
PtpAffx.159201.1.S1_at	1.13392e-05	4.19619	Up	105
PtpAffx.107571.1.A1_s_at	3.41633e-06	4.19285	Up	106
Ptp.4760.1.S1_s_at	4.16165e-05	4.1839	Up	107
PtpAffx.224165.1.S1_at	2.62104e-06	4.18338	Up	108
PtpAffx.204848.1.S1_at	0.000690994	4.18182	Up	109
PtpAffx.216536.1.S1_at	7.53564e-05	4.17852	Up	110
PtpAffx.201020.1.S1_at	4.4441e-07	4.17848	Up	111
Ptp.7223.1.S1_at	2.43516e-05	4.17224	Up	112
PtpAffx.12479.1.S1_s_at	7.34382e-08	4.16799	Up	113
Ptp.554.1.S1_s_at	4.83846e-05	4.16725	Up	114
Ptp.7012.1.S1_at	1.54065e-05	4.16584	Up	115
PtpAffx.25250.1.A1_a_at	3.22657e-05	4.16179	Up	116
Ptp.5446.1.S1_s_at	4.15828e-05	4.14715	Up	117
PtpAffx.44494.1.A1_at	0.000187859	4.13663	Up	118
PtpAffx.15908.1.S1_at	0.000162404	4.12719	Up	119
PtpAffx.14778.1.S1_a_at	3.39256e-06	4.10717	Up	120
Ptp.792.1.S1_s_at	1.91984e-05	4.10171	Up	121
PtpAffx.34388.1.A1_at	0.00155439	4.09331	Up	122
PtpAffx.1704.5.A1_a_at	1.27179e-06	4.07364	Up	123
Ptp.7199.1.S1_s_at	5.29828e-07	4.06583	Up	124
PtpAffx.6273.1.S1_at	4.22851e-05	4.06332	Up	125
PtpAffx.90003.1.S1_s_at	1.14653e-06	4.0595	Up	126
PtpAffx.6733.1.S1_s_at	0.00205082	4.05792	Up	127
Ptp.93.1.S1_at	2.04334e-06	4.05366	Up	128
Ptp.7262.1.S1_s_at	1.60052e-06	4.03903	Up	129
Ptp.2467.1.A1_x_at	0.000328968	4.03575	Up	130
Ptp.1084.1.A1_at	0.00397787	4.03166	Up	131
PtpAffx.30839.1.A1_at	1.56149e-05	4.02347	Up	132
Ptp.2467.1.A1_at	0.000311076	4.01008	Up	133
PtpAffx.220057.1.S1_x_at	0.000171307	4.00971	Up	134
PtpAffx.207821.1.S1_at	0.00323555	3.99302	Up	135
Ptp.6679.1.A1_at	0.000485797	3.98994	Up	136
PtpAffx.36888.1.S1_at	0.000417392	3.98832	Up	137
PtpAffx.19154.1.S1_at	1.03039e-05	3.98568	Up	138
PtpAffx.84414.1.S1_s_at	4.0224e-06	3.9847	Up	139
PtpAffx.27616.1.S1_at	0.00385166	3.98368	Up	140
PtpAffx.18779.1.A1_at	8.19045e-05	3.95949	Up	141
PtpAffx.51617.1.A1_s_at	2.031e-05	3.93069	Up	142
Ptp.6595.1.S1_s_at	0.000730897	3.91329	Up	143
PtpAffx.2768.1.S1_at	0.000255443	3.90163	Up	144
PtpAffx.218212.1.S1_s_at	0.000467146	3.89213	Up	145
Ptp.739.1.A1_at	1.91268e-06	3.88712	Up	146
PtpAffx.14620.1.S1_at	0.000154698	3.87628	Up	147
PtpAffx.17565.1.A1_at	5.96785e-05	3.87067	Up	148
PtpAffx.4085.3.S1_s_at	5.09625e-05	3.87063	Up	149
Ptp.2474.1.S1_at	6.50918e-06	3.86496	Up	150
Ptp.2440.1.S1_x_at	8.30328e-05	3.85229	Up	151
PtpAffx.811.1.S1_s_at	0.000130386	3.8358	Up	152
Ptp.6672.1.S1_s_at	9.57456e-06	3.82554	Up	153
PtpAffx.209551.1.S1_at	4.10425e-05	3.82163	Up	154
PtpAffx.115190.1.A1_s_at	5.51263e-06	3.81552	Up	155
PtpAffx.216075.1.S1_at	0.000138954	3.81121	Up	156
Ptp.7929.1.S1_at	4.18475e-07	3.8105	Up	157
PtpAffx.217201.1.S1_at	0.000554045	3.80647	Up	158
Ptp.1064.1.A1_at	0.00587806	3.80233	Up	159
PtpAffx.35127.4.A1_at	3.36363e-06	3.78904	Up	160
PtpAffx.15501.1.S1_s_at	6.05425e-05	3.78367	Up	161
PtpAffx.382.2.A1_at	0.000342617	3.78271	Up	162
Ptp.5566.1.S1_at	9.31181e-05	3.77273	Up	163
PtpAffx.64701.1.S1_x_at	2.31557e-06	3.74973	Up	164
PtpAffx.14886.1.S1_at	0.000406331	3.74266	Up	165
PtpAffx.18446.1.A1_at	5.97748e-05	3.73355	Up	166
PtpAffx.78410.1.A1_at	1.67304e-05	3.73278	Up	167
Ptp.1822.1.A1_at	3.45745e-07	3.73076	Up	168
PtpAffx.38540.1.S1_at	0.000835544	3.72938	Up	169
PtpAffx.44301.1.A1_s_at	9.03118e-05	3.72765	Up	170
PtpAffx.42709.1.A1_at	0.000849319	3.72727	Up	171
PtpAffx.104760.1.S1_at	0.00411268	3.72159	Up	172
Ptp.3972.1.S1_at	0.0020692	3.71952	Up	173
PtpAffx.6557.1.A1_at	0.00339064	3.71892	Up	174
PtpAffx.210155.1.S1_at	1.14211e-05	3.71797	Up	175
PtpAffx.53702.1.S1_at	7.2837e-05	3.71542	Up	176
Ptp.4014.1.S1_s_at	0.000322111	3.70828	Up	177
PtpAffx.491.1.S1_s_at	0.000245633	3.70157	Up	178
Ptp.5563.1.S1_at	4.61018e-05	3.70036	Up	179
PtpAffx.209599.1.S1_at	0.00652413	3.68479	Up	180
PtpAffx.8983.1.S1_s_at	1.97268e-05	3.67955	Up	181
PtpAffx.202918.1.S1_at	0.00126413	3.67226	Up	182
PtpAffx.48017.1.S1_at	3.13842e-05	3.66449	Up	183
PtpAffx.52407.1.S1_s_at	0.00643481	3.66432	Up	184
PtpAffx.81640.1.A1_at	0.00430982	3.66153	Up	185
PtpAffx.141102.1.A1_at	9.91217e-06	3.65693	Up	186
PtpAffx.16653.1.A1_at	0.0042759	3.65528	Up	187
PtpAffx.27096.1.A1_at	0.000165132	3.63725	Up	188
PtpAffx.35451.1.S1_at	5.28521e-06	3.63141	Up	189
PtpAffx.5437.1.A1_s_at	0.000135363	3.6305	Up	190
Ptp.459.1.S1_s_at	6.91883e-05	3.62598	Up	191
PtpAffx.215173.1.S1_s_at	3.54334e-06	3.61863	Up	192
PtpAffx.25225.1.S1_s_at	0.000146233	3.61759	Up	193
Ptp.410.1.A1_s_at	0.000575156	3.61218	Up	194
Ptp.426.1.A1_s_at	0.000126964	3.60253	Up	195
PtpAffx.127094.1.A1_at	0.00579897	3.60088	Up	196
PtpAffx.2427.1.S1_at	5.56115e-05	3.59685	Up	197
PtpAffx.148282.1.S1_at	3.17596e-05	3.59585	Up	198
PtpAffx.5078.6.S1_a_at	0.000184	3.59124	Up	199
PtpAffx.212482.1.S1_s_at	0.00140796	3.58979	Up	200
PtpAffx.201206.1.S1_at	1.32682e-05	3.58739	Up	201
PtpAffx.57531.1.A1_at	0.0003402	3.57348	Up	202
PtpAffx.31094.1.A1_s_at	6.55308e-06	3.57158	Up	203
Ptp.4083.1.A1_at	0.000627901	3.57075	Up	204
PtpAffx.22325.1.A1_at	2.43243e-05	3.56567	Up	205
Ptp.76.1.S1_s_at	0.000750469	3.55509	Up	206
PtpAffx.102386.1.A1_at	0.000293735	3.55	Up	207
Ptp.2399.1.S1_s_at	0.00118119	3.54472	Up	208
PtpAffx.70992.1.S1_a_at	0.00109525	3.54405	Up	209
PtpAffx.82275.1.A1_at	8.56819e-05	3.54325	Up	210
Ptp.7361.1.S1_s_at	0.00176521	3.53813	Up	211
PtpAffx.87159.1.A1_at	0.00140092	3.5366	Up	212
PtpAffx.69019.1.A1_at	0.000288402	3.52881	Up	213
PtpAffx.213737.1.S1_at	4.459e-05	3.52229	Up	214
PtpAffx.52826.1.A1_at	0.000201338	3.51699	Up	215
Ptp.2836.1.S1_at	1.03254e-05	3.4936	Up	216
PtpAffx.220065.1.S1_s_at	3.176e-05	3.49017	Up	217
PtpAffx.5230.1.A1_at	0.000157466	3.49002	Up	218
PtpAffx.89303.1.A1_at	0.000182657	3.48767	Up	219
PtpAffx.31549.1.A1_s_at	0.000128297	3.4845	Up	220
PtpAffx.28691.1.A1_a_at	0.000170308	3.47874	Up	221
PtpAffx.51205.1.A1_at	4.81257e-05	3.47579	Up	222
PtpAffx.210932.1.S1_s_at	0.00144591	3.47084	Up	223
PtpAffx.22769.1.A1_at	0.000110864	3.45232	Up	224
PtpAffx.48017.2.S1_a_at	7.35992e-05	3.44386	Up	225
Ptp.2470.1.S1_at	8.50218e-05	3.44116	Up	226
Ptp.5480.1.S1_at	5.27269e-05	3.43974	Up	227
PtpAffx.130846.2.S1_at	0.000868848	3.43551	Up	228
PtpAffx.22132.1.S1_s_at	2.06826e-05	3.43242	Up	229
PtpAffx.11360.3.S1_a_at	7.26448e-05	3.4309	Up	230
PtpAffx.219855.1.S1_s_at	5.90748e-05	3.42818	Up	231
Ptp.8022.1.S1_s_at	0.0059086	3.42024	Up	232
PtpAffx.99357.1.A1_s_at	0.00174593	3.41293	Up	233
Ptp.4573.1.S1_s_at	3.39094e-05	3.40923	Up	234
PtpAffx.14241.1.A1_at	0.00033637	3.40775	Up	235
PtpAffx.25548.1.S1_a_at	0.000383378	3.40511	Up	236
PtpAffx.211272.1.S1_at	4.77014e-05	3.40082	Up	237
Ptp.56.1.S1_at	0.00201954	3.39901	Up	238
PtpAffx.221435.1.S1_s_at	0.000468204	3.39542	Up	239
PtpAffx.211633.1.S1_at	3.61525e-06	3.388	Up	240
PtpAffx.5573.1.A1_at	7.46898e-07	3.38754	Up	241
PtpAffx.608.3.S1_a_at	0.0040595	3.3835	Up	242
PtpAffx.131949.1.S1_at	0.000169824	3.37632	Up	243
PtpAffx.209865.1.S1_at	1.3522e-05	3.37518	Up	244
Ptp.204.1.A1_at	1.94113e-05	3.37278	Up	245
Ptp.3965.1.S1_at	0.000281399	3.37269	Up	246
PtpAffx.206764.1.S1_at	0.00287004	3.36934	Up	247
PtpAffx.16626.1.A1_at	0.000408294	3.36639	Up	248
PtpAffx.46298.1.S1_at	0.00222143	3.36583	Up	249
PtpAffx.18430.1.S1_s_at	5.12347e-09	3.3646	Up	250
PtpAffx.16965.1.A1_at	0.00245759	3.36133	Up	251
PtpAffx.64701.2.S1_a_at	1.09281e-06	3.36028	Up	252
PtpAffx.20815.1.S1_s_at	0.00353117	3.35871	Up	253
Ptp.7110.1.S1_s_at	3.98997e-07	3.35231	Up	254
PtpAffx.130523.1.S1_at	2.90564e-05	3.34636	Up	255
PtpAffx.5156.1.A1_at	0.000461286	3.33962	Up	256
PtpAffx.201349.1.S1_x_at	2.52721e-05	3.3338	Up	257
PtpAffx.159685.1.A1_at	5.07863e-06	3.32716	Up	258
PtpAffx.161201.1.S1_at	0.000560101	3.32613	Up	259
PtpAffx.39826.1.S1_at	2.82393e-06	3.3238	Up	260
PtpAffx.97600.1.A1_at	3.84966e-05	3.32078	Up	261
Ptp.4684.1.S1_s_at	1.08564e-06	3.31547	Up	262
PtpAffx.13417.1.S1_at	0.00024809	3.31436	Up	263
Ptp.2554.1.A1_at	7.37131e-06	3.30936	Up	264
PtpAffx.147052.1.A1_at	0.00273978	3.3069	Up	265
PtpAffx.205826.1.S1_s_at	0.000108653	3.3051	Up	266
Ptp.6929.2.S1_a_at	0.000551027	3.30109	Up	267
PtpAffx.73624.1.S1_at	4.88324e-05	3.29804	Up	268
PtpAffx.8550.3.S1_a_at	0.0067777	3.29766	Up	269
PtpAffx.45124.1.S1_at	0.000477025	3.29511	Up	270
PtpAffx.224178.1.S1_s_at	0.000146496	3.29202	Up	271
PtpAffx.9895.1.A1_at	9.90213e-07	3.29085	Up	272
PtpAffx.155765.1.S1_s_at	0.000316301	3.28162	Up	273
Ptp.3104.1.S1_at	2.54264e-06	3.27511	Up	274
PtpAffx.116969.1.S1_s_at	1.01406e-06	3.26517	Up	275
PtpAffx.1235.1.A1_at	0.000398057	3.26408	Up	276
PtpAffx.7984.1.S1_at	0.00307575	3.25457	Up	277
PtpAffx.201644.1.S1_at	8.4263e-05	3.25393	Up	278
Ptp.4146.1.S1_s_at	7.93738e-05	3.25346	Up	279
Ptp.5290.1.S1_at	2.2277e-05	3.25145	Up	280
PtpAffx.17980.3.A1_a_at	0.000150049	3.24735	Up	281
PtpAffx.224577.1.S1_at	0.000337296	3.2418	Up	282
PtpAffx.13977.1.S1_at	0.00304887	3.23343	Up	283
Ptp.2717.2.S1_s_at	0.00125771	3.23096	Up	284
Ptp.7110.2.S1_at	3.72815e-06	3.23008	Up	285
Ptp.1952.2.S1_s_at	4.65765e-06	3.22241	Up	286
PtpAffx.217430.1.S1_s_at	0.00621915	3.22012	Up	287
Ptp.1350.1.S1_at	8.11332e-06	3.21756	Up	288
PtpAffx.86661.1.S1_at	0.00646475	3.21719	Up	289
PtpAffx.114161.1.A1_at	0.00508736	3.21495	Up	290
PtpAffx.1041.2.A1_a_at	9.99903e-05	3.20972	Up	291
PtpAffx.222092.1.S1_s_at	0.000136312	3.19747	Up	292
PtpAffx.20806.1.S1_at	7.74499e-05	3.18982	Up	293
Ptp.378.1.A1_s_at	0.000487604	3.1895	Up	294
Ptp.1254.1.S1_x_at	0.00578339	3.18872	Up	295
PtpAffx.10597.2.S1_at	0.000359641	3.18791	Up	296
PtpAffx.30875.1.S1_at	2.37102e-05	3.18606	Up	297
PtpAffx.66991.1.A1_s_at	0.00116156	3.18512	Up	298
PtpAffx.10247.1.A1_a_at	0.00350485	3.16652	Up	299
Ptp.5736.1.S1_at	0.00189453	3.16379	Up	300
Ptp.433.1.A1_at	0.00104707	3.16321	Up	301
PtpAffx.151912.1.A1_at	0.000168756	3.15636	Up	302
PtpAffx.73824.1.S1_at	0.000563933	3.14419	Up	303
PtpAffx.153388.1.A1_at	3.37766e-05	3.14122	Up	304
Ptp.6764.1.S1_s_at	0.000353666	3.13433	Up	305
Ptp.3920.2.S1_s_at	1.52035e-05	3.12847	Up	306
PtpAffx.149927.1.S1_at	1.38632e-05	3.1281	Up	307
PtpAffx.206910.1.S1_at	0.00171109	3.12476	Up	308
PtpAffx.212302.1.S1_x_at	0.000163458	3.12099	Up	309
PtpAffx.13977.1.S1_x_at	0.000550084	3.12011	Up	310
PtpAffx.102068.1.A1_at	0.000232022	3.11778	Up	311
Ptp.668.1.S1_at	1.90013e-05	3.11612	Up	312
Ptp.1886.1.S1_at	0.00102606	3.11309	Up	313
PtpAffx.200505.1.S1_s_at	6.08661e-05	3.11287	Up	314
Ptp.3308.1.S1_s_at	6.01223e-05	3.11184	Up	315
PtpAffx.223241.1.S1_s_at	0.000595049	3.10989	Up	316
Ptp.5568.1.S1_at	0.000104017	3.10874	Up	317
PtpAffx.12601.1.S1_at	2.13902e-05	3.1004	Up	318
PtpAffx.140988.1.A1_at	0.0019621	3.09902	Up	319
PtpAffx.215318.1.S1_s_at	1.70402e-05	3.09851	Up	320
Ptp.7578.1.A1_s_at	0.000445502	3.0957	Up	321
Ptp.6751.1.A1_s_at	0.00525505	3.09495	Up	322
PtpAffx.9312.1.A1_at	4.34324e-05	3.09431	Up	323
PtpAffx.157717.1.S1_at	3.3798e-05	3.09028	Up	324
PtpAffx.25139.1.A1_at	1.17311e-05	3.08678	Up	325
PtpAffx.130908.2.A1_s_at	0.00016783	3.08638	Up	326
Ptp.3471.1.A1_s_at	0.00113459	3.08351	Up	327
PtpAffx.46804.1.S1_s_at	0.000381131	3.08099	Up	328
PtpAffx.212071.1.S1_at	1.79964e-05	3.07705	Up	329
PtpAffx.104298.1.S1_at	0.00252964	3.07668	Up	330
PtpAffx.209941.1.S1_at	0.000365364	3.07603	Up	331
PtpAffx.217933.1.S1_at	0.00012687	3.07501	Up	332
PtpAffx.209999.1.S1_s_at	7.68587e-06	3.07071	Up	333
Ptp.6904.1.S1_at	0.00267785	3.0697	Up	334
PtpAffx.31476.1.S1_s_at	6.67836e-05	3.06501	Up	335
PtpAffx.109125.1.A1_at	0.000236866	3.0637	Up	336
Ptp.146.1.S1_at	3.1757e-06	3.0599	Up	337
PtpAffx.22667.1.A1_at	0.000280523	3.05695	Up	338
PtpAffx.40262.1.S1_s_at	9.4441e-05	3.05286	Up	339
PtpAffx.4889.1.A1_s_at	9.40658e-05	3.0456	Up	340
PtpAffx.4889.1.A1_at	0.000418948	3.04246	Up	341
PtpAffx.211473.1.S1_at	1.59172e-05	3.04029	Up	342
PtpAffx.25163.1.A1_a_at	1.97213e-05	3.03452	Up	343
PtpAffx.111899.1.S1_at	0.000650674	3.03197	Up	344
Ptp.2503.1.S1_at	0.000100186	3.02489	Up	345
PtpAffx.85937.1.A1_s_at	0.00166924	3.02275	Up	346
PtpAffx.203055.1.S1_at	0.000106385	3.02163	Up	347
PtpAffx.6733.2.A1_s_at	0.0064517	3.02159	Up	348
Ptp.4459.1.S1_x_at	9.21484e-06	3.01942	Up	349
PtpAffx.53700.1.S1_at	0.000232949	3.01772	Up	350
Ptp.5849.1.S1_at	0.000102191	3.01613	Up	351
PtpAffx.83524.1.A1_at	9.41207e-05	3.01609	Up	352
PtpAffx.30875.2.S1_at	0.00104269	3.01433	Up	353
PtpAffx.6449.1.A1_s_at	0.000285694	3.01075	Up	354
PtpAffx.342.1.S1_s_at	0.000205837	3.01075	Up	355
Ptp.3877.1.S1_s_at	0.00493315	3.01009	Up	356
PtpAffx.61626.1.S1_a_at	4.84175e-05	3.00527	Up	357
PtpAffx.11077.1.A1_at	2.36734e-05	3.00508	Up	358
PtpAffx.151997.1.S1_s_at	0.0048188	3.00442	Up	359
Ptp.1775.1.S1_at	0.000109563	3.00254	Up	360
PtpAffx.8251.1.S1_at	1.61579e-05	3.00186	Up	361
PtpAffx.98699.1.S1_at	0.00406784	3.00119	Up	362
PtpAffx.28625.1.S1_at	6.8655e-06	2.99822	Up	363
PtpAffx.223730.1.S1_s_at	6.27525e-05	2.99362	Up	364
PtpAffx.220980.1.S1_s_at	9.95341e-05	2.98734	Up	365
PtpAffx.204109.1.S1_at	0.000429277	2.98666	Up	366
PtpAffx.148282.1.S1_s_at	0.00062387	2.98501	Up	367
Ptp.4364.1.S1_s_at	0.000692934	2.98419	Up	368
Ptp.812.1.S1_s_at	2.39998e-05	2.98294	Up	369
PtpAffx.135376.1.S1_s_at	0.000491211	2.97801	Up	370
Ptp.661.3.S1_a_at	0.00022579	2.9684	Up	371
PtpAffx.207972.1.S1_s_at	0.000213499	2.96818	Up	372
Ptp.6673.1.S1_at	8.81288e-05	2.96506	Up	373
PtpAffx.7437.1.S1_x_at	1.96352e-05	2.96451	Up	374
PtpAffx.121812.1.A1_at	2.91653e-06	2.95596	Up	375
PtpAffx.224429.1.S1_s_at	0.00110734	2.95281	Up	376
PtpAffx.210146.1.S1_at	4.40858e-05	2.95274	Up	377
Ptp.1181.1.S1_s_at	1.23087e-06	2.94934	Up	378
PtpAffx.134341.1.A1_at	4.85875e-05	2.94864	Up	379
Ptp.2817.1.S1_a_at	1.05491e-05	2.94768	Up	380
Ptp.4305.1.S1_at	0.000168395	2.94741	Up	381
Ptp.186.1.A1_s_at	1.81568e-05	2.94187	Up	382
PtpAffx.21139.1.S1_at	0.000754475	2.94141	Up	383
PtpAffx.133377.1.A1_at	9.14419e-05	2.93969	Up	384
PtpAffx.23797.1.S1_at	0.00129627	2.93637	Up	385
PtpAffx.613.1.A1_at	0.000246792	2.93485	Up	386
PtpAffx.211791.1.S1_at	0.0002758	2.93394	Up	387
Ptp.2099.1.S1_s_at	0.000674888	2.92958	Up	388
PtpAffx.7667.1.S1_a_at	0.00213546	2.92748	Up	389
Ptp.3587.1.A1_s_at	0.000311897	2.92527	Up	390
PtpAffx.18960.1.S1_at	1.64375e-06	2.9167	Up	391
Ptp.5401.1.S1_at	2.90077e-05	2.916	Up	392
PtpAffx.202043.1.S1_at	3.49265e-05	2.91549	Up	393
PtpAffx.148858.1.S1_at	0.00185557	2.91247	Up	394
Ptp.4728.1.S1_at	1.45279e-05	2.90871	Up	395
PtpAffx.128061.1.A1_s_at	0.00242664	2.90865	Up	396
PtpAffx.94825.1.A1_at	5.89522e-05	2.90416	Up	397
PtpAffx.203395.1.S1_at	7.44723e-05	2.90353	Up	398
PtpAffx.155348.1.S1_at	0.000211908	2.90178	Up	399
Ptp.5440.2.A1_a_at	9.37282e-06	2.90059	Up	400
Ptp.5993.1.S1_a_at	1.6651e-07	2.89209	Up	401
PtpAffx.55005.1.A1_at	0.000255591	2.88671	Up	402
PtpAffx.24755.1.A1_at	9.27947e-05	2.88568	Up	403
Ptp.5887.1.S1_at	0.000204544	2.88117	Up	404
PtpAffx.58518.1.S1_at	0.00135996	2.88101	Up	405
PtpAffx.13648.1.S1_at	0.00283963	2.87643	Up	406
PtpAffx.21922.1.A1_at	0.000145363	2.8722	Up	407
Ptp.7112.1.S1_at	1.53951e-06	2.8716	Up	408
PtpAffx.209941.1.S1_x_at	0.000329509	2.8708	Up	409
PtpAffx.70404.1.S1_s_at	0.000613071	2.86827	Up	410
Ptp.6759.1.S1_at	0.000211356	2.86121	Up	411
PtpAffx.34615.2.A1_at	3.21774e-05	2.85931	Up	412
PtpAffx.71659.1.S1_at	0.000115373	2.85889	Up	413
PtpAffx.105084.1.S1_at	0.000430486	2.85817	Up	414
PtpAffx.157621.1.S1_s_at	0.00235432	2.85315	Up	415
PtpAffx.49598.1.A1_s_at	9.63332e-05	2.8483	Up	416
PtpAffx.31381.1.A1_a_at	2.44631e-05	2.84603	Up	417
PtpAffx.77666.1.S1_at	9.78056e-06	2.84028	Up	418
Ptp.1616.1.A1_s_at	0.00468443	2.83214	Up	419
PtpAffx.10247.2.S1_at	5.64375e-05	2.82939	Up	420
PtpAffx.79574.1.A1_at	0.000782643	2.82788	Up	421
Ptp.4747.1.A1_x_at	0.00206309	2.82407	Up	422
PtpAffx.213926.1.S1_at	0.00176633	2.81901	Up	423
Ptp.5810.1.S1_s_at	0.00140254	2.81738	Up	424
Ptp.1516.2.S1_a_at	0.000837813	2.81369	Up	425
PtpAffx.205918.1.S1_s_at	0.000125665	2.81106	Up	426
PtpAffx.207934.1.S1_s_at	8.99089e-05	2.80786	Up	427
PtpAffx.214333.1.S1_at	5.70077e-06	2.80319	Up	428
Ptp.1550.1.S1_x_at	1.03074e-05	2.80269	Up	429
PtpAffx.201315.1.S1_s_at	7.09285e-05	2.80082	Up	430
PtpAffx.216792.1.S1_at	0.00208399	2.79932	Up	431
Ptp.3381.1.S1_at	0.00010473	2.7972	Up	432
Ptp.5214.1.S1_at	0.00124626	2.79494	Up	433
PtpAffx.5746.4.S1_s_at	6.29429e-05	2.79248	Up	434
Ptp.3506.1.S1_at	0.000366082	2.78695	Up	435
PtpAffx.3541.1.S1_at	0.00511475	2.78612	Up	436
PtpAffx.122949.1.S1_at	0.000127639	2.78533	Up	437
PtpAffx.22915.2.S1_at	0.000396945	2.78468	Up	438
PtpAffx.24602.1.A1_at	0.00205823	2.78352	Up	439
PtpAffx.204741.1.S1_at	0.00130311	2.78072	Up	440
Ptp.969.3.A1_at	5.67902e-05	2.77372	Up	441
Ptp.6199.1.S1_at	2.19287e-05	2.77311	Up	442
PtpAffx.193.1.S1_at	0.000279967	2.77191	Up	443
Ptp.1965.1.S1_s_at	1.16855e-05	2.77134	Up	444
Ptp.4747.1.A1_s_at	0.00274796	2.76694	Up	445
PtpAffx.24775.2.A1_s_at	0.000331666	2.7635	Up	446
PtpAffx.88761.1.A1_s_at	0.000204299	2.76099	Up	447
Ptp.468.2.A1_at	5.78975e-06	2.7602	Up	448
PtpAffx.9682.1.A1_a_at	6.07313e-06	2.75804	Up	449
PtpAffx.57339.1.A1_at	0.00050237	2.75709	Up	450
Ptp.5163.2.S1_s_at	5.96593e-06	2.75556	Up	451
PtpAffx.22915.1.A1_at	3.6744e-06	2.75298	Up	452
PtpAffx.224655.1.S1_s_at	6.48384e-05	2.746	Up	453
PtpAffx.50797.1.A1_at	0.00013695	2.74442	Up	454
PtpAffx.9094.1.S1_at	0.000504905	2.744	Up	455
PtpAffx.200822.1.S1_at	0.000261559	2.74331	Up	456
PtpAffx.525.1.S1_at	0.000268676	2.74286	Up	457
PtpAffx.137455.1.S1_s_at	0.00010971	2.74175	Up	458
PtpAffx.86388.1.S1_at	4.75408e-05	2.74045	Up	459
PtpAffx.151190.1.S1_s_at	6.66081e-05	2.73763	Up	460
Ptp.7689.1.S1_s_at	0.000881578	2.73587	Up	461
PtpAffx.63777.1.A1_a_at	1.6032e-05	2.73412	Up	462
Ptp.5261.1.S1_s_at	0.000454739	2.73322	Up	463
PtpAffx.231.1.S1_at	4.87042e-05	2.73183	Up	464
PtpAffx.454.10.A1_at	0.00131741	2.7287	Up	465
PtpAffx.7292.1.S1_at	0.00137117	2.72563	Up	466
PtpAffx.204265.1.S1_at	0.000509793	2.72537	Up	467
Ptp.6641.1.S1_s_at	0.00106701	2.72027	Up	468
PtpAffx.204261.1.S1_at	0.00585181	2.71897	Up	469
PtpAffx.39778.1.A1_at	0.000153078	2.71802	Up	470
PtpAffx.116857.1.S1_at	0.000210075	2.71621	Up	471
PtpAffx.201166.1.S1_s_at	0.000387679	2.71502	Up	472
Ptp.7965.1.S1_a_at	0.00131839	2.71496	Up	473
PtpAffx.86423.1.S1_at	0.00148539	2.71367	Up	474
PtpAffx.204265.1.S1_x_at	0.00174827	2.71264	Up	475
PtpAffx.204130.1.S1_at	1.99869e-05	2.71001	Up	476
PtpAffx.50778.1.A1_at	0.00133524	2.7097	Up	477
PtpAffx.210423.1.S1_at	3.58874e-05	2.70924	Up	478
PtpAffx.200737.1.S1_at	0.000310852	2.70483	Up	479
Ptp.6122.1.A1_at	7.5681e-05	2.70326	Up	480
PtpAffx.205772.1.S1_at	0.000464147	2.70235	Up	481
Ptp.559.1.S1_s_at	0.000359601	2.7015	Up	482
PtpAffx.211898.1.S1_at	3.48465e-05	2.70093	Up	483
PtpAffx.149802.1.S1_s_at	0.000457647	2.69897	Up	484
PtpAffx.203.1.S1_at	0.00026609	2.69762	Up	485
PtpAffx.100235.1.S1_s_at	3.05616e-05	2.69663	Up	486
PtpAffx.35650.1.A1_at	0.000217306	2.69616	Up	487
PtpAffx.28269.1.S1_at	0.000143484	2.69605	Up	488
PtpAffx.202833.1.S1_x_at	0.000893449	2.69568	Up	489
PtpAffx.215809.1.S1_at	2.21152e-05	2.69543	Up	490
Ptp.515.1.S1_s_at	0.000154126	2.69259	Up	491
Ptp.3043.1.S1_s_at	4.41307e-05	2.69132	Up	492
PtpAffx.135376.1.S1_at	0.00412111	2.69014	Up	493
Ptp.5623.1.S1_at	0.000242047	2.68773	Up	494
PtpAffx.98801.1.S1_at	0.000309084	2.68458	Up	495
Ptp.1017.1.A1_at	0.00158449	2.68324	Up	496
PtpAffx.96716.1.S1_at	0.000237202	2.68299	Up	497
PtpAffx.89060.1.S1_a_at	5.49977e-06	2.68298	Up	498
PtpAffx.215992.1.S1_at	0.000131222	2.67969	Up	499
PtpAffx.12097.1.A1_at	4.63228e-05	2.67936	Up	500
PtpAffx.213285.1.S1_at	0.0029043	2.67299	Up	501
PtpAffx.109301.1.S1_at	0.00373707	2.67169	Up	502
Ptp.6911.1.S1_s_at	1.16469e-05	2.67026	Up	503
PtpAffx.162338.1.S1_at	2.62974e-05	2.66783	Up	504
PtpAffx.124822.1.S1_at	2.70759e-05	2.66618	Up	505
Ptp.6662.1.S1_at	2.52192e-05	2.66514	Up	506
PtpAffx.200774.1.S1_at	6.04272e-05	2.66098	Up	507
PtpAffx.20626.1.S1_at	0.00614382	2.65985	Up	508
PtpAffx.3076.1.S1_s_at	0.000115465	2.659	Up	509
Ptp.6375.1.S1_s_at	0.00669458	2.65587	Up	510
Ptp.4442.1.S1_at	0.00253529	2.65509	Up	511
PtpAffx.17980.1.A1_a_at	0.000132067	2.65232	Up	512
Ptp.2428.1.S1_at	2.35575e-06	2.6511	Up	513
PtpAffx.200333.1.S1_at	8.56346e-08	2.64935	Up	514
PtpAffx.160238.1.A1_at	0.00121356	2.64885	Up	515
Ptp.1912.1.A1_s_at	6.84005e-05	2.64247	Up	516
PtpAffx.80100.1.S1_at	0.000593014	2.64	Up	517
Ptp.2578.1.S1_s_at	5.60744e-05	2.63581	Up	518
Ptp.612.1.S1_s_at	0.000543972	2.63478	Up	519
PtpAffx.206022.1.S1_at	0.000199566	2.63068	Up	520
PtpAffx.77672.2.A1_a_at	0.000803992	2.62952	Up	521
Ptp.2942.1.A1_at	0.00133912	2.62913	Up	522
PtpAffx.121418.1.A1_s_at	0.00219713	2.62814	Up	523
PtpAffx.106133.1.S1_s_at	0.000996623	2.6256	Up	524
PtpAffx.283.5.A1_x_at	0.0012326	2.62438	Up	525
PtpAffx.213572.1.S1_at	4.2803e-05	2.6087	Up	526
PtpAffx.203983.1.S1_s_at	0.00176213	2.60649	Up	527
PtpAffx.88826.1.A1_at	7.01843e-05	2.60644	Up	528
PtpAffx.205958.1.S1_at	0.000417903	2.60515	Up	529
Ptp.5995.1.S1_at	0.00415637	2.60196	Up	530
PtpAffx.209941.1.S1_s_at	0.000895126	2.601	Up	531
PtpAffx.119032.1.S1_s_at	0.00062715	2.59823	Up	532
PtpAffx.27985.1.S1_at	2.71591e-05	2.59519	Up	533
PtpAffx.213938.1.S1_at	5.62421e-06	2.5941	Up	534
Ptp.2150.1.S1_at	0.00172574	2.59198	Up	535
Ptp.5942.1.S1_x_at	0.000378848	2.59177	Up	536
Ptp.2380.1.A1_s_at	0.000475743	2.59032	Up	537
PtpAffx.6302.2.S1_s_at	8.54954e-06	2.58468	Up	538
PtpAffx.202560.1.S1_at	0.000371906	2.5832	Up	539
PtpAffx.3087.2.A1_s_at	0.000517694	2.5798	Up	540
PtpAffx.210930.1.S1_at	0.000103052	2.57717	Up	541
PtpAffx.5078.7.A1_at	0.000248549	2.57557	Up	542
Ptp.1618.1.A1_at	0.000109057	2.57333	Up	543
PtpAffx.159104.1.S1_at	0.00382127	2.57193	Up	544
PtpAffx.146084.1.S1_at	0.000356952	2.56687	Up	545
Ptp.3776.1.S1_x_at	3.72794e-07	2.56671	Up	546
PtpAffx.1196.1.S1_at	2.71162e-05	2.5662	Up	547
Ptp.829.1.A1_at	0.000115356	2.56515	Up	548
Ptp.5698.1.S1_s_at	0.000892848	2.56457	Up	549
Ptp.3084.1.S1_s_at	0.000186612	2.55885	Up	550
PtpAffx.224767.1.S1_at	0.00104368	2.55838	Up	551
PtpAffx.72191.1.A1_at	2.61938e-05	2.55706	Up	552
PtpAffx.45488.1.A1_a_at	2.36387e-06	2.55604	Up	553
Ptp.6793.1.S1_at	0.00119418	2.55604	Up	554
PtpAffx.5152.1.S1_at	0.00041729	2.55296	Up	555
Ptp.5868.1.S1_s_at	4.16001e-05	2.55245	Up	556
PtpAffx.152798.1.S1_at	0.00395132	2.55225	Up	557
PtpAffx.25163.1.A1_at	3.07791e-05	2.54939	Up	558
PtpAffx.10750.1.A1_s_at	4.68376e-05	2.54809	Up	559
PtpAffx.205297.1.S1_at	0.00309482	2.54807	Up	560
Ptp.211.1.A1_at	0.000396145	2.54759	Up	561
PtpAffx.30556.2.S1_s_at	0.00025061	2.54645	Up	562
PtpAffx.220623.1.S1_at	0.00202687	2.54624	Up	563
PtpAffx.70870.1.S1_at	0.00389066	2.54141	Up	564
PtpAffx.201950.1.S1_x_at	3.13934e-05	2.53994	Up	565
Ptp.4845.1.S1_at	0.000392562	2.53765	Up	566
PtpAffx.200249.1.S1_s_at	7.51263e-07	2.53714	Up	567
Ptp.4267.1.S1_at	0.000321007	2.52456	Up	568
Ptp.5965.1.S1_at	0.00188008	2.52394	Up	569
PtpAffx.114066.1.A1_at	0.000112936	2.52178	Up	570
PtpAffx.68482.1.A1_at	0.000201721	2.52152	Up	571
PtpAffx.22414.1.S1_at	0.00188483	2.51968	Up	572
PtpAffx.104314.1.S1_s_at	0.00528914	2.51702	Up	573
PtpAffx.68890.1.A1_at	3.72915e-05	2.51566	Up	574
Ptp.3491.1.S1_s_at	0.00383647	2.51538	Up	575
PtpAffx.27090.1.S1_a_at	0.000965278	2.51521	Up	576
Ptp.999.1.A1_at	0.00273186	2.51434	Up	577
PtpAffx.106245.1.A1_at	7.88429e-06	2.51376	Up	578
PtpAffx.53694.1.S1_at	0.00148081	2.51373	Up	579
Ptp.5708.1.S1_at	3.15512e-05	2.51276	Up	580
PtpAffx.100744.1.S1_s_at	4.37522e-05	2.51263	Up	581
PtpAffx.6950.1.S1_at	2.38693e-05	2.50513	Up	582
PtpAffx.87980.1.A1_at	2.06261e-05	2.50453	Up	583
PtpAffx.1691.1.A1_a_at	0.00577892	2.50298	Up	584
PtpAffx.207523.1.S1_at	0.000251886	2.49924	Up	585
Ptp.7099.1.S1_s_at	0.00220976	2.4974	Up	586
PtpAffx.208583.1.S1_x_at	0.00283396	2.49324	Up	587
PtpAffx.201620.1.S1_at	0.000622135	2.48847	Up	588
Ptp.6931.1.S1_s_at	0.00329895	2.48708	Up	589
PtpAffx.103679.1.A1_at	2.57044e-05	2.4863	Up	590
Ptp.4845.1.S1_x_at	0.000506851	2.48521	Up	591
Ptp.3587.1.A1_at	0.0018841	2.4841	Up	592
Ptp.4228.1.S1_at	1.36276e-05	2.48212	Up	593
PtpAffx.99317.1.S1_at	5.16712e-05	2.47911	Up	594
PtpAffx.976.1.A1_at	2.71295e-05	2.4785	Up	595
PtpAffx.58664.1.S1_at	8.05839e-05	2.47779	Up	596
PtpAffx.103505.1.S1_at	1.39443e-06	2.477	Up	597
Ptp.4305.1.S1_s_at	8.92895e-05	2.47255	Up	598
PtpAffx.1933.1.A1_at	1.45746e-05	2.47241	Up	599
PtpAffx.2170.2.S1_s_at	1.59309e-05	2.47015	Up	600
PtpAffx.33919.2.A1_s_at	0.000874104	2.47004	Up	601
PtpAffx.206122.1.S1_at	0.0014945	2.46835	Up	602
PtpAffx.39584.1.S1_at	0.00131166	2.46683	Up	603
PtpAffx.21178.1.S1_at	0.00183752	2.4651	Up	604
PtpAffx.110147.1.A1_s_at	1.31893e-05	2.46452	Up	605
PtpAffx.522.1.S1_at	0.0002764	2.46361	Up	606
PtpAffx.35127.1.A1_at	0.000256903	2.45843	Up	607
PtpAffx.92960.1.S1_at	0.000776966	2.45692	Up	608
PtpAffx.130908.1.A1_at	0.00355123	2.45369	Up	609
PtpAffx.2057.1.S1_s_at	0.00172155	2.45318	Up	610
PtpAffx.3574.1.A1_at	7.62731e-05	2.45204	Up	611
PtpAffx.16882.2.S1_at	7.64685e-05	2.4499	Up	612
PtpAffx.283.4.A1_x_at	0.00145642	2.44922	Up	613
Ptp.6582.1.S1_x_at	0.000699045	2.44632	Up	614
PtpAffx.6449.1.A1_at	0.00108085	2.44626	Up	615
Ptp.3044.1.S1_s_at	0.00231639	2.44556	Up	616
PtpAffx.283.14.A1_x_at	0.00113813	2.44553	Up	617
PtpAffx.148851.1.S1_at	0.00133172	2.44317	Up	618
PtpAffx.114257.1.S1_at	0.000553287	2.44292	Up	619
PtpAffx.5241.1.S1_at	7.79738e-05	2.44132	Up	620
PtpAffx.249.461.S1_s_at	0.00328086	2.44107	Up	621
Ptp.759.1.S1_at	0.0028119	2.43867	Up	622
PtpAffx.118422.2.S1_a_at	5.18883e-06	2.43593	Up	623
PtpAffx.828.2.A1_at	0.000453157	2.43437	Up	624
PtpAffx.27090.2.A1_at	0.00210134	2.43401	Up	625
PtpAffx.155365.1.S1_s_at	5.85749e-05	2.43208	Up	626
PtpAffx.201819.1.S1_at	0.00123511	2.42991	Up	627
PtpAffx.200143.1.S1_at	0.00219904	2.42784	Up	628
PtpAffx.218009.1.S1_s_at	0.000652209	2.42758	Up	629
PtpAffx.210412.1.S1_at	3.74058e-05	2.42441	Up	630
PtpAffx.210559.1.S1_at	0.00160261	2.42018	Up	631
Ptp.2227.1.A1_at	0.000860761	2.41944	Up	632
PtpAffx.22629.1.A1_s_at	0.00174303	2.41629	Up	633
PtpAffx.160058.1.A1_at	2.06539e-05	2.41462	Up	634
PtpAffx.204567.1.S1_at	9.31617e-05	2.41459	Up	635
PtpAffx.214145.1.S1_at	0.000100841	2.41155	Up	636
PtpAffx.40844.1.S1_at	0.000816469	2.41143	Up	637
PtpAffx.122051.1.S1_s_at	3.18954e-05	2.4096	Up	638
PtpAffx.18850.1.A1_at	0.00182648	2.40956	Up	639
PtpAffx.115316.1.S1_at	0.00339343	2.40393	Up	640
PtpAffx.70214.1.A1_at	0.00130403	2.40192	Up	641
PtpAffx.31381.2.A1_at	2.59488e-05	2.40116	Up	642
PtpAffx.86742.1.S1_at	1.34846e-06	2.3997	Up	643
PtpAffx.56004.1.A1_at	5.37006e-05	2.39714	Up	644
Ptp.128.1.S1_at	0.00168865	2.39646	Up	645
PtpAffx.204268.1.S1_at	0.00308236	2.39173	Up	646
PtpAffx.20151.2.S1_a_at	0.00118771	2.39125	Up	647
Ptp.138.1.S1_s_at	1.78047e-06	2.39052	Up	648
Ptp.5517.2.A1_at	0.000117426	2.38695	Up	649
PtpAffx.49718.2.S1_a_at	4.80545e-05	2.38692	Up	650
PtpAffx.43305.2.A1_a_at	8.52088e-06	2.38597	Up	651
PtpAffx.202528.1.S1_at	0.000112196	2.38402	Up	652
Ptp.1627.1.A1_s_at	6.84334e-05	2.38377	Up	653
PtpAffx.99667.1.S1_at	0.00292799	2.38167	Up	654
PtpAffx.149991.1.A1_s_at	0.00587909	2.37917	Up	655
PtpAffx.146535.1.A1_at	9.49504e-05	2.37878	Up	656
PtpAffx.202674.1.S1_at	0.000894773	2.3776	Up	657
PtpAffx.224356.1.S1_s_at	0.00363189	2.37735	Up	658
PtpAffx.213753.1.S1_s_at	0.000374386	2.37487	Up	659
PtpAffx.47049.1.A1_s_at	1.57258e-05	2.37304	Up	660
PtpAffx.92942.2.A1_s_at	0.000206852	2.37143	Up	661
PtpAffx.82607.1.A1_at	0.00051898	2.37136	Up	662
PtpAffx.106733.1.A1_at	0.000145281	2.37122	Up	663
Ptp.450.1.A1_s_at	4.19346e-05	2.37024	Up	664
PtpAffx.106389.1.A1_at	0.000280162	2.36717	Up	665
PtpAffx.202833.1.S1_at	0.000732037	2.36691	Up	666
PtpAffx.54632.1.S1_at	0.000287576	2.36563	Up	667
PtpAffx.127851.1.A1_at	0.00386218	2.3641	Up	668
PtpAffx.7804.4.S1_a_at	0.000121742	2.36311	Up	669
PtpAffx.163732.1.S1_s_at	0.000918909	2.3625	Up	670
Ptp.1829.1.S1_s_at	0.000365838	2.3623	Up	671
PtpAffx.7804.1.A1_at	6.74333e-06	2.36203	Up	672
PtpAffx.218010.1.S1_s_at	0.000142361	2.36149	Up	673
PtpAffx.56323.1.A1_at	2.66898e-05	2.35951	Up	674
Ptp.1419.2.S1_s_at	0.000513907	2.35918	Up	675
Ptp.677.1.A1_s_at	0.000197621	2.35773	Up	676
PtpAffx.10090.1.S1_at	7.3674e-05	2.35755	Up	677
PtpAffx.88174.1.A1_at	1.59465e-05	2.35603	Up	678
PtpAffx.153010.2.A1_at	0.0018711	2.35441	Up	679
Ptp.7112.1.S1_s_at	1.80559e-05	2.35368	Up	680
PtpAffx.53050.1.S1_at	0.00105861	2.353	Up	681
PtpAffx.219964.1.S1_at	3.52342e-06	2.35054	Up	682
PtpAffx.208162.1.S1_at	0.00286405	2.35036	Up	683
PtpAffx.32367.1.S1_at	3.84934e-05	2.35011	Up	684
PtpAffx.118900.1.S1_at	0.00278463	2.34801	Up	685
PtpAffx.45890.1.A1_at	0.000381806	2.34702	Up	686
PtpAffx.98559.1.S1_at	9.37532e-06	2.34472	Up	687
Ptp.3481.1.A1_at	0.000171926	2.34421	Up	688
Ptp.446.1.S1_at	0.000320463	2.34245	Up	689
PtpAffx.72636.1.S1_at	0.00384723	2.34092	Up	690
Ptp.2176.1.S1_at	0.000466893	2.33904	Up	691
Ptp.7572.1.S1_s_at	4.95078e-05	2.33902	Up	692
PtpAffx.111515.1.S1_at	0.000871943	2.33581	Up	693
PtpAffx.221277.1.S1_at	0.00108613	2.33513	Up	694
PtpAffx.161039.1.S1_at	0.00158034	2.33396	Up	695
PtpAffx.214145.1.S1_x_at	2.27633e-05	2.33284	Up	696
PtpAffx.9969.1.A1_at	0.000207385	2.33264	Up	697
PtpAffx.249.221.S1_at	1.36701e-05	2.33124	Up	698
PtpAffx.203713.1.S1_at	0.000515263	2.33089	Up	699
PtpAffx.62250.1.A1_at	0.000461585	2.32693	Up	700
Ptp.1516.3.S1_s_at	0.00456506	2.32389	Up	701
Ptp.1602.1.S1_at	0.00113846	2.32182	Up	702
PtpAffx.12342.3.S1_at	0.000517355	2.32179	Up	703
PtpAffx.2090.1.A1_at	0.00484538	2.32024	Up	704
Ptp.5333.1.S1_at	0.0022596	2.3201	Up	705
PtpAffx.211355.1.S1_s_at	0.000311329	2.31974	Up	706
PtpAffx.209262.1.S1_s_at	1.11002e-05	2.31844	Up	707
PtpAffx.215868.1.S1_at	0.000122794	2.31532	Up	708
PtpAffx.7536.1.S1_at	0.000102414	2.31413	Up	709
Ptp.2529.1.S1_at	2.19086e-06	2.31276	Up	710
PtpAffx.249.469.S1_at	2.21364e-05	2.3119	Up	711
Ptp.2909.1.A1_s_at	6.83636e-05	2.31143	Up	712
Ptp.5443.1.S1_s_at	7.97968e-05	2.31141	Up	713
PtpAffx.19564.1.S1_s_at	1.04388e-05	2.3114	Up	714
PtpAffx.50938.1.A1_s_at	6.12962e-05	2.31101	Up	715
PtpAffx.10759.1.S1_at	0.000145584	2.31086	Up	716
PtpAffx.205242.1.S1_at	0.00138236	2.30998	Up	717
PtpAffx.17316.1.S1_at	0.000248214	2.30981	Up	718
PtpAffx.48388.1.S1_at	0.00605662	2.30845	Up	719
PtpAffx.25202.1.A1_at	3.0856e-05	2.30757	Up	720
PtpAffx.139618.1.S1_at	0.000423542	2.30664	Up	721
PtpAffx.149310.1.S1_at	0.000362088	2.30409	Up	722
Ptp.4902.1.S1_at	0.00123111	2.30263	Up	723
PtpAffx.122982.1.A1_s_at	0.000595515	2.30225	Up	724
PtpAffx.35127.1.A1_x_at	0.000233649	2.29879	Up	725
PtpAffx.274.2.S1_at	0.000333501	2.29644	Up	726
Ptp.1646.1.S1_a_at	0.000140806	2.29432	Up	727
PtpAffx.217986.1.S1_s_at	0.00126947	2.28983	Up	728
Ptp.1550.1.S1_at	3.63103e-05	2.28642	Up	729
Ptp.5651.1.S1_s_at	0.000240316	2.28632	Up	730
PtpAffx.204541.1.S1_s_at	0.000853564	2.28175	Up	731
PtpAffx.891.8.S1_at	6.33093e-05	2.28054	Up	732
PtpAffx.201476.1.S1_at	9.72516e-06	2.27987	Up	733
PtpAffx.7514.1.S1_at	0.00289717	2.279	Up	734
PtpAffx.7804.3.A1_a_at	1.8807e-06	2.27845	Up	735
PtpAffx.208751.1.S1_at	0.00233331	2.27771	Up	736
PtpAffx.14646.1.A1_a_at	0.00268681	2.27766	Up	737
PtpAffx.64238.1.S1_s_at	7.01924e-05	2.27642	Up	738
Ptp.4718.1.S1_s_at	0.00241092	2.27374	Up	739
PtpAffx.9094.2.S1_at	0.00424661	2.27156	Up	740
Ptp.3392.1.A1_s_at	5.59009e-05	2.27111	Up	741
PtpAffx.82948.1.A1_at	0.000119692	2.26966	Up	742
PtpAffx.146814.1.A1_at	0.0019818	2.2694	Up	743
PtpAffx.117202.1.A1_at	1.2636e-05	2.26935	Up	744
Ptp.5202.1.A1_a_at	0.000215303	2.2691	Up	745
PtpAffx.103577.1.S1_at	2.5077e-05	2.26816	Up	746
Ptp.5045.1.S1_at	0.00185948	2.26696	Up	747
Ptp.8014.1.S1_at	1.28445e-05	2.26189	Up	748
PtpAffx.5859.1.S1_at	1.79466e-05	2.25957	Up	749
PtpAffx.32229.1.S1_at	0.000833086	2.25681	Up	750
PtpAffx.160247.1.A1_at	0.00127089	2.25366	Up	751
PtpAffx.213577.1.S1_at	0.000458603	2.25359	Up	752
PtpAffx.209112.1.S1_at	7.03873e-06	2.24943	Up	753
PtpAffx.219246.1.S1_at	0.00254278	2.24896	Up	754
PtpAffx.123170.1.S1_at	2.50709e-05	2.24818	Up	755
PtpAffx.87640.1.S1_at	0.00652442	2.24534	Up	756
PtpAffx.207326.1.S1_s_at	1.99178e-06	2.24167	Up	757
Ptp.7363.1.S1_s_at	9.30476e-06	2.24014	Up	758
PtpAffx.46139.1.S1_at	6.79855e-06	2.24005	Up	759
PtpAffx.204744.1.S1_at	0.000571836	2.23809	Up	760
PtpAffx.78723.1.S1_at	0.000372152	2.23685	Up	761
PtpAffx.1066.11.S1_at	0.000362698	2.23645	Up	762
Ptp.5261.2.S1_a_at	0.00476091	2.23583	Up	763
PtpAffx.221488.1.S1_x_at	0.0059501	2.23571	Up	764
PtpAffx.221954.1.S1_at	0.0041988	2.23293	Up	765
Ptp.5754.1.S1_s_at	0.00630638	2.23239	Up	766
PtpAffx.209307.1.S1_s_at	0.00589584	2.22991	Up	767
PtpAffx.43993.1.S1_at	0.00165262	2.22823	Up	768
PtpAffx.203256.1.S1_at	0.0017455	2.22601	Up	769
PtpAffx.127722.1.A1_at	3.27413e-05	2.22397	Up	770
PtpAffx.11535.3.S1_s_at	0.000915297	2.22376	Up	771
PtpAffx.204673.1.S1_at	0.000300529	2.21752	Up	772
PtpAffx.201205.1.S1_at	0.00030921	2.2164	Up	773
PtpAffx.127060.1.A1_at	2.38561e-05	2.21611	Up	774
PtpAffx.119957.1.S1_s_at	6.69151e-05	2.21532	Up	775
PtpAffx.117462.1.S1_at	0.00203936	2.2148	Up	776
PtpAffx.162559.1.S1_s_at	0.000272034	2.21389	Up	777
PtpAffx.159092.1.S1_a_at	3.34844e-05	2.21164	Up	778
PtpAffx.71191.2.A1_at	0.000297201	2.21039	Up	779
PtpAffx.29170.1.S1_at	0.000166751	2.20995	Up	780
PtpAffx.201133.1.S1_at	0.00108533	2.20975	Up	781
PtpAffx.209807.1.S1_at	0.000248622	2.20944	Up	782
Ptp.2219.2.S1_a_at	0.000600271	2.20877	Up	783
PtpAffx.12481.1.A1_at	0.00450648	2.20187	Up	784
Ptp.6560.1.S1_at	0.000802708	2.20086	Up	785
PtpAffx.210072.1.S1_at	0.00017832	2.19979	Up	786
PtpAffx.67281.1.A1_at	0.00170353	2.19911	Up	787
PtpAffx.201602.1.S1_at	0.00168839	2.19859	Up	788
PtpAffx.122940.1.S1_s_at	0.00664913	2.1973	Up	789
PtpAffx.32367.2.A1_a_at	0.000710078	2.19525	Up	790
PtpAffx.204605.1.S1_at	0.000391413	2.19516	Up	791
Ptp.3337.1.S1_s_at	3.08673e-05	2.19515	Up	792
PtpAffx.203341.1.S1_s_at	0.00118422	2.19361	Up	793
PtpAffx.224739.1.S1_at	0.00437512	2.19253	Up	794
PtpAffx.26633.1.S1_at	0.000656583	2.19182	Up	795
Ptp.2437.1.S1_at	0.000606724	2.19175	Up	796
Ptp.4078.1.S1_s_at	0.00109741	2.19157	Up	797
PtpAffx.18283.1.S1_at	0.00157342	2.1909	Up	798
PtpAffx.41718.1.S1_at	0.00161906	2.19001	Up	799
PtpAffx.249.218.S1_a_at	8.43139e-06	2.18953	Up	800
PtpAffx.150960.1.S1_at	0.000264961	2.18929	Up	801
PtpAffx.153211.1.A1_at	0.000159532	2.18895	Up	802
PtpAffx.206208.1.S1_at	5.07939e-05	2.18786	Up	803
PtpAffx.213942.1.S1_at	9.06679e-05	2.18743	Up	804
PtpAffx.145571.1.S1_at	0.00121492	2.18729	Up	805
PtpAffx.222153.1.S1_at	0.00339013	2.18663	Up	806
PtpAffx.8091.3.S1_at	0.000306769	2.18656	Up	807
PtpAffx.202178.1.S1_at	0.00074184	2.18319	Up	808
Ptp.6414.1.S1_at	6.65649e-05	2.18081	Up	809
PtpAffx.224891.1.S1_at	0.00564691	2.18072	Up	810
Ptp.6984.1.S1_at	5.09849e-06	2.18016	Up	811
PtpAffx.5409.1.A1_at	0.000122093	2.17979	Up	812
PtpAffx.126635.1.S1_at	0.000801174	2.17912	Up	813
PtpAffx.215172.1.S1_at	0.00201931	2.17675	Up	814
PtpAffx.223730.1.S1_x_at	0.00141741	2.17461	Up	815
Ptp.3991.1.S1_s_at	6.80789e-05	2.17419	Up	816
PtpAffx.249.218.S1_at	7.10223e-05	2.17082	Up	817
PtpAffx.45694.1.S1_at	0.000596857	2.16653	Up	818
PtpAffx.29183.1.S1_at	0.0057885	2.1644	Up	819
PtpAffx.156713.1.S1_at	0.000230936	2.16308	Up	820
PtpAffx.115100.1.A1_at	1.20485e-05	2.16257	Up	821
PtpAffx.211465.1.S1_at	0.000916223	2.1624	Up	822
Ptp.548.1.S1_x_at	0.00291173	2.16239	Up	823
PtpAffx.210989.1.S1_at	0.00521661	2.16079	Up	824
PtpAffx.41858.1.A1_s_at	0.00213553	2.15998	Up	825
PtpAffx.213986.1.S1_s_at	8.59161e-05	2.15827	Up	826
Ptp.2234.1.S1_s_at	0.00116611	2.15762	Up	827
PtpAffx.206643.1.S1_at	8.45562e-05	2.15707	Up	828
Ptp.7373.1.S1_s_at	0.000145331	2.15245	Up	829
PtpAffx.205977.1.S1_at	0.000173084	2.15204	Up	830
PtpAffx.157610.1.S1_at	7.00848e-05	2.14975	Up	831
PtpAffx.13229.2.S1_at	0.00136171	2.14909	Up	832
PtpAffx.4736.1.A1_s_at	0.00060565	2.14796	Up	833
Ptp.5835.1.S1_at	0.00119757	2.14796	Up	834
PtpAffx.14737.1.A1_s_at	0.000238014	2.14679	Up	835
PtpAffx.213915.1.S1_at	0.0040098	2.14641	Up	836
PtpAffx.39070.1.S1_at	0.000974722	2.14464	Up	837
PtpAffx.157617.1.S1_s_at	0.00513285	2.14417	Up	838
Ptp.657.1.S1_at	1.53933e-05	2.14407	Up	839
PtpAffx.10930.1.A1_at	0.00120864	2.14401	Up	840
PtpAffx.28304.1.S1_at	0.000221739	2.14385	Up	841
PtpAffx.249.469.S1_a_at	5.7691e-06	2.1414	Up	842
PtpAffx.206122.1.S1_x_at	0.00259066	2.14129	Up	843
PtpAffx.17950.1.A1_at	0.00409347	2.13918	Up	844
PtpAffx.202215.1.S1_at	0.00147691	2.13906	Up	845
PtpAffx.215872.1.S1_at	0.000525869	2.13801	Up	846
PtpAffx.21514.1.S1_at	0.00104343	2.13681	Up	847
PtpAffx.92648.1.S1_at	0.000262105	2.13652	Up	848
PtpAffx.35738.1.A1_at	0.000463139	2.13635	Up	849
Ptp.750.1.S1_s_at	4.04191e-06	2.13555	Up	850
PtpAffx.8368.1.S1_at	0.00510539	2.13512	Up	851
PtpAffx.25163.2.A1_at	0.000452444	2.13278	Up	852
Ptp.5848.1.S1_s_at	9.04078e-06	2.13269	Up	853
PtpAffx.6695.1.S1_at	0.000179606	2.13232	Up	854
Ptp.6906.1.A1_x_at	3.87558e-05	2.13221	Up	855
Ptp.7469.1.S1_at	7.91888e-06	2.13131	Up	856
Ptp.6638.1.S1_s_at	5.41932e-05	2.13075	Up	857
PtpAffx.210737.1.S1_x_at	0.00110439	2.13059	Up	858
PtpAffx.159780.1.A1_at	8.38299e-05	2.12979	Up	859
Ptp.1555.2.A1_at	9.41504e-05	2.12968	Up	860
PtpAffx.160447.1.A1_at	0.000516526	2.12964	Up	861
PtpAffx.204183.1.S1_at	0.000391915	2.12691	Up	862
PtpAffx.29594.1.A1_at	0.00175527	2.12378	Up	863
PtpAffx.161358.1.S1_s_at	0.00352993	2.12172	Up	864
Ptp.7156.1.S1_at	0.000148014	2.12014	Up	865
Ptp.1328.1.S1_at	2.56848e-05	2.11973	Up	866
PtpAffx.145327.1.A1_at	0.00382928	2.1196	Up	867
PtpAffx.5465.2.A1_x_at	0.000722056	2.11771	Up	868
Ptp.3075.1.S1_at	3.65508e-06	2.1177	Up	869
PtpAffx.33579.1.A1_at	1.23109e-06	2.11739	Up	870
Ptp.2000.1.S1_at	0.000406557	2.11563	Up	871
PtpAffx.50616.1.A1_at	9.3505e-05	2.11524	Up	872
PtpAffx.213389.1.S1_s_at	0.00107354	2.1132	Up	873
PtpAffx.213307.1.S1_at	0.000651755	2.11312	Up	874
PtpAffx.1172.3.S1_a_at	4.0421e-05	2.11242	Up	875
Ptp.1290.1.A1_at	6.18898e-06	2.11209	Up	876
Ptp.2162.2.S1_s_at	0.000291068	2.11198	Up	877
Ptp.734.1.A1_at	4.89861e-05	2.10912	Up	878
PtpAffx.5968.2.S1_s_at	1.23739e-06	2.10908	Up	879
PtpAffx.133632.2.A1_s_at	0.00468378	2.10867	Up	880
Ptp.4083.1.A1_s_at	0.00170178	2.10804	Up	881
PtpAffx.19778.1.S1_at	6.71474e-05	2.10719	Up	882
PtpAffx.216564.1.S1_s_at	0.000265298	2.10617	Up	883
PtpAffx.81472.1.S1_at	0.000196193	2.10601	Up	884
PtpAffx.10507.1.A1_at	0.000461181	2.10249	Up	885
PtpAffx.156635.1.S1_at	0.00140097	2.10194	Up	886
PtpAffx.54457.1.S1_at	0.00166342	2.10191	Up	887
Ptp.274.1.S1_at	0.000233373	2.10187	Up	888
Ptp.517.1.S1_at	0.00352389	2.09828	Up	889
PtpAffx.249.73.A1_s_at	0.00340214	2.09624	Up	890
PtpAffx.52414.1.S1_at	0.000366375	2.09523	Up	891
PtpAffx.43257.1.S1_s_at	4.8043e-05	2.09417	Up	892
PtpAffx.29245.1.A1_at	0.000112132	2.0933	Up	893
Ptp.6662.1.S1_x_at	0.00101376	2.09124	Up	894
PtpAffx.5159.3.S1_at	0.000465654	2.08886	Up	895
PtpAffx.126959.1.A1_at	0.000312892	2.08871	Up	896
PtpAffx.99939.1.S1_at	0.00105326	2.08832	Up	897
Ptp.1194.1.A1_at	0.000554467	2.08735	Up	898
PtpAffx.1122.1.S1_a_at	5.43854e-08	2.08713	Up	899
Ptp.5440.1.S1_at	1.53946e-05	2.08635	Up	900
PtpAffx.211847.1.S1_at	4.65143e-05	2.086	Up	901
Ptp.336.1.S1_at	0.000114133	2.08478	Up	902
PtpAffx.201339.1.S1_at	0.00141885	2.08453	Up	903
PtpAffx.225099.1.S1_at	0.00560838	2.08242	Up	904
PtpAffx.10532.1.S1_a_at	1.58715e-05	2.08224	Up	905
PtpAffx.42523.2.A1_at	3.79803e-06	2.08012	Up	906
Ptp.5250.1.S1_s_at	9.23922e-07	2.07714	Up	907
PtpAffx.43226.1.A1_s_at	0.00150339	2.07566	Up	908
PtpAffx.63792.1.A1_s_at	0.000359869	2.07529	Up	909
PtpAffx.42172.1.S1_at	0.00102098	2.07352	Up	910
PtpAffx.206667.1.S1_at	0.0031662	2.07013	Up	911
PtpAffx.200222.1.S1_at	0.00217707	2.06929	Up	912
PtpAffx.204476.1.S1_at	1.37654e-05	2.06805	Up	913
PtpAffx.100271.1.S1_at	0.00381835	2.06799	Up	914
PtpAffx.15919.1.S1_s_at	0.00268842	2.06786	Up	915
PtpAffx.142310.1.S1_at	0.000228479	2.06585	Up	916
PtpAffx.11482.2.A1_a_at	4.36357e-05	2.06221	Up	917
PtpAffx.117115.1.S1_s_at	0.00184082	2.0611	Up	918
PtpAffx.70214.1.A1_s_at	0.000213334	2.05999	Up	919
PtpAffx.94956.1.A1_at	0.00227823	2.05982	Up	920
Ptp.1447.1.S1_at	0.00172986	2.05951	Up	921
Ptp.6185.1.S1_at	1.61291e-05	2.05733	Up	922
PtpAffx.95760.1.A1_a_at	0.00303053	2.05214	Up	923
PtpAffx.209262.1.S1_at	3.61855e-05	2.05184	Up	924
PtpAffx.249.130.A1_at	0.000794097	2.05065	Up	925
PtpAffx.80804.1.S1_s_at	0.00446241	2.04986	Up	926
PtpAffx.29323.1.A1_s_at	0.000197922	2.04957	Up	927
PtpAffx.207486.1.S1_x_at	8.59581e-06	2.04932	Up	928
PtpAffx.223444.1.S1_at	0.00083242	2.04864	Up	929
Ptp.5938.1.S1_at	5.80514e-05	2.04841	Up	930
PtpAffx.151134.1.S1_at	0.000948774	2.04673	Up	931
PtpAffx.69503.1.A1_at	0.00046633	2.04614	Up	932
PtpAffx.201349.1.S1_at	1.19285e-05	2.04424	Up	933
PtpAffx.2320.1.S1_at	1.68109e-05	2.04352	Up	934
PtpAffx.46068.2.S1_a_at	0.00266073	2.04252	Up	935
PtpAffx.204994.1.S1_s_at	0.00540566	2.04166	Up	936
PtpAffx.22649.2.S1_a_at	2.68693e-05	2.04152	Up	937
Ptp.5237.1.S1_at	0.00143455	2.03846	Up	938
PtpAffx.223380.1.S1_at	0.00172155	2.03738	Up	939
PtpAffx.203043.1.S1_at	3.47481e-05	2.03725	Up	940
Ptp.6891.1.S1_at	9.76557e-05	2.03724	Up	941
PtpAffx.86465.1.S1_at	0.00226058	2.03718	Up	942
PtpAffx.77365.1.S1_at	7.86433e-05	2.02981	Up	943
PtpAffx.215504.1.S1_at	0.000768409	2.02892	Up	944
PtpAffx.20351.2.S1_a_at	0.000474099	2.02837	Up	945
PtpAffx.1205.2.S1_at	0.00143609	2.02676	Up	946
PtpAffx.2216.2.S1_at	0.00237057	2.02502	Up	947
PtpAffx.1147.2.A1_a_at	0.00212786	2.02332	Up	948
PtpAffx.9095.1.S1_at	7.12325e-05	2.02262	Up	949
PtpAffx.21767.3.A1_at	0.000525985	2.02114	Up	950
PtpAffx.151826.1.A1_at	5.86538e-05	2.01984	Up	951
PtpAffx.4634.1.A1_at	0.000262265	2.01888	Up	952
PtpAffx.209808.1.S1_at	0.0016486	2.01858	Up	953
PtpAffx.209112.1.S1_x_at	2.37005e-06	2.01698	Up	954
PtpAffx.220056.1.S1_x_at	0.00620976	2.01642	Up	955
PtpAffx.220123.1.S1_at	0.0007735	2.01543	Up	956
PtpAffx.218193.1.S1_s_at	0.000226703	2.01438	Up	957
PtpAffx.6105.3.S1_at	0.000140814	2.01391	Up	958
PtpAffx.47353.1.S1_at	7.49315e-06	2.01359	Up	959
PtpAffx.205045.1.S1_at	0.00608524	2.01345	Up	960
PtpAffx.109871.1.S1_at	0.000493025	2.01337	Up	961
PtpAffx.211740.1.S1_s_at	0.000643065	2.01304	Up	962
PtpAffx.201602.1.S1_s_at	0.00107022	2.01042	Up	963
Ptp.3659.1.A1_s_at	2.36538e-05	2.00991	Up	964
Ptp.5843.1.S1_s_at	0.000236225	2.00555	Up	965
PtpAffx.208384.1.S1_at	0.000496631	2.00554	Up	966
Ptp.2512.1.S1_s_at	5.44887e-05	2.00402	Up	967
PtpAffx.39438.1.S1_at	0.000542459	2.00309	Up	968
PtpAffx.89282.1.A1_at	0.00548162	2.00223	Up	969
Ptp.1140.1.A1_at	0.00170254	2.00128	Up	970
PtpAffx.83596.1.S1_at	0.000200062	1.99916	Up	971
PtpAffx.274.1.S1_a_at	0.00023427	1.99765	Up	972
Ptp.6834.1.S1_at	0.00195322	1.99665	Up	973
PtpAffx.3287.1.S1_at	0.00359457	1.99226	Up	974
PtpAffx.27255.1.S1_at	3.3518e-05	1.99218	Up	975
Ptp.1303.1.S1_at	9.38483e-05	1.9921	Up	976
PtpAffx.160840.1.S1_s_at	0.00248536	1.99204	Up	977
PtpAffx.98699.2.S1_a_at	0.0016262	1.9916	Up	978
PtpAffx.209128.1.S1_at	0.00197684	1.98994	Up	979
PtpAffx.124024.1.S1_s_at	0.00167929	1.98962	Up	980
Ptp.1420.1.S1_at	0.00451765	1.98903	Up	981
Ptp.6636.2.S1_at	1.56314e-05	1.98888	Up	982
PtpAffx.13059.1.S1_s_at	0.00101296	1.98859	Up	983
PtpAffx.34396.1.S1_at	0.00136788	1.98618	Up	984
PtpAffx.51877.1.S1_at	1.24557e-06	1.9858	Up	985
PtpAffx.13865.1.S1_a_at	0.000526895	1.98544	Up	986
PtpAffx.204674.1.S1_at	0.000367976	1.98518	Up	987
Ptp.981.1.S1_at	0.000836306	1.9848	Up	988
PtpAffx.217465.1.S1_s_at	0.00111634	1.98197	Up	989
PtpAffx.211636.1.S1_at	0.000178139	1.9815	Up	990
PtpAffx.49511.1.A1_at	0.000470229	1.98048	Up	991
PtpAffx.200885.1.S1_x_at	0.000453856	1.97897	Up	992
PtpAffx.77934.1.S1_at	1.44387e-05	1.97843	Up	993
Ptp.5407.1.S1_at	4.45102e-05	1.97721	Up	994
PtpAffx.213915.1.S1_s_at	0.00320763	1.97679	Up	995
PtpAffx.209713.1.S1_at	0.00109035	1.97669	Up	996
PtpAffx.67538.1.S1_at	0.0017543	1.97669	Up	997
PtpAffx.19389.1.S1_at	8.19795e-06	1.97621	Up	998
Ptp.3784.2.S1_at	0.000145308	1.97574	Up	999
PtpAffx.200551.1.S1_at	0.000385135	1.97401	Up	1000
PtpAffx.33101.2.S1_s_at	0.00107746	1.97338	Up	1001
PtpAffx.219721.1.S1_at	0.000230289	1.97174	Up	1002
PtpAffx.210515.1.S1_at	0.000811278	1.97117	Up	1003
PtpAffx.111863.1.S1_at	0.0034406	1.96865	Up	1004
PtpAffx.102073.1.A1_s_at	0.000710758	1.96807	Up	1005
PtpAffx.116936.1.S1_at	1.07581e-05	1.96569	Up	1006
PtpAffx.18122.1.S1_at	0.00613355	1.96555	Up	1007
PtpAffx.9932.2.A1_s_at	0.00391535	1.9647	Up	1008
PtpAffx.211561.1.S1_at	0.000352643	1.9623	Up	1009
PtpAffx.16060.1.S1_at	0.00254636	1.96215	Up	1010
PtpAffx.81718.1.A1_at	0.000341624	1.96162	Up	1011
PtpAffx.103522.1.S1_at	2.08622e-05	1.96092	Up	1012
PtpAffx.216691.1.S1_at	0.00319694	1.95931	Up	1013
PtpAffx.1108.2.A1_a_at	0.00181668	1.95842	Up	1014
Ptp.1585.1.S1_at	0.000883399	1.95499	Up	1015
PtpAffx.202896.1.S1_at	0.000307039	1.95486	Up	1016
PtpAffx.46203.1.S1_s_at	0.00214026	1.95479	Up	1017
Ptp.3989.1.S1_at	0.00150265	1.95384	Up	1018
PtpAffx.61168.1.S1_at	0.00405573	1.95324	Up	1019
PtpAffx.4533.1.S1_at	9.5178e-06	1.95272	Up	1020
PtpAffx.84578.1.S1_at	0.00222987	1.9507	Up	1021
PtpAffx.5875.2.A1_a_at	0.00192833	1.95049	Up	1022
Ptp.61.1.S1_at	0.00678727	1.94946	Up	1023
Ptp.503.1.S1_at	5.0328e-05	1.94935	Up	1024
PtpAffx.7425.1.S1_a_at	7.30445e-07	1.94574	Up	1025
PtpAffx.225774.1.S1_at	0.00267345	1.94482	Up	1026
PtpAffx.203047.1.S1_at	0.000788269	1.94282	Up	1027
Ptp.5818.1.S1_s_at	2.05816e-05	1.94081	Up	1028
PtpAffx.155681.1.S1_a_at	2.80047e-05	1.94047	Up	1029
PtpAffx.206113.1.S1_at	0.000351487	1.93999	Up	1030
PtpAffx.87960.1.S1_s_at	0.00245924	1.93984	Up	1031
PtpAffx.1169.10.A1_at	2.03181e-05	1.93923	Up	1032
Ptp.5966.1.S1_s_at	0.00184249	1.93894	Up	1033
Ptp.124.1.S1_at	0.00531289	1.9387	Up	1034
PtpAffx.91502.2.S1_a_at	0.000679764	1.93744	Up	1035
PtpAffx.224217.1.S1_at	0.00181163	1.93665	Up	1036
PtpAffx.107857.1.A1_s_at	0.00108813	1.93623	Up	1037
PtpAffx.13062.1.A1_s_at	0.00175765	1.93443	Up	1038
PtpAffx.102311.1.A1_at	0.000479036	1.9336	Up	1039
PtpAffx.34615.1.S1_at	4.86592e-05	1.93333	Up	1040
PtpAffx.200273.1.S1_at	0.00110666	1.93158	Up	1041
Ptp.1579.1.S1_at	0.000490089	1.92807	Up	1042
Ptp.5998.1.S1_at	5.84084e-05	1.92731	Up	1043
Ptp.5695.1.S1_a_at	5.4534e-05	1.92701	Up	1044
PtpAffx.12443.4.A1_s_at	7.35018e-05	1.92636	Up	1045
Ptp.7651.1.S1_at	0.000415599	1.92531	Up	1046
PtpAffx.212906.1.S1_s_at	0.00108771	1.92382	Up	1047
PtpAffx.59020.1.A1_at	4.31941e-05	1.92319	Up	1048
PtpAffx.59062.1.A1_at	0.00336656	1.9205	Up	1049
PtpAffx.2664.1.S1_at	0.000350913	1.92043	Up	1050
Ptp.4554.1.S1_s_at	0.00532754	1.92001	Up	1051
Ptp.6803.1.S1_at	0.000551799	1.91964	Up	1052
PtpAffx.25457.3.S1_a_at	0.00020791	1.91881	Up	1053
Ptp.3990.1.S1_s_at	0.000449713	1.91752	Up	1054
PtpAffx.210190.1.S1_at	0.000240775	1.91577	Up	1055
PtpAffx.103704.1.A1_at	0.000813949	1.91484	Up	1056
PtpAffx.121931.1.S1_at	0.00265154	1.91459	Up	1057
Ptp.2012.1.S1_at	0.00548819	1.91216	Up	1058
Ptp.617.1.S1_at	0.00380762	1.91194	Up	1059
PtpAffx.140.1.S1_at	5.91296e-05	1.91178	Up	1060
PtpAffx.2548.2.A1_s_at	0.000409937	1.91173	Up	1061
PtpAffx.149608.1.A1_at	9.87729e-05	1.91129	Up	1062
PtpAffx.214563.1.S1_at	0.00458153	1.90963	Up	1063
Ptp.2928.1.A1_at	0.000284566	1.9088	Up	1064
PtpAffx.32412.1.S1_at	0.0017306	1.90525	Up	1065
PtpAffx.223380.1.S1_s_at	1.63825e-06	1.90477	Up	1066
Ptp.2713.1.S1_at	8.53786e-06	1.9032	Up	1067
PtpAffx.151420.1.S1_at	0.00258674	1.90241	Up	1068
PtpAffx.129062.1.S1_at	0.00124347	1.90218	Up	1069
PtpAffx.11317.6.A1_a_at	0.000478693	1.901	Up	1070
PtpAffx.11164.1.A1_a_at	3.12655e-05	1.89963	Up	1071
PtpAffx.5409.1.A1_a_at	1.15041e-05	1.89712	Up	1072
PtpAffx.92065.1.S1_a_at	4.00414e-05	1.89524	Up	1073
PtpAffx.223317.1.S1_at	0.000779387	1.8949	Up	1074
PtpAffx.207996.1.S1_at	0.000163374	1.89354	Up	1075
PtpAffx.108741.1.A1_at	0.000311606	1.893	Up	1076
PtpAffx.10990.2.S1_at	0.00108579	1.89245	Up	1077
Ptp.6442.1.S1_at	0.000128686	1.89029	Up	1078
PtpAffx.34041.1.A1_at	0.000125919	1.88982	Up	1079
Ptp.54.1.S1_at	0.000646605	1.88803	Up	1080
PtpAffx.212888.1.S1_at	0.00413321	1.88754	Up	1081
PtpAffx.218560.1.S1_s_at	3.07072e-05	1.88711	Up	1082
PtpAffx.231.2.S1_a_at	0.000429422	1.88636	Up	1083
PtpAffx.12219.1.S1_s_at	0.000983645	1.88561	Up	1084
PtpAffx.208801.1.S1_at	0.00231694	1.8856	Up	1085
PtpAffx.206151.1.S1_at	0.00567538	1.8823	Up	1086
PtpAffx.125952.1.S1_s_at	0.000240392	1.88216	Up	1087
PtpAffx.1770.5.S1_at	0.000131725	1.88102	Up	1088
Ptp.5361.1.S1_s_at	0.00256131	1.8804	Up	1089
PtpAffx.10386.1.S1_at	0.00129139	1.87924	Up	1090
PtpAffx.202755.1.S1_at	0.000616254	1.87897	Up	1091
PtpAffx.213423.1.S1_s_at	0.000145331	1.87395	Up	1092
PtpAffx.219060.1.S1_s_at	5.46648e-05	1.87296	Up	1093
Ptp.5757.1.S1_at	0.000271743	1.8728	Up	1094
PtpAffx.35127.2.A1_s_at	9.85975e-05	1.87191	Up	1095
PtpAffx.99131.1.S1_at	7.18274e-05	1.87169	Up	1096
Ptp.2356.1.A1_at	9.47935e-06	1.87133	Up	1097
PtpAffx.25650.2.S1_at	0.000146754	1.87042	Up	1098
PtpAffx.96651.1.S1_at	0.000148853	1.86767	Up	1099
Ptp.1360.1.S1_s_at	8.77258e-05	1.86669	Up	1100
Ptp.3060.1.S1_at	0.000549928	1.86594	Up	1101
PtpAffx.55020.1.A1_at	0.000499156	1.86515	Up	1102
PtpAffx.57990.1.A1_s_at	4.2166e-05	1.86426	Up	1103
PtpAffx.1704.5.A1_at	0.00174252	1.86408	Up	1104
PtpAffx.6121.1.S1_at	0.000124594	1.86306	Up	1105
Ptp.5922.1.S1_s_at	0.000549841	1.86261	Up	1106
PtpAffx.98729.1.S1_s_at	6.47728e-06	1.86194	Up	1107
PtpAffx.148807.1.S1_at	0.00412595	1.85964	Up	1108
PtpAffx.158726.1.S1_at	0.000380779	1.85803	Up	1109
PtpAffx.57284.1.A1_at	0.00162984	1.85787	Up	1110
PtpAffx.155797.1.S1_at	0.000270466	1.85704	Up	1111
PtpAffx.160389.1.A1_s_at	0.000564597	1.85609	Up	1112
PtpAffx.138338.1.S1_at	0.00031146	1.85607	Up	1113
PtpAffx.200885.1.S1_at	0.000207895	1.85508	Up	1114
PtpAffx.205185.1.S1_at	0.00464296	1.85437	Up	1115
PtpAffx.23901.1.A1_at	0.00183725	1.85237	Up	1116
PtpAffx.132383.1.A1_s_at	0.0043773	1.85178	Up	1117
PtpAffx.39649.1.S1_s_at	0.00052279	1.85128	Up	1118
PtpAffx.7456.1.S1_s_at	1.04626e-05	1.84979	Up	1119
PtpAffx.206061.1.S1_at	0.00164743	1.84974	Up	1120
PtpAffx.158710.1.S1_s_at	0.000385116	1.84957	Up	1121
PtpAffx.145531.1.S1_at	2.27234e-05	1.84815	Up	1122
Ptp.2948.1.S1_at	0.00121603	1.84622	Up	1123
Ptp.4500.1.S1_at	0.00340326	1.84527	Up	1124
Ptp.5314.1.S1_s_at	0.000268122	1.84405	Up	1125
PtpAffx.214209.1.S1_at	0.00221403	1.84237	Up	1126
Ptp.125.1.A1_x_at	0.00573439	1.84228	Up	1127
PtpAffx.102470.1.S1_at	0.000203781	1.84226	Up	1128
Ptp.5897.1.S1_at	0.00315169	1.84211	Up	1129
PtpAffx.211740.1.S1_at	0.00072832	1.8416	Up	1130
PtpAffx.149281.1.S1_at	0.00367554	1.84118	Up	1131
PtpAffx.4042.1.S1_at	9.0793e-05	1.84071	Up	1132
PtpAffx.202077.1.S1_at	0.00671236	1.84053	Up	1133
Ptp.5762.1.S1_at	6.098e-05	1.84044	Up	1134
Ptp.3991.1.S1_at	0.000161637	1.8399	Up	1135
PtpAffx.34481.1.A1_at	0.000257873	1.8396	Up	1136
PtpAffx.221195.1.S1_at	0.00416187	1.83947	Up	1137
Ptp.3567.1.S1_s_at	0.000184309	1.839	Up	1138
Ptp.3373.1.A1_at	0.00016691	1.83881	Up	1139
PtpAffx.219.1.S1_at	0.000155902	1.838	Up	1140
PtpAffx.224655.1.S1_at	3.3667e-05	1.83791	Up	1141
PtpAffx.200654.1.S1_at	0.000691229	1.83743	Up	1142
PtpAffx.11563.2.A1_a_at	0.000232608	1.83457	Up	1143
Ptp.2730.1.S1_s_at	0.00672014	1.8337	Up	1144
PtpAffx.159092.1.S1_at	9.19274e-06	1.83255	Up	1145
PtpAffx.145062.1.A1_at	0.00317501	1.83212	Up	1146
PtpAffx.127520.1.A1_at	0.000546395	1.83193	Up	1147
PtpAffx.207107.1.S1_s_at	0.000947884	1.83051	Up	1148
Ptp.7685.2.S1_a_at	0.000171241	1.83024	Up	1149
PtpAffx.297.2.A1_a_at	0.000516733	1.82697	Up	1150
Ptp.361.1.S1_at	0.00244156	1.82595	Up	1151
Ptp.5308.1.S1_s_at	0.000531438	1.8259	Up	1152
PtpAffx.84439.1.A1_at	0.00539163	1.82478	Up	1153
PtpAffx.20327.1.A1_at	0.00169741	1.82445	Up	1154
PtpAffx.2788.2.S1_a_at	2.83824e-06	1.82417	Up	1155
Ptp.52.1.S1_at	0.000308576	1.824	Up	1156
Ptp.5203.1.S1_at	0.00164758	1.8239	Up	1157
Ptp.1716.1.A1_at	0.000514107	1.82333	Up	1158
Ptp.1690.1.A1_at	0.000440274	1.82224	Up	1159
PtpAffx.204550.1.S1_at	0.000123151	1.82144	Up	1160
PtpAffx.203478.1.S1_s_at	0.000752854	1.82023	Up	1161
Ptp.7050.1.S1_s_at	0.000482272	1.82006	Up	1162
PtpAffx.67228.1.S1_s_at	0.000170798	1.81994	Up	1163
PtpAffx.201547.1.S1_at	0.000768417	1.8197	Up	1164
PtpAffx.204675.1.S1_at	0.00335845	1.81893	Up	1165
PtpAffx.7617.1.S1_a_at	0.00350621	1.81863	Up	1166
PtpAffx.26858.1.S1_at	0.00022831	1.81555	Up	1167
PtpAffx.134656.1.A1_at	3.57784e-05	1.81436	Up	1168
Ptp.2162.1.S1_s_at	0.00562265	1.81348	Up	1169
PtpAffx.47788.1.A1_s_at	0.000201649	1.81309	Up	1170
PtpAffx.79188.1.S1_at	0.00114515	1.80946	Up	1171
PtpAffx.206683.1.S1_at	0.000118718	1.80769	Up	1172
PtpAffx.55943.1.S1_at	0.000954881	1.8067	Up	1173
PtpAffx.211412.1.S1_at	0.00646393	1.80639	Up	1174
Ptp.6706.1.S1_x_at	0.00387783	1.80592	Up	1175
PtpAffx.213941.1.S1_at	0.000254222	1.80558	Up	1176
Ptp.706.1.S1_at	9.95344e-05	1.80557	Up	1177
PtpAffx.19002.1.S1_at	0.00135743	1.803	Up	1178
PtpAffx.65303.2.S1_s_at	0.000215582	1.80195	Up	1179
PtpAffx.218926.1.S1_at	2.73269e-05	1.79994	Up	1180
PtpAffx.26557.1.A1_at	0.000751726	1.79934	Up	1181
Ptp.6632.1.S1_at	0.00177821	1.79864	Up	1182
PtpAffx.5989.1.S1_s_at	1.96929e-06	1.79815	Up	1183
PtpAffx.202711.1.S1_at	0.000629041	1.7961	Up	1184
PtpAffx.34354.1.S1_at	0.000181338	1.79565	Up	1185
Ptp.3327.1.S1_at	0.00421327	1.79528	Up	1186
PtpAffx.201534.1.S1_s_at	9.09343e-05	1.79454	Up	1187
PtpAffx.2048.1.S1_x_at	0.00469303	1.79347	Up	1188
PtpAffx.48900.1.A1_at	0.00100824	1.79254	Up	1189
PtpAffx.3173.1.S1_a_at	0.000179524	1.79156	Up	1190
PtpAffx.114848.1.A1_at	3.09731e-06	1.79111	Up	1191
Ptp.5932.1.S1_s_at	1.37298e-05	1.79077	Up	1192
PtpAffx.203.1.S1_a_at	0.00360402	1.79043	Up	1193
PtpAffx.55272.1.S1_at	8.53165e-05	1.78933	Up	1194
PtpAffx.212821.1.S1_at	0.000981798	1.7885	Up	1195
PtpAffx.133825.1.A1_at	0.00224361	1.78604	Up	1196
PtpAffx.39736.2.A1_a_at	0.00272603	1.78527	Up	1197
Ptp.6470.1.S1_at	0.00214495	1.78508	Up	1198
PtpAffx.36032.1.S1_s_at	0.000632104	1.78278	Up	1199
Ptp.3282.1.A1_s_at	0.00675274	1.78256	Up	1200
PtpAffx.128497.1.S1_at	0.000124882	1.78096	Up	1201
PtpAffx.76158.1.A1_at	0.000464205	1.77995	Up	1202
Ptp.4102.2.A1_a_at	0.00614796	1.77855	Up	1203
PtpAffx.13160.1.A1_at	0.00111341	1.77817	Up	1204
PtpAffx.40357.2.S1_a_at	0.000117048	1.7781	Up	1205
PtpAffx.5825.1.A1_at	0.000685934	1.77425	Up	1206
PtpAffx.205275.1.S1_at	0.00059439	1.77373	Up	1207
Ptp.4301.1.S1_s_at	2.18399e-05	1.77342	Up	1208
PtpAffx.4136.1.S1_at	9.6947e-06	1.77291	Up	1209
PtpAffx.59002.1.S1_s_at	0.000952374	1.77246	Up	1210
PtpAffx.201879.1.S1_at	0.000269153	1.77083	Up	1211
PtpAffx.43823.1.S1_a_at	5.11585e-05	1.76623	Up	1212
PtpAffx.206359.1.S1_at	0.000522633	1.76535	Up	1213
PtpAffx.213031.1.S1_s_at	0.00259166	1.76477	Up	1214
Ptp.6334.1.S1_at	0.00185098	1.76263	Up	1215
Ptp.5757.1.S1_x_at	0.000184145	1.76234	Up	1216
Ptp.548.1.S1_at	0.00277831	1.76116	Up	1217
PtpAffx.223189.1.S1_at	0.00562544	1.75991	Up	1218
Ptp.2362.1.A1_at	0.00306928	1.75977	Up	1219
Ptp.5979.1.S1_s_at	0.00234329	1.75895	Up	1220
PtpAffx.139136.1.S1_at	0.003393	1.75887	Up	1221
PtpAffx.83486.1.S1_at	0.000508294	1.75848	Up	1222
PtpAffx.95244.1.A1_at	0.000933354	1.75763	Up	1223
PtpAffx.62683.1.A1_at	0.00011439	1.75693	Up	1224
PtpAffx.7213.1.S1_at	0.0023016	1.75625	Up	1225
PtpAffx.203432.1.S1_at	0.0030959	1.75508	Up	1226
PtpAffx.8675.1.S1_at	1.21789e-05	1.75503	Up	1227
PtpAffx.222751.1.S1_at	0.00286408	1.75497	Up	1228
PtpAffx.139950.1.A1_at	0.00066212	1.75404	Up	1229
Ptp.7478.2.S1_s_at	0.000514656	1.75255	Up	1230
PtpAffx.30128.1.S1_at	1.86737e-05	1.75254	Up	1231
Ptp.4956.1.A1_at	0.000962621	1.75253	Up	1232
PtpAffx.9026.2.A1_a_at	0.000214635	1.75251	Up	1233
PtpAffx.116932.1.S1_at	0.00559361	1.75224	Up	1234
Ptp.7363.1.S1_at	0.000125551	1.75173	Up	1235
Ptp.6636.1.A1_s_at	1.50365e-05	1.75103	Up	1236
PtpAffx.202334.1.S1_at	0.000300376	1.75064	Up	1237
PtpAffx.25004.4.S1_a_at	0.00130133	1.75011	Up	1238
PtpAffx.28100.1.S1_at	0.00246831	1.74818	Up	1239
PtpAffx.49565.1.A1_at	9.63533e-05	1.74713	Up	1240
Ptp.4170.1.S1_at	0.000189872	1.74573	Up	1241
PtpAffx.71404.1.A1_at	0.000559086	1.74546	Up	1242
Ptp.4956.1.A1_x_at	0.000821579	1.74473	Up	1243
PtpAffx.22504.1.S1_at	0.00224107	1.74434	Up	1244
PtpAffx.209276.1.S1_s_at	0.000921625	1.74314	Up	1245
PtpAffx.39188.1.A1_at	0.00155736	1.74254	Up	1246
PtpAffx.12291.1.A1_s_at	9.6589e-05	1.74201	Up	1247
Ptp.6758.1.A1_x_at	0.000181258	1.74177	Up	1248
PtpAffx.55513.1.S1_at	0.00538236	1.73966	Up	1249
Ptp.4964.1.S1_at	0.00137184	1.73787	Up	1250
Ptp.6511.1.S1_s_at	0.00108125	1.73752	Up	1251
PtpAffx.13776.1.A1_at	4.83398e-05	1.73648	Up	1252
PtpAffx.56583.2.A1_a_at	0.000116409	1.73633	Up	1253
PtpAffx.91795.1.S1_at	0.0046838	1.73448	Up	1254
PtpAffx.214835.1.S1_s_at	3.16196e-05	1.73418	Up	1255
PtpAffx.216313.1.S1_at	0.00050729	1.73178	Up	1256
PtpAffx.202674.1.S1_s_at	0.000509335	1.73157	Up	1257
Ptp.4847.2.S1_s_at	9.51411e-06	1.73128	Up	1258
PtpAffx.123154.1.A1_at	0.0045287	1.73123	Up	1259
PtpAffx.69357.1.A1_at	0.00570835	1.73115	Up	1260
PtpAffx.11077.4.A1_s_at	0.000458197	1.73109	Up	1261
PtpAffx.201528.1.S1_at	8.43527e-05	1.7286	Up	1262
PtpAffx.11239.1.S1_s_at	0.000480434	1.72832	Up	1263
PtpAffx.157374.1.S1_a_at	0.000960834	1.7279	Up	1264
PtpAffx.214381.1.S1_at	0.00247256	1.72733	Up	1265
Ptp.5681.1.S1_at	0.00360659	1.72714	Up	1266
Ptp.4678.1.S1_at	7.2576e-05	1.7271	Up	1267
PtpAffx.209196.1.S1_at	0.000316589	1.72651	Up	1268
Ptp.4815.1.S1_s_at	5.20601e-05	1.72626	Up	1269
Ptp.6986.1.S1_at	0.000100633	1.72553	Up	1270
PtpAffx.689.1.S1_at	0.000666375	1.72355	Up	1271
Ptp.2719.2.A1_at	4.53737e-05	1.72308	Up	1272
PtpAffx.4365.1.A1_a_at	2.66188e-05	1.72286	Up	1273
Ptp.1682.1.A1_s_at	0.000261992	1.72239	Up	1274
Ptp.6874.1.S1_s_at	0.00520752	1.72214	Up	1275
PtpAffx.14923.1.A1_at	0.000688487	1.7221	Up	1276
PtpAffx.505.1.A1_at	0.0025337	1.72027	Up	1277
Ptp.1497.2.S1_x_at	1.07209e-05	1.71896	Up	1278
PtpAffx.10834.1.A1_at	0.000503898	1.71819	Up	1279
PtpAffx.80897.1.S1_at	1.2502e-05	1.71817	Up	1280
PtpAffx.11548.1.A1_at	0.00144451	1.71811	Up	1281
PtpAffx.10008.1.A1_at	0.00576347	1.71762	Up	1282
PtpAffx.214552.1.S1_at	2.4634e-06	1.7171	Up	1283
PtpAffx.207806.1.S1_at	0.00044189	1.71669	Up	1284
PtpAffx.200973.1.S1_at	0.000678047	1.71646	Up	1285
PtpAffx.30483.1.S1_s_at	1.60177e-05	1.71582	Up	1286
Ptp.2490.1.S1_at	0.00203289	1.71539	Up	1287
PtpAffx.202958.1.S1_at	0.000846952	1.71507	Up	1288
Ptp.6484.1.S1_s_at	0.00462909	1.71318	Up	1289
Ptp.6627.1.S1_at	0.000199973	1.71273	Up	1290
PtpAffx.136323.2.S1_at	0.00354513	1.71253	Up	1291
PtpAffx.249.95.S1_a_at	0.000729102	1.71187	Up	1292
PtpAffx.133839.1.A1_at	4.3214e-05	1.71127	Up	1293
Ptp.2412.1.A1_s_at	0.00032113	1.7106	Up	1294
PtpAffx.202355.1.S1_at	0.00568598	1.71007	Up	1295
PtpAffx.24447.1.A1_at	0.000142545	1.70951	Up	1296
PtpAffx.108312.1.A1_s_at	8.0503e-05	1.70795	Up	1297
PtpAffx.3557.1.S1_at	0.0056561	1.70795	Up	1298
PtpAffx.83904.1.S1_at	0.00652007	1.7079	Up	1299
PtpAffx.201464.1.S1_at	0.000324958	1.70747	Up	1300
Ptp.6568.1.S1_at	0.000942567	1.70734	Up	1301
PtpAffx.201545.1.S1_at	0.00682483	1.70695	Up	1302
PtpAffx.144328.2.S1_at	0.000700132	1.7068	Up	1303
PtpAffx.201950.1.S1_at	0.000865371	1.7058	Up	1304
PtpAffx.209745.1.S1_at	0.00445607	1.70557	Up	1305
PtpAffx.16590.1.A1_at	0.00636624	1.70493	Up	1306
PtpAffx.200179.1.S1_at	0.000701333	1.70485	Up	1307
PtpAffx.43599.1.A1_a_at	0.000122338	1.70439	Up	1308
Ptp.1923.1.A1_s_at	0.000903137	1.70405	Up	1309
PtpAffx.56718.1.A1_at	0.000584555	1.70388	Up	1310
Ptp.725.1.A1_at	6.05802e-06	1.70338	Up	1311
PtpAffx.250006.1.S1_at	0.00061306	1.70336	Up	1312
Ptp.1854.1.S1_s_at	0.00411079	1.70333	Up	1313
PtpAffx.4365.1.A1_x_at	5.72763e-05	1.7033	Up	1314
Ptp.6352.1.A1_s_at	2.4297e-05	1.70327	Up	1315
PtpAffx.216800.1.S1_at	0.00272277	1.7029	Up	1316
PtpAffx.140896.2.A1_at	0.00104334	1.70203	Up	1317
Ptp.5458.1.S1_at	2.71542e-06	1.70182	Up	1318
PtpAffx.2048.2.S1_a_at	0.00463187	1.70095	Up	1319
PtpAffx.382.1.S1_at	0.00670169	1.70067	Up	1320
PtpAffx.5746.3.S1_s_at	0.00108872	1.69895	Up	1321
PtpAffx.129727.1.S1_s_at	0.00338168	1.69741	Up	1322
PtpAffx.216874.1.S1_s_at	0.00152199	1.69687	Up	1323
PtpAffx.10157.1.A1_a_at	0.000984472	1.69686	Up	1324
PtpAffx.8534.1.S1_s_at	0.000930862	1.69635	Up	1325
PtpAffx.113202.1.S1_at	0.0046544	1.6955	Up	1326
PtpAffx.33703.1.S1_at	0.0028273	1.69526	Up	1327
PtpAffx.202241.1.S1_at	0.00575209	1.69495	Up	1328
PtpAffx.13760.1.S1_at	8.6594e-05	1.69459	Up	1329
PtpAffx.204125.1.S1_at	4.97905e-05	1.6944	Up	1330
PtpAffx.212994.1.S1_at	0.000932014	1.69409	Up	1331
PtpAffx.127430.1.A1_at	0.00487784	1.694	Up	1332
PtpAffx.152705.1.A1_at	1.47154e-05	1.69217	Up	1333
PtpAffx.32412.1.S1_a_at	0.00501359	1.69107	Up	1334
PtpAffx.210358.1.S1_s_at	0.00107407	1.69067	Up	1335
PtpAffx.32367.3.A1_at	0.00211286	1.68972	Up	1336
PtpAffx.127060.1.A1_a_at	0.00270954	1.68958	Up	1337
PtpAffx.203114.1.S1_s_at	0.00321444	1.68928	Up	1338
PtpAffx.6646.1.A1_at	2.20165e-05	1.68905	Up	1339
PtpAffx.209231.1.S1_at	4.67973e-05	1.68806	Up	1340
Ptp.5340.1.S1_at	0.00371858	1.68758	Up	1341
Ptp.6481.1.S1_s_at	9.5273e-05	1.68745	Up	1342
PtpAffx.44537.1.A1_s_at	0.00342567	1.68508	Up	1343
PtpAffx.2010.1.A1_at	6.26517e-05	1.68461	Up	1344
PtpAffx.5746.2.S1_x_at	0.000215774	1.68353	Up	1345
Ptp.741.1.A1_at	0.00463247	1.68349	Up	1346
Ptp.2599.1.S1_at	0.00257864	1.68255	Up	1347
Ptp.6373.1.S1_s_at	0.000318105	1.68238	Up	1348
PtpAffx.207686.1.S1_at	0.000297708	1.68118	Up	1349
PtpAffx.146922.2.A1_at	0.00600402	1.68014	Up	1350
Ptp.925.1.A1_at	3.69904e-05	1.6797	Up	1351
PtpAffx.2779.1.S1_s_at	7.25813e-05	1.67894	Up	1352
PtpAffx.64327.1.S1_s_at	1.46733e-05	1.67846	Up	1353
PtpAffx.109384.1.A1_at	0.00141895	1.67778	Up	1354
Ptp.2847.1.A1_at	1.04999e-05	1.67716	Up	1355
PtpAffx.114565.1.A1_at	0.00101045	1.67548	Up	1356
PtpAffx.57186.1.A1_at	0.000115151	1.67297	Up	1357
PtpAffx.43184.1.S1_a_at	0.000101893	1.67176	Up	1358
PtpAffx.20161.1.A1_at	0.000477031	1.67155	Up	1359
PtpAffx.57186.1.A1_a_at	0.000805685	1.67084	Up	1360
PtpAffx.115086.1.A1_at	0.00421435	1.67079	Up	1361
PtpAffx.206920.1.S1_at	0.00217323	1.67041	Up	1362
PtpAffx.213897.1.S1_at	0.00067428	1.67026	Up	1363
PtpAffx.211494.1.S1_at	0.000250073	1.66998	Up	1364
PtpAffx.211941.1.S1_at	0.000850776	1.66899	Up	1365
Ptp.1425.2.S1_s_at	0.000215551	1.66778	Up	1366
Ptp.2538.1.S1_at	0.00146666	1.66762	Up	1367
Ptp.4414.2.S1_s_at	0.000206606	1.6663	Up	1368
PtpAffx.221082.1.S1_at	0.00268997	1.66618	Up	1369
PtpAffx.107256.1.S1_s_at	0.00151608	1.66611	Up	1370
Ptp.6576.1.S1_at	0.00600899	1.66564	Up	1371
PtpAffx.29280.1.A1_at	0.000464495	1.66508	Up	1372
PtpAffx.200472.1.S1_at	0.00451487	1.6642	Up	1373
PtpAffx.149928.1.S1_at	0.00542112	1.66328	Up	1374
PtpAffx.213248.1.S1_at	0.00598044	1.66298	Up	1375
Ptp.7599.1.S1_at	0.000175782	1.66294	Up	1376
Ptp.6549.1.S1_s_at	0.00151902	1.66286	Up	1377
Ptp.1854.2.S1_s_at	0.000596501	1.66281	Up	1378
PtpAffx.209866.1.S1_at	0.000545538	1.66247	Up	1379
PtpAffx.2848.2.A1_at	0.000232199	1.66194	Up	1380
PtpAffx.24320.1.A1_a_at	0.000127565	1.66168	Up	1381
Ptp.5194.1.S1_at	0.00390841	1.66037	Up	1382
Ptp.7201.1.A1_at	0.000748902	1.66027	Up	1383
PtpAffx.202562.1.S1_s_at	0.000230896	1.65908	Up	1384
PtpAffx.223707.1.S1_s_at	0.0019812	1.65895	Up	1385
PtpAffx.203053.1.S1_at	0.000452167	1.65832	Up	1386
PtpAffx.120971.1.A1_at	1.07232e-05	1.65684	Up	1387
PtpAffx.38065.2.A1_s_at	0.00122946	1.65607	Up	1388
Ptp.3563.1.S1_at	8.42366e-05	1.65586	Up	1389
PtpAffx.11009.2.S1_at	0.00231817	1.65514	Up	1390
PtpAffx.120369.1.S1_s_at	0.00270641	1.65459	Up	1391
PtpAffx.204253.1.S1_at	0.000495719	1.65305	Up	1392
Ptp.5277.1.S1_s_at	0.000480885	1.65236	Up	1393
PtpAffx.833.1.A1_at	0.00544138	1.6522	Up	1394
Ptp.2839.1.S1_at	2.78115e-05	1.65214	Up	1395
PtpAffx.160532.1.A1_at	0.00429914	1.65023	Up	1396
PtpAffx.24373.1.S1_s_at	0.00135886	1.64987	Up	1397
PtpAffx.23468.1.S1_at	0.00118143	1.6497	Up	1398
PtpAffx.47285.1.S1_s_at	0.000385125	1.64898	Up	1399
PtpAffx.105995.1.S1_s_at	0.0046517	1.64892	Up	1400
PtpAffx.120918.1.A1_at	0.00433305	1.64883	Up	1401
PtpAffx.211603.1.S1_at	5.03365e-05	1.64874	Up	1402
Ptp.3386.1.S1_s_at	0.00186111	1.64631	Up	1403
PtpAffx.33750.1.A1_at	0.000404587	1.64507	Up	1404
PtpAffx.66608.1.S1_at	3.8841e-05	1.64437	Up	1405
Ptp.3210.1.S1_at	0.00317402	1.64403	Up	1406
PtpAffx.211569.1.S1_at	9.76008e-05	1.64142	Up	1407
PtpAffx.128235.1.A1_at	8.68111e-05	1.6402	Up	1408
PtpAffx.116699.1.S1_at	0.000200728	1.63961	Up	1409
PtpAffx.3314.1.S1_at	0.0056276	1.63887	Up	1410
PtpAffx.202580.1.S1_at	5.59896e-05	1.63877	Up	1411
PtpAffx.7456.1.S1_at	1.72073e-05	1.63812	Up	1412
Ptp.6758.1.A1_at	0.000155302	1.63679	Up	1413
PtpAffx.158411.1.S1_at	0.00442078	1.63617	Up	1414
PtpAffx.51705.1.S1_s_at	0.0059804	1.63529	Up	1415
PtpAffx.205243.1.S1_at	0.00163729	1.6352	Up	1416
PtpAffx.218692.1.S1_at	0.000127837	1.6325	Up	1417
PtpAffx.218352.1.S1_at	0.00132685	1.63204	Up	1418
Ptp.3629.1.S1_at	0.0012267	1.6302	Up	1419
PtpAffx.4823.2.A1_a_at	0.00109384	1.63017	Up	1420
Ptp.5284.1.S1_s_at	0.000250772	1.62899	Up	1421
PtpAffx.11094.1.A1_at	0.000273328	1.62874	Up	1422
PtpAffx.214461.1.S1_at	0.00694677	1.62848	Up	1423
Ptp.2856.1.S1_at	0.00176563	1.62792	Up	1424
PtpAffx.15093.1.S1_at	0.000649574	1.62789	Up	1425
PtpAffx.220516.1.S1_s_at	0.00484486	1.62783	Up	1426
PtpAffx.103645.1.A1_at	0.00545438	1.62776	Up	1427
PtpAffx.200780.1.S1_x_at	5.8748e-05	1.62684	Up	1428
Ptp.717.1.A1_s_at	0.000776612	1.6266	Up	1429
PtpAffx.27090.1.S1_at	0.000978657	1.62595	Up	1430
Ptp.4376.1.S1_at	0.000118417	1.62566	Up	1431
PtpAffx.10771.1.S1_at	8.80393e-06	1.62355	Up	1432
PtpAffx.454.6.A1_at	0.00209344	1.62138	Up	1433
PtpAffx.49323.2.S1_at	0.00154626	1.62123	Up	1434
PtpAffx.103853.1.A1_at	3.37085e-05	1.61992	Up	1435
PtpAffx.82458.1.A1_s_at	0.00478126	1.61908	Up	1436
Ptp.7206.1.S1_at	1.09923e-05	1.61892	Up	1437
PtpAffx.134514.1.A1_at	2.77908e-05	1.61814	Up	1438
Ptp.3590.1.A1_s_at	0.00110186	1.61794	Up	1439
PtpAffx.17302.1.S1_at	0.000392265	1.61538	Up	1440
PtpAffx.16548.2.A1_a_at	3.25664e-05	1.61501	Up	1441
Ptp.2875.1.S1_at	0.00329795	1.61442	Up	1442
PtpAffx.7517.1.A1_at	0.00243293	1.61426	Up	1443
PtpAffx.249.328.S1_at	2.2083e-05	1.6142	Up	1444
PtpAffx.212506.1.S1_at	0.00415788	1.61361	Up	1445
PtpAffx.1205.3.S1_s_at	0.00351115	1.6136	Up	1446
PtpAffx.221939.1.S1_at	0.00365412	1.61337	Up	1447
PtpAffx.5581.2.S1_a_at	2.50357e-05	1.61214	Up	1448
Ptp.6951.1.S1_at	0.00098608	1.61143	Up	1449
PtpAffx.204540.1.S1_at	0.0043934	1.61022	Up	1450
PtpAffx.202723.1.S1_at	0.0016362	1.60978	Up	1451
Ptp.3494.1.S1_at	0.000106707	1.60965	Up	1452
PtpAffx.2344.1.S1_at	2.46991e-05	1.60901	Up	1453
PtpAffx.2788.4.A1_a_at	0.000132327	1.60808	Up	1454
PtpAffx.123147.1.A1_at	0.00169391	1.60724	Up	1455
PtpAffx.60566.2.S1_a_at	0.00579949	1.60637	Up	1456
PtpAffx.76537.1.A1_at	0.00171763	1.60588	Up	1457
PtpAffx.101921.1.A1_s_at	0.00222682	1.60555	Up	1458
PtpAffx.157387.1.S1_at	0.000513507	1.60456	Up	1459
PtpAffx.4350.1.A1_s_at	0.00622196	1.60322	Up	1460
PtpAffx.219833.1.S1_at	0.00575896	1.60283	Up	1461
PtpAffx.131589.1.A1_at	0.00116571	1.6025	Up	1462
PtpAffx.88082.1.A1_at	0.00543206	1.60247	Up	1463
PtpAffx.51219.1.S1_at	0.00283969	1.60057	Up	1464
PtpAffx.207486.1.S1_at	3.09102e-06	1.59867	Up	1465
PtpAffx.205810.1.S1_at	0.000422119	1.59864	Up	1466
PtpAffx.101981.1.A1_at	1.63564e-05	1.59811	Up	1467
Ptp.6197.1.S1_s_at	0.00194852	1.59747	Up	1468
PtpAffx.211378.1.S1_x_at	0.00165781	1.59647	Up	1469
PtpAffx.5657.1.S1_at	0.00493724	1.59328	Up	1470
PtpAffx.205682.1.S1_at	0.000537948	1.59327	Up	1471
PtpAffx.211056.1.S1_at	0.00341387	1.59218	Up	1472
PtpAffx.45220.1.A1_at	5.96677e-05	1.59168	Up	1473
PtpAffx.155705.1.S1_s_at	0.00317434	1.59103	Up	1474
PtpAffx.18462.1.S1_at	0.000291037	1.59014	Up	1475
Ptp.5678.1.S1_at	0.00289045	1.58923	Up	1476
Ptp.4444.1.S1_at	0.00105515	1.58881	Up	1477
PtpAffx.11668.1.A1_at	2.08938e-05	1.58866	Up	1478
PtpAffx.203477.1.S1_at	0.00145406	1.58796	Up	1479
Ptp.3954.1.S1_a_at	0.0017701	1.587	Up	1480
PtpAffx.224148.1.S1_at	0.000560592	1.58604	Up	1481
PtpAffx.2169.1.S1_s_at	0.000670373	1.58452	Up	1482
PtpAffx.58827.1.S1_at	0.00225964	1.58404	Up	1483
Ptp.3460.1.S1_s_at	0.000483661	1.58275	Up	1484
PtpAffx.14026.1.S1_s_at	0.00281447	1.58211	Up	1485
Ptp.1512.1.S1_s_at	0.000571	1.58151	Up	1486
PtpAffx.73869.1.S1_at	0.00354904	1.58097	Up	1487
PtpAffx.5465.1.A1_x_at	0.00204113	1.58084	Up	1488
PtpAffx.209231.1.S1_s_at	1.82649e-05	1.58069	Up	1489
Ptp.5399.1.S1_at	0.00270821	1.58047	Up	1490
PtpAffx.29105.1.S1_at	0.00208503	1.58002	Up	1491
PtpAffx.211426.1.S1_at	0.00133265	1.57975	Up	1492
PtpAffx.203218.1.S1_x_at	0.00167648	1.57969	Up	1493
Ptp.5414.2.S1_s_at	0.000333676	1.57945	Up	1494
PtpAffx.206359.1.S1_x_at	0.00149767	1.57649	Up	1495
Ptp.317.1.S1_s_at	0.00557081	1.5756	Up	1496
PtpAffx.76658.1.S1_s_at	6.73024e-05	1.57554	Up	1497
PtpAffx.7514.1.S1_s_at	0.00308909	1.57553	Up	1498
Ptp.6542.1.S1_at	0.000751149	1.57433	Up	1499
PtpAffx.58828.1.S1_at	0.00100684	1.57412	Up	1500
PtpAffx.1615.3.S1_s_at	0.00342736	1.57277	Up	1501
Ptp.6893.1.S1_at	1.96995e-05	1.57182	Up	1502
Ptp.7478.1.S1_at	0.000232029	1.57006	Up	1503
PtpAffx.218700.1.S1_s_at	0.00549681	1.56974	Up	1504
PtpAffx.112604.1.A1_at	0.000208056	1.56865	Up	1505
PtpAffx.140383.3.A1_a_at	5.11927e-05	1.56786	Up	1506
PtpAffx.207323.1.S1_s_at	0.00136274	1.56723	Up	1507
PtpAffx.94670.1.A1_at	0.000995431	1.56678	Up	1508
Ptp.847.1.A1_at	0.00182834	1.5667	Up	1509
Ptp.5709.1.S1_s_at	0.000209816	1.56634	Up	1510
PtpAffx.203064.1.S1_at	0.000996164	1.56634	Up	1511
PtpAffx.121064.1.A1_at	0.00142503	1.56633	Up	1512
PtpAffx.5545.2.S1_at	0.000427168	1.56586	Up	1513
PtpAffx.93545.1.A1_at	0.000243692	1.56506	Up	1514
PtpAffx.719.1.A1_at	3.87317e-05	1.56475	Up	1515
PtpAffx.12342.2.S1_s_at	1.59131e-05	1.56416	Up	1516
Ptp.286.1.A1_at	0.000979424	1.56412	Up	1517
PtpAffx.200780.1.S1_s_at	4.14762e-05	1.56397	Up	1518
PtpAffx.200924.1.S1_at	0.00164239	1.56392	Up	1519
Ptp.6565.1.S1_s_at	2.43927e-05	1.56388	Up	1520
PtpAffx.206797.1.S1_s_at	9.19311e-05	1.5638	Up	1521
PtpAffx.13844.1.A1_at	0.0028967	1.56208	Up	1522
Ptp.5237.2.A1_at	0.00609263	1.56077	Up	1523
PtpAffx.37284.2.A1_a_at	0.000124426	1.56003	Up	1524
PtpAffx.11008.1.A1_at	0.000782288	1.55957	Up	1525
PtpAffx.201980.1.S1_at	0.0030635	1.55924	Up	1526
PtpAffx.161323.2.S1_s_at	8.11389e-05	1.55877	Up	1527
PtpAffx.1169.6.A1_s_at	0.000738711	1.5585	Up	1528
Ptp.5530.1.S1_at	0.00018678	1.55774	Up	1529
PtpAffx.3672.1.S1_at	7.95986e-05	1.55631	Up	1530
Ptp.6477.1.A1_at	2.53243e-05	1.55513	Up	1531
PtpAffx.43636.1.A1_at	0.00068146	1.55477	Up	1532
PtpAffx.207103.1.S1_at	2.91246e-05	1.55253	Up	1533
Ptp.7418.1.S1_at	7.1843e-05	1.55102	Up	1534
PtpAffx.201111.1.S1_at	1.57784e-05	1.55088	Up	1535
Ptp.3038.1.A1_at	0.00625197	1.55	Up	1536
PtpAffx.9864.2.A1_a_at	0.00364295	1.54644	Up	1537
PtpAffx.122088.1.S1_at	0.00595541	1.54642	Up	1538
PtpAffx.5394.1.A1_a_at	5.31128e-06	1.54584	Up	1539
PtpAffx.214834.1.S1_at	0.00236285	1.54501	Up	1540
Ptp.6952.1.S1_at	0.00175516	1.54493	Up	1541
Ptp.5186.1.S1_at	0.00116536	1.54456	Up	1542
PtpAffx.210603.1.S1_at	0.002166	1.54267	Up	1543
PtpAffx.52137.1.A1_at	0.00352976	1.54264	Up	1544
PtpAffx.216566.1.S1_at	1.29131e-05	1.54254	Up	1545
Ptp.4675.1.S1_s_at	0.00270962	1.5414	Up	1546
PtpAffx.66132.1.S1_a_at	0.00054273	1.54043	Up	1547
PtpAffx.208253.1.S1_at	0.00496329	1.53889	Up	1548
PtpAffx.159811.1.A1_s_at	5.10933e-06	1.53806	Up	1549
Ptp.4853.1.S1_at	0.00275034	1.53674	Up	1550
PtpAffx.30380.1.S1_at	0.00113605	1.53647	Up	1551
PtpAffx.161857.1.A1_at	0.00128415	1.53511	Up	1552
PtpAffx.215508.1.S1_s_at	0.00119649	1.53502	Up	1553
PtpAffx.11257.1.A1_at	0.000876166	1.53288	Up	1554
PtpAffx.215666.1.S1_at	3.75045e-05	1.5317	Up	1555
Ptp.4068.2.S1_a_at	0.000313762	1.53045	Up	1556
PtpAffx.206711.1.S1_at	2.26075e-05	1.52974	Up	1557
PtpAffx.218535.1.S1_at	4.18061e-06	1.52942	Up	1558
PtpAffx.9255.1.S1_s_at	0.00119907	1.52942	Up	1559
PtpAffx.214151.1.S1_at	0.00155953	1.5287	Up	1560
PtpAffx.7365.1.A1_s_at	3.46566e-05	1.52863	Up	1561
PtpAffx.210975.1.S1_x_at	0.00259701	1.52854	Up	1562
PtpAffx.221231.1.S1_s_at	0.00228792	1.52808	Up	1563
PtpAffx.213663.1.S1_at	0.00598801	1.52746	Up	1564
PtpAffx.203150.1.S1_at	2.35003e-06	1.52711	Up	1565
Ptp.2248.1.S1_at	0.0013103	1.52703	Up	1566
PtpAffx.4007.1.S1_at	4.05781e-05	1.52664	Up	1567
PtpAffx.14081.1.S1_at	0.00580595	1.52588	Up	1568
PtpAffx.158437.1.S1_at	0.000449904	1.52482	Up	1569
PtpAffx.151873.1.A1_at	3.86089e-05	1.52475	Up	1570
PtpAffx.207176.1.S1_at	1.12123e-05	1.52414	Up	1571
PtpAffx.163418.2.S1_s_at	0.00408923	1.5239	Up	1572
Ptp.924.1.S1_s_at	0.000297461	1.52352	Up	1573
PtpAffx.79471.1.S1_at	1.64055e-05	1.52335	Up	1574
PtpAffx.151493.1.S1_at	0.000493723	1.52289	Up	1575
PtpAffx.249.667.S1_a_at	0.000812756	1.52279	Up	1576
PtpAffx.51910.1.S1_at	0.000730433	1.52053	Up	1577
PtpAffx.205885.1.S1_at	5.47291e-05	1.52036	Up	1578
PtpAffx.30793.1.A1_at	0.000575193	1.52024	Up	1579
Ptp.2986.1.S1_at	0.000367356	1.52011	Up	1580
PtpAffx.11536.1.A1_at	0.00466446	1.51743	Up	1581
PtpAffx.7208.1.A1_at	0.000358642	1.51646	Up	1582
PtpAffx.62182.1.S1_a_at	0.000464498	1.51638	Up	1583
Ptp.7352.1.S1_s_at	0.000689158	1.51611	Up	1584
PtpAffx.59655.1.S1_at	0.001287	1.51524	Up	1585
PtpAffx.207482.1.S1_at	0.000227879	1.51414	Up	1586
Ptp.649.2.A1_at	0.00272331	1.51413	Up	1587
PtpAffx.136174.1.S1_at	0.000148637	1.5138	Up	1588
PtpAffx.147079.1.A1_at	0.000207956	1.51144	Up	1589
Ptp.5516.1.A1_at	0.00363769	1.50971	Up	1590
PtpAffx.202671.1.S1_at	2.03282e-05	1.50953	Up	1591
PtpAffx.121265.1.A1_s_at	0.00693975	1.50943	Up	1592
PtpAffx.54445.1.A1_s_at	0.00422083	1.50906	Up	1593
Ptp.6485.1.S1_s_at	0.000439209	1.5089	Up	1594
Ptp.4023.1.S1_at	0.00200653	1.50837	Up	1595
PtpAffx.37138.1.S1_s_at	0.000856466	1.50742	Up	1596
Ptp.471.1.S1_s_at	0.000243765	1.50671	Up	1597
PtpAffx.92119.1.S1_at	0.00259045	1.50648	Up	1598
Ptp.4832.2.A1_s_at	9.90429e-05	1.50551	Up	1599
PtpAffx.212619.1.S1_at	0.000244734	1.50504	Up	1600
PtpAffx.3286.1.A1_at	0.000903388	1.50463	Up	1601
PtpAffx.201688.1.S1_at	0.00422533	1.50419	Up	1602
PtpAffx.205500.1.S1_at	0.00236203	1.50367	Up	1603
Ptp.982.1.A1_s_at	0.00155515	1.50197	Up	1604
PtpAffx.200327.1.S1_at	0.000659597	1.50191	Up	1605
PtpAffx.163265.1.S1_s_at	0.000930015	1.50159	Up	1606
PtpAffx.5634.1.A1_at	0.00276328	1.50084	Up	1607
PtpAffx.134131.1.A1_at	0.00178022	1.4997	Up	1608
Ptp.979.1.S1_s_at	0.000155073	1.49922	Up	1609
Ptp.1702.1.A1_at	9.5679e-05	1.49908	Up	1610
PtpAffx.128165.1.A1_a_at	0.0044558	1.49898	Up	1611
PtpAffx.200993.1.S1_s_at	0.00012423	1.49895	Up	1612
PtpAffx.9317.1.S1_at	0.000415724	1.4972	Up	1613
PtpAffx.100451.1.S1_at	0.000539856	1.49683	Up	1614
Ptp.5974.1.S1_s_at	0.000922121	1.4968	Up	1615
PtpAffx.209244.1.S1_s_at	0.000784422	1.49677	Up	1616
PtpAffx.161408.1.S1_s_at	0.00145585	1.49565	Up	1617
PtpAffx.200985.1.S1_at	0.000725874	1.49523	Up	1618
PtpAffx.220918.1.S1_at	0.00333549	1.4952	Up	1619
PtpAffx.1208.2.A1_at	6.3027e-05	1.49439	Up	1620
PtpAffx.41319.1.S1_a_at	0.000495912	1.49426	Up	1621
PtpAffx.215693.1.S1_at	0.00435541	1.49348	Up	1622
PtpAffx.8959.1.A1_at	0.00581709	1.4924	Up	1623
PtpAffx.13176.1.A1_a_at	0.00429079	1.4923	Up	1624
PtpAffx.221726.1.S1_s_at	0.0061213	1.49179	Up	1625
PtpAffx.92085.1.S1_at	0.000931275	1.49051	Up	1626
PtpAffx.211485.1.S1_at	0.0019133	1.49051	Up	1627
PtpAffx.82917.1.A1_at	0.00271642	1.49026	Up	1628
PtpAffx.211871.1.S1_s_at	0.00276598	1.49021	Up	1629
PtpAffx.3076.1.S1_at	0.00194911	1.48957	Up	1630
PtpAffx.39055.2.S1_at	0.000480031	1.48911	Up	1631
PtpAffx.140205.1.A1_at	0.00020094	1.48839	Up	1632
Ptp.868.1.S1_s_at	0.000126267	1.48822	Up	1633
PtpAffx.274.1.S1_at	0.00021648	1.4878	Up	1634
PtpAffx.11034.1.S1_a_at	0.00437194	1.48768	Up	1635
Ptp.2200.1.A1_at	2.45041e-05	1.48767	Up	1636
PtpAffx.209765.1.S1_at	0.00035721	1.4869	Up	1637
PtpAffx.207555.1.S1_at	0.00203861	1.48593	Up	1638
PtpAffx.49323.1.S1_s_at	0.00123689	1.48532	Up	1639
Ptp.3469.1.S1_at	0.000164092	1.48451	Up	1640
PtpAffx.205981.1.S1_s_at	0.000475165	1.4845	Up	1641
Ptp.5972.1.S1_s_at	8.20566e-05	1.48357	Up	1642
PtpAffx.135693.1.S1_s_at	0.00536335	1.48328	Up	1643
PtpAffx.15442.1.A1_a_at	0.000152993	1.48256	Up	1644
PtpAffx.26747.1.A1_at	0.00396931	1.48223	Up	1645
PtpAffx.8277.1.S1_at	6.18239e-05	1.48204	Up	1646
PtpAffx.11360.1.A1_at	0.00678981	1.48197	Up	1647
PtpAffx.209276.1.S1_x_at	0.00366128	1.48158	Up	1648
PtpAffx.153340.1.A1_at	0.0053684	1.48045	Up	1649
PtpAffx.61177.1.A1_at	0.000147598	1.47936	Up	1650
PtpAffx.216734.1.S1_at	0.00231431	1.47905	Up	1651
PtpAffx.85178.1.S1_at	0.0001305	1.47858	Up	1652
Ptp.6561.1.S1_at	0.0016529	1.47813	Up	1653
Ptp.3094.1.S1_at	0.00120131	1.47782	Up	1654
Ptp.6789.1.S1_at	0.000259932	1.4778	Up	1655
PtpAffx.26642.2.A1_a_at	0.00194515	1.4776	Up	1656
PtpAffx.84065.1.S1_at	0.000142748	1.47672	Up	1657
Ptp.1773.1.A1_at	0.00125637	1.47451	Up	1658
PtpAffx.64406.1.S1_at	0.000565662	1.47392	Up	1659
PtpAffx.90943.1.S1_at	0.0020135	1.47336	Up	1660
PtpAffx.200988.1.S1_at	0.00152537	1.47265	Up	1661
PtpAffx.80031.1.A1_s_at	0.00051617	1.47111	Up	1662
PtpAffx.24034.1.S1_at	0.000563804	1.47061	Up	1663
PtpAffx.210671.1.S1_at	0.00503834	1.47051	Up	1664
PtpAffx.10960.1.S1_at	0.000405718	1.47011	Up	1665
PtpAffx.205353.1.S1_at	0.00440694	1.46759	Up	1666
PtpAffx.202190.1.S1_at	0.000871338	1.46568	Up	1667
Ptp.5640.1.S1_at	0.00153401	1.46554	Up	1668
PtpAffx.200918.1.S1_s_at	0.00243518	1.46407	Up	1669
PtpAffx.65376.1.S1_at	0.00145368	1.4632	Up	1670
Ptp.4813.1.S1_s_at	0.0022204	1.46287	Up	1671
Ptp.2451.1.A1_at	0.00344646	1.46268	Up	1672
PtpAffx.22649.3.A1_a_at	0.000128587	1.46178	Up	1673
PtpAffx.127210.1.A1_at	0.00078077	1.46038	Up	1674
PtpAffx.90810.1.A1_at	0.00181075	1.46034	Up	1675
PtpAffx.76658.1.S1_at	5.73502e-05	1.45963	Up	1676
Ptp.4891.2.A1_at	0.000289076	1.45931	Up	1677
PtpAffx.1486.1.S1_at	0.000249567	1.45776	Up	1678
PtpAffx.9757.1.A1_at	0.000152906	1.45763	Up	1679
Ptp.4556.1.S1_s_at	0.00165856	1.4571	Up	1680
PtpAffx.209190.1.S1_at	0.00649376	1.45672	Up	1681
PtpAffx.163456.1.S1_at	0.00243969	1.45651	Up	1682
Ptp.2159.1.S1_s_at	0.00264159	1.45633	Up	1683
PtpAffx.11271.1.S1_a_at	4.38017e-06	1.45579	Up	1684
PtpAffx.215878.1.S1_at	0.000230337	1.45575	Up	1685
PtpAffx.202613.1.S1_at	0.00625679	1.45493	Up	1686
PtpAffx.38423.1.S1_at	0.00295456	1.45428	Up	1687
Ptp.6537.1.A1_s_at	4.02689e-07	1.45403	Up	1688
PtpAffx.215018.1.S1_at	0.00567789	1.45343	Up	1689
Ptp.4703.1.S1_at	0.000811565	1.45312	Up	1690
Ptp.470.1.S1_at	0.000304552	1.45277	Up	1691
Ptp.6962.1.S1_s_at	0.0053224	1.45213	Up	1692
PtpAffx.200380.1.S1_at	0.0059568	1.45119	Up	1693
PtpAffx.32256.1.A1_a_at	0.000206926	1.44994	Up	1694
PtpAffx.202234.1.S1_at	3.37355e-05	1.44989	Up	1695
PtpAffx.68426.1.S1_at	4.92241e-06	1.44978	Up	1696
PtpAffx.23053.1.A1_s_at	0.00428586	1.44892	Up	1697
PtpAffx.1451.1.S1_at	0.00662404	1.44873	Up	1698
Ptp.2169.1.S1_a_at	6.88943e-06	1.44841	Up	1699
PtpAffx.211636.1.S1_s_at	0.00147585	1.44812	Up	1700
PtpAffx.200071.1.S1_s_at	0.00213579	1.44758	Up	1701
PtpAffx.200472.1.S1_x_at	0.000676321	1.44745	Up	1702
PtpAffx.206665.1.S1_at	0.000356457	1.44691	Up	1703
PtpAffx.214384.1.S1_at	0.00406999	1.44473	Up	1704
PtpAffx.25312.1.A1_at	0.00535196	1.4447	Up	1705
Ptp.1643.1.S1_s_at	0.00561799	1.44324	Up	1706
PtpAffx.201426.1.S1_s_at	0.000318922	1.44292	Up	1707
Ptp.8018.1.S1_at	0.002295	1.44267	Up	1708
PtpAffx.2784.1.A1_at	2.39386e-05	1.44244	Up	1709
PtpAffx.215229.1.S1_s_at	0.00579244	1.44113	Up	1710
Ptp.4220.1.S1_at	0.0010781	1.44112	Up	1711
PtpAffx.73798.1.S1_at	0.00109209	1.44102	Up	1712
PtpAffx.19737.1.A1_at	9.33495e-05	1.44102	Up	1713
Ptp.4300.1.S1_s_at	2.88171e-05	1.44061	Up	1714
PtpAffx.85751.1.S1_at	0.000383241	1.43999	Up	1715
PtpAffx.72296.1.S1_s_at	0.000677116	1.4392	Up	1716
Ptp.2323.3.A1_at	0.00411769	1.43855	Up	1717
Ptp.4068.1.A1_a_at	0.000257546	1.43766	Up	1718
PtpAffx.5439.1.S1_at	4.27713e-05	1.43737	Up	1719
PtpAffx.3808.2.A1_at	0.000471183	1.43723	Up	1720
PtpAffx.25457.1.S1_at	0.00389811	1.43706	Up	1721
PtpAffx.201330.1.S1_at	0.000817207	1.437	Up	1722
PtpAffx.203445.1.S1_x_at	0.00165611	1.43641	Up	1723
PtpAffx.34798.1.S1_at	6.61422e-05	1.43611	Up	1724
PtpAffx.208464.1.S1_x_at	0.00530723	1.43543	Up	1725
PtpAffx.213138.1.S1_at	0.000632974	1.43443	Up	1726
PtpAffx.224524.1.S1_at	0.00444994	1.43103	Up	1727
PtpAffx.70091.1.A1_at	0.000629716	1.43061	Up	1728
PtpAffx.25940.1.S1_s_at	0.00522945	1.42854	Up	1729
PtpAffx.208435.1.S1_at	0.00326084	1.42673	Up	1730
PtpAffx.201008.1.S1_at	9.27606e-05	1.42634	Up	1731
PtpAffx.151433.1.S1_at	8.70651e-05	1.42596	Up	1732
PtpAffx.94841.1.A1_at	7.71128e-05	1.42412	Up	1733
PtpAffx.3594.2.S1_a_at	0.0020458	1.42392	Up	1734
PtpAffx.204366.1.S1_at	0.000183294	1.42352	Up	1735
Ptp.3608.1.S1_s_at	0.000737316	1.42331	Up	1736
Ptp.4650.1.S1_at	0.00364778	1.42321	Up	1737
PtpAffx.206936.1.S1_s_at	0.00188201	1.42286	Up	1738
Ptp.1996.1.S1_s_at	6.47841e-05	1.42051	Up	1739
PtpAffx.200972.1.S1_x_at	0.000492092	1.42042	Up	1740
PtpAffx.107643.1.A1_at	0.00231939	1.41954	Up	1741
PtpAffx.18399.1.A1_at	0.000176745	1.41918	Up	1742
PtpAffx.36362.1.S1_at	0.000349221	1.41917	Up	1743
Ptp.7201.1.A1_s_at	0.000571647	1.41847	Up	1744
PtpAffx.54853.1.S1_a_at	0.000500865	1.4173	Up	1745
PtpAffx.128166.1.A1_at	0.00140513	1.41632	Up	1746
PtpAffx.101413.1.S1_a_at	0.00018057	1.41601	Up	1747
PtpAffx.205915.1.S1_x_at	7.37072e-05	1.41571	Up	1748
PtpAffx.159205.1.A1_at	0.00253891	1.41426	Up	1749
PtpAffx.21901.2.A1_a_at	0.000692398	1.41372	Up	1750
Ptp.7088.1.S1_at	0.00155745	1.41287	Up	1751
PtpAffx.134269.1.A1_at	1.82454e-05	1.41274	Up	1752
PtpAffx.13741.1.A1_at	0.00274415	1.41241	Up	1753
PtpAffx.209276.1.S1_at	0.00327167	1.41241	Up	1754
PtpAffx.3398.2.S1_a_at	0.000102248	1.41168	Up	1755
PtpAffx.158411.1.S1_s_at	0.00151184	1.41074	Up	1756
PtpAffx.69841.1.A1_at	0.00509213	1.41055	Up	1757
PtpAffx.211669.1.S1_at	0.000182535	1.4103	Up	1758
Ptp.7257.1.A1_at	0.00114298	1.40995	Up	1759
Ptp.123.1.S1_at	3.41604e-05	1.40986	Up	1760
Ptp.5208.1.S1_a_at	0.00482527	1.40844	Up	1761
PtpAffx.11597.1.A1_at	0.000243292	1.40841	Up	1762
PtpAffx.129296.1.S1_at	0.00111747	1.4074	Up	1763
PtpAffx.213288.1.S1_s_at	0.00187403	1.40719	Up	1764
PtpAffx.225213.1.S1_at	0.00162296	1.40558	Up	1765
Ptp.2102.1.S1_s_at	6.80983e-06	1.4053	Up	1766
PtpAffx.201830.1.S1_s_at	0.00166448	1.4041	Up	1767
PtpAffx.202289.1.S1_at	3.21142e-05	1.40393	Up	1768
PtpAffx.203485.1.S1_at	0.00115409	1.40367	Up	1769
PtpAffx.44748.1.S1_s_at	0.00413608	1.40316	Up	1770
Ptp.7932.1.S1_at	0.000400827	1.40281	Up	1771
PtpAffx.49635.1.S1_at	1.53597e-05	1.40265	Up	1772
PtpAffx.15950.1.S1_at	0.00505123	1.40251	Up	1773
PtpAffx.13102.1.S1_s_at	0.00166383	1.40119	Up	1774
PtpAffx.221046.1.S1_at	0.000307354	1.40115	Up	1775
PtpAffx.129961.1.S1_at	0.00187272	1.40059	Up	1776
PtpAffx.137981.1.S1_a_at	0.00150041	1.40008	Up	1777
Ptp.4504.1.S1_at	0.00643313	1.39886	Up	1778
PtpAffx.102425.2.A1_at	0.00593184	1.39827	Up	1779
PtpAffx.203115.1.S1_at	0.00473983	1.39816	Up	1780
PtpAffx.200994.1.S1_at	0.0006694	1.39799	Up	1781
PtpAffx.25650.1.S1_a_at	0.000906194	1.39798	Up	1782
PtpAffx.52548.1.A1_at	0.000185872	1.3969	Up	1783
PtpAffx.213532.1.S1_at	2.98116e-05	1.39684	Up	1784
PtpAffx.157395.1.S1_s_at	0.00157574	1.39647	Up	1785
PtpAffx.207037.1.S1_at	0.0054202	1.39499	Up	1786
PtpAffx.11220.1.S1_s_at	0.00383539	1.39476	Up	1787
Ptp.2404.1.S1_at	0.00136472	1.3939	Up	1788
PtpAffx.200173.1.S1_s_at	0.00326848	1.39302	Up	1789
PtpAffx.15627.1.S1_s_at	0.00189154	1.39275	Up	1790
PtpAffx.31172.1.A1_at	0.00051977	1.39257	Up	1791
PtpAffx.93271.1.S1_at	0.000139709	1.39216	Up	1792
PtpAffx.225578.1.S1_at	0.000254625	1.39181	Up	1793
Ptp.5958.1.S1_s_at	0.000488551	1.3913	Up	1794
PtpAffx.206641.1.S1_at	0.00205828	1.3909	Up	1795
PtpAffx.220787.1.S1_s_at	4.82417e-05	1.38823	Up	1796
PtpAffx.10111.1.S1_at	0.00148986	1.38799	Up	1797
PtpAffx.61626.2.S1_a_at	0.000154605	1.38756	Up	1798
PtpAffx.3096.2.S1_s_at	0.000308399	1.3874	Up	1799
Ptp.6255.1.S1_at	0.000350124	1.38735	Up	1800
PtpAffx.61879.1.S1_at	0.00125903	1.38726	Up	1801
Ptp.2646.1.S1_x_at	0.00413051	1.38644	Up	1802
PtpAffx.208197.1.S1_s_at	0.00284822	1.38596	Up	1803
PtpAffx.220082.1.S1_at	0.00451805	1.38585	Up	1804
PtpAffx.143538.2.A1_at	0.000923839	1.38565	Up	1805
PtpAffx.6352.1.A1_s_at	0.000136778	1.38184	Up	1806
PtpAffx.91223.2.S1_at	0.00121097	1.38175	Up	1807
PtpAffx.117771.1.S1_s_at	0.00122157	1.38052	Up	1808
PtpAffx.107881.1.A1_at	0.000871984	1.3804	Up	1809
PtpAffx.33044.1.S1_at	0.000171188	1.38038	Up	1810
PtpAffx.37600.1.S1_at	0.00195283	1.38021	Up	1811
PtpAffx.154622.1.S1_at	0.00106707	1.38005	Up	1812
PtpAffx.208960.1.S1_at	0.00303744	1.37972	Up	1813
PtpAffx.212737.1.S1_at	0.00184723	1.37922	Up	1814
Ptp.4769.1.S1_x_at	0.000183572	1.37786	Up	1815
PtpAffx.9376.1.S1_at	0.000947253	1.37755	Up	1816
PtpAffx.2792.1.S1_at	0.000161254	1.37733	Up	1817
PtpAffx.80955.1.S1_at	0.00097541	1.37682	Up	1818
PtpAffx.163669.1.S1_at	0.000203075	1.37674	Up	1819
PtpAffx.32381.1.S1_s_at	0.00440595	1.37671	Up	1820
Ptp.6461.2.A1_at	0.00275062	1.376	Up	1821
PtpAffx.52368.1.S1_s_at	0.000142989	1.37597	Up	1822
Ptp.5284.1.S1_at	0.00318955	1.37586	Up	1823
Ptp.4365.1.S1_at	0.000415433	1.37529	Up	1824
Ptp.2754.1.A1_a_at	0.00136525	1.37412	Up	1825
PtpAffx.93870.1.S1_at	1.39313e-05	1.37393	Up	1826
Ptp.5817.1.S1_at	0.00207947	1.37293	Up	1827
PtpAffx.204793.1.S1_x_at	0.00183103	1.37248	Up	1828
PtpAffx.212582.1.S1_at	0.00255275	1.37224	Up	1829
PtpAffx.114743.2.A1_a_at	0.00458652	1.37042	Up	1830
Ptp.7599.2.S1_a_at	0.00586931	1.37029	Up	1831
Ptp.4050.15.A1_x_at	0.00012365	1.37018	Up	1832
Ptp.4024.1.S1_a_at	0.00363117	1.36999	Up	1833
PtpAffx.208730.1.S1_at	0.00548529	1.36974	Up	1834
PtpAffx.6368.1.S1_at	0.00172399	1.36959	Up	1835
PtpAffx.99498.1.S1_s_at	0.00119856	1.36929	Up	1836
PtpAffx.95086.1.A1_at	0.00584659	1.3692	Up	1837
PtpAffx.210521.1.S1_s_at	0.000951497	1.36876	Up	1838
PtpAffx.20296.1.A1_at	0.00158023	1.3686	Up	1839
Ptp.2421.2.S1_a_at	0.000331527	1.36827	Up	1840
PtpAffx.138656.1.A1_at	0.0046947	1.36823	Up	1841
PtpAffx.5310.1.S1_at	0.00682641	1.3676	Up	1842
Ptp.5498.1.S1_s_at	0.000509993	1.36739	Up	1843
PtpAffx.205301.1.S1_at	2.38873e-05	1.3671	Up	1844
Ptp.488.1.A1_at	0.000107149	1.36648	Up	1845
Ptp.4412.2.S1_s_at	0.00198523	1.36586	Up	1846
PtpAffx.217871.1.S1_at	0.0010195	1.36585	Up	1847
PtpAffx.214474.1.S1_at	0.000990917	1.36507	Up	1848
Ptp.4068.1.A1_at	0.000379595	1.36448	Up	1849
PtpAffx.100957.1.S1_s_at	0.000279941	1.364	Up	1850
PtpAffx.17660.2.S1_s_at	7.41934e-05	1.36347	Up	1851
PtpAffx.911.1.A1_at	0.00259637	1.3626	Up	1852
PtpAffx.205788.1.S1_at	0.0027676	1.36241	Up	1853
Ptp.5752.1.S1_at	0.00458056	1.36239	Up	1854
PtpAffx.1044.2.A1_at	0.00267943	1.36153	Up	1855
PtpAffx.210872.1.S1_s_at	0.00376799	1.36103	Up	1856
PtpAffx.5452.1.S1_a_at	0.00116498	1.36098	Up	1857
PtpAffx.201859.1.S1_at	1.15923e-06	1.36097	Up	1858
PtpAffx.215433.1.S1_s_at	0.00175353	1.36053	Up	1859
Ptp.3530.1.S1_at	0.00236804	1.35942	Up	1860
Ptp.4087.1.S1_at	0.00109142	1.35938	Up	1861
PtpAffx.210767.1.S1_s_at	0.000723445	1.35928	Up	1862
Ptp.3879.1.S1_at	0.00327445	1.35908	Up	1863
PtpAffx.214835.1.S1_x_at	5.51575e-07	1.35899	Up	1864
PtpAffx.215789.1.S1_at	0.000213857	1.35763	Up	1865
PtpAffx.202056.1.S1_at	0.0022197	1.35696	Up	1866
PtpAffx.221171.1.S1_at	1.23353e-05	1.35599	Up	1867
PtpAffx.56787.1.S1_at	0.000412741	1.3557	Up	1868
PtpAffx.213727.1.S1_at	0.00504282	1.35508	Up	1869
PtpAffx.62055.1.S1_at	0.00345619	1.35504	Up	1870
PtpAffx.127541.1.A1_at	0.000262229	1.35438	Up	1871
Ptp.78.2.A1_at	0.000884678	1.35429	Up	1872
Ptp.1300.1.S1_at	0.000234573	1.3538	Up	1873
PtpAffx.89308.1.A1_at	0.001146	1.35365	Up	1874
Ptp.5087.1.S1_s_at	5.1142e-05	1.35151	Up	1875
Ptp.4156.1.S1_a_at	2.19184e-06	1.35032	Up	1876
PtpAffx.116099.1.S1_at	0.000954467	1.34977	Up	1877
PtpAffx.158052.1.A1_at	0.00156799	1.34956	Up	1878
PtpAffx.4007.1.S1_a_at	0.000151308	1.34919	Up	1879
Ptp.7566.1.S1_at	0.000953899	1.34879	Up	1880
PtpAffx.63792.1.A1_at	0.000623311	1.3484	Up	1881
PtpAffx.212167.1.S1_at	0.00673455	1.34823	Up	1882
PtpAffx.97262.1.A1_s_at	0.00292269	1.34705	Up	1883
PtpAffx.159828.1.A1_at	0.000235125	1.34655	Up	1884
PtpAffx.2045.1.S1_at	0.00087409	1.34615	Up	1885
Ptp.2242.1.S1_a_at	1.38243e-05	1.34532	Up	1886
PtpAffx.162362.2.S1_at	0.00285425	1.34485	Up	1887
Ptp.2246.1.A1_at	0.000401225	1.34427	Up	1888
PtpAffx.2700.1.A1_at	4.22924e-05	1.34343	Up	1889
PtpAffx.201552.1.S1_x_at	0.000519776	1.34325	Up	1890
PtpAffx.204129.1.S1_at	0.00359343	1.34283	Up	1891
PtpAffx.221289.1.S1_at	5.78767e-05	1.34252	Up	1892
Ptp.5302.1.S1_s_at	0.000741999	1.34247	Up	1893
Ptp.4847.1.S1_s_at	1.2014e-05	1.34085	Up	1894
PtpAffx.161404.1.S1_s_at	0.00246192	1.34035	Up	1895
PtpAffx.2272.1.S1_a_at	0.00312618	1.34027	Up	1896
PtpAffx.149012.1.A1_at	0.00505822	1.34023	Up	1897
Ptp.7841.1.A1_at	0.00155004	1.33998	Up	1898
PtpAffx.34822.1.S1_at	0.000350405	1.3396	Up	1899
PtpAffx.70091.1.A1_a_at	0.00185158	1.33922	Up	1900
PtpAffx.211428.1.S1_at	0.00515228	1.33898	Up	1901
PtpAffx.208722.1.S1_at	0.00184787	1.338	Up	1902
Ptp.1339.1.S1_s_at	0.00421346	1.33796	Up	1903
PtpAffx.57163.1.A1_at	0.000148769	1.33757	Up	1904
PtpAffx.69398.1.A1_at	0.000112835	1.33723	Up	1905
PtpAffx.221141.1.S1_at	0.00348704	1.33643	Up	1906
PtpAffx.75547.1.A1_at	0.000280936	1.33615	Up	1907
PtpAffx.26613.1.S1_at	0.000448661	1.33606	Up	1908
PtpAffx.618.9.S1_s_at	0.00119543	1.33551	Up	1909
Ptp.6091.1.S1_at	0.00379682	1.3348	Up	1910
PtpAffx.32368.2.A1_at	0.001187	1.33439	Up	1911
PtpAffx.19322.1.S1_s_at	0.000463292	1.33369	Up	1912
PtpAffx.57082.1.A1_at	8.43386e-07	1.33226	Up	1913
PtpAffx.454.37.A1_a_at	0.000510823	1.33165	Up	1914
PtpAffx.5233.1.A1_at	0.00200647	1.33133	Up	1915
PtpAffx.88184.1.A1_at	1.50786e-06	1.33066	Up	1916
PtpAffx.83187.1.S1_at	7.00761e-06	1.32997	Up	1917
Ptp.5380.1.S1_at	2.20546e-05	1.3287	Up	1918
Ptp.4769.1.S1_at	0.000242051	1.32861	Up	1919
Ptp.3148.1.S1_s_at	0.000148584	1.32822	Up	1920
Ptp.6471.1.S1_at	2.89249e-05	1.3282	Up	1921
PtpAffx.129.1.A1_at	0.0036019	1.32783	Up	1922
Ptp.6690.1.S1_s_at	3.64513e-05	1.32532	Up	1923
PtpAffx.25816.1.S1_at	0.00120498	1.32255	Up	1924
PtpAffx.1659.1.A1_s_at	0.000488506	1.32249	Up	1925
PtpAffx.48203.2.A1_a_at	0.000216619	1.32193	Up	1926
PtpAffx.201244.1.S1_at	0.00467669	1.32132	Up	1927
PtpAffx.209427.1.S1_at	0.00273098	1.32117	Up	1928
PtpAffx.31405.1.A1_at	0.00175995	1.32096	Up	1929
PtpAffx.131798.1.S1_at	0.00474763	1.32051	Up	1930
PtpAffx.249.322.S1_a_at	0.00454743	1.31943	Up	1931
PtpAffx.205217.1.S1_at	8.9948e-05	1.31938	Up	1932
PtpAffx.47049.1.A1_at	0.0012977	1.31871	Up	1933
PtpAffx.11317.2.A1_a_at	0.000591135	1.31695	Up	1934
Ptp.6887.1.S1_s_at	1.56304e-05	1.31621	Up	1935
PtpAffx.5117.1.A1_at	0.000250581	1.31613	Up	1936
PtpAffx.5906.1.A1_at	0.00551662	1.31597	Up	1937
PtpAffx.134537.1.A1_a_at	0.00392235	1.31593	Up	1938
PtpAffx.139802.1.S1_at	0.00554366	1.31541	Up	1939
PtpAffx.308.4.A1_at	0.00238145	1.31464	Up	1940
PtpAffx.73960.1.A1_at	0.00101794	1.31457	Up	1941
PtpAffx.38384.1.S1_at	0.00485198	1.31402	Up	1942
PtpAffx.21712.1.A1_at	0.00506137	1.3128	Up	1943
PtpAffx.94773.1.A1_at	0.00147987	1.31232	Up	1944
PtpAffx.53536.1.S1_at	0.00252324	1.31218	Up	1945
PtpAffx.63592.2.A1_a_at	0.00178089	1.31207	Up	1946
PtpAffx.202104.1.S1_s_at	0.00432708	1.31093	Up	1947
PtpAffx.127878.1.A1_at	0.0029746	1.31089	Up	1948
PtpAffx.44551.1.A1_at	0.000302661	1.31043	Up	1949
Ptp.890.1.S1_at	0.000110682	1.31011	Up	1950
Ptp.4824.1.S1_at	0.0012774	1.30983	Up	1951
PtpAffx.53241.1.A1_at	0.000387401	1.30942	Up	1952
PtpAffx.88927.1.A1_at	0.00425718	1.30852	Up	1953
PtpAffx.34940.2.A1_a_at	0.000444928	1.30836	Up	1954
PtpAffx.46094.1.S1_at	0.00028978	1.30824	Up	1955
PtpAffx.200830.1.S1_at	0.00107348	1.30743	Up	1956
PtpAffx.213515.1.S1_at	0.000408539	1.30722	Up	1957
Ptp.4111.3.S1_s_at	0.000179156	1.30626	Up	1958
Ptp.1591.1.S1_at	0.00557239	1.30414	Up	1959
PtpAffx.206417.1.S1_at	0.000403191	1.30411	Up	1960
PtpAffx.160934.1.S1_s_at	0.000402344	1.30387	Up	1961
Ptp.7343.1.S1_at	0.000509139	1.30351	Up	1962
PtpAffx.150951.1.S1_at	0.00244524	1.30299	Up	1963
PtpAffx.61991.2.S1_s_at	0.000906176	1.30273	Up	1964
PtpAffx.32985.1.S1_at	1.97322e-05	1.30222	Up	1965
Ptp.5530.1.S1_s_at	0.00233691	1.30115	Up	1966
PtpAffx.150244.1.S1_at	0.00059182	1.30093	Up	1967
Ptp.1665.1.S1_s_at	0.000377077	1.30058	Up	1968
Ptp.5222.1.S1_at	0.00211754	1.2996	Up	1969
PtpAffx.49589.1.S1_at	0.0031541	1.29951	Up	1970
PtpAffx.201575.1.S1_at	0.000408668	1.29909	Up	1971
PtpAffx.14672.1.A1_x_at	0.00680512	1.29893	Up	1972
Ptp.1028.1.S1_at	0.0038378	1.29829	Up	1973
Ptp.3113.1.S1_at	0.000696243	1.29808	Up	1974
Ptp.912.3.A1_a_at	0.00175477	1.29793	Up	1975
PtpAffx.216286.1.S1_s_at	0.000676202	1.29791	Up	1976
Ptp.1678.1.S1_at	0.00120601	1.2968	Up	1977
PtpAffx.25069.1.A1_at	4.35177e-05	1.29571	Up	1978
PtpAffx.202056.1.S1_x_at	0.0045271	1.29431	Up	1979
Ptp.3160.1.S1_at	0.00221733	1.2935	Up	1980
Ptp.4526.1.A1_s_at	0.000259076	1.29341	Up	1981
PtpAffx.204586.1.S1_at	4.33848e-05	1.2924	Up	1982
Ptp.7024.1.S1_s_at	0.00212674	1.29121	Up	1983
Ptp.7852.1.S1_at	0.00239049	1.29121	Up	1984
PtpAffx.133714.1.A1_at	5.74514e-05	1.28928	Up	1985
PtpAffx.218283.1.S1_at	0.0040581	1.28822	Up	1986
PtpAffx.213592.1.S1_at	0.000104758	1.28783	Up	1987
PtpAffx.200297.1.S1_at	0.0004319	1.28721	Up	1988
PtpAffx.18870.1.S1_at	0.00201081	1.28702	Up	1989
PtpAffx.203371.1.S1_at	0.00130145	1.28687	Up	1990
PtpAffx.224660.1.S1_at	0.000919909	1.28564	Up	1991
PtpAffx.201095.1.S1_at	0.00150012	1.28556	Up	1992
PtpAffx.7498.1.S1_at	6.62567e-06	1.28498	Up	1993
PtpAffx.201268.1.S1_at	0.000117998	1.28394	Up	1994
PtpAffx.163665.1.S1_s_at	0.000965522	1.28296	Up	1995
PtpAffx.22516.2.S1_a_at	0.00108527	1.28284	Up	1996
PtpAffx.138786.1.A1_at	0.000304612	1.28232	Up	1997
PtpAffx.30347.1.A1_at	0.000629594	1.28181	Up	1998
[truncated: 3,565 more rows]

## Sheet: 600_12h vs.Ctrl
Affy Poplar Probeset ID	600_12 vs. CK		Expression	Count
	p-value	Log2Ratio
PtpAffx.84732.1.S1_s_at	2.77007e-06	8.88934	Up, the highest	1
PtpAffx.4493.1.A1_x_at	2.59693e-05	8.38529	Up	2
PtpAffx.4493.1.A1_a_at	0.000145669	7.646	Up	3
PtpAffx.12675.9.A1_a_at	9.51759e-07	7.54413	Up	4
Ptp.1489.2.S1_s_at	2.74525e-05	7.09615	Up	5
PtpAffx.142854.1.S1_s_at	0.000437553	6.99582	Up	6
Ptp.371.1.S1_x_at	0.00204405	6.90477	Up	7
Ptp.371.1.S1_at	0.00193233	6.87716	Up	8
PtpAffx.14026.2.A1_s_at	4.75351e-07	6.74837	Up	9
PtpAffx.162047.1.S1_s_at	0.00152569	6.73825	Up	10
PtpAffx.40421.1.A1_s_at	9.18986e-05	6.67303	Up	11
PtpAffx.608.3.S1_at	1.43432e-05	6.57343	Up	12
PtpAffx.4493.3.S1_s_at	0.00123819	6.46723	Up	13
Ptp.5205.1.S1_at	3.4271e-05	6.30302	Up	14
Ptp.76.1.S1_s_at	2.09682e-05	6.27772	Up	15
PtpAffx.211342.1.S1_x_at	0.00567963	6.26257	Up	16
PtpAffx.211342.1.S1_at	0.00332801	6.22299	Up	17
Ptp.6679.1.A1_at	3.10914e-05	6.16801	Up	18
PtpAffx.6660.2.S1_at	8.84492e-06	6.05621	Up	19
PtpAffx.48461.1.A1_at	0.00020886	5.97689	Up	20
PtpAffx.25139.1.A1_s_at	7.8698e-07	5.90224	Up	21
Ptp.3087.1.S1_at	1.25301e-06	5.89408	Up	22
PtpAffx.143356.1.S1_s_at	0.000183383	5.85961	Up	23
Ptp.3500.1.S1_at	0.000667293	5.83654	Up	24
PtpAffx.608.2.A1_at	5.84581e-05	5.74967	Up	25
PtpAffx.62756.1.A1_at	2.34437e-07	5.71381	Up	26
PtpAffx.208967.1.S1_s_at	1.24868e-06	5.53182	Up	27
Ptp.661.2.S1_at	6.02049e-06	5.52207	Up	28
PtpAffx.25079.2.S1_a_at	0.00260812	5.51559	Up	29
Ptp.5529.1.S1_s_at	7.9031e-07	5.48246	Up	30
PtpAffx.4889.6.S1_a_at	5.11375e-06	5.47155	Up	31
PtpAffx.104039.1.S1_s_at	1.5101e-06	5.45466	Up	32
PtpAffx.147932.1.S1_at	6.49249e-05	5.40657	Up	33
PtpAffx.76536.1.A1_at	2.52129e-06	5.32771	Up	34
PtpAffx.62756.1.A1_s_at	1.41242e-08	5.31311	Up	35
PtpAffx.115584.1.S1_at	7.79187e-05	5.30903	Up	36
PtpAffx.224165.1.S1_at	5.36562e-07	5.27887	Up	37
PtpAffx.210278.1.S1_at	0.00365987	5.27849	Up	38
PtpAffx.161420.1.S1_at	1.30011e-05	5.26598	Up	39
Ptp.7691.1.A1_s_at	4.83486e-05	5.25126	Up	40
PtpAffx.65344.1.S1_at	9.90165e-06	5.24777	Up	41
PtpAffx.15950.2.S1_s_at	8.98329e-07	5.19155	Up	42
PtpAffx.33081.1.S1_at	0.00497376	5.17801	Up	43
PtpAffx.21514.2.S1_s_at	3.67772e-06	5.15285	Up	44
PtpAffx.211808.1.S1_s_at	8.58328e-05	5.0965	Up	45
PtpAffx.7454.1.S1_s_at	3.9254e-07	5.08955	Up	46
PtpAffx.34708.2.S1_at	2.57797e-05	5.08598	Up	47
PtpAffx.200373.1.S1_at	7.21198e-06	5.03306	Up	48
PtpAffx.54951.1.A1_at	0.000113345	5.00335	Up	49
PtpAffx.210728.1.S1_at	2.14307e-05	4.99162	Up	50
Ptp.1780.1.S1_at	1.34428e-06	4.98365	Up	51
Ptp.4163.1.S1_s_at	6.12313e-07	4.96384	Up	52
PtpAffx.135343.1.S1_at	2.65655e-05	4.94176	Up	53
PtpAffx.736.1.S1_at	2.90899e-06	4.93901	Up	54
Ptp.666.1.S1_at	1.75096e-06	4.93221	Up	55
PtpAffx.42709.1.A1_at	0.000155233	4.92918	Up	56
Ptp.2364.1.S1_at	2.89927e-05	4.89741	Up	57
PtpAffx.16653.1.A1_at	0.000861216	4.88292	Up	58
PtpAffx.26979.1.A1_s_at	1.28253e-05	4.87699	Up	59
PtpAffx.97321.1.A1_at	0.000723546	4.87044	Up	60
PtpAffx.140586.1.A1_s_at	2.15278e-08	4.86946	Up	61
PtpAffx.3745.1.S1_at	0.0030588	4.86382	Up	62
PtpAffx.15908.1.S1_at	5.73584e-05	4.85941	Up	63
PtpAffx.6733.4.S1_s_at	0.00183197	4.85803	Up	64
Ptp.7218.1.S1_at	0.000216508	4.85007	Up	65
PtpAffx.15501.1.S1_s_at	1.20579e-05	4.8388	Up	66
PtpAffx.131949.1.S1_at	1.69342e-05	4.82428	Up	67
PtpAffx.209233.1.S1_at	9.24088e-07	4.82149	Up	68
PtpAffx.51205.1.A1_at	5.5303e-06	4.82034	Up	69
PtpAffx.66128.1.S1_at	0.00279363	4.78015	Up	70
PtpAffx.250003.1.S1_s_at	0.00157234	4.77655	Up	71
Ptp.7223.1.S1_at	1.05062e-05	4.73682	Up	72
PtpAffx.15891.1.A1_at	0.00284004	4.71454	Up	73
PtpAffx.25167.1.A1_s_at	4.66556e-06	4.70866	Up	74
PtpAffx.2768.1.S1_at	7.84522e-05	4.70573	Up	75
Ptp.7929.1.S1_at	1.0367e-07	4.6659	Up	76
Ptp.792.1.S1_s_at	8.15457e-06	4.66544	Up	77
PtpAffx.1704.5.A1_a_at	5.15091e-07	4.64921	Up	78
Ptp.7110.1.S1_at	1.1967e-07	4.6457	Up	79
PtpAffx.249.472.S1_s_at	1.86017e-07	4.64157	Up	80
PtpAffx.30839.1.A1_at	6.0606e-06	4.63654	Up	81
PtpAffx.218212.1.S1_at	0.000230125	4.62677	Up	82
Ptp.5573.1.S1_s_at	1.22946e-05	4.62429	Up	83
Ptp.2675.1.S1_s_at	5.70587e-05	4.6207	Up	84
PtpAffx.162261.1.S1_s_at	5.83563e-05	4.61256	Up	85
PtpAffx.4820.1.A1_s_at	3.96123e-06	4.61066	Up	86
PtpAffx.52407.1.S1_s_at	0.00192125	4.60828	Up	87
Ptp.6595.1.S1_s_at	0.000275586	4.6001	Up	88
PtpAffx.18446.1.A1_at	1.55865e-05	4.5846	Up	89
PtpAffx.5078.6.S1_a_at	3.88339e-05	4.58069	Up	90
Ptp.7578.1.A1_s_at	3.83744e-05	4.56779	Up	91
PtpAffx.84414.1.S1_s_at	1.61773e-06	4.55795	Up	92
Ptp.6498.1.S1_s_at	2.94304e-06	4.55764	Up	93
PtpAffx.141102.1.A1_at	2.28521e-06	4.54752	Up	94
PtpAffx.60307.1.S1_s_at	0.000277639	4.54034	Up	95
PtpAffx.155773.1.S1_s_at	1.16471e-06	4.53137	Up	96
Ptp.3949.1.S1_at	0.00303857	4.51265	Up	97
PtpAffx.148282.1.S1_at	7.17994e-06	4.50022	Up	98
PtpAffx.159201.1.S1_at	7.10766e-06	4.50004	Up	99
PtpAffx.857.2.S1_at	3.97569e-06	4.47231	Up	100
Ptp.3457.1.S1_at	0.000245092	4.4606	Up	101
PtpAffx.608.3.S1_a_at	0.000877813	4.46035	Up	102
PtpAffx.211739.1.S1_at	0.000112555	4.45418	Up	103
Ptp.3110.2.S1_a_at	0.000660423	4.45358	Up	104
PtpAffx.19154.1.S1_at	5.31472e-06	4.39975	Up	105
PtpAffx.95760.1.A1_a_at	3.12057e-05	4.37001	Up	106
Ptp.2440.1.S1_x_at	3.75666e-05	4.35522	Up	107
PtpAffx.10803.1.S1_at	1.50249e-05	4.34192	Up	108
PtpAffx.104298.1.S1_at	0.000343876	4.34152	Up	109
Ptp.4760.1.S1_s_at	3.33651e-05	4.32808	Up	110
PtpAffx.148282.1.S1_s_at	6.32141e-05	4.31388	Up	111
PtpAffx.207821.1.S1_at	0.00213876	4.31009	Up	112
PtpAffx.87159.1.A1_at	0.00043984	4.30888	Up	113
PtpAffx.12303.1.S1_at	1.29572e-06	4.30161	Up	114
PtpAffx.218212.1.S1_s_at	0.000259214	4.28659	Up	115
PtpAffx.57531.1.A1_at	0.000113569	4.26132	Up	116
Ptp.2065.1.A1_at	2.73657e-05	4.24969	Up	117
Ptp.554.1.S1_s_at	4.28702e-05	4.24561	Up	118
PtpAffx.135026.1.S1_at	0.00391089	4.23766	Up	119
PtpAffx.109125.1.A1_at	3.08436e-05	4.21576	Up	120
PtpAffx.40283.1.S1_at	0.0016598	4.16817	Up	121
Ptp.7199.1.S1_s_at	4.65403e-07	4.1434	Up	122
PtpAffx.201020.1.S1_at	4.73868e-07	4.13959	Up	123
Ptp.2467.1.A1_x_at	0.000286783	4.12706	Up	124
PtpAffx.210155.1.S1_at	5.70033e-06	4.12492	Up	125
Ptp.5566.1.S1_at	5.32899e-05	4.11496	Up	126
PtpAffx.104760.1.S1_at	0.00245017	4.10121	Up	127
PtpAffx.87640.1.S1_at	0.000217151	4.095	Up	128
Ptp.2467.1.A1_at	0.000276794	4.08701	Up	129
Ptp.7012.1.S1_at	1.76108e-05	4.08256	Up	130
Ptp.1298.1.S1_at	3.53612e-05	4.08101	Up	131
PtpAffx.130523.1.S1_at	7.87227e-06	4.07509	Up	132
PtpAffx.40262.1.S1_s_at	1.50973e-05	4.04509	Up	133
Ptp.2777.1.S1_s_at	0.000777738	4.0402	Up	134
PtpAffx.207972.1.S1_s_at	3.00284e-05	4.03299	Up	135
PtpAffx.811.1.S1_x_at	4.44103e-05	4.02757	Up	136
Ptp.2474.1.S1_at	4.95024e-06	4.02567	Up	137
PtpAffx.25225.1.S1_s_at	7.44808e-05	4.02242	Up	138
PtpAffx.811.1.S1_at	1.69345e-05	4.00782	Up	139
Ptp.5568.1.S1_at	2.04728e-05	3.99385	Up	140
PtpAffx.25250.1.A1_a_at	4.35833e-05	3.97427	Up	141
PtpAffx.213737.1.S1_at	2.06418e-05	3.96188	Up	142
PtpAffx.7587.1.A1_at	9.83724e-05	3.95977	Up	143
Ptp.174.1.S1_s_at	0.00103547	3.95856	Up	144
Ptp.1370.1.S1_s_at	0.00146282	3.94851	Up	145
PtpAffx.17565.1.A1_at	5.53896e-05	3.91562	Up	146
PtpAffx.17540.2.A1_x_at	0.00144346	3.91291	Up	147
PtpAffx.151912.1.A1_at	4.27358e-05	3.9128	Up	148
Ptp.4259.1.S1_at	0.000243563	3.91151	Up	149
PtpAffx.6733.1.S1_s_at	0.00253815	3.90309	Up	150
Ptp.1886.1.S1_at	0.000265079	3.90285	Up	151
PtpAffx.14778.1.S1_a_at	4.9669e-06	3.88148	Up	152
PtpAffx.14241.1.A1_at	0.000164434	3.82511	Up	153
PtpAffx.86661.1.S1_at	0.00263441	3.82326	Up	154
Ptp.739.1.A1_at	2.14696e-06	3.82154	Up	155
PtpAffx.2597.1.S1_at	7.95953e-06	3.81538	Up	156
Ptp.459.1.S1_s_at	4.98555e-05	3.81476	Up	157
PtpAffx.44494.1.A1_at	0.000312452	3.81018	Up	158
Ptp.7262.1.S1_s_at	2.39416e-06	3.80657	Up	159
PtpAffx.209999.1.S1_s_at	1.82428e-06	3.79994	Up	160
PtpAffx.811.1.S1_s_at	0.000138738	3.79826	Up	161
PtpAffx.46310.1.A1_at	0.00211354	3.79793	Up	162
PtpAffx.215992.1.S1_at	1.37257e-05	3.79349	Up	163
Ptp.7110.2.S1_at	1.26714e-06	3.78682	Up	164
PtpAffx.109173.1.S1_s_at	0.000428642	3.78317	Up	165
Ptp.2399.1.S1_s_at	0.000816839	3.77754	Up	166
PtpAffx.203395.1.S1_at	1.33465e-05	3.77653	Up	167
Ptp.2931.1.S1_a_at	0.00282281	3.77277	Up	168
Ptp.5446.1.S1_s_at	7.72812e-05	3.76787	Up	169
PtpAffx.71659.1.S1_at	1.99876e-05	3.74686	Up	170
PtpAffx.161201.1.S1_at	0.000274416	3.74099	Up	171
[truncated: 4,949 more rows]

## Sheet: 600_24h vs.Ctrl
Affy Poplar Probeset ID	600_24 vs. CK		Expression	Count
[truncated: 4,774 more rows]
