# Supplementary material for: Integrated regulatory network reveals the early salt tolerance mechanism of Populus euphratica
Source: Sci Rep. 2017 Jul 28;7:6769. doi: 10.1038/s41598-017-05240-0 (PMC5533726; doi:10.1038/s41598-017-05240-0)
Supplement: Supplementary file 3 — Table S2 [file 41598_2017_5240_MOESM3_ESM.xlsx]

## Sheet: 400_12h vs.400_6h
Affy Poplar Probeset ID	400_12 vs. 400_6		Expression	Count
	p-value	Log2Ratio
PtpAffx.135307.1.S1_s_at	2.62004e-06	4.70519	Up, the highest	1
PtpAffx.15748.1.S1_at	1.33154e-05	4.12231	Up	2
PtpAffx.2951.2.S1_at	4.04534e-05	3.338	Up	3
Ptp.712.1.A1_s_at	8.58202e-06	3.28604	Up	4
PtpAffx.655.1.A1_at	2.87138e-05	3.07135	Up	5
Ptp.6473.2.S1_s_at	8.51468e-06	2.98257	Up	6
PtpAffx.1286.7.S1_at	4.08239e-06	2.75584	Up	7
PtpAffx.23271.2.S1_a_at	2.7264e-05	2.60653	Up	8
PtpAffx.1286.5.S1_s_at	8.91065e-06	2.48156	Up	9
PtpAffx.15748.2.S1_at	4.35945e-05	2.12783	Up	10
PtpAffx.43296.1.A1_at	2.56873e-05	2.01638	Up	11
PtpAffx.1286.2.S1_s_at	1.36685e-05	1.96797	Up	12
PtpAffx.100742.1.S1_at	4.77004e-05	1.60173	Up	13
PtpAffx.205524.1.S1_at	4.2621e-05	1.55939	Up	14
PtpAffx.38514.1.A1_a_at	3.05177e-06	1.55274	Up	15
PtpAffx.42102.1.S1_s_at	4.60337e-05	1.40262	Up	16
PtpAffx.16744.1.S1_at	4.6474e-05	1.15251	Up	17
PtpAffx.102031.1.A1_a_at	2.0363e-06	-1.17549	Down	18
PtpAffx.218714.1.S1_at	3.07408e-05	-1.21544	Down	19
PtpAffx.202398.1.S1_at	3.01035e-05	-1.44462	Down	20
PtpAffx.211037.1.S1_at	1.56904e-05	-1.5245	Down	21
Ptp.2295.1.A1_at	3.12971e-05	-1.54052	Down	22
Ptp.5895.1.S1_s_at	1.9384e-05	-1.54615	Down	23
PtpAffx.212695.1.S1_at	8.9667e-06	-1.56017	Down	24
PtpAffx.5467.1.A1_at	4.08372e-05	-1.62191	Down	25
PtpAffx.114848.1.A1_at	1.19715e-05	-1.79349	Down	26
PtpAffx.43219.1.S1_at	2.24348e-05	-1.87302	Down	27
PtpAffx.210147.1.S1_at	3.45937e-05	-1.9893	Down	28
PtpAffx.117893.1.S1_at	4.18421e-05	-2.07336	Down	29
PtpAffx.1210.1.S1_x_at	3.48655e-05	-2.11736	Down	30
PtpAffx.43305.2.A1_a_at	4.56873e-05	-2.26551	Down	31
PtpAffx.134284.1.A1_at	1.51595e-05	-3.40177	Down, the lowest	32

## Sheet: 400_24h vs.400_12h
Affy Poplar Probeset ID	400_24 vs. 400_12		Expression	Count
	p-value	Log2Ratio
PtpAffx.213561.1.S1_at	7.68159e-07	7.09821	Up, the highest	1
PtpAffx.134976.1.S1_at	1.69076e-05	7.00544	Up	2
Ptp.2908.1.A1_at	4.77223e-08	6.20505	Up	3
PtpAffx.454.8.S1_at	1.69566e-05	6.20264	Up	4
PtpAffx.249.475.S1_a_at	2.51863e-05	5.80941	Up	5
PtpAffx.70620.1.S1_at	1.1931e-08	5.4235	Up	6
Ptp.4789.1.S1_s_at	9.89561e-05	5.38006	Up	7
PtpAffx.5671.4.A1_a_at	0.000241046	5.09888	Up	8
PtpAffx.20151.2.S1_a_at	1.05681e-05	5.06704	Up	9
PtpAffx.3724.1.A1_s_at	2.7202e-05	4.9861	Up	10
Ptp.5291.2.S1_a_at	2.00889e-05	4.93649	Up	11
PtpAffx.203412.1.S1_at	0.000116872	4.84589	Up	12
PtpAffx.59312.1.A1_at	5.57528e-05	4.8208	Up	13
PtpAffx.18774.1.S1_a_at	6.41875e-07	4.81632	Up	14
PtpAffx.208878.1.S1_at	3.53775e-07	4.79616	Up	15
Ptp.5956.3.S1_at	1.22693e-07	4.77093	Up	16
PtpAffx.4890.1.A1_at	5.11686e-06	4.74046	Up	17
Ptp.2439.1.S1_at	2.51841e-05	4.73912	Up	18
PtpAffx.69294.2.S1_s_at	1.68706e-05	4.71301	Up	19
PtpAffx.21205.2.A1_a_at	1.83675e-06	4.6923	Up	20
PtpAffx.131847.1.S1_at	7.24076e-08	4.67292	Up	21
PtpAffx.122088.1.S1_at	7.30619e-06	4.66947	Up	22
PtpAffx.200858.1.S1_at	9.68908e-06	4.59404	Up	23
PtpAffx.213357.1.S1_at	3.58833e-06	4.53165	Up	24
Ptp.4014.1.S1_s_at	9.72876e-05	4.49066	Up	25
PtpAffx.218279.1.S1_at	1.44053e-06	4.46032	Up	26
PtpAffx.18265.1.A1_at	3.12122e-07	4.42015	Up	27
PtpAffx.214563.1.S1_at	3.19501e-05	4.38334	Up	28
PtpAffx.14753.1.A1_at	6.54541e-07	4.275	Up	29
PtpAffx.98978.1.S1_at	2.76085e-07	4.25584	Up	30
PtpAffx.102223.1.A1_at	3.80387e-05	4.23871	Up	31
PtpAffx.213357.1.S1_x_at	3.70877e-06	4.23289	Up	32
PtpAffx.99814.1.A1_at	2.0846e-06	4.2008	Up	33
Ptp.4848.1.S1_s_at	4.985e-06	4.19245	Up	34
PtpAffx.31752.1.S1_at	4.57597e-06	4.128	Up	35
PtpAffx.115482.1.S1_at	2.08415e-06	4.12607	Up	36
Ptp.2295.1.A1_at	9.48614e-09	4.12537	Up	37
PtpAffx.37260.1.S1_at	2.3127e-05	4.12174	Up	38
PtpAffx.213452.1.S1_at	7.71857e-06	4.08835	Up	39
PtpAffx.202306.1.S1_at	9.36545e-07	4.08556	Up	40
PtpAffx.14325.2.A1_a_at	3.15501e-06	4.08076	Up	41
PtpAffx.99317.1.S1_at	1.88879e-06	4.07468	Up	42
PtpAffx.102490.1.S1_at	1.277e-05	4.07012	Up	43
PtpAffx.20806.1.S1_at	1.63531e-05	4.04841	Up	44
PtpAffx.1601.6.A1_a_at	0.00115443	4.04837	Up	45
PtpAffx.124651.1.S1_at	3.69182e-05	4.01557	Up	46
PtpAffx.81880.1.S1_s_at	1.44057e-06	3.94777	Up	47
PtpAffx.204926.1.S1_at	1.20453e-06	3.94667	Up	48
PtpAffx.207790.1.S1_at	2.4153e-05	3.94272	Up	49
PtpAffx.28501.2.S1_a_at	0.000196378	3.93547	Up	50
PtpAffx.200858.1.S1_x_at	1.74462e-05	3.91923	Up	51
PtpAffx.205523.1.S1_at	0.000264852	3.91015	Up	52
Ptp.1199.1.S1_at	3.19871e-06	3.90601	Up	53
Ptp.590.1.S1_at	3.29917e-05	3.88286	Up	54
PtpAffx.99728.1.A1_a_at	2.15994e-05	3.88054	Up	55
PtpAffx.11664.2.S1_at	9.40723e-07	3.87004	Up	56
PtpAffx.30445.1.A1_at	1.72651e-07	3.86065	Up	57
PtpAffx.163969.1.S1_s_at	1.8787e-05	3.85674	Up	58
PtpAffx.115482.1.S1_s_at	3.53569e-06	3.83522	Up	59
PtpAffx.20558.1.A1_at	1.89152e-06	3.82007	Up	60
PtpAffx.200588.1.S1_at	5.85155e-06	3.81913	Up	61
PtpAffx.3724.2.A1_at	9.70544e-06	3.81757	Up	62
PtpAffx.215527.1.S1_at	0.000520512	3.81467	Up	63
PtpAffx.26369.3.S1_s_at	0.000109363	3.80849	Up	64
Ptp.7653.1.S1_s_at	0.000433248	3.80427	Up	65
PtpAffx.32992.1.S1_at	4.47522e-05	3.80039	Up	66
Ptp.4550.1.S1_at	1.07213e-05	3.79773	Up	67
PtpAffx.211465.1.S1_at	2.97259e-05	3.74656	Up	68
PtpAffx.1210.1.S1_x_at	1.95484e-07	3.72477	Up	69
Ptp.7704.1.S1_at	0.000145959	3.68502	Up	70
PtpAffx.249.485.S1_at	8.14182e-05	3.67185	Up	71
PtpAffx.213942.1.S1_at	3.05447e-06	3.6552	Up	72
Ptp.5350.1.S1_at	7.04957e-06	3.64796	Up	73
PtpAffx.9877.1.S1_at	7.48973e-05	3.63213	Up	74
PtpAffx.98470.1.S1_s_at	0.000384398	3.62074	Up	75
PtpAffx.130241.1.S1_s_at	6.91583e-07	3.61776	Up	76
PtpAffx.134284.1.A1_at	2.58887e-06	3.61464	Up	77
Ptp.5291.1.S1_at	3.68505e-05	3.59212	Up	78
PtpAffx.138198.1.S1_s_at	0.000412685	3.57102	Up	79
PtpAffx.202245.1.S1_at	6.29341e-07	3.56001	Up	80
PtpAffx.62386.1.A1_at	0.00144094	3.53333	Up	81
PtpAffx.2288.1.S1_at	5.71189e-05	3.50824	Up	82
PtpAffx.81285.1.S1_a_at	8.59175e-06	3.46762	Up	83
PtpAffx.214529.1.S1_at	3.83461e-05	3.43312	Up	84
PtpAffx.209647.1.S1_s_at	0.00085362	3.41533	Up	85
PtpAffx.25062.1.A1_at	0.000692815	3.39509	Up	86
PtpAffx.208111.1.S1_at	1.97771e-05	3.38995	Up	87
PtpAffx.2288.1.S1_x_at	2.12945e-05	3.37138	Up	88
PtpAffx.208271.1.S1_at	0.000236992	3.35228	Up	89
Ptp.3209.1.S1_s_at	0.000157267	3.31251	Up	90
PtpAffx.95918.1.A1_s_at	3.85571e-05	3.29317	Up	91
PtpAffx.3724.1.A1_at	4.50177e-05	3.26039	Up	92
Ptp.5955.1.S1_at	0.00019819	3.25026	Up	93
PtpAffx.204395.1.S1_at	0.000144017	3.23329	Up	94
PtpAffx.114932.2.S1_at	0.000289796	3.23133	Up	95
PtpAffx.115115.1.A1_at	1.74256e-05	3.23084	Up	96
PtpAffx.99728.1.A1_at	2.25668e-05	3.22409	Up	97
PtpAffx.249.468.A1_at	2.18364e-05	3.22099	Up	98
PtpAffx.20150.1.S1_s_at	0.000165385	3.21761	Up	99
PtpAffx.32299.1.S1_at	0.000978339	3.21746	Up	100
PtpAffx.41125.1.S1_at	0.00035038	3.21663	Up	101
Ptp.5123.1.S1_s_at	0.00113947	3.20173	Up	102
PtpAffx.7369.1.A1_at	5.4371e-06	3.17849	Up	103
PtpAffx.209296.1.S1_at	0.000137873	3.16909	Up	104
PtpAffx.204701.1.S1_at	0.000523368	3.15611	Up	105
PtpAffx.53720.1.S1_at	0.000237973	3.15169	Up	106
PtpAffx.491.1.S1_s_at	0.000652894	3.15034	Up	107
PtpAffx.12184.1.S1_a_at	0.000117584	3.1432	Up	108
PtpAffx.70652.1.A1_at	1.10269e-05	3.1377	Up	109
PtpAffx.211337.1.S1_at	2.93977e-05	3.1332	Up	110
PtpAffx.151315.1.S1_at	0.000314655	3.11333	Up	111
PtpAffx.81285.2.S1_at	1.93349e-05	3.10651	Up	112
Ptp.4342.1.S1_x_at	5.93586e-05	3.10049	Up	113
PtpAffx.26464.1.A1_at	0.000193094	3.09988	Up	114
PtpAffx.10102.1.A1_at	0.000158647	3.09821	Up	115
PtpAffx.150333.1.S1_s_at	7.75367e-06	3.09767	Up	116
PtpAffx.214529.1.S1_x_at	2.82642e-05	3.09412	Up	117
PtpAffx.1564.1.A1_at	1.3687e-05	3.08716	Up	118
PtpAffx.4168.2.S1_s_at	7.23188e-06	3.06355	Up	119
PtpAffx.11633.1.A1_at	0.00137696	3.05639	Up	120
PtpAffx.150574.1.S1_at	0.000166684	3.045	Up	121
PtpAffx.133712.1.A1_at	4.16335e-05	3.04429	Up	122
PtpAffx.70645.1.S1_at	0.00025277	3.00586	Up	123
PtpAffx.58869.1.S1_at	7.50961e-05	3.00082	Up	124
PtpAffx.78723.1.S1_at	5.94508e-05	2.99496	Up	125
PtpAffx.207742.1.S1_s_at	9.17758e-05	2.99352	Up	126
Ptp.369.1.S1_at	4.89321e-05	2.99193	Up	127
PtpAffx.249.225.S1_a_at	9.384e-06	2.98879	Up	128
PtpAffx.201085.1.S1_at	0.000238497	2.98677	Up	129
PtpAffx.210519.1.S1_at	0.000362237	2.98529	Up	130
PtpAffx.3461.2.S1_a_at	0.000491574	2.97458	Up	131
Ptp.5376.1.S1_at	0.000167672	2.94275	Up	132
PtpAffx.117893.1.S1_at	1.08154e-06	2.92323	Up	133
Ptp.7275.1.S1_s_at	0.000223426	2.92095	Up	134
PtpAffx.154239.1.S1_at	5.36871e-06	2.91804	Up	135
PtpAffx.65710.1.S1_s_at	0.000646534	2.8893	Up	136
PtpAffx.71022.1.S1_at	0.000986632	2.88735	Up	137
Ptp.4998.1.S1_s_at	3.92427e-05	2.88122	Up	138
PtpAffx.210750.1.S1_at	0.00014951	2.86882	Up	139
PtpAffx.145502.1.S1_at	4.92129e-06	2.86735	Up	140
PtpAffx.67467.1.S1_at	7.8461e-05	2.85784	Up	141
Ptp.4978.1.S1_at	6.7326e-05	2.84946	Up	142
PtpAffx.135961.2.A1_at	4.93399e-05	2.8257	Up	143
Ptp.2860.1.A1_at	0.000109161	2.82395	Up	144
PtpAffx.249.10.S1_x_at	5.92224e-05	2.81303	Up	145
PtpAffx.201964.1.S1_at	0.00012126	2.80258	Up	146
Ptp.1087.1.A1_at	0.000124666	2.77896	Up	147
PtpAffx.208310.1.S1_at	1.84211e-05	2.77391	Up	148
PtpAffx.94770.1.A1_at	0.000463257	2.76439	Up	149
Ptp.873.2.S1_x_at	0.000974209	2.75593	Up	150
PtpAffx.201206.1.S1_at	8.15061e-05	2.71715	Up	151
Ptp.5133.1.S1_s_at	0.000379379	2.71236	Up	152
Ptp.6834.1.S1_at	0.000330802	2.70497	Up	153
PtpAffx.67102.1.S1_at	3.32492e-05	2.69877	Up	154
PtpAffx.20007.1.A1_at	0.000513958	2.69858	Up	155
PtpAffx.57028.1.A1_at	4.37296e-05	2.67904	Up	156
PtpAffx.201205.1.S1_at	9.55186e-05	2.67386	Up	157
PtpAffx.17690.1.S1_a_at	8.35254e-05	2.67118	Up	158
PtpAffx.36779.1.A1_a_at	0.000314484	2.66995	Up	159
PtpAffx.11664.1.S1_at	0.000274055	2.65656	Up	160
PtpAffx.90356.2.A1_a_at	8.57069e-06	2.65451	Up	161
Ptp.4342.1.S1_at	0.000125669	2.64152	Up	162
Ptp.4984.1.S1_s_at	9.70758e-05	2.62334	Up	163
Ptp.6820.1.S1_at	1.13403e-05	2.62263	Up	164
PtpAffx.213335.1.S1_at	0.00114501	2.61452	Up	165
Ptp.1272.1.S1_at	9.60871e-06	2.612	Up	166
PtpAffx.225201.1.S1_at	7.4542e-05	2.59161	Up	167
Ptp.4828.1.S1_at	5.82916e-07	2.58134	Up	168
PtpAffx.43219.1.S1_at	6.64423e-07	2.57833	Up	169
PtpAffx.12745.1.A1_at	5.26955e-06	2.57649	Up	170
PtpAffx.98646.1.S1_at	7.80135e-05	2.56948	Up	171
PtpAffx.11690.3.A1_a_at	0.00016238	2.56601	Up	172
PtpAffx.151497.2.S1_at	0.000250847	2.55757	Up	173
PtpAffx.6692.9.A1_a_at	5.72337e-06	2.53226	Up	174
PtpAffx.143576.1.S1_s_at	0.000144223	2.52262	Up	175
PtpAffx.208289.1.S1_at	3.78716e-05	2.52112	Up	176
PtpAffx.47384.2.S1_at	0.00136309	2.5181	Up	177
PtpAffx.5772.6.S1_at	0.000201511	2.5138	Up	178
PtpAffx.3461.1.S1_at	0.000131522	2.50757	Up	179
PtpAffx.89175.1.A1_at	7.54116e-08	2.50028	Up	180
PtpAffx.23748.1.S1_at	8.8676e-06	2.49235	Up	181
PtpAffx.98207.1.S1_at	0.000200544	2.48993	Up	182
PtpAffx.7681.4.S1_at	1.08087e-06	2.48798	Up	183
PtpAffx.23169.1.A1_at	0.000390669	2.48467	Up	184
PtpAffx.51120.1.S1_at	9.48709e-09	2.48086	Up	185
PtpAffx.129522.1.A1_at	0.000451214	2.47574	Up	186
PtpAffx.69909.1.A1_at	3.90828e-06	2.47539	Up	187
PtpAffx.77544.1.S1_s_at	4.19406e-06	2.47263	Up	188
Ptp.858.1.S1_at	1.2352e-08	2.46435	Up	189
PtpAffx.20150.1.S1_at	0.000232124	2.45769	Up	190
PtpAffx.216594.1.S1_at	0.000442296	2.45142	Up	191
PtpAffx.215660.1.S1_s_at	0.000145013	2.45013	Up	192
PtpAffx.71191.2.A1_at	0.000158587	2.44554	Up	193
PtpAffx.76877.1.S1_at	0.000993928	2.4448	Up	194
Ptp.6643.1.S1_at	0.00126383	2.43869	Up	195
PtpAffx.134976.2.S1_at	1.64259e-05	2.4372	Up	196
PtpAffx.42186.1.A1_at	0.000946693	2.42519	Up	197
PtpAffx.80241.1.S1_at	3.92116e-05	2.42336	Up	198
Ptp.484.1.S1_at	0.000449052	2.42274	Up	199
Ptp.4988.2.S1_a_at	5.30003e-05	2.41393	Up	200
PtpAffx.3546.1.A1_at	0.000193688	2.40915	Up	201
PtpAffx.112242.1.S1_s_at	0.000457091	2.40179	Up	202
PtpAffx.57249.2.A1_a_at	1.31062e-05	2.40167	Up	203
PtpAffx.141856.1.S1_at	4.62083e-05	2.3974	Up	204
PtpAffx.102470.1.S1_at	3.87735e-05	2.38919	Up	205
PtpAffx.90168.1.S1_at	0.000132665	2.37727	Up	206
Ptp.858.1.S1_x_at	6.3263e-09	2.375	Up	207
PtpAffx.157223.1.S1_at	0.000284428	2.36909	Up	208
PtpAffx.78493.1.S1_s_at	1.42538e-05	2.36759	Up	209
PtpAffx.120762.1.A1_at	8.59028e-05	2.36212	Up	210
PtpAffx.131809.1.S1_at	0.000586673	2.36177	Up	211
PtpAffx.249.375.S1_at	2.68157e-05	2.35799	Up	212
PtpAffx.201925.1.S1_at	1.00325e-05	2.34294	Up	213
PtpAffx.3147.1.A1_at	0.000793066	2.33908	Up	214
Ptp.1572.1.A1_at	7.49821e-06	2.32665	Up	215
PtpAffx.224228.1.S1_at	1.89929e-06	2.32607	Up	216
PtpAffx.77720.1.A1_at	0.000209865	2.32383	Up	217
PtpAffx.85844.1.S1_at	7.65949e-06	2.3218	Up	218
PtpAffx.92682.1.S1_at	2.22039e-05	2.316	Up	219
PtpAffx.204943.1.S1_at	5.65924e-05	2.30903	Up	220
PtpAffx.224155.1.S1_at	0.000752852	2.3076	Up	221
PtpAffx.3461.2.S1_at	3.50825e-05	2.30562	Up	222
PtpAffx.85677.1.S1_at	0.000136191	2.30148	Up	223
PtpAffx.58709.1.A1_at	0.00019288	2.29598	Up	224
Ptp.5264.1.S1_s_at	6.4746e-06	2.29091	Up	225
PtpAffx.222728.1.S1_at	0.000783428	2.2851	Up	226
PtpAffx.30128.1.S1_at	3.23805e-06	2.27718	Up	227
PtpAffx.2275.1.S1_s_at	7.37381e-06	2.2764	Up	228
PtpAffx.209997.1.S1_s_at	0.00044718	2.27366	Up	229
PtpAffx.223272.1.S1_at	2.24806e-05	2.26938	Up	230
PtpAffx.36779.2.A1_a_at	0.000308015	2.26856	Up	231
PtpAffx.4713.1.S1_at	6.59836e-05	2.26633	Up	232
Ptp.6719.1.S1_at	0.000759466	2.26539	Up	233
PtpAffx.7681.1.A1_s_at	1.54063e-05	2.25666	Up	234
Ptp.3259.2.S1_a_at	0.000122494	2.24561	Up	235
PtpAffx.30445.2.S1_a_at	0.000270346	2.23899	Up	236
PtpAffx.152425.1.S1_at	0.000472102	2.23319	Up	237
Ptp.587.1.A1_s_at	0.00141637	2.23319	Up	238
PtpAffx.22220.2.A1_at	5.98879e-05	2.23311	Up	239
PtpAffx.219822.1.S1_s_at	8.244e-05	2.22798	Up	240
PtpAffx.63404.1.A1_at	0.000139198	2.22772	Up	241
PtpAffx.216589.1.S1_at	8.38556e-05	2.2266	Up	242
PtpAffx.141271.1.A1_at	7.11778e-05	2.2253	Up	243
PtpAffx.133379.1.A1_at	2.36737e-05	2.20664	Up	244
PtpAffx.26369.2.S1_s_at	5.57663e-06	2.1993	Up	245
PtpAffx.201905.1.S1_s_at	0.00141023	2.1861	Up	246
Ptp.2604.1.S1_x_at	1.41706e-05	2.17385	Up	247
PtpAffx.207555.1.S1_at	0.000216484	2.17311	Up	248
PtpAffx.204675.1.S1_at	0.00126611	2.17083	Up	249
PtpAffx.124689.1.S1_at	0.000148158	2.15612	Up	250
PtpAffx.4473.4.S1_a_at	9.72543e-05	2.14872	Up	251
Ptp.2408.1.A1_at	0.000113595	2.14755	Up	252
PtpAffx.17648.2.A1_a_at	4.39011e-05	2.1454	Up	253
PtpAffx.202567.1.S1_at	0.000159378	2.13974	Up	254
PtpAffx.57249.1.A1_at	3.5127e-06	2.12516	Up	255
Ptp.3784.2.S1_at	9.25024e-05	2.12158	Up	256
PtpAffx.88546.1.S1_s_at	0.000222064	2.10958	Up	257
PtpAffx.64825.1.S1_at	5.58185e-05	2.10284	Up	258
Ptp.6262.1.S1_at	0.000165758	2.0998	Up	259
PtpAffx.115333.1.A1_s_at	0.000821066	2.09642	Up	260
PtpAffx.112867.1.A1_at	1.66694e-05	2.09521	Up	261
Ptp.4988.1.S1_at	0.000103937	2.08711	Up	262
PtpAffx.206280.1.S1_at	0.000250968	2.08567	Up	263
PtpAffx.24476.1.S1_at	0.000437717	2.08558	Up	264
PtpAffx.211044.1.S1_s_at	0.000701228	2.07431	Up	265
PtpAffx.204875.1.S1_s_at	2.43161e-06	2.06793	Up	266
PtpAffx.135961.1.A1_at	0.000178907	2.06061	Up	267
PtpAffx.217046.1.S1_x_at	0.00119835	2.05132	Up	268
PtpAffx.94756.1.S1_at	9.92655e-05	2.0489	Up	269
Ptp.1049.1.S1_at	2.28194e-06	2.04712	Up	270
PtpAffx.61932.1.A1_at	7.69658e-06	2.046	Up	271
PtpAffx.216795.1.S1_at	1.04972e-05	2.03911	Up	272
Ptp.4981.1.S1_at	3.57444e-06	2.03345	Up	273
PtpAffx.212207.1.S1_at	5.34553e-05	2.03168	Up	274
PtpAffx.207437.1.S1_at	5.26574e-06	2.02467	Up	275
PtpAffx.71191.1.S1_at	0.000746373	2.01017	Up	276
PtpAffx.216577.1.S1_at	0.000404625	2.00943	Up	277
PtpAffx.205788.1.S1_at	0.000291971	2.0076	Up	278
Ptp.1433.1.S1_s_at	0.000223546	2.0009	Up	279
PtpAffx.118187.1.A1_a_at	0.000750869	1.99785	Up	280
Ptp.4662.1.S1_s_at	4.41646e-05	1.98488	Up	281
PtpAffx.64062.1.S1_a_at	0.000117507	1.97102	Up	282
PtpAffx.12763.1.S1_a_at	0.000383592	1.96747	Up	283
PtpAffx.54389.2.S1_a_at	0.00026254	1.96732	Up	284
PtpAffx.10892.2.S1_a_at	4.89552e-06	1.96645	Up	285
PtpAffx.37028.1.A1_s_at	0.000251991	1.94244	Up	286
PtpAffx.54389.3.S1_a_at	2.65465e-05	1.93939	Up	287
Ptp.3711.1.S1_s_at	0.000643918	1.93833	Up	288
PtpAffx.66734.1.S1_at	0.000436004	1.91781	Up	289
PtpAffx.204585.1.S1_at	0.000128848	1.91526	Up	290
PtpAffx.118187.1.A1_s_at	0.0013497	1.91461	Up	291
PtpAffx.1628.1.S1_at	0.00028232	1.91375	Up	292
PtpAffx.141359.1.S1_s_at	0.000188704	1.91225	Up	293
PtpAffx.151844.1.A1_at	0.00112745	1.90978	Up	294
Ptp.4061.1.S1_at	5.69673e-05	1.90758	Up	295
PtpAffx.161577.1.S1_at	0.000201875	1.89913	Up	296
PtpAffx.18604.1.S1_at	2.3185e-05	1.89386	Up	297
PtpAffx.3973.2.S1_at	1.39587e-05	1.89306	Up	298
PtpAffx.153497.1.A1_at	0.00109826	1.89274	Up	299
Ptp.7047.1.S1_at	0.00095255	1.89025	Up	300
PtpAffx.97408.1.S1_at	0.000142839	1.88642	Up	301
PtpAffx.127197.1.A1_at	0.00114997	1.88258	Up	302
PtpAffx.4403.3.S1_a_at	2.37953e-05	1.87918	Up	303
PtpAffx.57734.1.S1_at	8.61768e-05	1.87455	Up	304
PtpAffx.209252.1.S1_s_at	0.00027715	1.86757	Up	305
PtpAffx.7681.3.A1_x_at	1.19794e-05	1.86269	Up	306
PtpAffx.155642.1.S1_at	0.000177721	1.85921	Up	307
PtpAffx.220115.1.S1_at	8.91142e-06	1.85911	Up	308
PtpAffx.5950.1.S1_s_at	0.000163992	1.85533	Up	309
PtpAffx.653.22.S1_s_at	0.000431824	1.85469	Up	310
PtpAffx.69331.1.A1_at	4.25293e-06	1.85467	Up	311
PtpAffx.22220.2.A1_s_at	0.000426181	1.85441	Up	312
PtpAffx.94530.1.A1_at	0.00100799	1.85048	Up	313
Ptp.796.2.S1_at	0.000243423	1.84793	Up	314
PtpAffx.36825.1.A1_s_at	0.000815014	1.84683	Up	315
PtpAffx.209136.1.S1_at	0.000191155	1.84197	Up	316
PtpAffx.210066.1.S1_at	6.02523e-05	1.83616	Up	317
Ptp.4217.2.S1_s_at	0.000122768	1.8279	Up	318
Ptp.4455.1.S1_s_at	2.72238e-05	1.82637	Up	319
PtpAffx.208184.1.S1_s_at	0.000130117	1.82062	Up	320
PtpAffx.2901.3.S1_at	0.000301626	1.82028	Up	321
PtpAffx.17332.1.S1_s_at	6.5174e-05	1.8198	Up	322
PtpAffx.17242.1.S1_s_at	0.000342557	1.81891	Up	323
PtpAffx.30445.2.S1_at	0.000618799	1.81755	Up	324
PtpAffx.618.9.S1_s_at	0.000191663	1.81157	Up	325
Ptp.4142.1.S1_s_at	7.84613e-05	1.80485	Up	326
PtpAffx.73516.1.S1_at	9.80968e-05	1.8019	Up	327
PtpAffx.5358.1.S1_at	0.000141978	1.79673	Up	328
Ptp.846.1.A1_at	0.00011136	1.79644	Up	329
Ptp.5417.2.S1_at	0.000619324	1.79533	Up	330
PtpAffx.220226.1.S1_at	0.000586622	1.79283	Up	331
PtpAffx.215365.1.S1_at	6.29372e-06	1.79269	Up	332
Ptp.5998.1.S1_at	9.31119e-05	1.79228	Up	333
Ptp.3885.2.S1_at	0.000708214	1.79105	Up	334
PtpAffx.202149.1.S1_at	0.000186741	1.78441	Up	335
Ptp.336.1.S1_at	0.0003051	1.78103	Up	336
Ptp.2517.1.S1_at	0.000593386	1.78092	Up	337
PtpAffx.23271.2.S1_at	0.000340479	1.77856	Up	338
PtpAffx.44290.1.A1_at	0.00017214	1.77855	Up	339
PtpAffx.135056.1.S1_at	0.00152144	1.77757	Up	340
PtpAffx.43698.1.A1_at	0.00053472	1.77438	Up	341
PtpAffx.205631.1.S1_at	1.78523e-05	1.77373	Up	342
PtpAffx.128286.1.A1_a_at	0.000219289	1.7727	Up	343
PtpAffx.17810.1.A1_at	0.000696386	1.77172	Up	344
PtpAffx.7188.1.A1_at	1.16339e-05	1.76609	Up	345
PtpAffx.118197.1.S1_at	0.000139604	1.76522	Up	346
PtpAffx.115917.1.S1_s_at	0.00105538	1.76428	Up	347
PtpAffx.92366.1.S1_at	0.000611343	1.76365	Up	348
PtpAffx.36424.1.A1_at	0.000200154	1.76321	Up	349
Ptp.1259.1.S1_s_at	0.000358278	1.76286	Up	350
PtpAffx.137524.1.S1_s_at	0.00119872	1.75805	Up	351
PtpAffx.83990.1.S1_at	5.92832e-05	1.75602	Up	352
PtpAffx.20034.1.S1_s_at	0.000105379	1.7557	Up	353
PtpAffx.206782.1.S1_at	0.000199496	1.75313	Up	354
PtpAffx.9312.2.A1_at	0.000384249	1.75171	Up	355
PtpAffx.83319.1.S1_s_at	2.7045e-05	1.74499	Up	356
PtpAffx.35031.1.S1_at	0.000302455	1.73842	Up	357
Ptp.4979.1.S1_a_at	0.000147658	1.73538	Up	358
PtpAffx.20115.1.S1_at	0.00046751	1.73296	Up	359
PtpAffx.49873.1.A1_at	0.00136839	1.73265	Up	360
Ptp.1219.1.S1_at	0.000941055	1.72912	Up	361
PtpAffx.211671.1.S1_at	0.00140433	1.72903	Up	362
Ptp.4478.1.S1_s_at	0.000507894	1.7286	Up	363
PtpAffx.10892.3.S1_a_at	0.000237324	1.72381	Up	364
PtpAffx.140221.1.A1_at	0.000485928	1.7236	Up	365
PtpAffx.125536.1.S1_at	8.24963e-05	1.72223	Up	366
PtpAffx.159065.1.S1_at	0.000418173	1.7188	Up	367
PtpAffx.30871.2.A1_s_at	4.7634e-06	1.71621	Up	368
PtpAffx.4403.2.S1_at	0.000185948	1.71478	Up	369
PtpAffx.34656.1.S1_at	0.000215657	1.7061	Up	370
PtpAffx.206470.1.S1_at	0.000115474	1.69508	Up	371
PtpAffx.14950.1.S1_at	0.000279623	1.69276	Up	372
PtpAffx.30871.1.A1_s_at	3.93464e-06	1.6871	Up	373
PtpAffx.216564.1.S1_s_at	0.00101887	1.68225	Up	374
PtpAffx.5950.1.S1_at	0.000572993	1.68183	Up	375
Ptp.6707.1.S1_s_at	9.99703e-06	1.68137	Up	376
PtpAffx.17713.1.A1_at	0.000242831	1.67892	Up	377
Ptp.5990.1.S1_at	0.000392105	1.67646	Up	378
PtpAffx.4403.5.A1_a_at	0.0003776	1.67494	Up	379
Ptp.256.1.S1_s_at	9.43245e-06	1.66914	Up	380
Ptp.5992.1.S1_at	0.000192594	1.66786	Up	381
PtpAffx.207785.1.S1_at	0.00121639	1.66486	Up	382
PtpAffx.4365.2.A1_s_at	4.69937e-05	1.66346	Up	383
PtpAffx.118908.1.S1_at	0.00135178	1.66253	Up	384
PtpAffx.148045.1.S1_s_at	0.000111271	1.659	Up	385
PtpAffx.36446.1.A1_s_at	7.74626e-07	1.65767	Up	386
Ptp.6043.2.S1_a_at	0.000195127	1.64932	Up	387
Ptp.6676.1.S1_s_at	2.76353e-05	1.64806	Up	388
PtpAffx.6646.1.A1_at	2.60294e-05	1.64661	Up	389
PtpAffx.125442.1.S1_s_at	0.000963245	1.64393	Up	390
PtpAffx.10330.2.S1_a_at	0.000247687	1.6421	Up	391
Ptp.6258.1.S1_at	6.3763e-05	1.64112	Up	392
PtpAffx.201343.1.S1_at	3.52503e-05	1.63638	Up	393
PtpAffx.180.3.S1_at	0.00015232	1.63558	Up	394
Ptp.6952.1.S1_at	0.00127283	1.63536	Up	395
Ptp.696.1.A1_at	0.00064877	1.63293	Up	396
PtpAffx.2288.2.A1_s_at	2.17366e-05	1.63198	Up	397
PtpAffx.9597.2.S1_at	0.00121386	1.62783	Up	398
Ptp.5895.1.S1_s_at	3.73169e-06	1.61537	Up	399
PtpAffx.17938.1.S1_at	0.00113073	1.61347	Up	400
Ptp.7105.1.S1_s_at	8.36852e-05	1.61332	Up	401
PtpAffx.48368.1.S1_at	9.80669e-07	1.61027	Up	402
Ptp.3154.1.S1_at	6.19867e-05	1.6098	Up	403
PtpAffx.60804.1.S1_at	9.77503e-05	1.60223	Up	404
PtpAffx.79264.1.A1_s_at	0.00108268	1.60145	Up	405
PtpAffx.203546.1.S1_at	0.000826911	1.59932	Up	406
PtpAffx.24023.1.A1_at	0.000112367	1.59532	Up	407
PtpAffx.214279.1.S1_x_at	0.000376359	1.5931	Up	408
PtpAffx.6407.1.A1_at	0.000398658	1.58969	Up	409
PtpAffx.215211.1.S1_s_at	0.00155671	1.58861	Up	410
PtpAffx.210862.1.S1_at	0.000631161	1.58783	Up	411
PtpAffx.48055.1.S1_at	0.000181484	1.58697	Up	412
Ptp.6195.1.S1_at	0.000168245	1.58686	Up	413
PtpAffx.129974.1.S1_s_at	0.00135489	1.58411	Up	414
PtpAffx.207880.1.S1_at	0.00044868	1.5777	Up	415
PtpAffx.210886.1.S1_s_at	9.67463e-05	1.57376	Up	416
PtpAffx.75758.2.A1_s_at	0.000702886	1.5702	Up	417
PtpAffx.68917.1.S1_at	0.000115749	1.56856	Up	418
PtpAffx.51053.1.A1_at	0.000849897	1.56117	Up	419
PtpAffx.66238.1.S1_at	0.000965257	1.55492	Up	420
Ptp.860.1.S1_s_at	0.000531199	1.55393	Up	421
PtpAffx.99175.1.S1_at	0.000366755	1.55259	Up	422
PtpAffx.204766.1.S1_at	0.000785336	1.55024	Up	423
PtpAffx.57143.1.A1_at	0.000744405	1.54601	Up	424
PtpAffx.2272.1.S1_a_at	0.0014571	1.53966	Up	425
PtpAffx.249.739.A1_at	0.000730005	1.53953	Up	426
PtpAffx.44933.1.A1_at	0.000255871	1.53724	Up	427
PtpAffx.7103.1.A1_at	0.000823791	1.53684	Up	428
PtpAffx.209194.1.S1_at	0.000930307	1.53096	Up	429
Ptp.5928.1.S1_at	0.000143942	1.52607	Up	430
Ptp.7156.1.S1_at	0.00108373	1.52568	Up	431
PtpAffx.210228.1.S1_at	0.0001232	1.52446	Up	432
PtpAffx.213466.1.S1_at	0.000180784	1.5228	Up	433
Ptp.901.1.A1_at	6.86751e-07	1.52021	Up	434
PtpAffx.8667.1.S1_at	3.20732e-05	1.51774	Up	435
PtpAffx.200651.1.S1_at	0.000159129	1.51714	Up	436
PtpAffx.61345.1.S1_at	0.000607216	1.51405	Up	437
PtpAffx.39365.1.S1_at	7.02383e-05	1.51203	Up	438
PtpAffx.207880.1.S1_x_at	0.000450057	1.50943	Up	439
PtpAffx.12263.2.S1_at	0.000102552	1.50873	Up	440
PtpAffx.36514.1.S1_at	2.64999e-05	1.50836	Up	441
Ptp.4456.1.S1_at	8.43175e-05	1.50802	Up	442
PtpAffx.1505.1.S1_at	5.72621e-06	1.50532	Up	443
PtpAffx.202936.1.S1_x_at	0.000483725	1.50392	Up	444
PtpAffx.156807.1.S1_at	0.000323153	1.50334	Up	445
Ptp.1006.1.A1_at	3.93749e-05	1.50316	Up	446
PtpAffx.59699.2.A1_a_at	0.000961006	1.50124	Up	447
PtpAffx.102.1.A1_at	9.84405e-05	1.49185	Up	448
PtpAffx.47143.1.S1_at	0.00110241	1.49041	Up	449
Ptp.4749.1.S1_at	0.000675029	1.48685	Up	450
PtpAffx.129726.1.S1_a_at	3.07804e-06	1.4865	Up	451
PtpAffx.128322.1.S1_at	0.000179285	1.4848	Up	452
PtpAffx.214000.1.S1_at	0.000500034	1.48071	Up	453
PtpAffx.135070.1.S1_at	0.000932055	1.47442	Up	454
PtpAffx.202672.1.S1_s_at	5.29867e-05	1.46947	Up	455
PtpAffx.123284.1.S1_at	0.000107176	1.46648	Up	456
PtpAffx.1601.4.A1_s_at	0.000360481	1.4656	Up	457
Ptp.850.1.S1_at	3.44705e-05	1.46317	Up	458
PtpAffx.212912.1.S1_s_at	0.000249055	1.45706	Up	459
PtpAffx.39050.2.S1_at	0.00138412	1.45554	Up	460
PtpAffx.12076.1.A1_at	0.000164004	1.45358	Up	461
PtpAffx.85663.1.S1_at	0.00112863	1.45349	Up	462
PtpAffx.59548.1.S1_at	0.00101866	1.45307	Up	463
PtpAffx.35020.1.S1_a_at	0.000844505	1.45194	Up	464
PtpAffx.223273.1.S1_at	0.000153553	1.45036	Up	465
PtpAffx.23401.1.S1_at	0.000393532	1.44416	Up	466
PtpAffx.52195.1.A1_at	0.000481647	1.43822	Up	467
PtpAffx.201954.1.S1_s_at	0.00114237	1.43209	Up	468
PtpAffx.206619.1.S1_at	0.000168605	1.43141	Up	469
Ptp.1384.1.S1_at	1.18298e-05	1.43021	Up	470
PtpAffx.32723.2.S1_s_at	0.00114616	1.42547	Up	471
PtpAffx.3300.1.S1_s_at	0.000453331	1.42182	Up	472
PtpAffx.214406.1.S1_at	0.000140458	1.41594	Up	473
PtpAffx.8616.1.A1_at	4.15143e-05	1.41321	Up	474
PtpAffx.26070.1.S1_at	0.000945303	1.41023	Up	475
PtpAffx.148601.1.S1_s_at	0.000635501	1.40588	Up	476
PtpAffx.19505.1.S1_at	1.24069e-05	1.40457	Up	477
PtpAffx.556.5.S1_s_at	0.0012841	1.40224	Up	478
PtpAffx.160131.1.A1_at	0.000878267	1.40203	Up	479
Ptp.4563.1.S1_at	5.07897e-05	1.40142	Up	480
PtpAffx.93545.1.A1_at	0.00048559	1.39789	Up	481
PtpAffx.13806.2.A1_s_at	0.000988197	1.39649	Up	482
PtpAffx.111536.1.S1_at	4.53917e-05	1.39621	Up	483
PtpAffx.1071.1.A1_x_at	0.000970623	1.39615	Up	484
PtpAffx.205345.1.S1_at	0.00122765	1.39523	Up	485
Ptp.2213.1.S1_at	3.81724e-06	1.39375	Up	486
PtpAffx.206843.1.S1_at	0.000511452	1.38938	Up	487
PtpAffx.5149.2.S1_a_at	0.00129768	1.38862	Up	488
PtpAffx.76181.1.A1_at	0.000295747	1.38749	Up	489
PtpAffx.207556.1.S1_at	0.000235348	1.38684	Up	490
PtpAffx.202753.1.S1_at	0.00145418	1.38644	Up	491
Ptp.5348.1.S1_at	0.000964078	1.38021	Up	492
Ptp.66.1.S1_at	0.00120973	1.37982	Up	493
PtpAffx.210647.1.S1_s_at	5.60403e-05	1.37763	Up	494
PtpAffx.224376.1.S1_s_at	0.000647266	1.3775	Up	495
PtpAffx.60920.1.S1_at	5.18575e-05	1.37695	Up	496
Ptp.6121.1.S1_at	0.000880007	1.37585	Up	497
PtpAffx.308.3.S1_at	1.23482e-05	1.37409	Up	498
PtpAffx.209503.1.S1_s_at	0.00117286	1.3736	Up	499
PtpAffx.161544.2.S1_a_at	0.00123306	1.37031	Up	500
PtpAffx.215257.1.S1_at	9.35824e-05	1.36448	Up	501
PtpAffx.17582.1.A1_at	0.000522561	1.36076	Up	502
Ptp.1678.1.S1_at	0.000929749	1.35657	Up	503
PtpAffx.202025.1.S1_at	2.87233e-05	1.35214	Up	504
Ptp.4683.1.S1_x_at	0.000709236	1.34978	Up	505
PtpAffx.5651.2.S1_a_at	2.28978e-05	1.34797	Up	506
Ptp.4170.1.S1_at	0.000935019	1.3409	Up	507
PtpAffx.204514.1.S1_at	0.00107204	1.34065	Up	508
Ptp.6329.1.S1_at	4.88966e-05	1.33891	Up	509
PtpAffx.44126.1.A1_at	0.00105289	1.33605	Up	510
PtpAffx.207738.1.S1_s_at	0.000260825	1.33559	Up	511
PtpAffx.210688.1.S1_at	0.000346185	1.33266	Up	512
PtpAffx.69750.1.A1_s_at	1.62928e-05	1.33052	Up	513
PtpAffx.5793.2.S1_s_at	0.000912328	1.32849	Up	514
PtpAffx.50616.1.A1_at	0.00157718	1.32554	Up	515
PtpAffx.200666.1.S1_at	0.00110302	1.32495	Up	516
Ptp.4936.1.S1_s_at	0.000232015	1.32328	Up	517
PtpAffx.200291.1.S1_at	0.000282724	1.32247	Up	518
PtpAffx.29666.1.S1_a_at	4.31838e-05	1.32136	Up	519
PtpAffx.223273.1.S1_x_at	0.000130333	1.32122	Up	520
PtpAffx.114469.1.A1_at	0.00115236	1.32066	Up	521
Ptp.256.1.S1_at	0.000641484	1.31935	Up	522
PtpAffx.202962.1.S1_x_at	0.00102441	1.31714	Up	523
PtpAffx.209240.1.S1_at	0.00065015	1.31595	Up	524
PtpAffx.140586.1.A1_s_at	0.000149733	1.30946	Up	525
Ptp.1401.1.S1_s_at	0.00151238	1.30757	Up	526
PtpAffx.209302.1.S1_at	0.00017018	1.30414	Up	527
PtpAffx.75547.1.A1_at	0.000326687	1.3037	Up	528
PtpAffx.66499.1.A1_at	0.000977047	1.29967	Up	529
PtpAffx.57879.1.S1_at	0.000494103	1.29867	Up	530
PtpAffx.50822.1.A1_at	0.000163939	1.29367	Up	531
PtpAffx.12243.1.A1_s_at	0.000765654	1.29006	Up	532
PtpAffx.210841.1.S1_at	0.000666802	1.2864	Up	533
PtpAffx.217581.1.S1_at	0.000904472	1.28284	Up	534
PtpAffx.2662.1.A1_at	0.00013279	1.28055	Up	535
PtpAffx.93684.1.S1_at	3.89677e-05	1.28048	Up	536
PtpAffx.45749.1.A1_a_at	3.13521e-05	1.27867	Up	537
PtpAffx.210886.1.S1_at	0.000122378	1.26745	Up	538
PtpAffx.8063.2.A1_at	0.000717646	1.26562	Up	539
Ptp.2366.1.S1_at	0.000899656	1.26532	Up	540
PtpAffx.108454.1.A1_a_at	0.000833775	1.26511	Up	541
Ptp.6472.1.S1_s_at	7.30652e-05	1.26203	Up	542
PtpAffx.217581.1.S1_s_at	0.00117953	1.26133	Up	543
PtpAffx.52207.1.A1_at	0.000155589	1.25649	Up	544
Ptp.8126.1.S1_s_at	0.000623311	1.25106	Up	545
Ptp.311.1.A1_at	0.000300269	1.24963	Up	546
PtpAffx.214552.1.S1_at	2.0951e-05	1.24726	Up	547
PtpAffx.215822.1.S1_s_at	0.000688461	1.24243	Up	548
Ptp.1822.1.A1_at	0.000479729	1.24097	Up	549
PtpAffx.209291.1.S1_s_at	0.000890466	1.23975	Up	550
PtpAffx.206675.1.S1_at	0.000236953	1.23752	Up	551
PtpAffx.94798.2.A1_a_at	0.000804361	1.23628	Up	552
Ptp.5128.1.S1_at	2.84327e-05	1.23594	Up	553
Ptp.5013.1.S1_at	0.000250601	1.2349	Up	554
Ptp.3476.1.S1_s_at	0.000461546	1.23239	Up	555
PtpAffx.16324.1.A1_s_at	0.000224895	1.23192	Up	556
PtpAffx.216041.1.S1_x_at	0.00125401	1.23156	Up	557
PtpAffx.159831.1.A1_at	0.000684068	1.22968	Up	558
PtpAffx.10684.1.S1_s_at	0.00013077	1.22962	Up	559
PtpAffx.98729.1.S1_s_at	9.86238e-05	1.22944	Up	560
PtpAffx.120914.1.A1_at	0.000872686	1.22905	Up	561
PtpAffx.17213.4.A1_at	0.00125122	1.22771	Up	562
Ptp.7847.1.S1_s_at	0.000858526	1.22735	Up	563
Ptp.4867.1.A1_s_at	0.000764788	1.22476	Up	564
Ptp.5495.1.S1_at	0.00037104	1.22421	Up	565
Ptp.7114.1.S1_s_at	0.000185417	1.21874	Up	566
PtpAffx.94909.1.A1_at	0.00117248	1.21856	Up	567
PtpAffx.11476.1.S1_at	0.000300403	1.21595	Up	568
PtpAffx.74859.1.S1_at	0.0012467	1.2154	Up	569
PtpAffx.201548.1.S1_at	0.000609709	1.21536	Up	570
PtpAffx.1659.1.A1_s_at	0.000811399	1.21419	Up	571
PtpAffx.220033.1.S1_at	7.15458e-05	1.21417	Up	572
Ptp.5771.1.S1_at	0.00136973	1.21198	Up	573
Ptp.5269.1.S1_a_at	0.000141457	1.21124	Up	574
PtpAffx.11824.1.A1_at	0.000351959	1.21116	Up	575
Ptp.6476.3.S1_s_at	8.75752e-05	1.20891	Up	576
PtpAffx.249.372.S1_at	1.50105e-05	1.20865	Up	577
PtpAffx.151497.1.S1_at	8.12842e-05	1.20365	Up	578
PtpAffx.3690.1.A1_at	0.000741556	1.20223	Up	579
PtpAffx.5585.1.S1_a_at	0.000479463	1.20209	Up	580
Ptp.3554.1.S1_s_at	0.00104323	1.20153	Up	581
Ptp.4100.1.A1_a_at	0.000338114	1.20054	Up	582
PtpAffx.147218.2.A1_a_at	0.000922146	1.19798	Up	583
PtpAffx.130829.1.S1_at	0.00108024	1.19593	Up	584
Ptp.7214.1.A1_at	0.000802284	1.19341	Up	585
PtpAffx.221331.1.S1_at	7.07999e-05	1.19249	Up	586
Ptp.407.1.A1_at	1.58324e-06	1.19144	Up	587
PtpAffx.116747.1.A1_at	0.000675502	1.18876	Up	588
PtpAffx.224146.1.S1_at	0.00153981	1.18713	Up	589
PtpAffx.11571.1.S1_at	0.000406895	1.18701	Up	590
PtpAffx.209377.1.S1_at	5.42429e-05	1.18698	Up	591
PtpAffx.44275.1.A1_at	0.000339319	1.18359	Up	592
PtpAffx.60950.3.S1_a_at	0.00147926	1.18344	Up	593
Ptp.524.1.A1_at	0.000174331	1.18307	Up	594
Ptp.1786.1.A1_at	0.000245317	1.1826	Up	595
PtpAffx.119641.1.S1_at	2.00428e-05	1.18104	Up	596
PtpAffx.69764.1.S1_at	0.00041707	1.17732	Up	597
PtpAffx.88488.1.A1_at	1.24524e-05	1.17607	Up	598
PtpAffx.215971.1.S1_at	9.96101e-06	1.17483	Up	599
PtpAffx.200263.1.S1_at	0.000475945	1.17069	Up	600
PtpAffx.202289.1.S1_at	0.000104988	1.16858	Up	601
Ptp.3889.1.S1_s_at	0.000303796	1.16531	Up	602
Ptp.5459.1.S1_at	0.00129327	1.16216	Up	603
PtpAffx.60130.1.S1_at	0.000350162	1.15667	Up	604
PtpAffx.31489.2.A1_a_at	0.000977661	1.15285	Up	605
PtpAffx.106353.1.A1_at	0.000585944	1.15101	Up	606
PtpAffx.110147.1.A1_s_at	0.00153293	1.14968	Up	607
PtpAffx.219822.1.S1_at	0.000551931	1.14856	Up	608
PtpAffx.210577.1.S1_at	0.000216908	1.14821	Up	609
PtpAffx.92065.1.S1_a_at	0.000910451	1.14615	Up	610
Ptp.1300.1.S1_at	0.000679338	1.13601	Up	611
PtpAffx.39424.1.S1_at	0.000941293	1.13588	Up	612
PtpAffx.156315.1.S1_at	2.77702e-05	1.13543	Up	613
PtpAffx.33063.1.A1_at	0.000837225	1.13254	Up	614
Ptp.1268.1.S1_s_at	5.3589e-05	1.13146	Up	615
PtpAffx.128225.1.A1_a_at	1.11802e-07	1.13063	Up	616
PtpAffx.66816.2.S1_a_at	0.000735924	1.12762	Up	617
PtpAffx.204574.1.S1_at	6.03765e-05	1.12736	Up	618
PtpAffx.23802.2.S1_at	0.000980506	1.12412	Up	619
Ptp.1252.1.S1_s_at	0.000391864	1.12342	Up	620
Ptp.7327.1.S1_s_at	0.000709373	1.12301	Up	621
PtpAffx.219981.1.S1_at	0.00145165	1.12234	Up	622
PtpAffx.6564.1.S1_at	7.80694e-05	1.11586	Up	623
PtpAffx.5792.1.A1_at	0.00012425	1.11276	Up	624
PtpAffx.55925.1.S1_at	6.54914e-05	1.1103	Up	625
PtpAffx.204284.1.S1_at	3.38054e-05	1.10922	Up	626
PtpAffx.85649.1.S1_at	0.00157904	1.1061	Up	627
PtpAffx.8459.2.S1_a_at	9.61641e-05	1.10423	Up	628
Ptp.7434.1.A1_s_at	0.000701698	1.10139	Up	629
PtpAffx.81711.1.A1_at	0.000150302	1.10061	Up	630
PtpAffx.203096.1.S1_at	0.000882441	1.1	Up	631
PtpAffx.157124.1.S1_at	0.000854164	1.09607	Up	632
PtpAffx.42013.1.S1_at	0.000295025	1.09601	Up	633
PtpAffx.17632.1.A1_a_at	0.00103686	1.09557	Up	634
Ptp.2337.1.S1_at	0.00136885	1.09493	Up	635
PtpAffx.201418.1.S1_at	2.36156e-05	1.09264	Up	636
Ptp.1674.1.A1_s_at	0.000278263	1.09255	Up	637
PtpAffx.207376.1.S1_at	0.000621257	1.09146	Up	638
PtpAffx.205767.1.S1_at	0.000661088	1.08982	Up	639
PtpAffx.18595.1.S1_at	0.00138953	1.08943	Up	640
PtpAffx.5471.1.A1_s_at	0.000259164	1.08318	Up	641
PtpAffx.203962.1.S1_at	0.000537929	1.07909	Up	642
Ptp.7638.1.S1_s_at	3.81236e-05	1.07443	Up	643
PtpAffx.201535.1.S1_s_at	0.000222875	1.07276	Up	644
PtpAffx.47649.1.S1_at	0.000763666	1.06703	Up	645
PtpAffx.207436.1.S1_at	0.0015724	1.06504	Up	646
PtpAffx.5686.2.S1_at	0.000192197	1.06492	Up	647
Ptp.6282.1.S1_s_at	0.000242427	1.06439	Up	648
PtpAffx.3058.1.A1_s_at	0.000219624	1.06324	Up	649
Ptp.6060.1.S1_at	0.00012646	1.06304	Up	650
PtpAffx.212890.1.S1_at	0.00100069	1.06274	Up	651
PtpAffx.162259.1.S1_s_at	0.000659914	1.06182	Up	652
PtpAffx.157825.2.S1_at	0.000447258	1.05884	Up	653
PtpAffx.4652.1.S1_at	0.000718676	1.05829	Up	654
PtpAffx.7019.1.A1_s_at	0.000167383	1.05755	Up	655
PtpAffx.18595.1.S1_a_at	8.23524e-05	1.05669	Up	656
PtpAffx.56491.1.S1_at	5.93747e-05	1.05445	Up	657
PtpAffx.214821.1.S1_at	0.000774676	1.05336	Up	658
PtpAffx.72314.1.S1_a_at	0.000985281	1.0499	Up	659
PtpAffx.743.1.A1_at	8.44436e-05	1.04786	Up	660
PtpAffx.118864.2.A1_at	0.000996093	1.04771	Up	661
Ptp.4389.1.A1_s_at	0.00029513	1.04641	Up	662
PtpAffx.221700.1.S1_at	0.0002321	1.04576	Up	663
PtpAffx.216041.1.S1_at	0.00120974	1.04348	Up	664
PtpAffx.1912.7.S1_at	0.000176608	1.0428	Up	665
PtpAffx.11952.1.S1_a_at	0.000486257	1.0391	Up	666
PtpAffx.106123.1.A1_at	5.95529e-05	1.03513	Up	667
PtpAffx.58772.2.A1_a_at	0.00023068	1.03379	Up	668
PtpAffx.381.3.A1_a_at	0.000615771	1.0313	Up	669
PtpAffx.63964.1.S1_at	0.000210639	1.03109	Up	670
Ptp.5003.1.S1_s_at	0.000118127	1.02886	Up	671
PtpAffx.58773.1.A1_at	0.000264061	1.0272	Up	672
PtpAffx.37008.1.S1_at	0.00103726	1.02594	Up	673
PtpAffx.205407.1.S1_at	0.000973919	1.02489	Up	674
Ptp.4547.1.S1_at	0.000257055	1.02427	Up	675
PtpAffx.209231.1.S1_s_at	0.000299889	1.02099	Up	676
PtpAffx.89175.1.A1_s_at	0.000113911	1.02097	Up	677
PtpAffx.41647.1.S1_a_at	0.00118902	1.0199	Up	678
PtpAffx.88257.1.S1_at	0.000369812	1.01701	Up	679
PtpAffx.221941.1.S1_at	0.00107396	1.01683	Up	680
Ptp.4864.1.S1_at	0.000370578	1.01373	Up	681
PtpAffx.209969.1.S1_s_at	0.000339016	1.00935	Up	682
PtpAffx.14630.1.A1_at	0.000834955	1.00795	Up	683
PtpAffx.33751.1.S1_at	0.000520432	1.00698	Up	684
Ptp.5454.1.S1_at	0.00140716	1.00375	Up	685
PtpAffx.212488.1.S1_at	0.00120591	1.00344	Up	686
Ptp.2080.1.S1_at	0.000489264	1.00118	Up	687
PtpAffx.71031.1.S1_at	0.000931604	-1.00052	Down	688
PtpAffx.46971.1.S1_at	0.000477545	-1.00055	Down	689
PtpAffx.8933.2.A1_at	4.24094e-05	-1.00221	Down	690
PtpAffx.32295.2.A1_s_at	0.000640351	-1.01347	Down	691
PtpAffx.59925.1.S1_at	0.000578744	-1.0143	Down	692
PtpAffx.390.6.S1_s_at	0.000172916	-1.0143	Down	693
PtpAffx.13929.1.A1_at	0.00027338	-1.01519	Down	694
PtpAffx.68983.1.A1_at	0.000898908	-1.01909	Down	695
PtpAffx.249.486.S1_s_at	0.000234835	-1.01918	Down	696
Ptp.6636.1.A1_s_at	0.000469822	-1.02013	Down	697
PtpAffx.65397.2.A1_at	0.00101812	-1.02053	Down	698
PtpAffx.90182.1.S1_at	0.000278809	-1.02407	Down	699
PtpAffx.205229.1.S1_s_at	0.00125978	-1.02732	Down	700
Ptp.3984.1.A1_at	0.000858848	-1.02936	Down	701
Ptp.5945.1.S1_at	0.00087079	-1.03158	Down	702
Ptp.5514.2.S1_a_at	0.00130058	-1.03319	Down	703
Ptp.5933.1.S1_s_at	0.000802166	-1.03358	Down	704
PtpAffx.1169.2.S1_s_at	0.000225812	-1.03371	Down	705
PtpAffx.249.481.S1_s_at	0.00101157	-1.041	Down	706
PtpAffx.208219.1.S1_at	0.00131698	-1.0441	Down	707
Ptp.4051.1.S1_at	0.00130463	-1.04472	Down	708
PtpAffx.158257.1.A1_s_at	0.000530578	-1.04533	Down	709
PtpAffx.11958.1.A1_at	0.000310043	-1.04576	Down	710
PtpAffx.135825.1.S1_at	3.77363e-05	-1.04959	Down	711
PtpAffx.24431.1.A1_at	4.97087e-05	-1.05072	Down	712
PtpAffx.103505.1.S1_at	0.000375143	-1.05199	Down	713
Ptp.1050.1.A1_at	0.000442578	-1.05375	Down	714
Ptp.7856.1.S1_at	1.76663e-06	-1.05541	Down	715
PtpAffx.34527.2.A1_a_at	0.00143203	-1.05626	Down	716
PtpAffx.141142.1.A1_at	0.000110387	-1.05891	Down	717
PtpAffx.202508.1.S1_at	0.000839764	-1.06245	Down	718
PtpAffx.161656.1.S1_s_at	3.12379e-05	-1.06483	Down	719
PtpAffx.13687.2.S1_a_at	0.000348967	-1.06526	Down	720
Ptp.2085.2.S1_s_at	9.05459e-06	-1.0672	Down	721
PtpAffx.5420.1.A1_at	0.000298035	-1.06739	Down	722
PtpAffx.2710.2.A1_at	0.000386734	-1.06811	Down	723
Ptp.3103.1.S1_at	0.00114814	-1.06959	Down	724
PtpAffx.60143.2.S1_a_at	4.4932e-05	-1.07007	Down	725
PtpAffx.204774.1.S1_at	0.000202068	-1.07038	Down	726
PtpAffx.209899.1.S1_at	0.000397705	-1.0704	Down	727
PtpAffx.3029.1.S1_at	0.00139964	-1.07179	Down	728
PtpAffx.128235.1.A1_at	0.00114876	-1.07419	Down	729
PtpAffx.57301.1.A1_at	0.00154897	-1.08059	Down	730
PtpAffx.51641.1.S1_s_at	5.42469e-06	-1.08185	Down	731
PtpAffx.1126.1.A1_at	4.86093e-05	-1.08376	Down	732
PtpAffx.8114.1.S1_at	0.00150135	-1.08731	Down	733
Ptp.4350.1.S1_at	0.000212816	-1.0896	Down	734
PtpAffx.8382.2.A1_s_at	0.000532369	-1.09184	Down	735
PtpAffx.208946.1.S1_s_at	0.000461617	-1.09243	Down	736
Ptp.6777.2.S1_s_at	3.0851e-05	-1.09271	Down	737
PtpAffx.204992.1.S1_at	0.000191304	-1.09315	Down	738
PtpAffx.37591.1.A1_at	0.000824135	-1.09398	Down	739
PtpAffx.58911.1.S1_at	0.000489639	-1.09417	Down	740
PtpAffx.129001.1.S1_at	0.000249191	-1.09658	Down	741
PtpAffx.26440.3.S1_a_at	0.000472991	-1.09771	Down	742
PtpAffx.25097.1.A1_at	0.000114455	-1.09927	Down	743
PtpAffx.47157.1.S1_a_at	0.000415474	-1.10274	Down	744
PtpAffx.77864.1.S1_s_at	0.00146673	-1.10573	Down	745
PtpAffx.24277.1.A1_at	0.000101998	-1.10593	Down	746
PtpAffx.209112.1.S1_at	0.000650131	-1.10764	Down	747
PtpAffx.94796.2.A1_s_at	0.00151107	-1.10874	Down	748
PtpAffx.207326.1.S1_s_at	0.000202513	-1.10892	Down	749
PtpAffx.200935.1.S1_at	0.000781893	-1.1102	Down	750
PtpAffx.202517.1.S1_s_at	0.00113942	-1.11305	Down	751
PtpAffx.4633.1.S1_s_at	0.00089382	-1.11417	Down	752
Ptp.6758.1.A1_at	0.00155074	-1.11459	Down	753
PtpAffx.69903.1.A1_at	0.00132632	-1.11633	Down	754
PtpAffx.222499.1.S1_s_at	5.62326e-05	-1.11854	Down	755
PtpAffx.91597.1.S1_at	0.000810287	-1.11892	Down	756
PtpAffx.9205.1.S1_at	0.000420115	-1.11917	Down	757
Ptp.8077.1.S1_at	4.19001e-05	-1.12071	Down	758
PtpAffx.112916.1.A1_at	8.25406e-05	-1.12089	Down	759
PtpAffx.9623.2.S1_at	0.00136667	-1.12283	Down	760
PtpAffx.249.116.A1_a_at	0.000628291	-1.12347	Down	761
PtpAffx.44183.1.S1_at	0.000118761	-1.12567	Down	762
PtpAffx.62756.1.A1_s_at	0.000447716	-1.12594	Down	763
PtpAffx.202508.1.S1_s_at	0.00025738	-1.12618	Down	764
Ptp.5933.1.S1_x_at	0.00117795	-1.12775	Down	765
PtpAffx.68429.1.S1_at	0.000959205	-1.13206	Down	766
Ptp.468.2.A1_at	0.00156163	-1.13462	Down	767
PtpAffx.207864.1.S1_s_at	0.00118314	-1.13853	Down	768
PtpAffx.71023.1.S1_at	0.00039714	-1.13862	Down	769
Ptp.7112.1.S1_at	0.000609354	-1.14161	Down	770
Ptp.7196.1.S1_at	0.000252169	-1.14497	Down	771
PtpAffx.203420.1.S1_s_at	7.50469e-05	-1.14588	Down	772
PtpAffx.21021.2.S1_at	0.000234962	-1.14648	Down	773
PtpAffx.77934.1.S1_at	0.000463066	-1.14834	Down	774
Ptp.6855.1.S1_at	1.9178e-05	-1.15005	Down	775
PtpAffx.579.1.S1_s_at	0.000683545	-1.15079	Down	776
PtpAffx.13785.1.S1_s_at	0.000464311	-1.15629	Down	777
PtpAffx.212712.1.S1_at	0.000463414	-1.15965	Down	778
PtpAffx.222439.1.S1_at	0.000582892	-1.16171	Down	779
PtpAffx.18652.1.A1_at	0.000120233	-1.16631	Down	780
Ptp.1367.1.A1_at	0.000185802	-1.16959	Down	781
PtpAffx.891.1.S1_x_at	0.000958063	-1.17324	Down	782
PtpAffx.3014.2.A1_at	0.000129804	-1.1748	Down	783
Ptp.5945.1.S1_s_at	0.000285957	-1.17629	Down	784
PtpAffx.219982.1.S1_s_at	0.000825653	-1.18029	Down	785
PtpAffx.54853.1.S1_a_at	0.00144285	-1.18247	Down	786
PtpAffx.11933.1.S1_at	0.000320596	-1.18288	Down	787
PtpAffx.42898.2.S1_s_at	0.000668695	-1.18447	Down	788
PtpAffx.48013.1.S1_a_at	0.000476338	-1.1939	Down	789
PtpAffx.155293.1.S1_at	3.29691e-05	-1.19905	Down	790
PtpAffx.61241.1.A1_at	0.000639921	-1.19993	Down	791
PtpAffx.203146.1.S1_at	0.000216712	-1.2017	Down	792
PtpAffx.216621.1.S1_at	0.000230109	-1.20174	Down	793
PtpAffx.1959.1.S1_at	0.000222873	-1.20445	Down	794
PtpAffx.16221.1.A1_a_at	0.000705951	-1.21005	Down	795
PtpAffx.1169.7.A1_x_at	4.78627e-05	-1.21324	Down	796
PtpAffx.204778.1.S1_at	0.00044571	-1.21741	Down	797
PtpAffx.211963.1.S1_at	0.00146286	-1.21773	Down	798
PtpAffx.207124.1.S1_at	0.0015476	-1.21824	Down	799
Ptp.5503.1.S1_at	6.89688e-05	-1.22554	Down	800
PtpAffx.90642.2.A1_a_at	0.000101425	-1.22897	Down	801
PtpAffx.205818.1.S1_s_at	0.0014282	-1.23179	Down	802
PtpAffx.16235.1.A1_at	0.00152289	-1.23255	Down	803
PtpAffx.211273.1.S1_at	0.000485484	-1.23704	Down	804
PtpAffx.11185.1.A1_s_at	0.00148466	-1.24201	Down	805
PtpAffx.131060.1.S1_at	0.00149874	-1.24282	Down	806
PtpAffx.4170.2.S1_at	0.000420387	-1.24311	Down	807
PtpAffx.225869.1.S1_s_at	0.00018646	-1.24693	Down	808
PtpAffx.34704.1.S1_at	0.000770201	-1.24915	Down	809
PtpAffx.2043.1.S1_a_at	0.000271657	-1.24946	Down	810
PtpAffx.200256.1.S1_x_at	0.00143076	-1.25123	Down	811
PtpAffx.36024.1.S1_at	0.000339844	-1.25212	Down	812
PtpAffx.3505.2.S1_a_at	2.52011e-05	-1.25437	Down	813
Ptp.2291.3.S1_at	0.000387301	-1.25535	Down	814
PtpAffx.9239.1.A1_a_at	0.000526348	-1.25778	Down	815
PtpAffx.142075.1.S1_at	0.00012518	-1.26023	Down	816
PtpAffx.62503.1.A1_at	0.000450338	-1.26483	Down	817
PtpAffx.178.2.S1_at	0.00127762	-1.26729	Down	818
PtpAffx.61679.1.S1_at	4.65403e-05	-1.26913	Down	819
PtpAffx.5584.1.S1_at	0.000895328	-1.27045	Down	820
Ptp.2059.1.S1_at	0.000783499	-1.27295	Down	821
PtpAffx.17330.1.S1_at	1.97088e-05	-1.27475	Down	822
PtpAffx.213951.1.S1_at	0.000267287	-1.27926	Down	823
PtpAffx.145719.2.S1_a_at	0.00136744	-1.28267	Down	824
PtpAffx.122394.1.S1_s_at	0.000166502	-1.28978	Down	825
PtpAffx.34615.1.S1_at	0.000604285	-1.29162	Down	826
PtpAffx.119425.1.A1_s_at	6.11195e-06	-1.29195	Down	827
PtpAffx.15925.1.S1_at	0.000322838	-1.29736	Down	828
PtpAffx.58805.1.A1_s_at	0.000139218	-1.29882	Down	829
PtpAffx.207686.1.S1_at	0.00136523	-1.30013	Down	830
PtpAffx.145719.3.S1_a_at	6.96865e-05	-1.30173	Down	831
PtpAffx.159309.1.A1_at	0.000742415	-1.31589	Down	832
PtpAffx.51877.1.S1_at	1.96441e-05	-1.31759	Down	833
PtpAffx.47285.1.S1_s_at	0.00141182	-1.32228	Down	834
Ptp.5414.2.S1_s_at	0.000957139	-1.32374	Down	835
PtpAffx.106238.1.A1_at	0.000582834	-1.32582	Down	836
PtpAffx.7240.2.A1_s_at	0.000691468	-1.32673	Down	837
PtpAffx.203389.1.S1_at	0.00148796	-1.32676	Down	838
Ptp.1634.1.A1_at	0.00126259	-1.32926	Down	839
PtpAffx.209963.1.S1_at	0.000902394	-1.32937	Down	840
PtpAffx.204019.1.S1_at	0.000112765	-1.33298	Down	841
PtpAffx.54906.2.A1_at	0.000360097	-1.33332	Down	842
PtpAffx.20426.1.A1_at	0.000549705	-1.33522	Down	843
PtpAffx.83626.1.S1_at	0.000214495	-1.33875	Down	844
PtpAffx.249.532.A1_at	4.99275e-07	-1.33976	Down	845
PtpAffx.878.1.S1_at	0.000229469	-1.34022	Down	846
PtpAffx.118020.1.S1_at	8.39687e-05	-1.34171	Down	847
PtpAffx.66790.1.S1_at	0.000738638	-1.34173	Down	848
PtpAffx.103522.1.S1_at	0.000236369	-1.3432	Down	849
PtpAffx.148515.1.S1_s_at	0.00018501	-1.3451	Down	850
PtpAffx.4670.1.A1_at	0.000192147	-1.34551	Down	851
PtpAffx.147608.1.A1_at	0.000537541	-1.346	Down	852
PtpAffx.119736.1.S1_s_at	0.000908313	-1.34828	Down	853
PtpAffx.12750.1.A1_s_at	0.000414144	-1.34892	Down	854
PtpAffx.30100.1.S1_at	0.000932263	-1.34939	Down	855
PtpAffx.8434.1.A1_at	0.00132569	-1.35106	Down	856
PtpAffx.114352.1.A1_at	0.000230191	-1.35801	Down	857
PtpAffx.82453.1.S1_at	0.00142872	-1.35835	Down	858
PtpAffx.200622.1.S1_at	0.000598812	-1.36014	Down	859
Ptp.5844.1.S1_s_at	8.69819e-05	-1.36228	Down	860
PtpAffx.149457.2.S1_s_at	0.000571633	-1.36497	Down	861
PtpAffx.107388.1.A1_at	0.00123031	-1.36997	Down	862
Ptp.7839.1.S1_at	0.000982804	-1.3706	Down	863
Ptp.581.1.S1_s_at	0.0002722	-1.37062	Down	864
PtpAffx.209455.1.S1_at	0.000218883	-1.37155	Down	865
PtpAffx.159029.1.A1_s_at	0.000765842	-1.37468	Down	866
Ptp.1753.1.A1_s_at	0.000236357	-1.37527	Down	867
PtpAffx.49456.1.S1_at	0.000295187	-1.37729	Down	868
Ptp.7237.1.S1_at	0.000435482	-1.37761	Down	869
PtpAffx.740.2.A1_a_at	0.000480792	-1.38348	Down	870
PtpAffx.249.127.A1_at	0.00108151	-1.38515	Down	871
PtpAffx.218447.1.S1_at	0.00123395	-1.38799	Down	872
PtpAffx.200994.1.S1_at	0.000685687	-1.39233	Down	873
Ptp.127.1.S1_s_at	0.000571032	-1.39449	Down	874
Ptp.4232.1.S1_s_at	0.00106601	-1.39465	Down	875
PtpAffx.29886.1.A1_at	0.000443563	-1.39829	Down	876
PtpAffx.63788.1.S1_at	0.000975218	-1.40014	Down	877
PtpAffx.8981.1.S1_at	7.52597e-05	-1.40018	Down	878
Ptp.5969.1.S1_at	5.15571e-05	-1.4016	Down	879
PtpAffx.42102.1.S1_s_at	1.21061e-05	-1.40307	Down	880
PtpAffx.163684.1.S1_at	0.00025942	-1.40348	Down	881
PtpAffx.60606.2.A1_s_at	0.000264831	-1.40523	Down	882
Ptp.7199.1.S1_s_at	0.000530285	-1.41535	Down	883
PtpAffx.86241.1.A1_at	1.72046e-05	-1.41572	Down	884
PtpAffx.221011.1.S1_s_at	0.00120037	-1.41728	Down	885
PtpAffx.208934.1.S1_at	0.000260067	-1.41738	Down	886
PtpAffx.211963.1.S1_x_at	0.00076468	-1.4196	Down	887
PtpAffx.202123.1.S1_at	0.0014867	-1.42697	Down	888
PtpAffx.68429.1.S1_a_at	0.000584137	-1.42864	Down	889
PtpAffx.8891.3.S1_s_at	0.000295079	-1.43451	Down	890
PtpAffx.37746.1.A1_at	0.000188846	-1.43468	Down	891
Ptp.4742.2.S1_a_at	0.000587127	-1.43766	Down	892
PtpAffx.29280.2.S1_at	0.000111023	-1.44372	Down	893
PtpAffx.114845.1.A1_at	0.00110713	-1.4438	Down	894
PtpAffx.1740.2.S1_at	0.000339886	-1.44701	Down	895
PtpAffx.38831.1.S1_at	6.53097e-05	-1.44739	Down	896
Ptp.7229.1.S1_at	0.000215823	-1.44786	Down	897
PtpAffx.203941.1.S1_at	0.000507832	-1.44924	Down	898
PtpAffx.121626.1.A1_at	0.000948464	-1.44944	Down	899
PtpAffx.209168.1.S1_s_at	0.000753714	-1.44968	Down	900
PtpAffx.201879.1.S1_at	0.000885671	-1.45232	Down	901
PtpAffx.26606.2.S1_a_at	0.00012203	-1.45442	Down	902
Ptp.6332.1.S1_at	0.00130508	-1.45496	Down	903
PtpAffx.30967.1.S1_a_at	0.00157602	-1.45515	Down	904
PtpAffx.79471.1.S1_at	2.16199e-05	-1.46102	Down	905
Ptp.6943.1.S1_at	0.000964992	-1.46279	Down	906
PtpAffx.17962.1.A1_at	0.000829883	-1.46491	Down	907
Ptp.5631.1.S1_at	0.0010067	-1.46491	Down	908
PtpAffx.58602.1.A1_s_at	0.000970372	-1.46859	Down	909
PtpAffx.224652.1.S1_s_at	2.52053e-05	-1.47002	Down	910
PtpAffx.225063.1.S1_s_at	0.000404374	-1.47194	Down	911
PtpAffx.32627.1.S1_at	0.000138276	-1.47263	Down	912
Ptp.6516.1.S1_s_at	0.000440199	-1.47403	Down	913
PtpAffx.212737.1.S1_at	0.00124245	-1.47964	Down	914
PtpAffx.54906.1.S1_at	5.71781e-05	-1.48022	Down	915
PtpAffx.211657.1.S1_at	3.94664e-05	-1.48044	Down	916
Ptp.2890.1.A1_at	0.000165879	-1.48672	Down	917
Ptp.7552.1.S1_s_at	0.00126586	-1.4892	Down	918
PtpAffx.73768.1.S1_s_at	0.00126352	-1.49249	Down	919
PtpAffx.35909.1.S1_at	4.63131e-06	-1.49735	Down	920
PtpAffx.56004.1.A1_at	0.00097361	-1.49932	Down	921
Ptp.3982.1.S1_s_at	2.50822e-05	-1.50217	Down	922
Ptp.2451.2.S1_at	0.000550716	-1.50368	Down	923
Ptp.6466.1.S1_s_at	0.000715628	-1.50404	Down	924
PtpAffx.208744.1.S1_s_at	9.40906e-05	-1.50531	Down	925
PtpAffx.81944.1.A1_at	0.00090576	-1.5058	Down	926
PtpAffx.200421.1.S1_at	0.000493108	-1.51361	Down	927
PtpAffx.15748.2.S1_at	0.000105282	-1.51484	Down	928
PtpAffx.142310.1.S1_at	0.00143754	-1.5167	Down	929
PtpAffx.143539.1.S1_at	0.00119203	-1.52721	Down	930
PtpAffx.100742.1.S1_at	1.71006e-05	-1.52934	Down	931
Ptp.7858.1.S1_s_at	0.000758945	-1.53034	Down	932
PtpAffx.61725.1.S1_s_at	0.00141024	-1.53079	Down	933
Ptp.2322.1.A1_x_at	0.000428084	-1.53084	Down	934
PtpAffx.112637.1.A1_at	8.0488e-05	-1.53217	Down	935
PtpAffx.211657.1.S1_s_at	0.00089415	-1.53333	Down	936
PtpAffx.214394.1.S1_at	0.000169802	-1.53386	Down	937
PtpAffx.129218.1.S1_at	0.000716992	-1.53738	Down	938
PtpAffx.163684.2.S1_a_at	0.000153032	-1.53773	Down	939
PtpAffx.126241.1.S1_at	0.000473106	-1.54702	Down	940
PtpAffx.2043.1.S1_at	0.000145545	-1.54829	Down	941
PtpAffx.203919.1.S1_at	0.000714759	-1.5497	Down	942
Ptp.5094.1.S1_at	0.000100932	-1.55028	Down	943
PtpAffx.207864.1.S1_at	0.00026581	-1.55673	Down	944
PtpAffx.124503.1.S1_at	0.00035976	-1.55715	Down	945
PtpAffx.208066.1.S1_at	9.08051e-05	-1.56296	Down	946
PtpAffx.17885.1.A1_a_at	0.000981161	-1.56678	Down	947
PtpAffx.145983.1.S1_at	0.000297331	-1.56716	Down	948
PtpAffx.216678.1.S1_at	6.82101e-05	-1.5827	Down	949
PtpAffx.209404.1.S1_at	6.16882e-05	-1.58988	Down	950
Ptp.6370.3.S1_a_at	0.00115845	-1.59655	Down	951
PtpAffx.2788.1.A1_at	0.00151244	-1.60134	Down	952
PtpAffx.14916.1.A1_at	7.13569e-05	-1.60208	Down	953
PtpAffx.64731.1.S1_at	0.000288698	-1.6044	Down	954
PtpAffx.200778.1.S1_at	0.000339639	-1.60581	Down	955
Ptp.6941.2.S1_s_at	1.52586e-06	-1.6069	Down	956
PtpAffx.11661.1.A1_at	0.000474456	-1.60804	Down	957
PtpAffx.215678.1.S1_s_at	0.000569971	-1.61486	Down	958
PtpAffx.210004.1.S1_at	0.000960633	-1.61504	Down	959
PtpAffx.4170.3.S1_at	0.00116495	-1.61691	Down	960
PtpAffx.25638.1.S1_a_at	0.000186595	-1.61992	Down	961
PtpAffx.33044.1.S1_at	6.1718e-05	-1.62049	Down	962
Ptp.4263.1.A1_at	0.000173771	-1.62356	Down	963
PtpAffx.100744.1.S1_s_at	0.000649015	-1.63166	Down	964
PtpAffx.86182.1.A1_at	0.00067652	-1.64227	Down	965
PtpAffx.107643.1.A1_at	0.00101228	-1.64453	Down	966
PtpAffx.200204.1.S1_at	0.000302914	-1.64752	Down	967
PtpAffx.28128.1.S1_at	4.00988e-05	-1.6484	Down	968
Ptp.7066.1.S1_at	0.0010002	-1.65012	Down	969
PtpAffx.3977.1.S1_s_at	0.000581806	-1.66263	Down	970
PtpAffx.200993.1.S1_s_at	6.40591e-05	-1.66271	Down	971
Ptp.5215.1.S1_at	4.16464e-05	-1.66331	Down	972
PtpAffx.125795.1.A1_s_at	7.53092e-05	-1.66557	Down	973
PtpAffx.213050.1.S1_at	2.56197e-05	-1.67277	Down	974
PtpAffx.37957.1.A1_at	0.000315698	-1.6749	Down	975
PtpAffx.8895.1.S1_at	0.000875826	-1.68078	Down	976
Ptp.5738.1.S1_at	0.00112033	-1.68151	Down	977
PtpAffx.158704.1.S1_at	5.70452e-05	-1.68177	Down	978
PtpAffx.37342.1.S1_at	0.000768043	-1.6908	Down	979
Ptp.7175.2.S1_s_at	4.68331e-05	-1.69154	Down	980
Ptp.2920.1.S1_at	0.000246375	-1.69366	Down	981
Ptp.6045.3.S1_s_at	0.00103496	-1.70597	Down	982
PtpAffx.129568.2.A1_a_at	2.2657e-05	-1.71016	Down	983
PtpAffx.68146.1.S1_at	0.000260797	-1.71171	Down	984
PtpAffx.3573.1.S1_at	0.00135434	-1.7201	Down	985
PtpAffx.67898.1.A1_at	0.00103889	-1.7239	Down	986
PtpAffx.214565.1.S1_s_at	0.000545875	-1.72431	Down	987
PtpAffx.36518.1.S1_s_at	0.000240767	-1.72712	Down	988
PtpAffx.2792.1.S1_at	3.66405e-05	-1.73561	Down	989
PtpAffx.200774.1.S1_at	0.00081729	-1.74666	Down	990
Ptp.4728.1.S1_at	0.00037752	-1.74785	Down	991
PtpAffx.135771.1.S1_at	0.000813714	-1.75847	Down	992
PtpAffx.140383.3.A1_a_at	2.40437e-05	-1.76023	Down	993
PtpAffx.24328.3.A1_a_at	0.000417731	-1.76506	Down	994
Ptp.44.1.A1_at	3.84333e-05	-1.76527	Down	995
PtpAffx.249.100.A1_s_at	0.000330742	-1.7658	Down	996
PtpAffx.12009.1.A1_at	0.000759707	-1.76863	Down	997
PtpAffx.201562.1.S1_at	0.000614429	-1.76871	Down	998
PtpAffx.202903.1.S1_at	0.000117379	-1.77576	Down	999
PtpAffx.162930.2.S1_at	0.0012053	-1.79636	Down	1000
PtpAffx.15679.1.S1_at	0.000621823	-1.7971	Down	1001
Ptp.2322.1.A1_at	8.89005e-05	-1.80012	Down	1002
PtpAffx.14587.1.A1_at	0.000384853	-1.80517	Down	1003
PtpAffx.4823.2.A1_a_at	0.000596457	-1.80788	Down	1004
PtpAffx.200743.1.S1_at	0.000626171	-1.8104	Down	1005
PtpAffx.3757.3.A1_a_at	0.000620165	-1.81476	Down	1006
PtpAffx.4633.2.S1_at	0.00116125	-1.81706	Down	1007
PtpAffx.213137.1.S1_at	0.0011918	-1.82183	Down	1008
Ptp.5681.1.S1_s_at	0.000939245	-1.83041	Down	1009
PtpAffx.51918.2.A1_at	0.000665902	-1.83211	Down	1010
PtpAffx.25638.1.S1_at	0.000253306	-1.83452	Down	1011
PtpAffx.75463.1.A1_at	4.98117e-05	-1.83938	Down	1012
PtpAffx.134772.1.S1_s_at	0.00103831	-1.84117	Down	1013
PtpAffx.11548.1.A1_at	0.000966932	-1.84269	Down	1014
PtpAffx.200804.1.S1_at	0.00041701	-1.84281	Down	1015
PtpAffx.249.26.A1_s_at	0.000169466	-1.84596	Down	1016
PtpAffx.66631.3.S1_a_at	1.73418e-05	-1.84671	Down	1017
Ptp.3885.1.S1_s_at	0.000542794	-1.84955	Down	1018
PtpAffx.8933.1.A1_at	4.13682e-05	-1.85316	Down	1019
PtpAffx.163910.1.S1_at	0.000372777	-1.85586	Down	1020
PtpAffx.13062.4.S1_at	0.00153403	-1.8575	Down	1021
Ptp.7679.2.S1_s_at	7.28844e-05	-1.85891	Down	1022
Ptp.677.1.A1_s_at	0.000820875	-1.86374	Down	1023
PtpAffx.15748.1.S1_at	0.000569589	-1.86448	Down	1024
PtpAffx.203326.1.S1_at	0.000142091	-1.8746	Down	1025
PtpAffx.503.2.S1_at	0.000103377	-1.87544	Down	1026
PtpAffx.207273.1.S1_s_at	0.000549702	-1.87781	Down	1027
PtpAffx.158559.2.S1_a_at	0.000975094	-1.88143	Down	1028
PtpAffx.209702.1.S1_at	0.000393736	-1.88585	Down	1029
PtpAffx.655.1.A1_at	0.000174204	-1.89381	Down	1030
PtpAffx.94796.1.A1_s_at	0.000111883	-1.89599	Down	1031
PtpAffx.29865.1.S1_at	0.00155902	-1.89886	Down	1032
PtpAffx.221574.1.S1_at	0.00142383	-1.90029	Down	1033
PtpAffx.28100.1.S1_at	0.00154424	-1.90252	Down	1034
PtpAffx.740.1.S1_a_at	5.60681e-06	-1.91297	Down	1035
PtpAffx.57284.1.A1_at	0.0013693	-1.91604	Down	1036
PtpAffx.207523.1.S1_at	0.00119828	-1.92452	Down	1037
PtpAffx.215454.1.S1_s_at	0.00120634	-1.93253	Down	1038
Ptp.3655.1.S1_at	0.000989491	-1.93903	Down	1039
PtpAffx.9224.1.S1_at	0.000193941	-1.9399	Down	1040
PtpAffx.81893.1.A1_at	0.000180178	-1.94689	Down	1041
PtpAffx.38514.1.A1_a_at	1.59504e-07	-1.95169	Down	1042
PtpAffx.112784.1.A1_at	0.00126084	-1.96167	Down	1043
Ptp.2369.1.S1_s_at	9.10984e-05	-1.96218	Down	1044
PtpAffx.208967.1.S1_s_at	0.00094707	-1.97857	Down	1045
PtpAffx.22228.3.S1_s_at	1.11823e-05	-1.98721	Down	1046
PtpAffx.22325.1.A1_at	0.000909442	-1.99862	Down	1047
PtpAffx.69841.1.A1_at	0.000742495	-1.99927	Down	1048
PtpAffx.152123.1.S1_s_at	0.000145035	-2.01087	Down	1049
Ptp.2304.1.A1_s_at	0.00102436	-2.01428	Down	1050
PtpAffx.203395.1.S1_at	0.000698323	-2.02212	Down	1051
PtpAffx.104425.1.A1_at	0.000128257	-2.02575	Down	1052
PtpAffx.10732.1.S1_at	0.000348481	-2.03086	Down	1053
PtpAffx.57138.1.A1_s_at	5.80778e-05	-2.03787	Down	1054
Ptp.8026.1.A1_at	0.00139871	-2.04553	Down	1055
PtpAffx.23901.1.A1_at	0.00104354	-2.04648	Down	1056
PtpAffx.17575.1.S1_at	0.000546031	-2.04846	Down	1057
Ptp.4845.1.S1_at	0.00136137	-2.05442	Down	1058
PtpAffx.10732.1.S1_a_at	4.05434e-05	-2.05933	Down	1059
PtpAffx.9623.1.S1_s_at	0.00156891	-2.06539	Down	1060
PtpAffx.223364.1.S1_at	0.000175354	-2.06945	Down	1061
Ptp.8020.2.A1_at	0.000365967	-2.07331	Down	1062
PtpAffx.50800.1.S1_at	0.000133234	-2.08285	Down	1063
Ptp.592.2.A1_at	0.000193269	-2.08291	Down	1064
Ptp.93.1.S1_at	0.000161106	-2.08782	Down	1065
PtpAffx.29903.1.S1_at	1.30132e-05	-2.08941	Down	1066
PtpAffx.59663.1.A1_s_at	0.00012646	-2.10074	Down	1067
PtpAffx.200266.1.S1_at	3.91665e-05	-2.11294	Down	1068
PtpAffx.525.1.S1_at	0.0012246	-2.12624	Down	1069
PtpAffx.249.238.A1_s_at	0.00119977	-2.12657	Down	1070
PtpAffx.11360.3.S1_a_at	0.00133959	-2.12739	Down	1071
PtpAffx.206700.1.S1_at	2.89718e-05	-2.13607	Down	1072
PtpAffx.21413.1.S1_at	0.000326374	-2.1435	Down	1073
Ptp.5265.1.S1_s_at	0.00106999	-2.14902	Down	1074
PtpAffx.206584.1.S1_at	6.88922e-05	-2.15171	Down	1075
PtpAffx.15275.1.S1_at	0.000268969	-2.1558	Down	1076
Ptp.5192.1.S1_at	0.000102463	-2.16374	Down	1077
Ptp.6669.1.S1_at	0.000200895	-2.1638	Down	1078
Ptp.7175.2.S1_at	3.41821e-05	-2.17359	Down	1079
PtpAffx.225869.1.S1_at	6.87697e-05	-2.17707	Down	1080
PtpAffx.692.16.S1_at	0.000329891	-2.18895	Down	1081
Ptp.5279.1.S1_at	0.00023654	-2.19201	Down	1082
PtpAffx.26443.2.S1_a_at	0.000174089	-2.19218	Down	1083
PtpAffx.4864.1.A1_at	0.000743135	-2.20424	Down	1084
PtpAffx.100032.1.A1_at	0.000356794	-2.2128	Down	1085
PtpAffx.11077.1.A1_at	0.000166478	-2.21968	Down	1086
PtpAffx.108857.1.S1_at	3.32126e-06	-2.22047	Down	1087
PtpAffx.200737.1.S1_at	0.000988721	-2.22833	Down	1088
Ptp.5261.1.S1_s_at	0.00146815	-2.23716	Down	1089
PtpAffx.224528.1.S1_at	0.000471904	-2.23717	Down	1090
PtpAffx.200918.1.S1_s_at	0.000201502	-2.23724	Down	1091
PtpAffx.9255.1.S1_s_at	0.000111162	-2.26326	Down	1092
PtpAffx.107820.1.S1_at	7.59808e-06	-2.26565	Down	1093
PtpAffx.6089.1.S1_at	0.00125559	-2.27029	Down	1094
PtpAffx.2788.1.A1_a_at	7.91471e-05	-2.27583	Down	1095
PtpAffx.156902.1.S1_at	0.00016784	-2.27895	Down	1096
PtpAffx.3173.8.S1_s_at	0.000226237	-2.28125	Down	1097
Ptp.886.1.S1_s_at	3.08569e-05	-2.28858	Down	1098
PtpAffx.213915.1.S1_s_at	0.00141799	-2.29284	Down	1099
PtpAffx.206677.1.S1_at	0.000194968	-2.29938	Down	1100
PtpAffx.133944.1.A1_at	0.000127248	-2.3316	Down	1101
PtpAffx.48017.1.S1_at	0.000531663	-2.33845	Down	1102
PtpAffx.40002.1.A1_at	9.5178e-05	-2.34203	Down	1103
Ptp.766.1.S1_s_at	4.09311e-05	-2.34549	Down	1104
PtpAffx.63756.1.A1_s_at	0.000570518	-2.3588	Down	1105
PtpAffx.214062.1.S1_x_at	3.10707e-05	-2.3902	Down	1106
PtpAffx.10840.1.S1_at	4.7225e-06	-2.40296	Down	1107
PtpAffx.125797.1.A1_at	0.000188666	-2.40496	Down	1108
PtpAffx.48017.2.S1_a_at	0.000672362	-2.40941	Down	1109
Ptp.6706.1.S1_x_at	0.00073345	-2.43335	Down	1110
Ptp.358.1.S1_s_at	5.58534e-05	-2.43748	Down	1111
PtpAffx.17245.1.S1_a_at	0.000268227	-2.44538	Down	1112
PtpAffx.29280.3.S1_a_at	1.27273e-05	-2.46259	Down	1113
PtpAffx.30376.1.S1_at	6.7547e-05	-2.46537	Down	1114
PtpAffx.9204.1.S1_at	0.000172551	-2.46861	Down	1115
PtpAffx.200331.1.S1_at	0.00150987	-2.46997	Down	1116
PtpAffx.12097.1.A1_at	7.76528e-05	-2.47323	Down	1117
PtpAffx.163438.1.S1_at	1.5357e-05	-2.47891	Down	1118
Ptp.5037.1.S1_s_at	0.000795525	-2.49965	Down	1119
Ptp.2599.1.S1_at	0.000252118	-2.50612	Down	1120
Ptp.5060.1.S1_at	0.000442066	-2.51506	Down	1121
PtpAffx.200179.1.S1_at	6.05564e-05	-2.52976	Down	1122
Ptp.4951.1.S1_s_at	6.53688e-05	-2.5343	Down	1123
PtpAffx.163890.1.S1_at	0.00086363	-2.53536	Down	1124
PtpAffx.409.1.S1_at	0.00072286	-2.54693	Down	1125
PtpAffx.212864.1.S1_at	0.000932167	-2.54918	Down	1126
PtpAffx.18860.1.S1_at	0.000184507	-2.55663	Down	1127
PtpAffx.19531.1.S1_at	0.0010792	-2.55714	Down	1128
PtpAffx.10840.1.S1_s_at	2.34949e-05	-2.58686	Down	1129
PtpAffx.13062.1.A1_s_at	0.000312994	-2.59482	Down	1130
Ptp.2630.1.S1_s_at	0.00125322	-2.61162	Down	1131
PtpAffx.131949.1.S1_at	0.000779458	-2.62807	Down	1132
PtpAffx.10840.2.A1_a_at	2.53825e-06	-2.63058	Down	1133
PtpAffx.43296.1.A1_at	1.08315e-06	-2.63793	Down	1134
PtpAffx.156186.1.S1_at	0.000128626	-2.64255	Down	1135
PtpAffx.55596.1.A1_at	0.000263736	-2.64531	Down	1136
Ptp.1067.1.S1_s_at	0.00103965	-2.64843	Down	1137
PtpAffx.102022.1.A1_at	0.00036344	-2.64929	Down	1138
PtpAffx.30839.1.A1_at	0.000217894	-2.67268	Down	1139
Ptp.5973.1.S1_s_at	0.000134822	-2.67279	Down	1140
PtpAffx.211428.1.S1_at	8.93521e-05	-2.68249	Down	1141
PtpAffx.208229.1.S1_at	0.000574085	-2.68258	Down	1142
PtpAffx.249.390.S1_at	6.76117e-05	-2.68296	Down	1143
Ptp.7578.1.A1_s_at	0.00102676	-2.68815	Down	1144
PtpAffx.112875.1.A1_at	0.000157979	-2.68954	Down	1145
PtpAffx.101922.1.A1_at	4.09512e-05	-2.69876	Down	1146
Ptp.6191.1.S1_at	0.000211803	-2.704	Down	1147
PtpAffx.214062.1.S1_at	0.00011356	-2.70673	Down	1148
PtpAffx.71009.1.A1_at	0.000233452	-2.72212	Down	1149
Ptp.5681.1.S1_at	0.000259481	-2.72624	Down	1150
PtpAffx.213915.1.S1_at	0.00104241	-2.74056	Down	1151
PtpAffx.102068.1.A1_at	0.000498208	-2.75103	Down	1152
PtpAffx.32089.1.A1_a_at	0.000263981	-2.78337	Down	1153
PtpAffx.219855.1.S1_s_at	0.000219606	-2.78695	Down	1154
PtpAffx.43305.2.A1_a_at	2.92719e-06	-2.79655	Down	1155
Ptp.741.1.A1_at	0.000247331	-2.80977	Down	1156
Ptp.1443.1.S1_at	0.000188227	-2.81519	Down	1157
PtpAffx.204954.1.S1_x_at	0.000887798	-2.82109	Down	1158
PtpAffx.52361.1.A1_s_at	0.000194464	-2.83933	Down	1159
PtpAffx.211428.1.S1_x_at	0.000569158	-2.84371	Down	1160
PtpAffx.94038.1.S1_at	0.000385749	-2.84404	Down	1161
PtpAffx.35127.4.A1_at	2.27041e-05	-2.84693	Down	1162
PtpAffx.146007.1.S1_at	2.17581e-05	-2.84809	Down	1163
PtpAffx.147121.1.A1_at	4.86309e-05	-2.86388	Down	1164
PtpAffx.219721.1.S1_at	1.97764e-05	-2.88976	Down	1165
PtpAffx.212722.1.S1_at	0.000389288	-2.90308	Down	1166
Ptp.2116.1.A1_at	0.000477818	-2.94935	Down	1167
PtpAffx.87640.1.S1_at	0.00148064	-2.96639	Down	1168
PtpAffx.52361.2.A1_s_at	0.000715106	-2.97345	Down	1169
PtpAffx.2951.2.S1_at	1.90274e-05	-3.05756	Down	1170
PtpAffx.205912.1.S1_at	0.000336791	-3.11168	Down	1171
PtpAffx.13062.4.S1_a_at	0.00114375	-3.13221	Down	1172
PtpAffx.1600.1.S1_at	0.000302968	-3.16254	Down	1173
PtpAffx.9932.2.A1_a_at	0.000829983	-3.17582	Down	1174
PtpAffx.222704.1.S1_at	0.000108435	-3.20174	Down	1175
PtpAffx.23842.1.S1_a_at	3.89513e-05	-3.27822	Down	1176
PtpAffx.127435.1.A1_at	0.00024075	-3.32353	Down	1177
PtpAffx.95760.1.A1_a_at	0.000171497	-3.35072	Down	1178
PtpAffx.145807.1.S1_at	0.000608885	-3.42887	Down	1179
PtpAffx.126959.1.A1_at	1.2647e-05	-3.44179	Down	1180
PtpAffx.38488.1.S1_at	1.87257e-06	-3.49594	Down	1181
PtpAffx.572.3.S1_at	0.000850308	-3.51331	Down	1182
PtpAffx.127056.1.A1_at	0.00076755	-3.52674	Down	1183
PtpAffx.72392.1.A1_at	1.24601e-05	-3.53835	Down	1184
PtpAffx.27102.2.S1_at	7.68931e-05	-3.54521	Down	1185
Ptp.162.1.A1_at	0.000633914	-3.56995	Down	1186
PtpAffx.157621.1.S1_s_at	0.000642783	-3.58137	Down	1187
PtpAffx.5298.1.A1_at	0.000389507	-3.59965	Down	1188
PtpAffx.572.2.S1_at	0.000797927	-3.60587	Down	1189
Ptp.6473.2.S1_s_at	5.76556e-07	-3.62242	Down	1190
Ptp.6595.1.S1_s_at	0.00110175	-3.64722	Down	1191
Ptp.2467.1.A1_x_at	0.000592241	-3.66135	Down	1192
PtpAffx.224653.1.S1_s_at	2.25042e-05	-3.67059	Down	1193
PtpAffx.249.43.S1_s_at	0.000222683	-3.67319	Down	1194
Ptp.6924.1.S1_at	3.57625e-06	-3.67916	Down	1195
PtpAffx.116026.1.S1_at	0.000778162	-3.68279	Down	1196
Ptp.2467.1.A1_at	0.000501516	-3.70661	Down	1197
PtpAffx.224138.1.S1_at	5.28608e-05	-3.71036	Down	1198
Ptp.1017.1.A1_at	0.000214643	-3.75591	Down	1199
PtpAffx.158197.1.A1_a_at	0.00154646	-3.82334	Down	1200
PtpAffx.154303.1.S1_s_at	3.66359e-05	-3.8521	Down	1201
PtpAffx.16868.1.S1_at	0.000127466	-3.88635	Down	1202
Ptp.712.1.A1_s_at	6.65261e-07	-3.91311	Down	1203
Ptp.3655.2.S1_a_at	8.17876e-06	-3.95532	Down	1204
Ptp.4300.1.S1_s_at	2.92259e-08	-3.96795	Down	1205
PtpAffx.203371.1.S1_at	8.72371e-07	-4.00724	Down	1206
Ptp.1385.1.S1_s_at	0.000156616	-4.02677	Down	1207
PtpAffx.608.4.S1_a_at	0.000732956	-4.53156	Down	1208
PtpAffx.249.633.A1_x_at	6.94977e-09	-4.53178	Down	1209
PtpAffx.608.1.S1_at	0.000638608	-4.61029	Down	1210
PtpAffx.28269.1.S1_at	3.01513e-06	-4.85241	Down	1211
PtpAffx.608.2.A1_at	0.000144931	-4.98715	Down	1212
PtpAffx.608.3.S1_a_at	0.000430054	-5.02917	Down	1213
PtpAffx.208033.1.S1_at	3.35988e-06	-5.07854	Down	1214
PtpAffx.608.3.S1_at	4.06642e-05	-5.61016	Down, the lowest	1215

## Sheet: 400_24h vs.400_6h
Affy Poplar Probeset ID	400_24 vs. 400_6		Expression	Count
	p-value	Log2Ratio
PtpAffx.28501.2.S1_a_at	2.35817e-05	6.704	Up, the highest	1
PtpAffx.3724.1.A1_s_at	1.4888e-05	6.69075	Up	2
PtpAffx.62386.1.A1_at	0.000160612	6.23931	Up	3
PtpAffx.21205.2.A1_a_at	2.50103e-06	5.49138	Up	4
PtpAffx.218279.1.S1_at	1.41972e-06	5.47443	Up	5
PtpAffx.204701.1.S1_at	6.96948e-05	5.34261	Up	6
PtpAffx.134976.1.S1_at	0.000369314	5.29412	Up	7
PtpAffx.18774.1.S1_a_at	1.35775e-06	5.28616	Up	8
Ptp.2908.1.A1_at	6.48e-07	5.20545	Up	9
PtpAffx.213561.1.S1_at	4.6777e-05	4.70725	Up	10
Ptp.5956.3.S1_at	5.83905e-07	4.658	Up	11
PtpAffx.213942.1.S1_at	2.42834e-06	4.63091	Up	12
PtpAffx.70620.1.S1_at	1.64349e-07	4.54897	Up	13
Ptp.5291.2.S1_a_at	0.000129774	4.53167	Up	14
PtpAffx.3724.2.A1_at	1.27019e-05	4.49047	Up	15
Ptp.2439.1.S1_at	0.000138782	4.45479	Up	16
PtpAffx.102231.1.A1_at	0.000235063	4.41844	Up	17
PtpAffx.207790.1.S1_at	5.05467e-05	4.31251	Up	18
PtpAffx.23271.2.S1_at	5.65789e-06	4.10455	Up	19
PtpAffx.200858.1.S1_at	8.53099e-05	4.03627	Up	20
Ptp.5291.1.S1_at	6.47297e-05	4.03334	Up	21
PtpAffx.209296.1.S1_at	0.000122255	3.95586	Up	22
Ptp.4550.1.S1_at	3.25138e-05	3.93218	Up	23
PtpAffx.23942.1.A1_at	5.61141e-05	3.89916	Up	24
PtpAffx.216589.1.S1_at	8.2117e-06	3.88628	Up	25
PtpAffx.4890.1.A1_at	7.22336e-05	3.88604	Up	26
PtpAffx.204926.1.S1_at	5.88481e-06	3.82432	Up	27
PtpAffx.129522.1.A1_at	0.000109332	3.81069	Up	28
PtpAffx.3461.2.S1_a_at	0.00038029	3.80111	Up	29
PtpAffx.131847.1.S1_at	1.22941e-06	3.79104	Up	30
PtpAffx.10330.2.S1_a_at	4.04751e-06	3.78199	Up	31
PtpAffx.69294.2.S1_s_at	0.000256526	3.7785	Up	32
PtpAffx.18604.1.S1_at	9.14935e-07	3.75055	Up	33
PtpAffx.81880.1.S1_s_at	8.32927e-06	3.72882	Up	34
PtpAffx.9877.1.S1_at	0.000235225	3.71086	Up	35
PtpAffx.211337.1.S1_at	3.86278e-05	3.68036	Up	36
PtpAffx.99810.1.A1_a_at	0.000192775	3.5826	Up	37
PtpAffx.135307.1.S1_s_at	1.63323e-05	3.58141	Up	38
PtpAffx.115482.1.S1_s_at	2.23383e-05	3.5642	Up	39
PtpAffx.207742.1.S1_s_at	0.000119932	3.51525	Up	40
PtpAffx.145502.1.S1_at	4.92881e-06	3.51097	Up	41
PtpAffx.152425.1.S1_at	0.000104623	3.48732	Up	42
PtpAffx.208289.1.S1_at	1.71587e-05	3.48311	Up	43
PtpAffx.134361.1.A1_s_at	0.000380902	3.46864	Up	44
PtpAffx.115482.1.S1_at	2.60481e-05	3.46477	Up	45
PtpAffx.3461.1.S1_at	6.58253e-05	3.42304	Up	46
Ptp.484.1.S1_at	0.000189212	3.41545	Up	47
PtpAffx.23271.3.S1_a_at	0.000281544	3.4124	Up	48
PtpAffx.124651.1.S1_at	0.000382567	3.39772	Up	49
Ptp.5350.1.S1_at	4.38164e-05	3.38882	Up	50
PtpAffx.99728.1.A1_a_at	0.000205083	3.34837	Up	51
PtpAffx.23271.2.S1_a_at	5.32639e-06	3.33195	Up	52
PtpAffx.23271.1.S1_at	0.000136004	3.2948	Up	53
PtpAffx.61314.1.A1_at	0.00020925	3.26527	Up	54
PtpAffx.212912.1.S1_s_at	5.08128e-06	3.24731	Up	55
PtpAffx.210959.1.S1_x_at	0.000350556	3.24442	Up	56
Ptp.4984.1.S1_s_at	9.14763e-05	3.24298	Up	57
PtpAffx.5772.6.S1_at	0.000167615	3.17083	Up	58
Ptp.2860.1.A1_at	0.000189035	3.16993	Up	59
PtpAffx.2275.1.S1_s_at	3.11331e-06	3.16892	Up	60
PtpAffx.135961.2.A1_at	9.59039e-05	3.12098	Up	61
PtpAffx.115926.1.S1_at	5.00166e-05	3.10644	Up	62
PtpAffx.14325.2.A1_a_at	7.60971e-05	3.0887	Up	63
Ptp.4848.1.S1_s_at	0.000143347	3.07401	Up	64
PtpAffx.69909.1.A1_at	3.61384e-06	3.06709	Up	65
Ptp.1199.1.S1_at	6.31394e-05	3.0497	Up	66
PtpAffx.3724.1.A1_at	0.000251259	3.04595	Up	67
PtpAffx.158774.2.S1_s_at	0.000383935	3.03203	Up	68
PtpAffx.200858.1.S1_x_at	0.000341153	3.01486	Up	69
PtpAffx.289.1.S1_x_at	1.87863e-05	2.98645	Up	70
PtpAffx.4260.1.A1_at	0.000228372	2.93281	Up	71
PtpAffx.30445.2.S1_at	0.000116974	2.91782	Up	72
PtpAffx.14747.1.A1_at	2.92342e-05	2.91457	Up	73
PtpAffx.99814.1.A1_at	9.01087e-05	2.91302	Up	74
PtpAffx.88546.1.S1_s_at	0.000105462	2.90858	Up	75
PtpAffx.130241.1.S1_s_at	1.19637e-05	2.90685	Up	76
PtpAffx.1628.1.S1_at	7.31841e-05	2.90446	Up	77
PtpAffx.20558.1.A1_at	4.87987e-05	2.8724	Up	78
PtpAffx.4168.2.S1_s_at	4.31546e-05	2.86348	Up	79
PtpAffx.202245.1.S1_at	1.08699e-05	2.86225	Up	80
PtpAffx.150333.1.S1_s_at	5.19493e-05	2.84321	Up	81
PtpAffx.99728.1.A1_at	0.000198278	2.81571	Up	82
PtpAffx.219737.1.S1_s_at	0.000339701	2.81168	Up	83
PtpAffx.49873.1.A1_at	0.000261183	2.80411	Up	84
Ptp.5417.2.S1_at	0.000141552	2.79692	Up	85
PtpAffx.208878.1.S1_at	5.40616e-05	2.77789	Up	86
PtpAffx.12763.1.S1_a_at	0.000163034	2.76747	Up	87
PtpAffx.7030.1.A1_at	1.39108e-05	2.7664	Up	88
Ptp.7047.1.S1_at	0.000347043	2.74231	Up	89
PtpAffx.14950.1.S1_at	4.75633e-05	2.74211	Up	90
Ptp.7434.1.A1_s_at	7.72325e-06	2.7368	Up	91
PtpAffx.14753.1.A1_at	5.15589e-05	2.72823	Up	92
PtpAffx.135961.1.A1_at	0.000112151	2.71781	Up	93
PtpAffx.17690.1.S1_a_at	0.000279939	2.69878	Up	94
PtpAffx.67102.1.S1_at	0.00013338	2.66337	Up	95
PtpAffx.289.1.S1_at	1.91545e-05	2.65691	Up	96
PtpAffx.31916.1.A1_at	3.38015e-05	2.6566	Up	97
PtpAffx.206070.1.S1_at	5.53709e-06	2.61888	Up	98
PtpAffx.80241.1.S1_at	8.82134e-05	2.61769	Up	99
PtpAffx.218103.1.S1_s_at	0.000171426	2.61422	Up	100
PtpAffx.102987.1.S1_s_at	9.38346e-05	2.59843	Up	101
PtpAffx.214529.1.S1_x_at	0.000315614	2.59379	Up	102
PtpAffx.19267.1.S1_a_at	7.25586e-05	2.58486	Up	103
Ptp.2295.1.A1_at	9.71025e-07	2.58485	Up	104
Ptp.858.1.S1_at	3.72121e-08	2.57492	Up	105
PtpAffx.89175.1.A1_at	2.56029e-07	2.56523	Up	106
PtpAffx.31752.1.S1_at	0.000385565	2.54724	Up	107
PtpAffx.141856.1.S1_at	0.000122039	2.52374	Up	108
PtpAffx.200588.1.S1_at	0.000337016	2.49896	Up	109
PtpAffx.208310.1.S1_at	0.000141744	2.47836	Up	110
PtpAffx.202753.1.S1_at	0.000152235	2.47319	Up	111
PtpAffx.57734.1.S1_at	5.50996e-05	2.46118	Up	112
Ptp.858.1.S1_x_at	2.06226e-08	2.4541	Up	113
Ptp.5992.1.S1_at	6.04462e-05	2.45153	Up	114
PtpAffx.161070.1.S1_s_at	0.000228502	2.44376	Up	115
PtpAffx.134976.2.S1_at	6.36159e-05	2.42662	Up	116
PtpAffx.125536.1.S1_at	3.38387e-05	2.4207	Up	117
PtpAffx.4365.2.A1_s_at	1.71336e-05	2.37623	Up	118
PtpAffx.73516.1.S1_at	6.54293e-05	2.35087	Up	119
PtpAffx.12745.1.A1_at	3.82723e-05	2.34007	Up	120
Ptp.5264.1.S1_s_at	2.25277e-05	2.32617	Up	121
PtpAffx.155642.1.S1_at	0.000155818	2.32532	Up	122
PtpAffx.30445.1.A1_at	2.17126e-05	2.31674	Up	123
PtpAffx.1286.7.S1_at	1.31299e-05	2.31477	Up	124
PtpAffx.92682.1.S1_at	8.534e-05	2.30567	Up	125
PtpAffx.70652.1.A1_at	0.000299214	2.30128	Up	126
Ptp.4828.1.S1_at	5.15077e-06	2.29444	Up	127
PtpAffx.120762.1.A1_at	0.00038315	2.27714	Up	128
PtpAffx.17242.1.S1_s_at	0.000306184	2.26893	Up	129
Ptp.4988.2.S1_a_at	0.000282907	2.2686	Up	130
PtpAffx.90356.2.A1_a_at	9.96987e-05	2.23456	Up	131
PtpAffx.36424.1.A1_at	0.000168357	2.22009	Up	132
PtpAffx.133379.1.A1_at	8.75939e-05	2.20926	Up	133
PtpAffx.154239.1.S1_at	0.000125951	2.20807	Up	134
Ptp.4988.1.S1_at	0.000266255	2.19999	Up	135
PtpAffx.18265.1.A1_at	0.000132096	2.18617	Up	136
PtpAffx.204875.1.S1_s_at	6.6046e-06	2.184	Up	137
Ptp.1572.1.A1_at	4.40767e-05	2.17938	Up	138
PtpAffx.205896.1.S1_at	0.000186635	2.1773	Up	139
PtpAffx.204585.1.S1_at	0.000210109	2.1698	Up	140
Ptp.846.1.A1_at	0.000124491	2.16184	Up	141
PtpAffx.64825.1.S1_at	0.000181088	2.14065	Up	142
PtpAffx.7681.4.S1_at	1.22624e-05	2.12612	Up	143
PtpAffx.180.3.S1_at	0.000106076	2.12111	Up	144
PtpAffx.214000.1.S1_at	0.000193831	2.11686	Up	145
PtpAffx.157935.1.S1_at	0.000293036	2.10965	Up	146
PtpAffx.98978.1.S1_at	0.000118929	2.10231	Up	147
Ptp.1272.1.S1_at	0.000148816	2.09962	Up	148
PtpAffx.215365.1.S1_at	8.66219e-06	2.09336	Up	149
PtpAffx.31489.2.A1_a_at	9.17119e-05	2.0786	Up	150
PtpAffx.112170.1.S1_at	0.000363486	2.07856	Up	151
Ptp.5108.1.S1_s_at	0.000249465	2.07022	Up	152
PtpAffx.210066.1.S1_at	0.000106681	2.05696	Up	153
PtpAffx.7681.1.A1_s_at	0.000106193	2.05409	Up	154
PtpAffx.202306.1.S1_at	0.000325008	2.05239	Up	155
PtpAffx.200175.1.S1_at	0.000117744	2.05198	Up	156
PtpAffx.61932.1.A1_at	2.90235e-05	2.05115	Up	157
PtpAffx.69331.1.A1_at	8.4847e-06	2.0495	Up	158
PtpAffx.209240.1.S1_at	0.000154513	2.03837	Up	159
Ptp.6098.1.S1_at	0.000149783	2.03378	Up	160
PtpAffx.207437.1.S1_at	2.00426e-05	2.02922	Up	161
PtpAffx.217078.1.S1_s_at	0.000369312	2.0291	Up	162
Ptp.6820.1.S1_at	0.00022647	2.02078	Up	163
PtpAffx.1286.5.S1_s_at	3.83825e-05	1.98936	Up	164
PtpAffx.225691.1.S1_at	0.000309377	1.98629	Up	165
PtpAffx.1601.22.S1_at	0.000322588	1.98015	Up	166
Ptp.4981.1.S1_at	1.69249e-05	1.97405	Up	167
Ptp.3889.1.S1_s_at	4.25749e-05	1.94623	Up	168
PtpAffx.8143.1.S1_s_at	0.000240689	1.94427	Up	169
Ptp.2604.1.S1_x_at	0.0001181	1.92149	Up	170
Ptp.4830.1.S1_at	8.13031e-06	1.91783	Up	171
PtpAffx.26991.3.S1_a_at	6.60576e-05	1.90668	Up	172
PtpAffx.12263.2.S1_at	9.08205e-05	1.88335	Up	173
PtpAffx.85844.1.S1_at	0.000115729	1.87736	Up	174
PtpAffx.77544.1.S1_s_at	0.0001002	1.86985	Up	175
PtpAffx.140586.1.A1_s_at	5.7699e-05	1.86233	Up	176
PtpAffx.112867.1.A1_at	0.000136008	1.85602	Up	177
PtpAffx.212207.1.S1_at	0.000339409	1.85594	Up	178
PtpAffx.206059.1.S1_s_at	0.000322682	1.8473	Up	179
PtpAffx.216795.1.S1_at	8.35386e-05	1.81914	Up	180
PtpAffx.36446.1.A1_s_at	1.67545e-06	1.81317	Up	181
Ptp.4896.1.S1_a_at	4.50904e-05	1.80815	Up	182
PtpAffx.224228.1.S1_at	4.40289e-05	1.77802	Up	183
Ptp.1007.1.S1_at	4.49325e-05	1.77396	Up	184
PtpAffx.203310.1.S1_x_at	0.000134843	1.76541	Up	185
PtpAffx.8011.1.S1_at	1.0635e-05	1.76334	Up	186
Ptp.1190.1.S1_at	0.000360813	1.74433	Up	187
PtpAffx.210228.1.S1_at	0.00019031	1.74232	Up	188
PtpAffx.41647.1.S1_a_at	0.000169607	1.72621	Up	189
PtpAffx.220115.1.S1_at	5.7079e-05	1.7171	Up	190
PtpAffx.18234.1.A1_at	0.00021843	1.7109	Up	191
Ptp.6711.1.S1_s_at	0.000330783	1.6992	Up	192
PtpAffx.7681.3.A1_x_at	8.295e-05	1.6969	Up	193
PtpAffx.48368.1.S1_at	2.82671e-06	1.68793	Up	194
PtpAffx.1210.1.S1_x_at	0.000202898	1.60741	Up	195
PtpAffx.30871.2.A1_s_at	3.02579e-05	1.59173	Up	196
PtpAffx.152948.1.A1_at	0.000318733	1.58921	Up	197
PtpAffx.51120.1.S1_at	9.10711e-07	1.56912	Up	198
PtpAffx.135079.1.S1_s_at	0.000253813	1.56751	Up	199
PtpAffx.88488.1.A1_at	7.09829e-06	1.56688	Up	200
PtpAffx.4403.3.S1_a_at	0.000294434	1.55205	Up	201
PtpAffx.57249.1.A1_at	0.000111629	1.53905	Up	202
PtpAffx.205631.1.S1_at	0.000169056	1.53364	Up	203
PtpAffx.129726.1.S1_a_at	1.01829e-05	1.52367	Up	204
PtpAffx.221700.1.S1_at	8.49394e-05	1.50227	Up	205
PtpAffx.203310.1.S1_at	0.000224173	1.4861	Up	206
PtpAffx.83319.1.S1_s_at	0.000315567	1.45306	Up	207
Ptp.1252.1.S1_s_at	0.000287635	1.44731	Up	208
PtpAffx.26369.2.S1_s_at	0.000315374	1.44438	Up	209
PtpAffx.30128.1.S1_at	0.000241089	1.44118	Up	210
PtpAffx.13782.1.A1_at	6.02623e-05	1.42933	Up	211
PtpAffx.5096.1.S1_at	1.6263e-05	1.41087	Up	212
Ptp.6282.1.S1_s_at	0.00015812	1.39607	Up	213
PtpAffx.1286.2.S1_s_at	0.000136161	1.38118	Up	214
PtpAffx.151497.1.S1_at	0.000127532	1.37345	Up	215
PtpAffx.7188.1.A1_at	0.000228078	1.36448	Up	216
PtpAffx.30871.1.A1_s_at	6.13342e-05	1.36437	Up	217
Ptp.4916.1.S1_s_at	0.000257718	1.34609	Up	218
Ptp.1032.1.S1_at	0.000374332	1.33861	Up	219
PtpAffx.6564.1.S1_at	9.18263e-05	1.3324	Up	220
PtpAffx.210222.1.S1_at	9.39674e-05	1.31988	Up	221
Ptp.4864.1.S1_at	0.000272026	1.30584	Up	222
PtpAffx.30107.1.S1_at	4.36887e-05	1.29652	Up	223
PtpAffx.98729.1.S1_s_at	0.000252375	1.29649	Up	224
PtpAffx.22982.1.A1_at	0.000379182	1.29636	Up	225
PtpAffx.44969.1.S1_at	0.000299538	1.27132	Up	226
PtpAffx.93684.1.S1_at	0.000151501	1.26887	Up	227
PtpAffx.204574.1.S1_at	0.000111056	1.25537	Up	228
PtpAffx.10892.2.S1_a_at	0.000351486	1.24442	Up	229
PtpAffx.7019.1.A1_s_at	0.000217105	1.24236	Up	230
PtpAffx.16593.1.S1_at	0.00018765	1.23512	Up	231
PtpAffx.69750.1.A1_s_at	9.9074e-05	1.23475	Up	232
Ptp.1384.1.S1_at	0.000117095	1.23196	Up	233
Ptp.901.1.A1_at	1.21817e-05	1.21691	Up	234
PtpAffx.1505.1.S1_at	9.51247e-05	1.202	Up	235
Ptp.4547.1.S1_at	0.000363972	1.18533	Up	236
Ptp.6623.1.S1_at	3.35888e-05	1.15554	Up	237
PtpAffx.45749.1.A1_a_at	0.000283325	1.10832	Up	238
PtpAffx.224981.1.S1_at	7.58623e-05	1.08391	Up	239
Ptp.6887.1.S1_s_at	0.000211542	1.07609	Up	240
PtpAffx.209230.1.S1_at	0.000311886	1.07431	Up	241
Ptp.8006.1.S1_s_at	0.000309037	1.07293	Up	242
PtpAffx.88184.1.A1_at	2.79372e-05	1.05413	Up	243
PtpAffx.17219.1.A1_at	8.15801e-05	1.05138	Up	244
PtpAffx.84152.1.A1_s_at	0.000227397	1.02421	Up	245
PtpAffx.6509.1.S1_at	0.000174094	1.01647	Up	246
PtpAffx.212695.1.S1_at	0.000152163	-1.00986	Down	247
Ptp.7031.1.S1_at	0.000266254	-1.01105	Down	248
PtpAffx.47331.1.S1_at	2.47528e-05	-1.01449	Down	249
Ptp.5519.1.S1_s_at	4.80754e-06	-1.01545	Down	250
PtpAffx.202797.1.S1_at	0.000174378	-1.01589	Down	251
Ptp.5545.1.S1_at	0.000343698	-1.03841	Down	252
Ptp.5854.1.S1_at	6.11468e-05	-1.0441	Down	253
PtpAffx.139092.1.S1_at	0.00033958	-1.04738	Down	254
Ptp.3835.1.S1_at	0.000159738	-1.0532	Down	255
Ptp.1377.1.S1_at	0.000199827	-1.05347	Down	256
PtpAffx.9131.1.S1_at	0.000254761	-1.09675	Down	257
PtpAffx.108603.1.A1_s_at	0.000361564	-1.1192	Down	258
Ptp.1274.1.S1_s_at	0.000162187	-1.12912	Down	259
Ptp.2561.1.A1_s_at	0.000285808	-1.13301	Down	260
PtpAffx.202398.1.S1_at	0.000143556	-1.13323	Down	261
PtpAffx.667.1.S1_at	0.000214497	-1.14721	Down	262
PtpAffx.84176.1.A1_s_at	0.000371613	-1.15681	Down	263
Ptp.16.1.S1_s_at	0.000115165	-1.16247	Down	264
PtpAffx.207192.1.S1_at	5.97267e-06	-1.16554	Down	265
Ptp.2016.1.S1_a_at	3.3077e-05	-1.16772	Down	266
PtpAffx.2197.1.A1_s_at	6.54252e-05	-1.17635	Down	267
Ptp.2124.1.A1_s_at	0.000124845	-1.17655	Down	268
PtpAffx.209297.1.S1_at	2.09815e-05	-1.19056	Down	269
Ptp.6777.2.S1_s_at	6.04633e-05	-1.20672	Down	270
Ptp.2461.1.S1_at	0.000181044	-1.20915	Down	271
PtpAffx.218714.1.S1_at	3.09925e-05	-1.21392	Down	272
PtpAffx.6931.1.A1_a_at	7.19538e-06	-1.21944	Down	273
Ptp.6254.1.S1_at	0.000154587	-1.21978	Down	274
PtpAffx.222499.1.S1_s_at	0.000112583	-1.22926	Down	275
PtpAffx.213638.1.S1_at	7.50267e-05	-1.22991	Down	276
Ptp.5850.1.S1_s_at	6.50683e-05	-1.24847	Down	277
PtpAffx.211037.1.S1_at	5.7216e-05	-1.2512	Down	278
Ptp.6320.1.S1_x_at	4.1017e-05	-1.2571	Down	279
Ptp.6716.1.S1_at	0.000214234	-1.29097	Down	280
PtpAffx.61857.1.S1_at	0.000219503	-1.31987	Down	281
PtpAffx.210364.1.S1_s_at	0.000290644	-1.3349	Down	282
PtpAffx.134514.1.A1_at	0.000320149	-1.34984	Down	283
PtpAffx.2710.2.A1_at	0.00031877	-1.35028	Down	284
Ptp.2153.1.S1_at	0.00028121	-1.35528	Down	285
PtpAffx.209112.1.S1_x_at	0.000117632	-1.36689	Down	286
PtpAffx.675.10.S1_s_at	2.99156e-05	-1.41006	Down	287
PtpAffx.102031.1.A1_a_at	5.28939e-07	-1.43211	Down	288
PtpAffx.203855.1.S1_at	0.000233366	-1.44086	Down	289
PtpAffx.103505.1.S1_at	0.000184313	-1.44574	Down	290
PtpAffx.90182.1.S1_at	0.000110394	-1.45437	Down	291
PtpAffx.51877.1.S1_at	3.2441e-05	-1.49512	Down	292
PtpAffx.95733.1.A1_at	3.02176e-05	-1.52521	Down	293
Ptp.44.1.A1_at	0.000277427	-1.58394	Down	294
PtpAffx.62756.1.A1_s_at	0.000176344	-1.60449	Down	295
PtpAffx.140383.3.A1_a_at	0.000160486	-1.6055	Down	296
Ptp.2085.2.S1_s_at	2.11217e-06	-1.62219	Down	297
PtpAffx.205151.1.S1_at	0.000253713	-1.65522	Down	298
Ptp.6923.1.S1_a_at	9.36348e-05	-1.66754	Down	299
PtpAffx.129568.2.A1_a_at	9.75668e-05	-1.67232	Down	300
PtpAffx.4733.3.S1_at	0.000250309	-1.68781	Down	301
PtpAffx.210812.1.S1_at	5.90844e-05	-1.70359	Down	302
PtpAffx.26414.1.S1_at	2.55348e-05	-1.72484	Down	303
PtpAffx.214440.1.S1_at	0.000186623	-1.8403	Down	304
PtpAffx.200993.1.S1_s_at	0.000122292	-1.8404	Down	305
PtpAffx.79471.1.S1_at	1.76469e-05	-1.84526	Down	306
PtpAffx.2792.1.S1_at	8.59721e-05	-1.86287	Down	307
Ptp.886.1.S1_s_at	0.000384192	-1.88272	Down	308
PtpAffx.103522.1.S1_at	8.96152e-05	-1.91907	Down	309
PtpAffx.49456.1.S1_at	0.00012668	-1.93184	Down	310
PtpAffx.89060.1.S1_a_at	0.000172921	-1.93746	Down	311
PtpAffx.210147.1.S1_at	3.83653e-05	-1.95801	Down	312
Ptp.2847.1.A1_at	1.35449e-05	-1.97697	Down	313
PtpAffx.29280.3.S1_a_at	0.000195259	-1.97723	Down	314
Ptp.2059.1.S1_at	0.000157196	-2.02952	Down	315
PtpAffx.200249.1.S1_s_at	1.01487e-05	-2.11497	Down	316
PtpAffx.5467.1.A1_at	6.81598e-06	-2.12597	Down	317
PtpAffx.200421.1.S1_at	0.000210336	-2.13073	Down	318
PtpAffx.209268.1.S1_at	0.00037594	-2.14377	Down	319
Ptp.4728.1.S1_at	0.000368743	-2.14895	Down	320
PtpAffx.209112.1.S1_at	3.52673e-05	-2.15992	Down	321
PtpAffx.66631.3.S1_a_at	2.24928e-05	-2.17438	Down	322
PtpAffx.24328.3.A1_a_at	0.000384365	-2.19162	Down	323
PtpAffx.219721.1.S1_at	0.000305301	-2.30698	Down	324
PtpAffx.210412.1.S1_at	9.39608e-05	-2.57438	Down	325
PtpAffx.38488.1.S1_at	5.2039e-05	-2.59888	Down	326
PtpAffx.9224.1.S1_at	0.000100496	-2.63699	Down	327
Ptp.6197.1.S1_s_at	0.000303639	-2.68675	Down	328
PtpAffx.10732.1.S1_a_at	2.57643e-05	-2.70316	Down	329
Ptp.4300.1.S1_s_at	1.3745e-06	-2.7782	Down	330
Ptp.3655.2.S1_a_at	0.00028589	-2.79461	Down	331
PtpAffx.104425.1.A1_at	5.07128e-05	-2.86783	Down	332
PtpAffx.10732.1.S1_at	0.000114211	-2.9751	Down	333
PtpAffx.75463.1.A1_at	7.19865e-06	-3.01987	Down	334
PtpAffx.204673.1.S1_at	0.000145603	-3.05144	Down	335
Ptp.2304.1.A1_s_at	0.000278393	-3.06744	Down	336
PtpAffx.200774.1.S1_at	8.18817e-05	-3.10857	Down	337
PtpAffx.203371.1.S1_at	1.49933e-05	-3.21969	Down	338
PtpAffx.4736.1.A1_s_at	0.000174405	-3.2248	Down	339
PtpAffx.208033.1.S1_at	0.000222689	-3.27334	Down	340
PtpAffx.213915.1.S1_s_at	0.000353747	-3.55393	Down	341
PtpAffx.12097.1.A1_at	2.45492e-05	-3.61635	Down	342
PtpAffx.51705.1.S1_s_at	0.000185015	-3.68297	Down	343
Ptp.1443.1.S1_at	0.000101244	-3.80408	Down	344
PtpAffx.200179.1.S1_at	1.42721e-05	-3.8632	Down	345
PtpAffx.200918.1.S1_s_at	1.79558e-05	-3.9883	Down	346
PtpAffx.249.633.A1_x_at	5.12983e-08	-4.16199	Down	347
Ptp.1000.1.A1_at	2.24134e-05	-4.31541	Down	348
PtpAffx.28269.1.S1_at	2.4377e-05	-4.34646	Down	349
PtpAffx.43305.2.A1_a_at	2.02474e-07	-5.06206	Down	350
PtpAffx.32089.1.A1_a_at	1.59367e-05	-5.27704	Down, the lowest	351

## Sheet: 600_12h vs.600_6h
Affy Poplar Probeset ID	600_12 vs. 600_6		Expression	Count
	p-value	Log2Ratio
Ptp.712.1.A1_s_at	1.16205e-06	3.60649	Up, the highest	1
Ptp.6473.2.S1_s_at	2.19942e-06	2.97694	Up	2
PtpAffx.2951.2.S1_at	2.71693e-05	2.89656	Up	3
PtpAffx.135307.1.S1_s_at	2.6666e-05	2.71471	Up	4
PtpAffx.655.1.A1_at	2.38893e-05	2.57897	Up	5
PtpAffx.215678.1.S1_s_at	3.95138e-05	2.47147	Up	6
Ptp.6924.1.S1_at	5.59749e-05	2.4294	Up	7
PtpAffx.101922.1.A1_at	0.000100383	2.3481	Up	8
Ptp.4652.1.S1_s_at	5.67525e-05	2.23216	Up	9
PtpAffx.43296.1.A1_at	5.78434e-06	2.06013	Up	10
PtpAffx.158704.1.S1_at	2.90416e-05	1.86554	Up	11
PtpAffx.22228.3.S1_s_at	2.03204e-05	1.81602	Up	12
PtpAffx.2006.1.S1_at	1.353e-05	1.81473	Up	13
PtpAffx.38514.1.A1_a_at	2.89353e-07	1.79007	Up	14
PtpAffx.1286.5.S1_s_at	2.36872e-05	1.74852	Up	15
PtpAffx.204643.1.S1_s_at	1.33268e-05	1.73523	Up	16
PtpAffx.11933.1.S1_at	3.47783e-05	1.67858	Up	17
PtpAffx.125795.1.A1_s_at	7.21442e-05	1.67675	Up	18
Ptp.4896.1.S1_a_at	2.80317e-05	1.58784	Up	19
PtpAffx.14916.1.A1_at	7.8738e-05	1.5777	Up	20
Ptp.2291.3.S1_at	9.91822e-05	1.56212	Up	21
PtpAffx.1286.7.S1_at	5.58108e-05	1.5159	Up	22
Ptp.44.1.A1_at	0.00010714	1.50552	Up	23
PtpAffx.215458.1.S1_at	9.50376e-05	1.48117	Up	24
PtpAffx.1286.2.S1_s_at	3.38941e-05	1.4	Up	25
PtpAffx.213050.1.S1_at	8.41954e-05	1.39255	Up	26
PtpAffx.19965.1.A1_s_at	4.09094e-07	1.37542	Up	27
Ptp.5969.1.S1_at	6.7893e-05	1.3431	Up	28
PtpAffx.211657.1.S1_at	0.000107329	1.2674	Up	29
PtpAffx.222389.1.S1_at	4.15302e-05	1.25717	Up	30
PtpAffx.6485.2.S1_at	6.60214e-05	1.148	Up	31
PtpAffx.161656.1.S1_s_at	2.11667e-05	1.12982	Up	32
Ptp.8077.1.S1_at	4.26616e-05	1.11762	Up	33
PtpAffx.203420.1.S1_s_at	9.4005e-05	1.10625	Up	34
PtpAffx.24431.1.A1_at	3.59676e-05	1.1043	Up	35
Ptp.5007.2.S1_a_at	9.41587e-05	1.0793	Up	36
PtpAffx.221758.1.S1_s_at	3.24046e-05	1.07728	Up	37
PtpAffx.1126.1.A1_at	7.75878e-05	1.00796	Up	38
PtpAffx.10934.1.A1_a_at	3.44547e-05	1.00647	Up	39
PtpAffx.213948.1.S1_at	1.76018e-05	1.0022	Up	40
PtpAffx.156315.1.S1_at	4.70674e-05	-1.04725	Down	41
Ptp.5128.1.S1_at	7.09025e-05	-1.07374	Down	42
PtpAffx.102031.1.A1_a_at	8.98147e-07	-1.08229	Down	43
PtpAffx.137746.1.S1_at	6.66004e-05	-1.09132	Down	44
PtpAffx.308.3.S1_a_at	0.000102283	-1.1044	Down	45
PtpAffx.216566.1.S1_at	0.000101103	-1.12498	Down	46
PtpAffx.23326.1.S1_a_at	1.85419e-05	-1.13416	Down	47
PtpAffx.208996.1.S1_s_at	5.84677e-05	-1.14336	Down	48
PtpAffx.308.3.S1_at	3.44456e-05	-1.17614	Down	49
PtpAffx.80932.1.S1_at	5.9826e-05	-1.18501	Down	50
Ptp.5380.1.S1_at	4.64614e-05	-1.18567	Down	51
PtpAffx.202289.1.S1_at	8.69604e-05	-1.20362	Down	52
Ptp.6707.1.S1_s_at	8.31206e-05	-1.21676	Down	53
PtpAffx.90645.4.A1_a_at	6.14647e-05	-1.24687	Down	54
PtpAffx.210647.1.S1_s_at	0.000101753	-1.25533	Down	55
PtpAffx.81157.1.S1_at	4.66444e-05	-1.26965	Down	56
PtpAffx.203543.1.S1_at	6.09312e-05	-1.31905	Down	57
PtpAffx.202672.1.S1_s_at	7.5854e-05	-1.38991	Down	58
Ptp.7877.1.A1_s_at	4.54349e-05	-1.45056	Down	59
PtpAffx.57249.1.A1_at	4.09376e-05	-1.46869	Down	60
Ptp.7638.1.S1_s_at	4.66811e-06	-1.47429	Down	61
PtpAffx.5585.1.S1_at	2.87375e-05	-1.50181	Down	62
PtpAffx.123284.1.S1_at	9.20428e-05	-1.50194	Down	63
PtpAffx.200249.1.S1_s_at	2.10389e-05	-1.54714	Down	64
PtpAffx.210139.1.S1_s_at	4.31897e-05	-1.59228	Down	65
Ptp.5895.1.S1_s_at	4.08877e-06	-1.59364	Down	66
PtpAffx.210688.1.S1_at	0.000106153	-1.61075	Down	67
PtpAffx.43305.2.A1_a_at	8.9501e-05	-1.66646	Down	68
Ptp.4828.1.S1_at	1.00696e-05	-1.69504	Down	69
PtpAffx.30445.1.A1_at	4.07283e-05	-1.71845	Down	70
PtpAffx.114848.1.A1_at	2.71501e-06	-1.8263	Down	71
PtpAffx.43219.1.S1_at	6.7509e-06	-1.83202	Down	72
PtpAffx.75463.1.A1_at	4.96571e-05	-1.84026	Down	73
Ptp.2295.1.A1_at	1.28449e-06	-2.02574	Down	74
PtpAffx.18265.1.A1_at	3.24656e-05	-2.21992	Down	75
PtpAffx.1210.1.S1_x_at	5.78455e-06	-2.26655	Down	76
Ptp.2473.1.A1_s_at	9.19104e-05	-2.37221	Down	77
PtpAffx.98978.1.S1_at	1.40237e-05	-2.38478	Down	78
PtpAffx.208878.1.S1_at	2.39816e-05	-2.56897	Down	79
PtpAffx.11664.2.S1_at	1.41139e-05	-2.59053	Down	80
PtpAffx.202306.1.S1_at	1.70895e-05	-2.65525	Down	81
Ptp.2908.1.A1_at	1.21874e-05	-2.7543	Down	82
PtpAffx.134284.1.A1_at	3.30238e-06	-3.48695	Down	83
PtpAffx.6273.1.S1_at	3.75379e-05	-4.1383	Down	84
PtpAffx.217643.1.S1_s_at	5.77179e-06	-4.90058	Down, the lowest	85

## Sheet: 600_24h vs.600_12h
Affy Poplar Probeset ID	600_24 vs. 600_12		Expression	Count
	p-value	Log2Ratio
PtpAffx.99700.1.S1_s_at	5.15993e-05	7.62817	Up, the highest	1
PtpAffx.213561.1.S1_at	7.60092e-07	7.10917	Up	2
PtpAffx.454.8.S1_at	7.62059e-06	6.99427	Up	3
PtpAffx.249.475.S1_a_at	1.07683e-05	6.60497	Up	4
PtpAffx.203412.1.S1_at	1.60226e-05	6.58036	Up	5
Ptp.4789.1.S1_s_at	3.46948e-05	6.32849	Up	6
PtpAffx.50026.1.A1_at	7.14161e-06	6.04415	Up	7
PtpAffx.83321.1.A1_at	6.32147e-05	5.98282	Up	8
PtpAffx.134976.1.S1_at	4.95303e-05	5.94584	Up	9
PtpAffx.224160.1.S1_at	1.06007e-05	5.72101	Up	10
Ptp.4014.1.S1_s_at	2.83596e-05	5.43303	Up	11
PtpAffx.69357.1.A1_at	5.52103e-06	5.40439	Up	12
Ptp.4166.1.S1_at	0.000500426	5.38083	Up	13
PtpAffx.5671.4.A1_a_at	0.000196539	5.26916	Up	14
PtpAffx.76492.1.A1_s_at	2.64615e-05	5.24381	Up	15
PtpAffx.1601.6.A1_a_at	0.000254852	5.21337	Up	16
PtpAffx.59312.1.A1_at	3.51645e-05	5.17512	Up	17
PtpAffx.18774.1.S1_a_at	4.16796e-07	5.12929	Up	18
Ptp.2908.1.A1_at	2.28261e-07	4.94738	Up	19
PtpAffx.221138.1.S1_at	0.000127107	4.91863	Up	20
PtpAffx.2288.1.S1_at	6.66605e-06	4.85877	Up	21
Ptp.5002.1.S1_at	4.42146e-05	4.83156	Up	22
Ptp.3209.1.S1_s_at	1.38585e-05	4.81904	Up	23
PtpAffx.249.421.A1_a_at	4.84303e-05	4.78087	Up	24
PtpAffx.200904.1.S1_at	0.000346731	4.75751	Up	25
PtpAffx.11013.1.A1_at	8.30887e-05	4.75452	Up	26
PtpAffx.209996.1.S1_at	1.01197e-05	4.75072	Up	27
PtpAffx.210236.1.S1_at	7.12709e-07	4.74255	Up	28
PtpAffx.37260.1.S1_at	9.74072e-06	4.6959	Up	29
PtpAffx.14325.2.A1_a_at	1.25464e-06	4.67418	Up	30
PtpAffx.2288.1.S1_x_at	2.40954e-06	4.66802	Up	31
PtpAffx.205722.1.S1_at	3.51281e-06	4.63731	Up	32
PtpAffx.21205.2.A1_a_at	2.05294e-06	4.61608	Up	33
PtpAffx.3724.1.A1_s_at	4.51079e-05	4.61453	Up	34
PtpAffx.1269.3.S1_at	0.00157793	4.59411	Up	35
PtpAffx.80627.1.A1_at	8.77797e-05	4.57375	Up	36
PtpAffx.10102.1.A1_at	1.35038e-05	4.53121	Up	37
PtpAffx.249.468.A1_at	2.34384e-06	4.49512	Up	38
Ptp.5281.1.S1_s_at	0.000818234	4.48182	Up	39
PtpAffx.221001.1.S1_x_at	3.34956e-05	4.47988	Up	40
PtpAffx.44935.1.A1_at	4.16574e-05	4.45932	Up	41
PtpAffx.102427.1.A1_s_at	1.32097e-05	4.4313	Up	42
PtpAffx.44935.1.A1_a_at	4.03854e-06	4.41942	Up	43
PtpAffx.3989.1.S1_at	0.000453627	4.41637	Up	44
PtpAffx.207593.1.S1_x_at	0.000161799	4.37218	Up	45
PtpAffx.206030.1.S1_at	2.0222e-08	4.35813	Up	46
PtpAffx.213357.1.S1_at	4.76115e-06	4.34556	Up	47
PtpAffx.27720.1.S1_at	1.29535e-07	4.33282	Up	48
PtpAffx.70620.1.S1_at	6.13022e-08	4.28388	Up	49
PtpAffx.225165.1.S1_at	9.42793e-05	4.25365	Up	50
PtpAffx.69940.1.A1_at	0.000622009	4.22309	Up	51
PtpAffx.207593.1.S1_at	0.000132701	4.20141	Up	52
PtpAffx.215144.1.S1_at	0.000396842	4.19467	Up	53
PtpAffx.211465.1.S1_at	1.42126e-05	4.19001	Up	54
Ptp.5955.1.S1_at	3.94143e-05	4.18587	Up	55
PtpAffx.59348.1.S1_at	0.000153571	4.14639	Up	56
PtpAffx.491.1.S1_s_at	0.000126756	4.11434	Up	57
PtpAffx.115482.1.S1_at	2.15452e-06	4.10594	Up	58
PtpAffx.249.485.S1_at	4.00181e-05	4.09855	Up	59
Ptp.4550.1.S1_at	6.67364e-06	4.07676	Up	60
PtpAffx.205802.1.S1_at	4.49216e-05	4.07642	Up	61
PtpAffx.206983.1.S1_at	9.32638e-07	4.07227	Up	62
PtpAffx.207221.1.S1_at	4.592e-05	4.03649	Up	63
PtpAffx.991.1.A1_at	2.35212e-06	4.00792	Up	64
PtpAffx.216536.1.S1_at	9.89988e-05	4.00395	Up	65
PtpAffx.54628.1.S1_at	0.0035376	4.00131	Up	66
Ptp.5150.1.S1_s_at	0.000148508	3.99595	Up	67
Ptp.3914.1.S1_at	0.000523918	3.99017	Up	68
PtpAffx.213357.1.S1_x_at	5.57919e-06	3.98396	Up	69
PtpAffx.203213.1.S1_at	1.2484e-05	3.97593	Up	70
Ptp.5350.1.S1_at	4.02134e-06	3.96553	Up	71
Ptp.5291.2.S1_a_at	8.70724e-05	3.93979	Up	72
Ptp.590.1.S1_at	3.09778e-05	3.92042	Up	73
PtpAffx.20151.2.S1_a_at	5.80763e-05	3.90956	Up	74
PtpAffx.4168.2.S1_s_at	1.48349e-06	3.87269	Up	75
PtpAffx.11013.1.A1_s_at	3.90951e-05	3.85645	Up	76
PtpAffx.80241.1.S1_at	1.77024e-06	3.85399	Up	77
PtpAffx.159543.2.A1_a_at	0.00142232	3.83751	Up	78
Ptp.118.1.S1_at	0.000594184	3.82762	Up	79
PtpAffx.160840.1.S1_s_at	4.83136e-05	3.82379	Up	80
PtpAffx.200588.1.S1_at	5.971e-06	3.80765	Up	81
PtpAffx.208897.1.S1_at	4.22855e-05	3.80567	Up	82
PtpAffx.213040.1.S1_at	0.000106391	3.80353	Up	83
PtpAffx.16362.1.S1_at	1.92291e-05	3.79187	Up	84
PtpAffx.11664.2.S1_at	1.12255e-06	3.77117	Up	85
PtpAffx.122088.1.S1_at	3.02323e-05	3.76907	Up	86
Ptp.7149.1.S1_at	0.00047884	3.76796	Up	87
PtpAffx.20806.1.S1_at	2.62815e-05	3.76742	Up	88
Ptp.2295.1.A1_at	1.7844e-08	3.76689	Up	89
PtpAffx.35484.1.S1_at	1.30355e-09	3.76376	Up	90
PtpAffx.204926.1.S1_at	1.69029e-06	3.75514	Up	91
PtpAffx.11727.1.A1_at	0.000309599	3.75214	Up	92
PtpAffx.214395.1.S1_at	0.000307621	3.74756	Up	93
PtpAffx.205523.1.S1_at	0.000349057	3.73812	Up	94
PtpAffx.213942.1.S1_at	2.6247e-06	3.73799	Up	95
PtpAffx.208878.1.S1_at	1.96292e-06	3.73284	Up	96
PtpAffx.202306.1.S1_at	1.77761e-06	3.71898	Up	97
PtpAffx.124651.1.S1_at	6.14985e-05	3.71183	Up	98
PtpAffx.69294.2.S1_s_at	8.00498e-05	3.71183	Up	99
PtpAffx.206146.1.S1_x_at	4.60136e-05	3.70317	Up	100
PtpAffx.31752.1.S1_at	9.69239e-06	3.69096	Up	101
PtpAffx.145251.1.A1_at	0.000903928	3.69054	Up	102
PtpAffx.152254.1.S1_at	0.000112062	3.68996	Up	103
PtpAffx.203697.1.S1_at	0.000299131	3.67778	Up	104
PtpAffx.3724.2.A1_at	1.29757e-05	3.65471	Up	105
PtpAffx.208619.1.S1_at	0.000427954	3.64703	Up	106
PtpAffx.14337.1.S1_at	0.000209828	3.63769	Up	107
PtpAffx.28501.2.S1_a_at	0.000320223	3.63613	Up	108
Ptp.3512.1.S1_s_at	0.00118078	3.63464	Up	109
PtpAffx.45541.3.A1_at	4.48059e-05	3.62952	Up	110
PtpAffx.249.10.S1_x_at	1.12344e-05	3.62353	Up	111
PtpAffx.112384.1.S1_s_at	0.000646897	3.61637	Up	112
PtpAffx.214563.1.S1_at	0.000110564	3.61612	Up	113
PtpAffx.77544.1.S1_s_at	3.15567e-07	3.61363	Up	114
PtpAffx.216691.1.S1_at	8.54896e-05	3.60681	Up	115
PtpAffx.11664.1.S1_at	3.93792e-05	3.60542	Up	116
PtpAffx.43742.1.S1_at	0.000437916	3.60326	Up	117
Ptp.5150.1.S1_at	0.000355212	3.58306	Up	118
PtpAffx.81880.1.S1_s_at	2.80939e-06	3.578	Up	119
PtpAffx.201939.1.S1_s_at	0.000260822	3.57568	Up	120
PtpAffx.203952.1.S1_at	0.000927907	3.55267	Up	121
PtpAffx.218279.1.S1_at	6.71978e-06	3.5519	Up	122
PtpAffx.52659.1.A1_at	1.71898e-06	3.54714	Up	123
PtpAffx.1463.1.S1_at	0.000358086	3.54364	Up	124
PtpAffx.26464.1.A1_at	8.34889e-05	3.53944	Up	125
PtpAffx.6692.9.A1_a_at	5.95735e-07	3.53306	Up	126
PtpAffx.20558.1.A1_at	3.21664e-06	3.53229	Up	127
PtpAffx.42172.1.S1_at	3.75279e-05	3.53202	Up	128
Ptp.3972.1.S1_at	0.00276338	3.52757	Up	129
Ptp.999.1.A1_at	0.000389722	3.52552	Up	130
Ptp.4342.1.S1_x_at	2.64563e-05	3.51006	Up	131
PtpAffx.3989.1.S1_x_at	0.000274409	3.49991	Up	132
PtpAffx.74993.1.S1_at	0.000385784	3.48758	Up	133
Ptp.4848.1.S1_s_at	1.70483e-05	3.48733	Up	134
PtpAffx.153129.1.A1_at	2.41365e-05	3.48167	Up	135
PtpAffx.12353.1.A1_at	3.15078e-06	3.47999	Up	136
Ptp.4078.1.S1_s_at	6.48845e-05	3.47393	Up	137
PtpAffx.80967.1.S1_at	0.000236434	3.46471	Up	138
PtpAffx.4246.2.S1_a_at	0.000305286	3.45294	Up	139
PtpAffx.249.225.S1_a_at	3.58077e-06	3.44968	Up	140
PtpAffx.8332.1.S1_at	9.69214e-05	3.4366	Up	141
PtpAffx.71066.3.A1_a_at	8.32625e-05	3.4326	Up	142
PtpAffx.118197.1.S1_at	1.73368e-06	3.43216	Up	143
PtpAffx.207039.1.S1_s_at	2.94842e-05	3.43023	Up	144
Ptp.3327.1.S1_s_at	0.00111482	3.43007	Up	145
PtpAffx.2288.4.S1_at	0.000631166	3.40159	Up	146
PtpAffx.99317.1.S1_at	6.4423e-06	3.39791	Up	147
Ptp.2164.1.S1_s_at	0.0019993	3.3932	Up	148
PtpAffx.115482.1.S1_s_at	8.19406e-06	3.38456	Up	149
Ptp.5145.1.S1_at	0.00199059	3.37951	Up	150
PtpAffx.200858.1.S1_x_at	4.6736e-05	3.37228	Up	151
PtpAffx.107986.1.A1_s_at	4.20481e-08	3.36614	Up	152
Ptp.6947.1.S1_at	0.000462577	3.36257	Up	153
Ptp.1336.1.S1_s_at	2.38847e-05	3.35674	Up	154
PtpAffx.155448.1.A1_s_at	0.000567349	3.3491	Up	155
Ptp.2193.1.A1_s_at	0.000135291	3.34789	Up	156
Ptp.8113.2.S1_a_at	0.00080939	3.34207	Up	157
Ptp.3735.1.S1_s_at	0.00118765	3.33203	Up	158
PtpAffx.142992.1.S1_at	0.000270567	3.31727	Up	159
PtpAffx.1082.2.S1_s_at	7.09834e-05	3.31662	Up	160
PtpAffx.54416.1.S1_at	4.26702e-06	3.29441	Up	161
PtpAffx.215527.1.S1_at	0.00123201	3.29326	Up	162
PtpAffx.157136.1.S1_at	0.000191613	3.27529	Up	163
Ptp.4871.1.S1_at	0.000629684	3.26238	Up	164
PtpAffx.221130.1.S1_at	3.21581e-05	3.25942	Up	165
PtpAffx.213134.1.S1_x_at	2.19009e-06	3.25873	Up	166
PtpAffx.20150.1.S1_s_at	0.000154131	3.25392	Up	167
PtpAffx.106600.1.S1_at	0.000412632	3.25166	Up	168
PtpAffx.200858.1.S1_at	9.88351e-05	3.2205	Up	169
PtpAffx.115115.1.A1_at	1.80788e-05	3.21291	Up	170
Ptp.3948.1.S1_at	2.02254e-07	3.21182	Up	171
PtpAffx.58869.1.S1_at	4.95571e-05	3.20053	Up	172
PtpAffx.130241.1.S1_s_at	1.59915e-06	3.19972	Up	173
PtpAffx.14116.1.S1_at	0.000323427	3.19652	Up	174
PtpAffx.224383.1.S1_s_at	0.00280529	3.1688	Up	175
PtpAffx.24378.1.S1_a_at	0.000372988	3.16412	Up	176
PtpAffx.18265.1.A1_at	3.06053e-06	3.16386	Up	177
PtpAffx.161922.1.A1_s_at	0.000536554	3.16264	Up	178
PtpAffx.81285.1.S1_a_at	1.59553e-05	3.15968	Up	179
PtpAffx.215133.1.S1_at	0.000245377	3.1528	Up	180
PtpAffx.98978.1.S1_at	2.18343e-06	3.14532	Up	181
PtpAffx.65180.1.A1_at	2.95198e-06	3.142	Up	182
PtpAffx.112867.1.A1_at	1.09075e-06	3.14084	Up	183
Ptp.2604.1.S1_x_at	1.18693e-06	3.14072	Up	184
Ptp.6196.1.S1_at	0.000177368	3.13987	Up	185
Ptp.5956.3.S1_at	2.22975e-06	3.12502	Up	186
Ptp.980.1.A1_s_at	7.82174e-05	3.11894	Up	187
PtpAffx.202241.1.S1_at	0.000176906	3.11504	Up	188
Ptp.4949.1.S1_at	0.000673293	3.09436	Up	189
PtpAffx.202245.1.S1_at	1.68745e-06	3.08115	Up	190
Ptp.5291.1.S1_at	0.000100717	3.07359	Up	191
PtpAffx.3724.1.A1_at	6.64326e-05	3.07001	Up	192
PtpAffx.147014.1.A1_at	0.000589305	3.06613	Up	193
PtpAffx.134772.1.S1_s_at	4.46266e-05	3.06277	Up	194
PtpAffx.216025.1.S1_at	0.00188684	3.06224	Up	195
PtpAffx.208315.1.S1_at	0.000302285	3.05987	Up	196
PtpAffx.102987.1.S1_s_at	8.78448e-06	3.04631	Up	197
PtpAffx.118964.1.S1_at	8.3184e-05	3.03824	Up	198
PtpAffx.200666.1.S1_at	5.79606e-06	3.03189	Up	199
PtpAffx.146774.1.A1_at	2.20346e-05	3.03125	Up	200
Ptp.7653.1.S1_s_at	0.00171955	3.0034	Up	201
PtpAffx.205297.1.S1_at	0.00124632	3.003	Up	202
PtpAffx.99814.1.A1_at	1.98554e-05	3.00152	Up	203
PtpAffx.214529.1.S1_x_at	3.50765e-05	2.99371	Up	204
PtpAffx.26369.3.S1_s_at	0.000486477	2.99293	Up	205
PtpAffx.81285.2.S1_at	2.50448e-05	2.98688	Up	206
Ptp.5123.1.S1_s_at	0.00169133	2.98652	Up	207
PtpAffx.98587.1.S1_at	0.000114409	2.98651	Up	208
Ptp.4828.1.S1_at	2.16149e-07	2.9822	Up	209
PtpAffx.3597.1.S1_s_at	0.000539834	2.98214	Up	210
PtpAffx.16626.1.A1_at	0.000845576	2.97916	Up	211
PtpAffx.131847.1.S1_at	1.65028e-06	2.96443	Up	212
PtpAffx.163969.1.S1_s_at	0.000104384	2.96155	Up	213
PtpAffx.41125.1.S1_at	0.000614019	2.93067	Up	214
PtpAffx.77720.1.A1_at	4.81318e-05	2.92897	Up	215
PtpAffx.153171.1.A1_a_at	3.72189e-05	2.92747	Up	216
PtpAffx.203184.1.S1_at	0.0004297	2.91685	Up	217
PtpAffx.214529.1.S1_at	0.000110924	2.91099	Up	218
PtpAffx.8428.1.S1_at	0.000890431	2.90964	Up	219
PtpAffx.201964.1.S1_at	9.76084e-05	2.89994	Up	220
Ptp.4342.1.S1_at	6.98573e-05	2.89619	Up	221
PtpAffx.153211.1.A1_at	2.6748e-05	2.88924	Up	222
PtpAffx.1030.1.S1_x_at	0.000482733	2.87864	Up	223
PtpAffx.222517.1.S1_at	4.76988e-05	2.8671	Up	224
Ptp.3327.1.S1_at	0.000291247	2.86498	Up	225
Ptp.3813.1.S1_at	0.000798209	2.86259	Up	226
PtpAffx.224226.1.S1_at	1.76894e-05	2.85498	Up	227
PtpAffx.208422.1.S1_at	0.003174	2.84904	Up	228
Ptp.7704.1.S1_at	0.000708145	2.84604	Up	229
Ptp.5423.1.A1_at	0.000544492	2.84492	Up	230
PtpAffx.152367.1.S1_s_at	0.00201224	2.82812	Up	231
PtpAffx.203064.1.S1_at	2.50361e-05	2.82618	Up	232
PtpAffx.39052.1.S1_at	6.33076e-07	2.82375	Up	233
PtpAffx.67455.1.S1_at	0.000288402	2.82228	Up	234
PtpAffx.159916.1.A1_at	0.000257811	2.82185	Up	235
PtpAffx.1030.1.S1_s_at	5.4205e-05	2.82016	Up	236
PtpAffx.129522.1.A1_at	0.000207459	2.81018	Up	237
PtpAffx.137415.1.S1_at	0.000182176	2.80233	Up	238
PtpAffx.30445.1.A1_at	1.58546e-06	2.79381	Up	239
PtpAffx.7369.1.A1_at	1.28892e-05	2.79359	Up	240
PtpAffx.70652.1.A1_at	2.40359e-05	2.78938	Up	241
PtpAffx.4890.1.A1_at	0.000164443	2.78748	Up	242
PtpAffx.73897.1.A1_at	0.00195667	2.78321	Up	243
PtpAffx.20150.1.S1_at	0.000107207	2.77938	Up	244
PtpAffx.9877.1.S1_at	0.000403569	2.77457	Up	245
PtpAffx.454.5.A1_at	0.000273508	2.75122	Up	246
PtpAffx.54413.2.A1_at	0.000142593	2.74704	Up	247
PtpAffx.209190.1.S1_at	0.000175378	2.74671	Up	248
PtpAffx.1564.1.A1_at	3.00093e-05	2.74083	Up	249
PtpAffx.14753.1.A1_at	1.34001e-05	2.73511	Up	250
PtpAffx.151315.1.S1_at	0.0006925	2.73113	Up	251
PtpAffx.128620.1.A1_at	6.48393e-05	2.73071	Up	252
PtpAffx.67102.1.S1_at	3.08559e-05	2.72976	Up	253
Ptp.1272.1.S1_at	7.24421e-06	2.72468	Up	254
Ptp.7442.1.S1_at	0.00226533	2.72094	Up	255
Ptp.3332.1.S1_at	0.000218387	2.72024	Up	256
PtpAffx.79516.1.S1_at	0.000477838	2.71402	Up	257
PtpAffx.210750.1.S1_at	0.000211596	2.71391	Up	258
PtpAffx.214513.1.S1_at	0.000210687	2.71349	Up	259
PtpAffx.129974.1.S1_s_at	4.99278e-05	2.71302	Up	260
PtpAffx.154239.1.S1_at	8.92012e-06	2.70521	Up	261
PtpAffx.139572.1.S1_s_at	2.68029e-05	2.70512	Up	262
PtpAffx.203790.1.S1_s_at	0.000312794	2.70409	Up	263
PtpAffx.136410.1.S1_at	8.44496e-06	2.70127	Up	264
Ptp.6820.1.S1_at	9.38191e-06	2.69826	Up	265
Ptp.1433.1.S1_s_at	3.32183e-05	2.69698	Up	266
Ptp.6077.1.S1_s_at	0.00112411	2.69317	Up	267
PtpAffx.206632.1.S1_at	1.28237e-06	2.69153	Up	268
PtpAffx.14646.1.A1_a_at	0.00107065	2.68476	Up	269
PtpAffx.213134.1.S1_at	8.39812e-06	2.68223	Up	270
PtpAffx.133712.1.A1_at	9.48216e-05	2.67932	Up	271
PtpAffx.31375.3.A1_a_at	9.87527e-05	2.67194	Up	272
PtpAffx.47214.1.S1_a_at	0.000203958	2.66849	Up	273
PtpAffx.61314.1.A1_at	0.000208101	2.66844	Up	274
PtpAffx.124689.1.S1_at	3.81889e-05	2.66364	Up	275
PtpAffx.249.375.S1_at	1.19843e-05	2.66347	Up	276
PtpAffx.16517.1.S1_at	1.81229e-05	2.66237	Up	277
PtpAffx.35610.1.A1_at	0.000170864	2.65569	Up	278
PtpAffx.99728.1.A1_a_at	0.000246186	2.65464	Up	279
Ptp.5549.1.S1_s_at	0.00253068	2.65354	Up	280
PtpAffx.142992.1.S1_s_at	0.00144961	2.6528	Up	281
PtpAffx.3989.2.S1_at	0.00104811	2.65247	Up	282
PtpAffx.54705.1.S1_at	0.00254003	2.64293	Up	283
Ptp.2326.1.S1_s_at	0.00131181	2.63575	Up	284
PtpAffx.1210.1.S1_x_at	2.0922e-06	2.63476	Up	285
PtpAffx.63940.1.S1_s_at	0.0015942	2.62831	Up	286
PtpAffx.57339.1.A1_at	0.000669786	2.62727	Up	287
PtpAffx.205797.1.S1_at	0.000384474	2.62567	Up	288
PtpAffx.209290.1.S1_at	0.00016698	2.61404	Up	289
PtpAffx.133729.1.A1_s_at	0.00321568	2.61394	Up	290
PtpAffx.210066.1.S1_at	5.89886e-06	2.61126	Up	291
PtpAffx.149473.1.S1_at	0.00111628	2.60689	Up	292
PtpAffx.1071.1.A1_s_at	4.97305e-05	2.60684	Up	293
Ptp.2903.1.A1_s_at	0.00208267	2.60109	Up	294
PtpAffx.60031.1.S1_at	9.30653e-05	2.59845	Up	295
PtpAffx.105119.1.S1_at	0.000330912	2.59674	Up	296
PtpAffx.78723.1.S1_at	0.000149595	2.59148	Up	297
PtpAffx.224379.1.S1_s_at	0.00253596	2.58973	Up	298
PtpAffx.18249.1.A1_a_at	0.00282359	2.58688	Up	299
PtpAffx.160247.1.A1_at	0.000571957	2.58368	Up	300
PtpAffx.102490.1.S1_at	0.000240635	2.58133	Up	301
PtpAffx.249.517.S1_at	0.000272437	2.58033	Up	302
PtpAffx.98470.1.S1_s_at	0.00271703	2.57901	Up	303
PtpAffx.105423.1.S1_s_at	0.000202001	2.57612	Up	304
PtpAffx.68859.1.A1_at	0.00232036	2.57587	Up	305
PtpAffx.204552.1.S1_at	0.00148493	2.57505	Up	306
PtpAffx.50956.1.A1_at	0.000123788	2.57468	Up	307
PtpAffx.37028.1.A1_s_at	4.22004e-05	2.57312	Up	308
PtpAffx.221124.1.S1_at	0.000445286	2.56937	Up	309
PtpAffx.18200.1.A1_a_at	7.09216e-05	2.56862	Up	310
PtpAffx.51120.1.S1_at	7.60339e-09	2.56107	Up	311
PtpAffx.98207.1.S1_at	0.000168855	2.55939	Up	312
PtpAffx.132606.1.S1_at	4.20769e-06	2.55358	Up	313
Ptp.7644.1.S1_s_at	0.00060859	2.54834	Up	314
PtpAffx.69331.1.A1_at	4.91932e-07	2.54613	Up	315
PtpAffx.117056.1.S1_s_at	0.000901567	2.5438	Up	316
PtpAffx.1592.1.S1_at	0.000272	2.53882	Up	317
Ptp.1259.1.S1_s_at	3.56085e-05	2.53833	Up	318
Ptp.3894.1.S1_s_at	0.00126415	2.5343	Up	319
Ptp.5133.1.S1_s_at	0.000572059	2.53363	Up	320
PtpAffx.207251.1.S1_at	1.23257e-06	2.53268	Up	321
PtpAffx.217860.1.S1_s_at	0.000190266	2.531	Up	322
Ptp.7457.1.S1_at	0.00128223	2.52986	Up	323
PtpAffx.24378.2.S1_at	0.000195949	2.52943	Up	324
PtpAffx.208751.1.S1_at	0.00131055	2.52546	Up	325
PtpAffx.653.22.S1_at	0.000148583	2.51669	Up	326
PtpAffx.47143.1.S1_at	4.33799e-05	2.51611	Up	327
PtpAffx.17690.1.S1_a_at	0.000122728	2.51451	Up	328
PtpAffx.19078.1.S1_at	5.32822e-05	2.5128	Up	329
PtpAffx.209243.1.S1_at	0.000886726	2.51265	Up	330
PtpAffx.42186.1.A1_at	0.000793868	2.49941	Up	331
PtpAffx.149662.1.A1_at	0.000369596	2.49621	Up	332
PtpAffx.151801.1.A1_at	1.72279e-06	2.49153	Up	333
Ptp.3908.1.S1_at	0.000524573	2.48158	Up	334
Ptp.3277.1.S1_s_at	0.000662592	2.46533	Up	335
PtpAffx.108074.1.A1_at	0.000168874	2.4651	Up	336
PtpAffx.69294.1.A1_at	0.00170992	2.46309	Up	337
PtpAffx.210211.1.S1_at	0.000193034	2.45465	Up	338
PtpAffx.6229.2.S1_at	0.00348014	2.4531	Up	339
PtpAffx.29362.1.A1_at	0.00151352	2.45209	Up	340
Ptp.7732.1.S1_at	4.3413e-05	2.44717	Up	341
PtpAffx.212107.1.S1_at	0.000429638	2.44685	Up	342
Ptp.6110.1.S1_at	0.000380736	2.44618	Up	343
PtpAffx.21139.1.S1_at	0.00215904	2.44603	Up	344
PtpAffx.155905.1.S1_at	0.003302	2.44458	Up	345
PtpAffx.118187.1.A1_s_at	0.000318245	2.44405	Up	346
PtpAffx.72800.1.S1_at	0.00136305	2.44318	Up	347
PtpAffx.42091.2.S1_at	0.000495158	2.44228	Up	348
PtpAffx.49472.1.S1_at	0.000382113	2.44201	Up	349
Ptp.2439.1.S1_at	0.00154346	2.43506	Up	350
Ptp.3399.1.S1_at	0.000226953	2.4342	Up	351
PtpAffx.95782.1.A1_at	0.00118396	2.43085	Up	352
PtpAffx.210875.1.S1_at	0.000215124	2.42749	Up	353
PtpAffx.118187.1.A1_a_at	0.000231448	2.42684	Up	354
PtpAffx.99728.1.A1_at	0.000141712	2.42555	Up	355
PtpAffx.219698.1.S1_at	2.97122e-05	2.42309	Up	356
PtpAffx.212815.1.S1_at	0.000201202	2.42284	Up	357
PtpAffx.209852.1.S1_at	3.12157e-05	2.41863	Up	358
PtpAffx.202936.1.S1_x_at	2.38894e-05	2.41841	Up	359
Ptp.2686.1.S1_s_at	0.00026824	2.41777	Up	360
Ptp.6262.1.S1_at	6.78876e-05	2.41641	Up	361
Ptp.3960.1.S1_at	0.00021821	2.41533	Up	362
PtpAffx.84967.1.A1_at	4.8323e-05	2.40594	Up	363
PtpAffx.221134.1.S1_at	4.35262e-05	2.40043	Up	364
PtpAffx.71022.1.S1_at	0.00280521	2.39595	Up	365
PtpAffx.10892.3.S1_a_at	2.90156e-05	2.39499	Up	366
PtpAffx.207724.1.S1_at	0.000858106	2.39195	Up	367
Ptp.4998.1.S1_s_at	0.000131972	2.38536	Up	368
PtpAffx.203790.1.S1_at	0.000309172	2.38514	Up	369
PtpAffx.201744.1.S1_at	1.92054e-07	2.38263	Up	370
PtpAffx.2656.1.A1_at	0.00135654	2.38231	Up	371
PtpAffx.211764.1.S1_at	3.25648e-06	2.3803	Up	372
Ptp.858.1.S1_at	1.58262e-08	2.37801	Up	373
Ptp.1366.3.S1_at	0.00146746	2.37462	Up	374
Ptp.7067.1.S1_at	2.15348e-05	2.36946	Up	375
Ptp.7607.1.S1_s_at	3.41941e-06	2.36626	Up	376
Ptp.5023.1.S1_s_at	0.00259853	2.35884	Up	377
PtpAffx.207790.1.S1_at	0.000616293	2.35846	Up	378
PtpAffx.130267.1.S1_at	0.0017462	2.35632	Up	379
PtpAffx.7681.4.S1_at	1.57309e-06	2.3547	Up	380
Ptp.5049.2.S1_s_at	0.00014625	2.34901	Up	381
PtpAffx.91785.1.S1_at	0.00161946	2.34793	Up	382
Ptp.7949.1.S1_at	6.61537e-06	2.34546	Up	383
PtpAffx.210053.1.S1_at	0.000526272	2.34244	Up	384
PtpAffx.32992.1.S1_at	0.000900593	2.3423	Up	385
Ptp.2660.1.A1_at	0.000533226	2.34034	Up	386
Ptp.858.1.S1_x_at	7.0236e-09	2.33958	Up	387
Ptp.4683.1.S1_x_at	2.2306e-05	2.33871	Up	388
PtpAffx.125941.1.A1_at	2.68124e-05	2.3384	Up	389
Ptp.4476.3.S1_at	0.00188617	2.33483	Up	390
PtpAffx.4101.1.A1_s_at	0.000482142	2.3342	Up	391
PtpAffx.209861.1.S1_at	0.000158652	2.33154	Up	392
PtpAffx.215007.1.S1_s_at	0.00301283	2.32971	Up	393
Ptp.4476.1.S1_a_at	8.64362e-05	2.3268	Up	394
PtpAffx.20115.1.S1_at	7.44964e-05	2.32639	Up	395
PtpAffx.209941.1.S1_x_at	0.00114984	2.32604	Up	396
PtpAffx.214386.1.S1_at	0.00217753	2.32438	Up	397
PtpAffx.27927.1.S1_s_at	0.000124635	2.32145	Up	398
PtpAffx.42091.2.S1_a_at	0.00153016	2.32076	Up	399
PtpAffx.68529.1.S1_at	0.00200436	2.31946	Up	400
PtpAffx.26534.1.S1_at	1.36295e-05	2.31609	Up	401
PtpAffx.158527.1.S1_at	6.46486e-05	2.31474	Up	402
PtpAffx.200802.1.S1_at	3.14159e-06	2.31446	Up	403
Ptp.4476.3.S1_a_at	0.000219027	2.31224	Up	404
PtpAffx.141856.1.S1_at	5.86804e-05	2.31054	Up	405
PtpAffx.2288.2.A1_s_at	2.1328e-06	2.30783	Up	406
PtpAffx.210519.1.S1_at	0.00164021	2.3077	Up	407
PtpAffx.106733.1.A1_at	0.000174312	2.30342	Up	408
PtpAffx.16359.1.A1_at	0.0032672	2.30295	Up	409
PtpAffx.12595.1.A1_s_at	0.000280299	2.30036	Up	410
PtpAffx.12184.1.S1_a_at	0.00081306	2.29148	Up	411
Ptp.987.1.S1_at	7.81012e-05	2.2908	Up	412
PtpAffx.117893.1.S1_at	5.70584e-06	2.28708	Up	413
PtpAffx.224399.1.S1_at	0.00191094	2.28373	Up	414
PtpAffx.11824.1.A1_at	5.97488e-06	2.27608	Up	415
Ptp.4455.1.S1_s_at	6.34178e-06	2.2743	Up	416
PtpAffx.215660.1.S1_s_at	0.000235231	2.26761	Up	417
PtpAffx.1071.1.A1_x_at	4.87489e-05	2.26458	Up	418
PtpAffx.76877.1.S1_at	0.00154529	2.26318	Up	419
PtpAffx.156793.1.A1_a_at	0.00033035	2.25821	Up	420
PtpAffx.204701.1.S1_at	0.00351142	2.25517	Up	421
PtpAffx.100271.1.S1_at	0.00241579	2.25263	Up	422
PtpAffx.210779.1.S1_at	0.000673155	2.25259	Up	423
PtpAffx.17213.1.S1_at	0.00074827	2.25053	Up	424
PtpAffx.209941.1.S1_at	0.00225526	2.24842	Up	425
PtpAffx.2352.1.A1_at	7.22753e-05	2.24801	Up	426
PtpAffx.50725.1.A1_at	0.00219245	2.24679	Up	427
PtpAffx.150333.1.S1_s_at	6.42367e-05	2.24641	Up	428
PtpAffx.121097.1.A1_at	0.000950474	2.24366	Up	429
Ptp.2556.1.S1_s_at	0.000636175	2.24363	Up	430
PtpAffx.158009.1.A1_a_at	0.000139988	2.24361	Up	431
PtpAffx.35239.2.S1_a_at	0.000973012	2.24151	Up	432
PtpAffx.207031.1.S1_s_at	0.00338528	2.23612	Up	433
PtpAffx.19027.1.S1_a_at	2.89255e-06	2.23328	Up	434
PtpAffx.209432.1.S1_at	0.00196768	2.22914	Up	435
PtpAffx.16134.1.S1_at	5.58782e-05	2.22816	Up	436
PtpAffx.30904.1.A1_at	0.000972444	2.22761	Up	437
PtpAffx.152340.1.S1_s_at	0.000211113	2.22659	Up	438
PtpAffx.249.377.A1_at	0.000731751	2.22189	Up	439
PtpAffx.61196.1.S1_at	0.000254574	2.22134	Up	440
PtpAffx.37406.1.S1_at	0.000269406	2.21535	Up	441
PtpAffx.224314.1.S1_at	0.000779091	2.21498	Up	442
Ptp.7781.1.S1_at	5.72269e-05	2.21044	Up	443
PtpAffx.214065.1.S1_at	0.00191826	2.20865	Up	444
PtpAffx.81816.1.S1_at	0.00209664	2.2019	Up	445
PtpAffx.249.772.S1_a_at	3.96643e-06	2.19871	Up	446
PtpAffx.152186.1.S1_at	0.000704731	2.19399	Up	447
PtpAffx.203218.1.S1_x_at	0.000241252	2.19185	Up	448
Ptp.4984.1.S1_s_at	0.000299766	2.19109	Up	449
PtpAffx.7852.1.A1_at	7.63308e-05	2.18807	Up	450
PtpAffx.18756.1.S1_a_at	3.15742e-05	2.18697	Up	451
PtpAffx.145202.1.A1_at	0.000275891	2.18658	Up	452
PtpAffx.13787.1.S1_at	0.000816002	2.18532	Up	453
PtpAffx.22516.3.A1_at	3.96255e-05	2.18188	Up	454
PtpAffx.29136.1.S1_at	0.00120608	2.17679	Up	455
PtpAffx.5701.1.A1_at	0.00238381	2.17549	Up	456
PtpAffx.204887.1.S1_at	0.00205141	2.17311	Up	457
PtpAffx.63404.1.A1_at	0.000162748	2.17306	Up	458
PtpAffx.80953.1.A1_at	0.00143439	2.17244	Up	459
PtpAffx.75758.2.A1_s_at	9.56262e-05	2.17061	Up	460
PtpAffx.9976.3.A1_at	0.000795468	2.17011	Up	461
PtpAffx.90168.1.S1_at	0.000236622	2.16728	Up	462
PtpAffx.210053.1.S1_x_at	8.93588e-06	2.16724	Up	463
PtpAffx.210514.1.S1_at	0.000503162	2.1661	Up	464
PtpAffx.125536.1.S1_at	1.89454e-05	2.15887	Up	465
PtpAffx.211337.1.S1_at	0.000314986	2.15817	Up	466
PtpAffx.65710.1.S1_s_at	0.00339167	2.15307	Up	467
PtpAffx.56200.1.A1_at	7.45149e-05	2.14844	Up	468
PtpAffx.77666.1.S1_at	6.13123e-05	2.14804	Up	469
PtpAffx.11690.3.A1_a_at	0.000488866	2.14501	Up	470
Ptp.3885.2.S1_at	0.000240001	2.14157	Up	471
PtpAffx.123151.1.A1_at	5.59074e-05	2.1401	Up	472
PtpAffx.73050.1.S1_s_at	0.000226105	2.13761	Up	473
PtpAffx.209941.1.S1_s_at	0.00270187	2.13731	Up	474
Ptp.5141.1.A1_at	0.000456564	2.13635	Up	475
Ptp.3947.1.S1_s_at	0.000771141	2.13247	Up	476
PtpAffx.208173.1.S1_x_at	0.000175502	2.12772	Up	477
PtpAffx.204308.1.S1_at	0.000161896	2.12516	Up	478
PtpAffx.126410.1.S1_s_at	0.00125972	2.12061	Up	479
PtpAffx.54389.3.S1_a_at	1.48123e-05	2.11863	Up	480
PtpAffx.35386.1.S1_at	0.000375925	2.11808	Up	481
PtpAffx.207726.1.S1_at	0.00292051	2.11747	Up	482
PtpAffx.88546.1.S1_s_at	0.000217624	2.11645	Up	483
PtpAffx.249.739.A1_at	0.000103843	2.11437	Up	484
PtpAffx.212146.1.S1_at	0.00112904	2.11332	Up	485
PtpAffx.5108.1.A1_s_at	0.000394086	2.11058	Up	486
PtpAffx.212915.1.S1_at	0.00109844	2.11026	Up	487
PtpAffx.209296.1.S1_at	0.00158692	2.10896	Up	488
PtpAffx.102223.1.A1_at	0.00263524	2.10565	Up	489
PtpAffx.7681.1.A1_s_at	2.44465e-05	2.10426	Up	490
PtpAffx.204875.1.S1_s_at	2.18037e-06	2.10144	Up	491
PtpAffx.208629.1.S1_at	0.00300203	2.09949	Up	492
PtpAffx.150574.1.S1_at	0.00156385	2.09389	Up	493
PtpAffx.249.310.S1_at	6.03026e-05	2.09128	Up	494
PtpAffx.5989.1.S1_s_at	7.03576e-07	2.09103	Up	495
PtpAffx.145502.1.S1_at	4.00045e-05	2.09061	Up	496
PtpAffx.20549.1.S1_at	0.00034693	2.08669	Up	497
PtpAffx.69188.2.A1_s_at	0.00146929	2.08638	Up	498
PtpAffx.65996.1.S1_at	4.63101e-05	2.08339	Up	499
PtpAffx.50897.1.S1_at	4.84878e-05	2.08327	Up	500
PtpAffx.34656.1.S1_at	6.10769e-05	2.08174	Up	501
PtpAffx.51915.1.S1_at	0.000225692	2.07772	Up	502
Ptp.5128.1.S1_at	8.73444e-07	2.07554	Up	503
Ptp.3259.2.S1_a_at	0.000201764	2.07413	Up	504
PtpAffx.210886.1.S1_s_at	1.61319e-05	2.07233	Up	505
PtpAffx.113969.1.A1_at	0.000871692	2.07192	Up	506
PtpAffx.41255.2.S1_at	0.000588207	2.07048	Up	507
Ptp.5264.1.S1_s_at	1.27536e-05	2.06982	Up	508
PtpAffx.66734.1.S1_at	0.000274525	2.06882	Up	509
PtpAffx.59548.1.S1_at	0.000119739	2.0659	Up	510
PtpAffx.71444.1.A1_at	0.00274863	2.06531	Up	511
PtpAffx.5358.1.S1_at	5.91757e-05	2.06079	Up	512
PtpAffx.145341.1.A1_at	0.00280839	2.06043	Up	513
PtpAffx.208289.1.S1_at	0.000139792	2.05703	Up	514
PtpAffx.222728.1.S1_at	0.00144306	2.05555	Up	515
PtpAffx.31375.2.A1_s_at	5.01182e-05	2.05521	Up	516
PtpAffx.48519.1.A1_at	0.00067123	2.05434	Up	517
PtpAffx.69909.1.A1_at	1.38056e-05	2.05026	Up	518
PtpAffx.219981.1.S1_at	3.56969e-05	2.04867	Up	519
PtpAffx.211432.1.S1_at	0.00074555	2.04713	Up	520
PtpAffx.92366.1.S1_at	0.000247546	2.04686	Up	521
PtpAffx.43219.1.S1_at	3.23357e-06	2.0436	Up	522
PtpAffx.102470.1.S1_at	0.000107417	2.03956	Up	523
PtpAffx.208129.1.S1_at	0.000165048	2.03733	Up	524
PtpAffx.64825.1.S1_at	6.91075e-05	2.03434	Up	525
PtpAffx.103965.1.S1_at	0.000405255	2.03373	Up	526
Ptp.6719.1.S1_at	0.0014241	2.03181	Up	527
PtpAffx.28425.1.S1_at	7.03946e-05	2.0295	Up	528
PtpAffx.150396.1.S1_at	5.84254e-05	2.02857	Up	529
PtpAffx.9312.2.A1_at	0.000155543	2.02752	Up	530
PtpAffx.223273.1.S1_x_at	7.96717e-06	2.0272	Up	531
PtpAffx.1601.4.A1_s_at	4.71003e-05	2.02359	Up	532
Ptp.1199.1.S1_at	0.000238042	2.01889	Up	533
PtpAffx.53720.1.S1_at	0.00317404	2.01692	Up	534
PtpAffx.77522.1.S1_at	0.000189274	2.01688	Up	535
PtpAffx.140955.1.A1_at	4.46386e-06	2.014	Up	536
PtpAffx.89823.2.A1_a_at	0.000282929	2.01389	Up	537
PtpAffx.64674.1.S1_s_at	0.000181362	2.0136	Up	538
PtpAffx.208983.1.S1_s_at	0.000268384	2.01214	Up	539
PtpAffx.10892.2.S1_a_at	4.21255e-06	2.0108	Up	540
PtpAffx.70645.1.S1_at	0.0026368	2.01061	Up	541
PtpAffx.156340.1.S1_at	3.14822e-05	2.00907	Up	542
PtpAffx.10684.1.S1_s_at	5.3158e-06	2.00499	Up	543
Ptp.860.1.S1_s_at	0.000109945	2.00489	Up	544
PtpAffx.222222.1.S1_at	0.00246148	2.00248	Up	545
PtpAffx.2662.1.A1_at	7.24534e-06	1.99875	Up	546
PtpAffx.39050.2.S1_at	0.000211377	1.99419	Up	547
Ptp.1151.1.S1_a_at	0.00100114	1.98948	Up	548
PtpAffx.209997.1.S1_s_at	0.000988895	1.98842	Up	549
PtpAffx.210001.1.S1_at	0.00130302	1.98426	Up	550
PtpAffx.119413.1.A1_at	0.000286484	1.98313	Up	551
PtpAffx.161461.1.S1_at	0.000295369	1.98029	Up	552
PtpAffx.54389.2.S1_a_at	0.000252622	1.97962	Up	553
PtpAffx.203218.1.S1_at	5.18375e-05	1.97867	Up	554
PtpAffx.35239.1.S1_at	0.000486027	1.97829	Up	555
PtpAffx.212776.1.S1_at	0.000225636	1.97809	Up	556
PtpAffx.95244.1.A1_at	0.000465587	1.97659	Up	557
PtpAffx.26369.2.S1_s_at	1.18476e-05	1.96501	Up	558
Ptp.3211.1.S1_at	6.24508e-06	1.96474	Up	559
Ptp.696.1.A1_at	0.000212448	1.96198	Up	560
PtpAffx.204786.1.S1_at	0.00316171	1.96129	Up	561
Ptp.6952.1.S1_at	0.000437335	1.96103	Up	562
PtpAffx.203591.1.S1_s_at	0.000858378	1.95904	Up	563
PtpAffx.92099.1.A1_s_at	7.34866e-06	1.95624	Up	564
PtpAffx.112242.1.S1_s_at	0.00153094	1.95304	Up	565
PtpAffx.3461.2.S1_at	0.000102553	1.95244	Up	566
PtpAffx.22198.1.S1_at	0.000611831	1.94893	Up	567
PtpAffx.12745.1.A1_at	3.36329e-05	1.94885	Up	568
PtpAffx.70419.1.A1_at	0.000661171	1.94869	Up	569
PtpAffx.26497.1.S1_at	0.000463553	1.94655	Up	570
PtpAffx.17025.1.S1_s_at	0.000884713	1.94361	Up	571
PtpAffx.84646.1.S1_at	0.000453564	1.9377	Up	572
PtpAffx.204286.1.S1_at	0.000606052	1.9356	Up	573
PtpAffx.139725.1.S1_s_at	0.00121249	1.9356	Up	574
Ptp.1584.1.S1_x_at	0.00292724	1.93205	Up	575
PtpAffx.208897.1.S1_s_at	2.91628e-05	1.928	Up	576
PtpAffx.221124.1.S1_s_at	0.00117057	1.92493	Up	577
PtpAffx.5149.2.S1_a_at	0.000183998	1.92338	Up	578
PtpAffx.224155.1.S1_at	0.00212895	1.92316	Up	579
PtpAffx.220884.1.S1_at	0.00150554	1.91953	Up	580
PtpAffx.208122.1.S1_at	2.52512e-05	1.91821	Up	581
PtpAffx.10247.2.S1_at	0.000634723	1.91814	Up	582
Ptp.587.1.A1_s_at	0.00328339	1.91656	Up	583
PtpAffx.210606.1.S1_at	4.12924e-05	1.91607	Up	584
PtpAffx.6206.1.A1_at	0.00260497	1.91347	Up	585
PtpAffx.138656.1.A1_at	0.000736095	1.91156	Up	586
PtpAffx.1431.2.S1_at	0.00126533	1.91022	Up	587
PtpAffx.5989.2.S1_s_at	3.81882e-05	1.90678	Up	588
Ptp.5492.3.S1_at	0.000309939	1.90673	Up	589
PtpAffx.4403.3.S1_a_at	2.18247e-05	1.90401	Up	590
PtpAffx.5154.1.A1_s_at	0.000482828	1.90158	Up	591
PtpAffx.18657.1.S1_at	0.000354867	1.90044	Up	592
PtpAffx.135961.2.A1_at	0.000589361	1.89981	Up	593
PtpAffx.145643.1.S1_at	0.00118555	1.89572	Up	594
PtpAffx.7681.3.A1_x_at	1.0682e-05	1.89503	Up	595
PtpAffx.225284.1.S1_s_at	0.00285181	1.89477	Up	596
PtpAffx.157223.1.S1_at	0.00108313	1.8936	Up	597
PtpAffx.141359.1.S1_s_at	0.000200851	1.89322	Up	598
Ptp.4662.1.S1_s_at	6.0393e-05	1.89125	Up	599
PtpAffx.48344.1.S1_a_at	0.00130808	1.89121	Up	600
PtpAffx.223273.1.S1_at	2.78816e-05	1.89076	Up	601
PtpAffx.4403.5.A1_a_at	0.0001789	1.89046	Up	602
PtpAffx.149323.1.S1_at	0.000269392	1.88778	Up	603
Ptp.5186.1.S1_at	0.000354813	1.88775	Up	604
PtpAffx.41177.1.S1_s_at	0.00293819	1.88739	Up	605
PtpAffx.41647.2.S1_a_at	0.000795105	1.8833	Up	606
PtpAffx.5950.1.S1_s_at	0.000149774	1.8823	Up	607
PtpAffx.24507.1.A1_at	0.000294575	1.87664	Up	608
Ptp.7275.1.S1_s_at	0.00295033	1.87579	Up	609
PtpAffx.203268.1.S1_at	0.00160306	1.87552	Up	610
PtpAffx.225201.1.S1_at	0.00056335	1.87161	Up	611
PtpAffx.29592.1.S1_at	1.24995e-06	1.86866	Up	612
PtpAffx.3203.1.A1_s_at	0.000637593	1.86795	Up	613
PtpAffx.224376.1.S1_s_at	9.91739e-05	1.86719	Up	614
PtpAffx.249.107.A1_x_at	0.00169278	1.86447	Up	615
PtpAffx.3546.1.A1_at	0.000915649	1.86308	Up	616
PtpAffx.111335.1.S1_s_at	4.85878e-05	1.86041	Up	617
PtpAffx.1273.1.S1_at	0.000902168	1.85636	Up	618
PtpAffx.212912.1.S1_s_at	5.39392e-05	1.85499	Up	619
PtpAffx.976.1.A1_at	0.000175079	1.85411	Up	620
PtpAffx.8996.1.S1_at	0.000452606	1.84965	Up	621
PtpAffx.202000.1.S1_at	1.85292e-05	1.8481	Up	622
PtpAffx.16658.1.A1_at	0.00255314	1.84587	Up	623
PtpAffx.57249.1.A1_at	9.06298e-06	1.8456	Up	624
PtpAffx.5950.1.S1_at	0.0003301	1.84253	Up	625
PtpAffx.8616.1.A1_at	7.18945e-06	1.84238	Up	626
PtpAffx.32281.1.A1_at	0.000202853	1.84189	Up	627
PtpAffx.51053.1.A1_at	0.000316493	1.84098	Up	628
PtpAffx.5280.1.S1_at	7.51045e-06	1.84091	Up	629
PtpAffx.141124.2.S1_s_at	0.000933037	1.84063	Up	630
PtpAffx.115333.1.A1_s_at	0.00173759	1.83925	Up	631
Ptp.1239.2.S1_at	0.00205307	1.83783	Up	632
PtpAffx.205300.1.S1_at	0.00041582	1.83734	Up	633
PtpAffx.44933.1.A1_at	8.33651e-05	1.83706	Up	634
PtpAffx.47744.1.S1_at	0.0016029	1.83634	Up	635
PtpAffx.1501.2.S1_at	0.000367299	1.83611	Up	636
Ptp.119.1.S1_at	0.00165612	1.83494	Up	637
Ptp.5992.1.S1_at	0.000105728	1.83439	Up	638
PtpAffx.152030.1.S1_s_at	0.00140702	1.83019	Up	639
PtpAffx.222674.1.S1_x_at	0.00130311	1.8288	Up	640
PtpAffx.83466.1.A1_at	0.000422369	1.82818	Up	641
PtpAffx.208111.1.S1_at	0.000952717	1.82673	Up	642
Ptp.2860.1.A1_at	0.00152054	1.82502	Up	643
PtpAffx.81718.1.A1_at	0.000529618	1.82448	Up	644
PtpAffx.210717.1.S1_at	0.000217775	1.82235	Up	645
PtpAffx.81157.1.S1_at	4.29651e-06	1.81929	Up	646
PtpAffx.30264.1.S1_at	0.00157032	1.81407	Up	647
PtpAffx.50057.1.S1_at	0.00347491	1.81141	Up	648
Ptp.3784.2.S1_at	0.000254793	1.80568	Up	649
PtpAffx.201966.1.S1_at	0.000881642	1.80406	Up	650
PtpAffx.42091.1.A1_at	0.00168899	1.80329	Up	651
PtpAffx.7270.1.S1_at	0.00139724	1.80296	Up	652
Ptp.6264.1.S1_s_at	0.00276535	1.80136	Up	653
PtpAffx.204585.1.S1_at	0.000190679	1.79943	Up	654
Ptp.5231.1.S1_at	0.000573324	1.79575	Up	655
PtpAffx.83990.1.S1_at	5.16739e-05	1.79373	Up	656
Ptp.5401.1.S1_at	0.000617194	1.79319	Up	657
PtpAffx.26289.1.A1_at	0.00296305	1.7887	Up	658
PtpAffx.202025.1.S1_at	4.51272e-06	1.78568	Up	659
PtpAffx.212890.1.S1_at	4.06633e-05	1.78192	Up	660
PtpAffx.203546.1.S1_at	0.000435071	1.78152	Up	661
PtpAffx.210886.1.S1_at	1.34339e-05	1.78032	Up	662
PtpAffx.55925.1.S1_at	2.88204e-06	1.77876	Up	663
PtpAffx.18198.1.S1_at	0.000191069	1.77762	Up	664
Ptp.3881.1.S1_a_at	0.00258878	1.77748	Up	665
Ptp.3476.1.S1_s_at	4.65517e-05	1.77561	Up	666
PtpAffx.2275.1.S1_s_at	3.88585e-05	1.77063	Up	667
PtpAffx.208173.1.S1_at	0.000476469	1.76954	Up	668
PtpAffx.140124.1.A1_at	5.51109e-05	1.76919	Up	669
PtpAffx.40097.1.S1_at	6.83826e-05	1.76879	Up	670
PtpAffx.206294.1.S1_at	0.0027947	1.76746	Up	671
PtpAffx.214786.1.S1_at	0.000712675	1.76706	Up	672
PtpAffx.20320.1.A1_s_at	0.000543718	1.76394	Up	673
PtpAffx.14710.1.A1_a_at	6.24573e-06	1.75881	Up	674
PtpAffx.213663.1.S1_at	0.00288782	1.75742	Up	675
PtpAffx.207555.1.S1_at	0.000783265	1.75714	Up	676
PtpAffx.4403.4.A1_a_at	0.00179457	1.75649	Up	677
PtpAffx.54796.1.S1_at	0.000314574	1.75059	Up	678
PtpAffx.80080.1.S1_at	0.00225543	1.74927	Up	679
PtpAffx.158518.1.S1_a_at	0.000495566	1.74863	Up	680
PtpAffx.98826.1.S1_s_at	0.000568087	1.74756	Up	681
PtpAffx.206712.1.S1_at	3.94805e-05	1.74498	Up	682
Ptp.1006.1.A1_at	1.47813e-05	1.74463	Up	683
Ptp.1091.1.A1_at	0.00121047	1.74345	Up	684
PtpAffx.78493.1.S1_s_at	0.000105058	1.74204	Up	685
PtpAffx.16306.1.S1_at	0.00227551	1.73846	Up	686
PtpAffx.205630.1.S1_at	0.000485882	1.73758	Up	687
PtpAffx.208210.1.S1_x_at	0.000713209	1.73134	Up	688
PtpAffx.494.1.S1_at	0.000629577	1.73113	Up	689
Ptp.3386.1.S1_s_at	0.00140418	1.73096	Up	690
PtpAffx.49873.1.A1_at	0.0013909	1.72768	Up	691
PtpAffx.220226.1.S1_at	0.000732132	1.72705	Up	692
PtpAffx.133642.1.A1_at	6.09043e-05	1.72534	Up	693
PtpAffx.14623.2.A1_at	0.000241488	1.72517	Up	694
Ptp.1572.1.A1_at	5.4091e-05	1.72415	Up	695
PtpAffx.653.22.S1_s_at	0.000670549	1.7232	Up	696
PtpAffx.202003.1.S1_at	0.000347417	1.72228	Up	697
PtpAffx.92682.1.S1_at	0.000154842	1.71379	Up	698
PtpAffx.92099.1.A1_at	5.22358e-06	1.70805	Up	699
Ptp.5112.2.S1_a_at	0.000965172	1.70771	Up	700
PtpAffx.3645.1.S1_at	0.000865463	1.70696	Up	701
PtpAffx.12263.2.S1_at	4.69394e-05	1.70373	Up	702
PtpAffx.41647.1.S1_x_at	0.000555436	1.70231	Up	703
PtpAffx.108986.1.S1_at	0.000343101	1.69975	Up	704
PtpAffx.211301.1.S1_s_at	1.00281e-05	1.6992	Up	705
PtpAffx.39424.1.S1_at	7.94368e-05	1.69904	Up	706
PtpAffx.133379.1.A1_at	0.000128291	1.69877	Up	707
PtpAffx.66598.1.S1_at	0.0003658	1.69719	Up	708
PtpAffx.5838.1.A1_at	0.000165432	1.69238	Up	709
PtpAffx.203680.1.S1_at	5.375e-05	1.6922	Up	710
PtpAffx.90356.2.A1_a_at	0.000160597	1.69204	Up	711
Ptp.8056.1.S1_at	0.000144688	1.68899	Up	712
PtpAffx.149678.1.A1_at	0.000772331	1.6878	Up	713
Ptp.1419.2.S1_s_at	0.00344162	1.687	Up	714
PtpAffx.42238.1.A1_s_at	0.000373037	1.68686	Up	715
PtpAffx.200742.1.S1_at	0.00322184	1.68423	Up	716
PtpAffx.151850.1.A1_at	0.00179918	1.68401	Up	717
PtpAffx.4365.2.A1_s_at	4.35422e-05	1.68311	Up	718
PtpAffx.207437.1.S1_at	1.80807e-05	1.68289	Up	719
PtpAffx.40103.1.A1_s_at	0.00170609	1.68161	Up	720
PtpAffx.212137.1.S1_at	0.00196602	1.67475	Up	721
PtpAffx.206070.1.S1_at	2.82495e-05	1.67336	Up	722
PtpAffx.31555.1.A1_at	0.00103675	1.66929	Up	723
PtpAffx.122897.1.A1_at	8.39827e-05	1.66728	Up	724
PtpAffx.4403.2.S1_at	0.000221735	1.667	Up	725
Ptp.369.1.S1_at	0.00175267	1.66381	Up	726
PtpAffx.217822.1.S1_at	0.00068054	1.66278	Up	727
PtpAffx.1286.1.S1_s_at	0.00183017	1.66191	Up	728
Ptp.1869.2.S1_s_at	0.00231168	1.6585	Up	729
PtpAffx.41647.1.S1_a_at	6.06783e-05	1.65652	Up	730
PtpAffx.60708.1.S1_at	0.00138033	1.65645	Up	731
PtpAffx.95918.1.A1_s_at	0.00250026	1.65529	Up	732
PtpAffx.145393.2.A1_at	0.000553502	1.65525	Up	733
PtpAffx.120914.1.A1_at	0.00014301	1.65436	Up	734
PtpAffx.29192.1.A1_s_at	0.00283707	1.65395	Up	735
PtpAffx.221361.1.S1_s_at	0.000538743	1.65121	Up	736
Ptp.2780.1.S1_s_at	0.00214475	1.64946	Up	737
PtpAffx.28832.1.S1_at	0.000303593	1.64934	Up	738
PtpAffx.94756.1.S1_at	0.000392101	1.64342	Up	739
Ptp.4649.1.S1_s_at	0.00277092	1.64266	Up	740
PtpAffx.219735.1.S1_at	0.00327895	1.64198	Up	741
PtpAffx.18461.1.A1_s_at	0.000238829	1.64172	Up	742
PtpAffx.10330.2.S1_a_at	0.000248353	1.64139	Up	743
PtpAffx.34228.1.S1_at	0.00256141	1.64055	Up	744
PtpAffx.216800.1.S1_at	0.00334357	1.63885	Up	745
PtpAffx.103022.1.S1_at	0.000967757	1.63687	Up	746
PtpAffx.7876.1.A1_at	0.00249256	1.63568	Up	747
Ptp.1087.1.A1_at	0.00286951	1.63445	Up	748
PtpAffx.120072.1.S1_at	0.00181828	1.6334	Up	749
PtpAffx.216918.1.S1_at	0.00104697	1.6293	Up	750
PtpAffx.140839.1.A1_at	0.00295723	1.6273	Up	751
Ptp.8056.1.S1_s_at	5.78354e-05	1.62681	Up	752
PtpAffx.207756.1.S1_at	0.000230906	1.62448	Up	753
PtpAffx.143576.1.S1_s_at	0.00198807	1.62389	Up	754
PtpAffx.505.1.A1_at	0.00346338	1.62291	Up	755
PtpAffx.130982.1.S1_s_at	0.00138306	1.61941	Up	756
PtpAffx.207596.1.S1_at	0.00319375	1.6191	Up	757
Ptp.3525.1.S1_s_at	3.77799e-05	1.61807	Up	758
Ptp.4061.1.S1_at	0.000162854	1.61772	Up	759
Ptp.3394.1.S1_at	0.00196176	1.61673	Up	760
PtpAffx.128286.1.A1_a_at	0.000388458	1.61519	Up	761
PtpAffx.209605.1.S1_at	0.00218225	1.61265	Up	762
PtpAffx.158580.1.S1_at	0.00110567	1.61187	Up	763
PtpAffx.219527.1.S1_at	0.00348392	1.60888	Up	764
Ptp.3728.1.S1_s_at	0.00317245	1.60566	Up	765
PtpAffx.206782.1.S1_at	0.000343144	1.60562	Up	766
Ptp.4981.1.S1_at	1.73738e-05	1.60544	Up	767
PtpAffx.201925.1.S1_at	0.000118111	1.60539	Up	768
PtpAffx.80570.1.S1_a_at	0.0019519	1.60525	Up	769
PtpAffx.211569.1.S1_at	0.000113105	1.60381	Up	770
Ptp.346.1.S1_s_at	0.000940238	1.60295	Up	771
Ptp.2408.1.A1_at	0.000686842	1.60239	Up	772
PtpAffx.202056.1.S1_x_at	0.00142411	1.60191	Up	773
PtpAffx.46493.2.S1_at	0.000118283	1.60146	Up	774
PtpAffx.5651.2.S1_a_at	7.28788e-06	1.6014	Up	775
Ptp.5492.3.S1_s_at	0.000254637	1.59992	Up	776
PtpAffx.139026.1.S1_s_at	0.000830088	1.59911	Up	777
PtpAffx.65405.1.S1_at	0.000323357	1.59734	Up	778
Ptp.4662.1.S1_at	0.00052074	1.59599	Up	779
PtpAffx.71191.2.A1_at	0.00200412	1.59588	Up	780
PtpAffx.210647.1.S1_s_at	2.15482e-05	1.59475	Up	781
PtpAffx.216577.1.S1_at	0.00157238	1.5938	Up	782
PtpAffx.3763.1.S1_at	0.0020581	1.59252	Up	783
PtpAffx.213494.1.S1_at	0.00132106	1.5911	Up	784
PtpAffx.133231.1.S1_at	0.00183727	1.58971	Up	785
PtpAffx.26642.2.A1_a_at	0.00129517	1.58838	Up	786
PtpAffx.68917.1.S1_at	0.000107094	1.58788	Up	787
PtpAffx.18604.1.S1_at	7.37575e-05	1.58525	Up	788
PtpAffx.111861.1.S1_s_at	0.00100591	1.58253	Up	789
PtpAffx.4106.1.A1_s_at	0.00241856	1.58098	Up	790
PtpAffx.211196.1.S1_x_at	4.4965e-06	1.58018	Up	791
PtpAffx.140586.1.A1_s_at	4.50469e-05	1.57981	Up	792
Ptp.5752.1.S1_at	0.00207681	1.5798	Up	793
PtpAffx.225229.1.S1_s_at	0.00202523	1.57873	Up	794
PtpAffx.209300.1.S1_at	0.000674869	1.57452	Up	795
PtpAffx.2179.1.S1_at	0.00301043	1.57157	Up	796
PtpAffx.224347.1.S1_at	0.000208777	1.56776	Up	797
PtpAffx.140528.1.A1_a_at	0.000870854	1.56611	Up	798
PtpAffx.37131.1.A1_at	8.68245e-06	1.56575	Up	799
PtpAffx.138338.1.S1_at	0.000867794	1.56426	Up	800
PtpAffx.7456.1.S1_at	2.36743e-05	1.5608	Up	801
PtpAffx.31916.1.A1_at	0.000275968	1.55951	Up	802
PtpAffx.79915.1.S1_s_at	0.000841324	1.55949	Up	803
PtpAffx.156940.1.S1_s_at	0.000212602	1.5575	Up	804
PtpAffx.556.5.S1_s_at	0.000698613	1.55716	Up	805
PtpAffx.23802.2.S1_at	0.000136669	1.55486	Up	806
PtpAffx.57399.1.S1_a_at	0.000431509	1.55387	Up	807
PtpAffx.42961.1.S1_s_at	0.000105303	1.55352	Up	808
PtpAffx.454.7.A2_at	0.00124411	1.5523	Up	809
PtpAffx.61099.1.S1_at	0.000451341	1.55218	Up	810
PtpAffx.16240.1.A1_s_at	0.0017752	1.54961	Up	811
PtpAffx.249.69.A1_x_at	0.00201222	1.54901	Up	812
PtpAffx.157185.1.S1_a_at	0.000337494	1.54798	Up	813
PtpAffx.67467.1.S1_at	0.00302545	1.54767	Up	814
PtpAffx.206372.1.S1_at	0.000150291	1.54741	Up	815
Ptp.1007.1.S1_at	2.94018e-05	1.54569	Up	816
PtpAffx.45530.1.S1_at	4.45147e-06	1.54504	Up	817
PtpAffx.212649.1.S1_at	0.000304178	1.54466	Up	818
PtpAffx.30445.2.S1_a_at	0.00236482	1.54465	Up	819
PtpAffx.71189.4.A1_a_at	0.000285175	1.54431	Up	820
PtpAffx.19267.1.S1_a_at	0.000511324	1.54256	Up	821
PtpAffx.71189.1.A1_a_at	3.21506e-05	1.54107	Up	822
PtpAffx.205059.1.S1_at	0.00223389	1.54009	Up	823
PtpAffx.157185.2.S1_at	0.00113826	1.53665	Up	824
PtpAffx.249.470.S1_a_at	9.73444e-05	1.53588	Up	825
PtpAffx.60130.1.S1_at	5.89144e-05	1.53545	Up	826
PtpAffx.201971.1.S1_at	0.00025725	1.53476	Up	827
PtpAffx.207961.1.S1_x_at	0.000811203	1.5345	Up	828
PtpAffx.208467.1.S1_at	0.000886388	1.53392	Up	829
PtpAffx.108315.1.A1_at	0.0027318	1.53262	Up	830
PtpAffx.89175.1.A1_at	2.20344e-06	1.52904	Up	831
PtpAffx.134284.1.A1_at	0.000666747	1.52794	Up	832
PtpAffx.21002.1.S1_at	0.00020092	1.5276	Up	833
PtpAffx.48073.1.S1_at	2.00157e-05	1.5212	Up	834
PtpAffx.44290.1.A1_at	0.000453337	1.51957	Up	835
Ptp.6530.1.S1_s_at	0.000667807	1.51948	Up	836
Ptp.1838.2.A1_a_at	0.00042096	1.51769	Up	837
PtpAffx.134631.1.A1_at	0.00120023	1.51751	Up	838
PtpAffx.86525.1.S1_at	3.74586e-06	1.51741	Up	839
PtpAffx.204426.1.S1_at	1.17532e-05	1.5172	Up	840
PtpAffx.221936.1.S1_at	0.00296238	1.51613	Up	841
PtpAffx.119508.1.A1_at	0.00343346	1.51547	Up	842
PtpAffx.221296.1.S1_at	3.49964e-06	1.51334	Up	843
PtpAffx.210821.1.S1_at	0.000258945	1.51244	Up	844
PtpAffx.201300.1.S1_s_at	0.00188176	1.51214	Up	845
PtpAffx.23271.2.S1_at	0.000898216	1.51196	Up	846
PtpAffx.17648.2.A1_a_at	0.000401217	1.51026	Up	847
PtpAffx.61932.1.A1_at	5.72558e-05	1.50877	Up	848
PtpAffx.206438.1.S1_at	0.000780401	1.50874	Up	849
PtpAffx.218414.1.S1_at	0.00339145	1.50746	Up	850
PtpAffx.202056.1.S1_at	0.00123592	1.50631	Up	851
PtpAffx.219345.1.S1_at	0.000533411	1.50443	Up	852
PtpAffx.150352.1.S1_s_at	0.00206138	1.50442	Up	853
PtpAffx.45819.1.S1_at	0.00278334	1.5027	Up	854
Ptp.6043.2.S1_a_at	0.000349901	1.50039	Up	855
PtpAffx.208310.1.S1_at	0.000875505	1.50039	Up	856
PtpAffx.56717.1.A1_s_at	0.00158266	1.50025	Up	857
PtpAffx.216617.1.S1_at	0.000228695	1.50015	Up	858
Ptp.7644.1.S1_at	6.17304e-05	1.4993	Up	859
PtpAffx.135070.1.S1_at	0.000855506	1.49625	Up	860
PtpAffx.36446.1.A1_s_at	1.5619e-06	1.49579	Up	861
PtpAffx.5626.3.S1_a_at	0.00073738	1.49572	Up	862
PtpAffx.157551.1.S1_s_at	0.000488133	1.49434	Up	863
PtpAffx.3601.2.S1_at	0.00112772	1.49313	Up	864
PtpAffx.148601.1.S1_s_at	0.000446768	1.4911	Up	865
PtpAffx.57249.2.A1_a_at	0.000281375	1.49088	Up	866
PtpAffx.3194.1.A1_at	0.000329215	1.49063	Up	867
PtpAffx.209194.1.S1_at	0.00108634	1.49051	Up	868
PtpAffx.80839.1.S1_at	0.000200586	1.48936	Up	869
PtpAffx.201219.1.S1_s_at	0.00338315	1.48755	Up	870
Ptp.6996.1.S1_at	0.00122458	1.48741	Up	871
PtpAffx.36802.2.S1_at	0.000670593	1.48625	Up	872
PtpAffx.207039.1.S1_at	0.000294715	1.48462	Up	873
PtpAffx.27422.1.S1_x_at	0.000356469	1.48367	Up	874
PtpAffx.8063.2.A1_at	0.00027688	1.48201	Up	875
Ptp.3278.1.S1_s_at	0.00151647	1.47799	Up	876
PtpAffx.211941.1.S1_at	0.00171525	1.47659	Up	877
PtpAffx.203728.1.S1_s_at	0.00166023	1.47636	Up	878
PtpAffx.31353.1.A1_s_at	0.00147969	1.47545	Up	879
PtpAffx.5793.1.S1_at	4.40716e-05	1.47431	Up	880
PtpAffx.147936.1.S1_s_at	0.00050442	1.47355	Up	881
PtpAffx.203073.1.S1_at	0.00343744	1.4729	Up	882
PtpAffx.221345.1.S1_at	0.000134993	1.47195	Up	883
PtpAffx.17713.1.A1_at	0.000546191	1.46964	Up	884
PtpAffx.220033.1.S1_at	2.06987e-05	1.46876	Up	885
PtpAffx.86604.1.S1_at	0.000376523	1.4682	Up	886
PtpAffx.101644.1.A1_at	8.49603e-05	1.46723	Up	887
Ptp.5998.1.S1_at	0.000327323	1.46603	Up	888
PtpAffx.209134.1.S1_at	3.4949e-05	1.46515	Up	889
PtpAffx.118864.2.A1_at	0.000129884	1.46487	Up	890
Ptp.7245.1.S1_s_at	0.00181511	1.46281	Up	891
PtpAffx.222280.1.S1_s_at	0.000576708	1.46084	Up	892
PtpAffx.206470.1.S1_at	0.000294031	1.45954	Up	893
PtpAffx.3461.1.S1_at	0.00318424	1.45875	Up	894
PtpAffx.12243.1.A1_s_at	0.000368353	1.45776	Up	895
Ptp.1401.1.S1_s_at	0.000818793	1.45471	Up	896
PtpAffx.135961.1.A1_at	0.00144238	1.45374	Up	897
PtpAffx.14528.1.A1_at	0.00169133	1.453	Up	898
PtpAffx.152030.1.S1_at	0.00188614	1.45041	Up	899
PtpAffx.78829.1.S1_at	0.00058855	1.44933	Up	900
Ptp.7638.1.S1_s_at	5.25347e-06	1.44864	Up	901
PtpAffx.206220.1.S1_at	0.00121344	1.44825	Up	902
PtpAffx.206220.1.S1_x_at	7.74566e-05	1.44745	Up	903
PtpAffx.20174.1.S1_at	0.00215694	1.44697	Up	904
PtpAffx.35031.1.S1_at	0.000907947	1.44686	Up	905
PtpAffx.214232.1.S1_s_at	0.000529845	1.44599	Up	906
Ptp.3036.1.A1_at	0.00191463	1.44584	Up	907
PtpAffx.209276.1.S1_s_at	0.00266611	1.44313	Up	908
PtpAffx.221135.1.S1_at	7.44099e-06	1.4426	Up	909
PtpAffx.31739.1.S1_at	0.000827671	1.44086	Up	910
PtpAffx.11443.2.A1_at	0.000452293	1.43786	Up	911
PtpAffx.44275.1.A1_at	0.000100836	1.43746	Up	912
PtpAffx.220998.1.S1_at	0.00134919	1.436	Up	913
PtpAffx.4106.1.A1_at	0.000784886	1.43562	Up	914
PtpAffx.86948.1.S1_s_at	0.000647468	1.43529	Up	915
PtpAffx.224722.1.S1_at	0.000897974	1.43497	Up	916
Ptp.6274.1.S1_s_at	0.000224913	1.43021	Up	917
PtpAffx.210299.1.S1_at	0.000652256	1.42741	Up	918
Ptp.8029.1.S1_at	0.0030357	1.42667	Up	919
Ptp.1086.1.A1_at	0.0006703	1.42293	Up	920
PtpAffx.202271.1.S1_s_at	0.00156714	1.42123	Up	921
Ptp.6707.1.S1_s_at	3.05951e-05	1.41974	Up	922
PtpAffx.10860.1.S1_at	5.65806e-05	1.41931	Up	923
PtpAffx.223311.1.S1_at	2.97669e-09	1.41475	Up	924
PtpAffx.215822.1.S1_s_at	0.000318762	1.4119	Up	925
PtpAffx.11516.1.A1_s_at	0.000924048	1.41143	Up	926
PtpAffx.1289.1.S1_at	0.000566536	1.40996	Up	927
PtpAffx.225685.1.S1_s_at	0.000484773	1.40979	Up	928
PtpAffx.161577.1.S1_at	0.00121248	1.40828	Up	929
PtpAffx.223272.1.S1_at	0.000464633	1.40765	Up	930
PtpAffx.115098.1.A1_at	2.46251e-05	1.40753	Up	931
PtpAffx.595.4.S1_s_at	7.70829e-05	1.40379	Up	932
PtpAffx.24322.2.S1_a_at	0.00315836	1.40338	Up	933
PtpAffx.210312.1.S1_at	2.11707e-05	1.40291	Up	934
PtpAffx.202857.1.S1_s_at	0.00216004	1.40235	Up	935
Ptp.660.1.S1_at	0.000129999	1.40171	Up	936
PtpAffx.30264.2.S1_at	0.000312966	1.40141	Up	937
PtpAffx.128896.1.S1_s_at	1.11716e-05	1.4001	Up	938
Ptp.5168.1.S1_s_at	0.00111425	1.39995	Up	939
PtpAffx.26642.1.S1_at	0.00188318	1.39918	Up	940
Ptp.1061.1.A1_at	0.00170604	1.39894	Up	941
PtpAffx.25673.1.S1_at	0.00299184	1.39794	Up	942
Ptp.5417.2.S1_at	0.00258187	1.39749	Up	943
Ptp.6971.1.S1_at	0.00324558	1.39702	Up	944
PtpAffx.225873.1.S1_at	0.00124954	1.39517	Up	945
PtpAffx.202289.1.S1_at	3.34738e-05	1.39506	Up	946
PtpAffx.202287.1.S1_at	0.00259453	1.39467	Up	947
Ptp.6421.1.S1_at	0.00177157	1.39291	Up	948
PtpAffx.69305.1.A1_at	0.003387	1.38847	Up	949
PtpAffx.98729.1.S1_s_at	4.55218e-05	1.38639	Up	950
Ptp.938.1.A1_s_at	0.00210325	1.38511	Up	951
PtpAffx.27609.1.A1_at	0.000910212	1.38456	Up	952
PtpAffx.31508.1.A1_at	0.00206022	1.37946	Up	953
PtpAffx.57028.1.A1_at	0.00244281	1.37877	Up	954
PtpAffx.221331.1.S1_at	2.78449e-05	1.37669	Up	955
PtpAffx.2144.1.S1_at	0.00211819	1.37662	Up	956
PtpAffx.18251.1.A1_a_at	0.000433618	1.37636	Up	957
Ptp.298.1.A1_at	0.00262171	1.37635	Up	958
PtpAffx.48092.1.S1_at	9.78481e-05	1.37572	Up	959
PtpAffx.68858.1.A1_at	0.000833431	1.37539	Up	960
PtpAffx.207961.1.S1_at	0.00132561	1.37536	Up	961
PtpAffx.157185.1.S1_at	0.000639217	1.37478	Up	962
PtpAffx.4938.1.S1_s_at	0.00250157	1.3728	Up	963
PtpAffx.200422.1.S1_at	0.00106861	1.37252	Up	964
PtpAffx.84333.1.A1_at	0.00089927	1.37221	Up	965
PtpAffx.52195.1.A1_at	0.000641672	1.37081	Up	966
Ptp.3882.1.S1_at	0.00262085	1.36982	Up	967
PtpAffx.215074.1.S1_s_at	0.00253196	1.36958	Up	968
PtpAffx.214205.1.S1_at	0.00161535	1.36918	Up	969
PtpAffx.216589.1.S1_at	0.00159735	1.36865	Up	970
PtpAffx.207410.1.S1_at	0.00318875	1.3672	Up	971
PtpAffx.11233.1.S1_a_at	0.000104074	1.36561	Up	972
PtpAffx.158262.1.A1_at	0.00158351	1.36341	Up	973
PtpAffx.155063.1.S1_s_at	0.000591024	1.36227	Up	974
PtpAffx.206603.1.S1_at	0.00158279	1.36184	Up	975
Ptp.5159.1.S1_at	0.00232976	1.36167	Up	976
PtpAffx.249.474.S1_at	0.000623033	1.36081	Up	977
PtpAffx.150133.1.S1_at	0.0021692	1.35994	Up	978
PtpAffx.203689.1.S1_at	0.00072697	1.3586	Up	979
Ptp.4190.1.S1_x_at	0.00299318	1.35822	Up	980
Ptp.902.1.S1_s_at	7.76232e-05	1.3581	Up	981
PtpAffx.6407.1.A1_at	0.001021	1.35662	Up	982
PtpAffx.201816.1.S1_s_at	7.03984e-06	1.35628	Up	983
Ptp.7544.1.S1_at	0.00234303	1.35558	Up	984
Ptp.8134.2.S1_a_at	0.00171058	1.35425	Up	985
Ptp.3508.1.S1_at	0.000878273	1.35287	Up	986
Ptp.6085.1.S1_s_at	0.00328709	1.35071	Up	987
PtpAffx.32723.2.S1_s_at	0.00157423	1.34812	Up	988
PtpAffx.36016.1.S1_at	0.000405095	1.34764	Up	989
PtpAffx.21486.2.S1_a_at	5.40773e-05	1.34753	Up	990
Ptp.3970.1.A1_a_at	6.49009e-05	1.34739	Up	991
PtpAffx.5094.2.S1_s_at	0.000286987	1.34692	Up	992
PtpAffx.12708.1.A1_at	0.00298692	1.34535	Up	993
PtpAffx.203182.1.S1_at	0.00154601	1.34532	Up	994
PtpAffx.1069.1.S1_at	0.000940722	1.33804	Up	995
PtpAffx.212334.1.S1_at	9.22276e-06	1.3368	Up	996
PtpAffx.454.38.A1_at	0.00119853	1.33611	Up	997
PtpAffx.120762.1.A1_at	0.00258324	1.33603	Up	998
Ptp.7345.1.S1_s_at	0.00178838	1.33532	Up	999
PtpAffx.159065.1.S1_at	0.00182432	1.33483	Up	1000
Ptp.6000.1.S1_at	0.000596526	1.33466	Up	1001
PtpAffx.209375.1.S1_x_at	0.00266937	1.33459	Up	1002
PtpAffx.9708.1.S1_at	0.00217269	1.33259	Up	1003
PtpAffx.50616.1.A1_at	0.00154191	1.33087	Up	1004
PtpAffx.157134.1.S1_s_at	0.00135171	1.3299	Up	1005
Ptp.4217.2.S1_s_at	0.000857032	1.32967	Up	1006
PtpAffx.116747.1.A1_at	0.000345788	1.32878	Up	1007
Ptp.3154.1.S1_at	0.000209658	1.32836	Up	1008
PtpAffx.17902.1.A1_at	0.00147946	1.32686	Up	1009
PtpAffx.8717.3.S1_at	0.00109519	1.32601	Up	1010
PtpAffx.225583.1.S1_s_at	0.00314769	1.32548	Up	1011
Ptp.4190.1.S1_at	0.00344442	1.32533	Up	1012
PtpAffx.203339.1.S1_at	0.00357933	1.32516	Up	1013
PtpAffx.34571.2.S1_at	0.000664228	1.32504	Up	1014
PtpAffx.49454.1.S1_s_at	0.000192348	1.32461	Up	1015
PtpAffx.160131.1.A1_at	0.00122459	1.32368	Up	1016
PtpAffx.1044.2.A1_at	0.00312796	1.32289	Up	1017
Ptp.5439.1.A1_at	4.95342e-05	1.3226	Up	1018
PtpAffx.1628.1.S1_at	0.00243416	1.32258	Up	1019
PtpAffx.214000.1.S1_at	0.000980471	1.32115	Up	1020
PtpAffx.201300.1.S1_at	0.00133781	1.32102	Up	1021
Ptp.5495.1.S1_at	0.000235762	1.31802	Up	1022
PtpAffx.209847.1.S1_s_at	0.00173555	1.31761	Up	1023
PtpAffx.38668.1.A1_at	0.000219647	1.31464	Up	1024
PtpAffx.204471.1.S1_at	0.00260869	1.31406	Up	1025
PtpAffx.73516.1.S1_at	0.000694049	1.31151	Up	1026
PtpAffx.10376.1.S1_a_at	0.000512931	1.31126	Up	1027
PtpAffx.9026.2.A1_a_at	0.00122237	1.31056	Up	1028
PtpAffx.159138.1.A1_at	0.000128926	1.31016	Up	1029
PtpAffx.209031.1.S1_at	0.00160984	1.3096	Up	1030
Ptp.3806.1.A1_at	0.0017757	1.30937	Up	1031
PtpAffx.50871.1.A1_at	0.0016606	1.30892	Up	1032
PtpAffx.158270.1.A1_at	0.000115739	1.30567	Up	1033
Ptp.7160.1.S1_s_at	0.000421843	1.3051	Up	1034
Ptp.5188.1.A1_s_at	0.000318486	1.30501	Up	1035
Ptp.2985.1.S1_at	0.00264793	1.3046	Up	1036
PtpAffx.2074.1.A1_at	8.23275e-06	1.3037	Up	1037
PtpAffx.201584.1.S1_at	0.000582553	1.30342	Up	1038
PtpAffx.216795.1.S1_at	0.000191103	1.30314	Up	1039
PtpAffx.200610.1.S1_at	0.000572647	1.30309	Up	1040
Ptp.461.1.S1_x_at	3.27988e-06	1.30081	Up	1041
PtpAffx.157241.1.S1_at	0.00285814	1.30027	Up	1042
PtpAffx.80014.1.S1_at	0.00100548	1.29929	Up	1043
PtpAffx.201954.1.S1_s_at	0.00198076	1.29906	Up	1044
PtpAffx.84025.1.S1_at	0.00128508	1.29882	Up	1045
PtpAffx.19580.1.S1_at	0.00249799	1.29827	Up	1046
PtpAffx.8063.1.S1_a_at	0.000441602	1.29547	Up	1047
PtpAffx.206339.1.S1_at	0.00143295	1.29436	Up	1048
Ptp.5732.1.S1_s_at	0.000369724	1.29383	Up	1049
PtpAffx.5712.1.S1_at	0.00146588	1.29281	Up	1050
PtpAffx.13274.1.A1_s_at	0.000173728	1.29262	Up	1051
PtpAffx.202116.1.S1_at	0.00286437	1.29261	Up	1052
Ptp.6496.1.A1_s_at	0.000164323	1.29084	Up	1053
PtpAffx.43636.1.A1_at	0.00199549	1.28907	Up	1054
PtpAffx.210267.1.S1_x_at	0.000396679	1.28852	Up	1055
Ptp.6105.1.S1_at	0.00210732	1.28805	Up	1056
PtpAffx.204771.1.S1_at	0.00282969	1.28753	Up	1057
Ptp.5235.1.S1_s_at	0.00294712	1.2875	Up	1058
PtpAffx.207591.1.S1_x_at	0.000181421	1.28699	Up	1059
PtpAffx.202186.1.S1_at	0.000710157	1.28611	Up	1060
PtpAffx.202403.1.S1_x_at	0.000898178	1.28534	Up	1061
PtpAffx.221613.1.S1_s_at	0.000275288	1.28471	Up	1062
PtpAffx.17332.1.S1_s_at	0.000574385	1.28288	Up	1063
PtpAffx.14376.1.A1_at	0.000315105	1.28191	Up	1064
PtpAffx.224234.1.S1_at	0.00347017	1.28164	Up	1065
PtpAffx.249.865.A1_at	0.00181347	1.28086	Up	1066
Ptp.4230.1.S1_at	0.00125461	1.2774	Up	1067
PtpAffx.104157.1.S1_at	0.000418729	1.2771	Up	1068
PtpAffx.83319.1.S1_s_at	0.000200678	1.27658	Up	1069
PtpAffx.217348.1.S1_at	0.00195823	1.27592	Up	1070
PtpAffx.153434.1.A1_s_at	0.000196666	1.27519	Up	1071
Ptp.7504.1.S1_at	0.000647374	1.27313	Up	1072
PtpAffx.57241.1.A1_s_at	0.00136209	1.27204	Up	1073
PtpAffx.219746.1.S1_at	0.00230228	1.27095	Up	1074
PtpAffx.224636.1.S1_s_at	0.00026885	1.26991	Up	1075
PtpAffx.212573.1.S1_at	0.000304097	1.26839	Up	1076
PtpAffx.224454.1.S1_at	0.000673148	1.26648	Up	1077
Ptp.6476.3.S1_s_at	6.54792e-05	1.26495	Up	1078
PtpAffx.32445.1.S1_at	0.000127494	1.26132	Up	1079
PtpAffx.18595.1.S1_at	0.000593879	1.26072	Up	1080
PtpAffx.157889.1.S1_at	4.82543e-05	1.25998	Up	1081
PtpAffx.112170.1.S1_at	0.00206489	1.25949	Up	1082
PtpAffx.211967.1.S1_at	0.000327872	1.25913	Up	1083
PtpAffx.2036.1.S1_at	0.00301855	1.25771	Up	1084
Ptp.2815.1.S1_s_at	0.000178382	1.25715	Up	1085
PtpAffx.203813.1.S1_at	0.000631866	1.25661	Up	1086
Ptp.5154.1.S1_s_at	0.00163163	1.25469	Up	1087
PtpAffx.22311.2.S1_a_at	0.000743285	1.25308	Up	1088
PtpAffx.102216.1.A1_s_at	0.000186794	1.2527	Up	1089
PtpAffx.20773.1.A1_s_at	0.00295914	1.25217	Up	1090
Ptp.5108.1.S1_s_at	0.0014841	1.25166	Up	1091
PtpAffx.18595.1.S1_a_at	2.76069e-05	1.25064	Up	1092
Ptp.7995.1.S1_at	0.000138717	1.24886	Up	1093
PtpAffx.1704.1.A1_s_at	9.01382e-05	1.24576	Up	1094
PtpAffx.225691.1.S1_at	0.00147279	1.24532	Up	1095
PtpAffx.4950.2.S1_at	0.00106654	1.2453	Up	1096
PtpAffx.206830.1.S1_at	0.00260201	1.24522	Up	1097
PtpAffx.97408.1.S1_at	0.00171925	1.24455	Up	1098
Ptp.6668.1.S1_at	0.00145028	1.24276	Up	1099
PtpAffx.205282.1.S1_at	0.00075211	1.24236	Up	1100
PtpAffx.58903.1.A1_at	0.000234824	1.24134	Up	1101
PtpAffx.217238.1.S1_s_at	0.00127903	1.23905	Up	1102
PtpAffx.86528.1.S1_at	0.000551253	1.23857	Up	1103
PtpAffx.214417.1.S1_at	0.00296291	1.23847	Up	1104
PtpAffx.5471.1.A1_s_at	0.000112545	1.23747	Up	1105
PtpAffx.57003.1.A1_at	0.000109243	1.2363	Up	1106
Ptp.4763.1.S1_at	0.000819972	1.2349	Up	1107
PtpAffx.205538.1.S1_at	8.2953e-05	1.23479	Up	1108
PtpAffx.121536.1.A1_at	0.000146599	1.23449	Up	1109
Ptp.796.2.S1_at	0.00256891	1.23449	Up	1110
PtpAffx.30871.1.A1_s_at	3.15525e-05	1.23396	Up	1111
Ptp.6121.1.S1_at	0.00165498	1.23214	Up	1112
PtpAffx.205466.1.S1_s_at	0.000144172	1.23042	Up	1113
PtpAffx.212083.1.S1_at	0.00174311	1.23012	Up	1114
PtpAffx.224598.1.S1_at	0.000142173	1.22855	Up	1115
PtpAffx.83113.2.S1_a_at	0.00138548	1.22831	Up	1116
PtpAffx.10376.3.A1_at	9.28257e-05	1.22659	Up	1117
PtpAffx.161917.1.A1_at	6.55465e-05	1.22598	Up	1118
PtpAffx.4473.4.S1_a_at	0.00274375	1.22547	Up	1119
PtpAffx.203793.1.S1_at	0.000961592	1.2253	Up	1120
Ptp.3855.1.S1_s_at	0.00121097	1.22509	Up	1121
PtpAffx.89175.1.A1_s_at	3.54314e-05	1.22389	Up	1122
PtpAffx.204771.1.S1_x_at	0.00189311	1.22332	Up	1123
PtpAffx.3661.1.A1_s_at	0.00351663	1.22212	Up	1124
PtpAffx.201696.1.S1_at	0.000641762	1.2215	Up	1125
PtpAffx.212799.1.S1_at	0.000631644	1.22097	Up	1126
PtpAffx.22673.1.S1_at	0.00103411	1.22083	Up	1127
PtpAffx.209496.1.S1_s_at	5.93858e-05	1.22042	Up	1128
Ptp.1724.1.A1_s_at	0.00275639	1.21815	Up	1129
PtpAffx.23051.1.S1_at	0.00203628	1.21744	Up	1130
PtpAffx.49881.1.A1_at	0.0018159	1.21663	Up	1131
PtpAffx.122315.1.S1_at	0.00108925	1.21641	Up	1132
PtpAffx.2662.1.A1_a_at	0.000931208	1.21572	Up	1133
PtpAffx.200911.1.S1_s_at	0.00235842	1.21429	Up	1134
PtpAffx.48368.1.S1_at	6.69707e-06	1.21263	Up	1135
PtpAffx.258.1.A1_at	0.00286063	1.2124	Up	1136
PtpAffx.207692.1.S1_s_at	0.000689836	1.21209	Up	1137
Ptp.2358.1.S1_at	0.00175429	1.21101	Up	1138
PtpAffx.208688.1.S1_at	0.000265671	1.20851	Up	1139
PtpAffx.222263.1.S1_at	0.00197181	1.20715	Up	1140
PtpAffx.210952.1.S1_at	0.00306986	1.20629	Up	1141
PtpAffx.207087.1.S1_s_at	0.0030283	1.20564	Up	1142
PtpAffx.220115.1.S1_at	0.00015115	1.20353	Up	1143
PtpAffx.31375.2.A1_x_at	0.000416042	1.20294	Up	1144
Ptp.249.1.S1_at	0.00139373	1.20281	Up	1145
PtpAffx.64784.1.S1_at	0.000451234	1.20187	Up	1146
PtpAffx.219088.1.S1_s_at	5.39207e-05	1.20159	Up	1147
Ptp.256.1.S1_s_at	8.18792e-05	1.20025	Up	1148
PtpAffx.210419.1.S1_at	0.000906844	1.2	Up	1149
PtpAffx.213983.1.S1_at	0.000855542	1.19982	Up	1150
PtpAffx.45541.2.S1_at	0.00136408	1.19953	Up	1151
Ptp.2114.1.S1_at	0.00262351	1.19883	Up	1152
PtpAffx.218689.1.S1_s_at	0.00118385	1.19848	Up	1153
PtpAffx.52716.1.A1_s_at	0.00233768	1.1977	Up	1154
PtpAffx.119504.1.A1_at	0.00169455	1.19459	Up	1155
PtpAffx.204574.1.S1_at	4.16602e-05	1.19379	Up	1156
Ptp.1384.1.S1_at	3.9548e-05	1.19083	Up	1157
Ptp.4000.1.S1_at	0.000625043	1.18984	Up	1158
PtpAffx.28910.1.S1_at	0.00104814	1.18891	Up	1159
PtpAffx.160654.1.S1_at	0.00264607	1.18729	Up	1160
PtpAffx.148045.1.S1_s_at	0.000866325	1.18604	Up	1161
PtpAffx.5472.1.S1_a_at	0.00120053	1.1843	Up	1162
PtpAffx.85750.1.S1_at	0.000466652	1.18161	Up	1163
PtpAffx.24142.1.A1_at	0.000299739	1.18011	Up	1164
PtpAffx.30871.2.A1_s_at	5.70441e-05	1.17898	Up	1165
Ptp.1190.1.S1_at	0.00111691	1.1772	Up	1166
Ptp.6223.1.S1_s_at	0.000613422	1.17547	Up	1167
PtpAffx.223450.1.S1_at	0.00155858	1.17489	Up	1168
PtpAffx.205553.1.S1_at	0.00047727	1.17136	Up	1169
PtpAffx.106123.1.A1_at	2.67551e-05	1.17046	Up	1170
Ptp.7345.1.S1_at	0.00177317	1.17038	Up	1171
PtpAffx.17219.1.A1_at	1.0728e-05	1.17033	Up	1172
Ptp.407.1.A1_at	1.79386e-06	1.16976	Up	1173
Ptp.3089.1.S1_at	6.09989e-05	1.16926	Up	1174
PtpAffx.93557.1.A1_at	0.000991234	1.16849	Up	1175
PtpAffx.204864.1.S1_at	0.00278514	1.16747	Up	1176
PtpAffx.150384.1.S1_s_at	0.00128248	1.16726	Up	1177
PtpAffx.35633.1.A1_at	0.000940824	1.16614	Up	1178
PtpAffx.4645.1.S1_at	0.00129441	1.16535	Up	1179
Ptp.5895.1.S1_s_at	3.28504e-05	1.16506	Up	1180
PtpAffx.80269.1.S1_at	0.000152729	1.16486	Up	1181
PtpAffx.7456.1.S1_s_at	0.000209193	1.16454	Up	1182
Ptp.2349.1.A1_at	0.00247061	1.16411	Up	1183
PtpAffx.104095.1.S1_at	0.00188457	1.16226	Up	1184
PtpAffx.52144.1.S1_at	0.000756958	1.1622	Up	1185
PtpAffx.207786.1.S1_at	0.000890992	1.16166	Up	1186
PtpAffx.201851.1.S1_s_at	7.27807e-05	1.16135	Up	1187
Ptp.382.1.A1_at	1.91452e-05	1.15996	Up	1188
PtpAffx.153386.1.A1_a_at	0.00208434	1.15831	Up	1189
PtpAffx.89508.1.S1_at	7.8178e-05	1.15735	Up	1190
Ptp.3525.1.S1_at	0.00100042	1.15713	Up	1191
Ptp.2275.2.S1_s_at	0.00221601	1.15691	Up	1192
PtpAffx.64062.1.S1_a_at	0.00277017	1.15602	Up	1193
PtpAffx.223266.1.S1_at	2.50148e-05	1.15473	Up	1194
Ptp.6566.1.S1_s_at	0.00173823	1.15469	Up	1195
PtpAffx.146121.1.S1_s_at	0.00192575	1.1544	Up	1196
PtpAffx.201343.1.S1_at	0.000325251	1.15281	Up	1197
PtpAffx.89302.1.A1_at	0.00122839	1.15227	Up	1198
PtpAffx.69750.1.A1_s_at	4.19554e-05	1.15204	Up	1199
PtpAffx.112940.1.A1_at	0.00253933	1.15119	Up	1200
PtpAffx.201763.1.S1_at	0.00333079	1.15041	Up	1201
PtpAffx.207628.1.S1_at	0.000592943	1.1504	Up	1202
PtpAffx.205631.1.S1_at	0.00028667	1.15014	Up	1203
PtpAffx.59560.1.S1_at	0.000542326	1.14904	Up	1204
PtpAffx.47649.1.S1_at	0.000495994	1.14737	Up	1205
PtpAffx.217349.1.S1_x_at	0.000231002	1.14647	Up	1206
PtpAffx.155642.1.S1_at	0.00303494	1.14486	Up	1207
PtpAffx.202327.1.S1_at	9.5977e-05	1.14407	Up	1208
Ptp.7663.1.S1_at	0.00224965	1.14388	Up	1209
PtpAffx.205263.1.S1_x_at	0.00263948	1.14375	Up	1210
Ptp.5893.1.S1_s_at	0.00179797	1.14206	Up	1211
PtpAffx.200320.1.S1_at	0.000907852	1.14105	Up	1212
Ptp.2303.1.S1_at	0.000128405	1.13983	Up	1213
PtpAffx.59463.1.A1_at	0.00354695	1.13881	Up	1214
Ptp.7247.1.A1_at	0.00207447	1.13864	Up	1215
PtpAffx.200869.1.S1_at	0.00285102	1.13771	Up	1216
PtpAffx.33063.1.A1_at	0.000815601	1.13761	Up	1217
PtpAffx.209231.1.S1_s_at	0.000153592	1.13704	Up	1218
Ptp.851.1.S1_at	0.000449913	1.13543	Up	1219
PtpAffx.71066.1.A1_x_at	0.000496967	1.13529	Up	1220
Ptp.5319.1.S1_s_at	0.00223119	1.13365	Up	1221
PtpAffx.133729.1.A1_at	0.00188791	1.13294	Up	1222
Ptp.7355.1.S1_s_at	0.00329269	1.13284	Up	1223
PtpAffx.52331.1.A1_at	0.000293168	1.13237	Up	1224
PtpAffx.5793.2.S1_s_at	0.00225424	1.13227	Up	1225
PtpAffx.20746.1.S1_at	0.000516544	1.13158	Up	1226
PtpAffx.138640.1.A1_at	0.00129542	1.13112	Up	1227
PtpAffx.203543.1.S1_at	0.000162519	1.13069	Up	1228
PtpAffx.4105.1.S1_at	0.000876426	1.13026	Up	1229
PtpAffx.107115.1.S1_at	0.00197595	1.12994	Up	1230
PtpAffx.205767.1.S1_at	0.000533262	1.12985	Up	1231
PtpAffx.139026.2.S1_at	0.000345952	1.12978	Up	1232
PtpAffx.211699.1.S1_at	0.00241356	1.12941	Up	1233
PtpAffx.4158.1.S1_at	0.00115676	1.12892	Up	1234
PtpAffx.224876.1.S1_at	0.00101194	1.12781	Up	1235
Ptp.142.1.S1_at	0.00152692	1.12667	Up	1236
PtpAffx.204455.1.S1_at	0.000750578	1.12492	Up	1237
PtpAffx.53264.3.S1_a_at	0.00174948	1.12435	Up	1238
Ptp.6414.1.S1_at	0.00343993	1.12377	Up	1239
PtpAffx.60920.1.S1_at	0.000189559	1.12329	Up	1240
PtpAffx.202672.1.S1_s_at	0.000290679	1.12258	Up	1241
PtpAffx.26991.3.S1_a_at	0.000512449	1.12095	Up	1242
Ptp.4749.1.S1_at	0.00331538	1.12087	Up	1243
PtpAffx.206329.1.S1_at	0.000292393	1.11974	Up	1244
PtpAffx.82511.1.A1_at	0.000120539	1.11954	Up	1245
PtpAffx.206424.1.S1_x_at	0.00262718	1.11896	Up	1246
PtpAffx.202149.1.S1_at	0.00288893	1.11775	Up	1247
PtpAffx.11783.1.A1_s_at	7.0128e-05	1.11607	Up	1248
PtpAffx.225081.1.S1_s_at	0.00208062	1.11561	Up	1249
PtpAffx.152705.1.A1_at	0.000216284	1.11538	Up	1250
PtpAffx.37287.1.A1_at	0.00110969	1.1145	Up	1251
Ptp.5068.1.S1_a_at	0.00215048	1.11298	Up	1252
Ptp.50.1.A1_s_at	2.60049e-06	1.11212	Up	1253
PtpAffx.44709.1.S1_at	0.000847314	1.11051	Up	1254
PtpAffx.52652.1.A1_at	2.89657e-05	1.11037	Up	1255
PtpAffx.39989.1.S1_at	0.000189579	1.10958	Up	1256
PtpAffx.159539.1.S1_s_at	0.000345948	1.10783	Up	1257
PtpAffx.16065.1.S1_at	0.00170649	1.10767	Up	1258
PtpAffx.72123.1.S1_s_at	0.00040604	1.10766	Up	1259
Ptp.7327.1.S1_s_at	0.000774676	1.10634	Up	1260
PtpAffx.216914.1.S1_at	0.000914079	1.10616	Up	1261
PtpAffx.210868.1.S1_s_at	0.000299906	1.10594	Up	1262
PtpAffx.147237.1.A1_at	0.000893065	1.10558	Up	1263
Ptp.1049.1.S1_at	0.000133618	1.10397	Up	1264
PtpAffx.161798.1.S1_at	0.000666337	1.10273	Up	1265
PtpAffx.98384.1.S1_at	0.00199928	1.10215	Up	1266
PtpAffx.209385.1.S1_at	6.79979e-05	1.10102	Up	1267
PtpAffx.210443.1.S1_at	0.00120628	1.09993	Up	1268
PtpAffx.20034.1.S1_s_at	0.00176298	1.09902	Up	1269
Ptp.6676.1.S1_s_at	0.000363132	1.09866	Up	1270
PtpAffx.39620.1.S1_at	7.21386e-05	1.09846	Up	1271
Ptp.6392.1.S1_at	0.000349813	1.09805	Up	1272
PtpAffx.18954.1.A1_at	0.000569634	1.09754	Up	1273
PtpAffx.124650.1.S1_at	0.00173737	1.09664	Up	1274
PtpAffx.201889.1.S1_at	0.00119215	1.09644	Up	1275
Ptp.479.1.A1_at	0.000953116	1.0949	Up	1276
PtpAffx.206950.1.S1_at	0.0035435	1.09459	Up	1277
PtpAffx.222739.1.S1_s_at	0.000186736	1.09139	Up	1278
PtpAffx.201548.1.S1_at	0.00114677	1.09096	Up	1279
PtpAffx.206812.1.S1_at	0.000165695	1.09079	Up	1280
PtpAffx.201345.1.S1_s_at	0.000577897	1.09061	Up	1281
PtpAffx.25116.1.A1_at	0.000320966	1.08956	Up	1282
PtpAffx.112859.1.A1_s_at	0.000119741	1.08495	Up	1283
Ptp.1504.2.S1_at	0.000277335	1.08451	Up	1284
PtpAffx.122584.1.S1_at	0.00081362	1.0838	Up	1285
PtpAffx.210056.1.S1_s_at	6.6775e-05	1.08336	Up	1286
PtpAffx.157889.1.S1_a_at	0.000408188	1.08197	Up	1287
PtpAffx.214279.1.S1_x_at	0.00345058	1.08141	Up	1288
PtpAffx.134976.2.S1_at	0.00243343	1.08124	Up	1289
PtpAffx.214449.1.S1_at	3.32148e-06	1.08116	Up	1290
Ptp.5434.1.A1_at	0.000251987	1.08088	Up	1291
PtpAffx.5472.2.S1_a_at	0.000443147	1.08054	Up	1292
PtpAffx.207337.1.S1_s_at	0.00279793	1.0805	Up	1293
PtpAffx.205782.1.S1_at	0.000261553	1.0797	Up	1294
PtpAffx.209305.1.S1_at	0.0018505	1.07963	Up	1295
PtpAffx.203840.1.S1_x_at	0.0018032	1.07922	Up	1296
PtpAffx.60077.1.S1_at	0.000286885	1.07907	Up	1297
Ptp.5103.1.S1_s_at	0.00117146	1.07874	Up	1298
PtpAffx.132481.1.S1_at	0.000241698	1.07856	Up	1299
Ptp.6274.1.S1_x_at	0.000263712	1.07638	Up	1300
PtpAffx.111030.1.S1_at	0.000310939	1.07539	Up	1301
Ptp.3320.1.S1_s_at	0.0001195	1.07533	Up	1302
Ptp.4864.1.S1_at	0.000259415	1.07446	Up	1303
PtpAffx.40537.1.A1_at	0.00208707	1.07356	Up	1304
PtpAffx.211816.1.S1_s_at	0.000874734	1.07258	Up	1305
PtpAffx.214476.1.S1_at	0.000628734	1.07226	Up	1306
Ptp.7231.1.A1_at	0.00200793	1.07215	Up	1307
PtpAffx.34798.1.S1_at	0.000417185	1.07016	Up	1308
Ptp.3889.1.S1_s_at	0.00051019	1.06991	Up	1309
PtpAffx.137708.1.S1_at	0.00253129	1.06973	Up	1310
PtpAffx.595.1.S1_s_at	0.00308717	1.06906	Up	1311
PtpAffx.2637.1.S1_at	0.00273439	1.06808	Up	1312
Ptp.5459.1.S1_at	0.00207725	1.06807	Up	1313
PtpAffx.31735.1.S1_at	0.000507791	1.06723	Up	1314
PtpAffx.249.108.A1_x_at	0.00133247	1.06631	Up	1315
PtpAffx.212082.1.S1_at	1.26264e-05	1.06594	Up	1316
PtpAffx.37739.1.S1_at	0.00180521	1.0644	Up	1317
PtpAffx.160367.1.A1_at	0.000348757	1.06379	Up	1318
PtpAffx.123193.1.S1_s_at	0.00251548	1.06294	Up	1319
PtpAffx.111536.1.S1_at	0.000256982	1.0625	Up	1320
PtpAffx.88937.1.A1_at	0.00150757	1.06133	Up	1321
PtpAffx.210228.1.S1_at	0.00111283	1.0607	Up	1322
PtpAffx.69345.1.A1_at	0.000210785	1.05604	Up	1323
PtpAffx.21486.1.S1_x_at	3.54145e-05	1.05536	Up	1324
Ptp.6674.1.S1_at	0.00266676	1.055	Up	1325
Ptp.3714.2.A1_s_at	0.000193971	1.0545	Up	1326
PtpAffx.146828.1.A1_at	0.00118916	1.05397	Up	1327
PtpAffx.878.3.A1_at	0.000456415	1.05395	Up	1328
PtpAffx.157889.2.S1_at	0.00051117	1.05287	Up	1329
PtpAffx.454.4.A1_x_at	0.00298546	1.0522	Up	1330
Ptp.6527.1.S1_at	0.000640245	1.05143	Up	1331
PtpAffx.206155.1.S1_at	0.00256168	1.05056	Up	1332
Ptp.6458.1.S1_at	0.00193087	1.04808	Up	1333
Ptp.7936.1.S1_at	0.000301984	1.04711	Up	1334
PtpAffx.124829.1.S1_at	0.00114321	1.04681	Up	1335
PtpAffx.56261.1.A1_at	0.00147334	1.04663	Up	1336
PtpAffx.225666.1.S1_s_at	0.00191467	1.04662	Up	1337
PtpAffx.202724.1.S1_at	1.4762e-05	1.04575	Up	1338
Ptp.6195.1.S1_at	0.0020054	1.04522	Up	1339
PtpAffx.1740.2.S1_at	0.00226778	1.04417	Up	1340
PtpAffx.212806.1.S1_x_at	0.00293662	1.04323	Up	1341
PtpAffx.211835.1.S1_s_at	0.00027469	1.04303	Up	1342
PtpAffx.206319.1.S1_at	0.000187997	1.04182	Up	1343
Ptp.1807.1.S1_at	0.00159121	1.04117	Up	1344
PtpAffx.207556.1.S1_at	0.00130169	1.04109	Up	1345
PtpAffx.218266.1.S1_s_at	0.00114393	1.04086	Up	1346
Ptp.2616.1.S1_at	0.00108998	1.03993	Up	1347
PtpAffx.16204.1.A1_at	0.000107216	1.03839	Up	1348
PtpAffx.6692.8.S1_at	0.00269875	1.03825	Up	1349
PtpAffx.209249.1.S1_at	7.84865e-06	1.03759	Up	1350
PtpAffx.200263.1.S1_x_at	8.89049e-05	1.03729	Up	1351
Ptp.7142.1.S1_at	0.00143298	1.03711	Up	1352
PtpAffx.206226.1.S1_at	0.00173207	1.0369	Up	1353
PtpAffx.45196.1.S1_at	0.000220266	1.03662	Up	1354
PtpAffx.206448.1.S1_at	0.00086679	1.03552	Up	1355
PtpAffx.161323.1.S1_a_at	0.000892155	1.03535	Up	1356
PtpAffx.69188.1.A1_at	0.000868306	1.03384	Up	1357
PtpAffx.43571.1.S1_at	0.00292875	1.03283	Up	1358
PtpAffx.100638.1.A1_at	0.00342524	1.03189	Up	1359
PtpAffx.60222.1.A1_at	0.00131611	1.03101	Up	1360
Ptp.2204.1.S1_at	0.000306852	1.03072	Up	1361
Ptp.6472.1.S1_s_at	0.000263764	1.02948	Up	1362
PtpAffx.115121.1.A1_at	5.36915e-05	1.02904	Up	1363
PtpAffx.52716.2.A1_s_at	0.00343019	1.02833	Up	1364
PtpAffx.164055.1.S1_at	0.00104979	1.02734	Up	1365
PtpAffx.12324.1.S1_at	0.000881291	1.0272	Up	1366
PtpAffx.1112.1.A1_s_at	0.000578716	1.02657	Up	1367
PtpAffx.110213.1.S1_at	0.000380932	1.02641	Up	1368
PtpAffx.8448.1.S1_at	0.00106114	1.02565	Up	1369
PtpAffx.18598.1.S1_at	0.00319625	1.02563	Up	1370
PtpAffx.11720.1.S1_at	0.000500605	1.02556	Up	1371
PtpAffx.49471.1.A1_at	0.00280078	1.02536	Up	1372
PtpAffx.3737.1.A1_at	0.00017931	1.02521	Up	1373
PtpAffx.12802.1.A1_s_at	0.000648283	1.02512	Up	1374
Ptp.5804.1.S1_at	0.00146597	1.02509	Up	1375
PtpAffx.138996.1.S1_at	0.00114154	1.02366	Up	1376
PtpAffx.4986.1.S1_s_at	0.000443626	1.02348	Up	1377
PtpAffx.207850.1.S1_at	9.1763e-05	1.02332	Up	1378
Ptp.7285.1.S1_at	2.54184e-05	1.02003	Up	1379
PtpAffx.223330.1.S1_at	1.26549e-05	1.01824	Up	1380
PtpAffx.50868.1.A1_at	0.00074435	1.01777	Up	1381
PtpAffx.205333.1.S1_at	0.000750616	1.01682	Up	1382
Ptp.735.1.S1_at	0.000885072	1.01678	Up	1383
Ptp.6858.1.S1_at	0.00335648	1.0163	Up	1384
PtpAffx.15840.1.S1_at	0.000688634	1.01515	Up	1385
PtpAffx.10720.2.S1_at	0.00190042	1.01446	Up	1386
PtpAffx.3711.1.S1_at	0.000335505	1.01411	Up	1387
PtpAffx.218406.1.S1_at	0.000584881	1.01375	Up	1388
PtpAffx.207935.1.S1_x_at	0.000166042	1.01373	Up	1389
PtpAffx.11962.1.A1_at	0.000738908	1.01346	Up	1390
PtpAffx.156807.1.S1_at	0.00313486	1.01343	Up	1391
PtpAffx.205926.1.S1_at	0.000555429	1.01211	Up	1392
PtpAffx.36514.1.S1_at	0.000336862	1.0115	Up	1393
PtpAffx.205612.1.S1_at	0.00101662	1.01128	Up	1394
PtpAffx.144454.1.A1_at	0.00266522	1.01026	Up	1395
Ptp.5548.1.S1_s_at	0.00343459	1.01014	Up	1396
PtpAffx.206871.1.S1_at	1.54866e-05	1.00872	Up	1397
PtpAffx.201906.1.S1_at	0.000216201	1.00857	Up	1398
PtpAffx.60655.1.S1_s_at	0.00331365	1.00796	Up	1399
PtpAffx.203647.1.S1_at	3.40056e-05	1.00748	Up	1400
PtpAffx.222674.1.S1_at	0.00339319	1.00648	Up	1401
Ptp.3097.2.S1_at	0.000585115	1.00546	Up	1402
PtpAffx.61266.1.S1_at	0.00173976	1.00451	Up	1403
PtpAffx.200891.1.S1_x_at	0.000976033	1.00444	Up	1404
PtpAffx.207739.1.S1_at	0.00300185	1.00408	Up	1405
PtpAffx.204857.1.S1_at	0.00352902	1.004	Up	1406
PtpAffx.36910.1.A1_at	0.000691498	1.00355	Up	1407
PtpAffx.221268.1.S1_at	0.000959782	1.0029	Up	1408
PtpAffx.18635.1.S1_at	3.72953e-05	1.00164	Up	1409
PtpAffx.162259.1.S1_s_at	0.000930346	1.00149	Up	1410
PtpAffx.18942.1.A1_at	0.000694589	1.00009	Up	1411
Ptp.6618.1.S1_s_at	7.79535e-05	-1.00136	Down	1412
PtpAffx.45611.1.S1_at	0.00151722	-1.00189	Down	1413
PtpAffx.214835.1.S1_s_at	0.000961642	-1.00203	Down	1414
PtpAffx.28128.1.S1_at	0.000876528	-1.00361	Down	1415
PtpAffx.10840.2.A1_a_at	0.00119168	-1.00361	Down	1416
Ptp.3703.1.S1_s_at	0.000144419	-1.00362	Down	1417
PtpAffx.134514.1.A1_at	0.000562358	-1.00414	Down	1418
Ptp.5057.1.S1_a_at	0.00222409	-1.00614	Down	1419
PtpAffx.65875.1.A1_at	0.0011551	-1.00651	Down	1420
PtpAffx.207396.1.S1_at	8.01012e-05	-1.00699	Down	1421
PtpAffx.25868.1.S1_at	0.00324994	-1.00851	Down	1422
Ptp.7846.1.S1_at	0.00269174	-1.0105	Down	1423
PtpAffx.224492.1.S1_at	0.00035048	-1.01059	Down	1424
PtpAffx.2876.2.S1_a_at	0.00179005	-1.01086	Down	1425
Ptp.2956.1.A1_at	0.00130106	-1.01086	Down	1426
PtpAffx.213951.1.S1_at	0.00109086	-1.01099	Down	1427
PtpAffx.224287.1.S1_at	0.00153567	-1.01169	Down	1428
PtpAffx.43654.1.S1_at	0.00151099	-1.01232	Down	1429
PtpAffx.219957.1.S1_at	0.00253608	-1.01276	Down	1430
PtpAffx.22245.1.S1_s_at	0.00219193	-1.01311	Down	1431
PtpAffx.22863.2.S1_at	0.000538866	-1.01338	Down	1432
PtpAffx.2043.1.S1_at	0.00181	-1.01512	Down	1433
PtpAffx.205633.1.S1_at	0.00357007	-1.0194	Down	1434
PtpAffx.212712.1.S1_at	0.000988501	-1.02025	Down	1435
PtpAffx.204195.1.S1_at	0.00326547	-1.02063	Down	1436
Ptp.5250.1.S1_s_at	0.000103568	-1.02111	Down	1437
PtpAffx.121690.1.A1_at	0.000169874	-1.02284	Down	1438
Ptp.2069.1.S1_at	0.000141385	-1.02329	Down	1439
Ptp.4376.1.S1_at	0.0018859	-1.02403	Down	1440
PtpAffx.159032.3.S1_a_at	0.000316004	-1.02473	Down	1441
PtpAffx.149893.1.S1_s_at	0.00297495	-1.02508	Down	1442
PtpAffx.114168.1.A1_at	0.00287657	-1.02629	Down	1443
PtpAffx.35988.1.A1_at	9.7584e-05	-1.02667	Down	1444
Ptp.2600.1.S1_s_at	0.000178735	-1.0268	Down	1445
PtpAffx.14329.1.S1_at	0.000857796	-1.02696	Down	1446
PtpAffx.178.2.S1_a_at	0.00196105	-1.02787	Down	1447
PtpAffx.127060.1.A1_at	0.00259767	-1.02792	Down	1448
PtpAffx.10840.1.S1_at	0.00104212	-1.02869	Down	1449
Ptp.5972.1.S1_s_at	0.000780768	-1.02927	Down	1450
PtpAffx.223326.1.S1_at	0.00354596	-1.0296	Down	1451
PtpAffx.114663.1.A1_at	0.00195331	-1.03113	Down	1452
PtpAffx.1172.3.S1_a_at	0.00304545	-1.03114	Down	1453
Ptp.352.1.S1_at	0.00106497	-1.03254	Down	1454
PtpAffx.30519.1.A1_at	0.000733696	-1.03275	Down	1455
PtpAffx.221160.1.S1_at	3.82843e-05	-1.03378	Down	1456
PtpAffx.79296.1.S1_s_at	6.31515e-05	-1.03584	Down	1457
PtpAffx.90642.2.A1_a_at	0.000294609	-1.03649	Down	1458
PtpAffx.58681.1.A1_at	0.000740757	-1.03721	Down	1459
PtpAffx.200819.1.S1_at	0.00201111	-1.03768	Down	1460
PtpAffx.207630.1.S1_at	0.00328042	-1.03774	Down	1461
Ptp.2446.1.S1_s_at	0.00240828	-1.03829	Down	1462
PtpAffx.25872.1.S1_at	0.000292424	-1.03853	Down	1463
PtpAffx.213359.1.S1_at	0.00171987	-1.03891	Down	1464
PtpAffx.17169.1.S1_at	0.0024145	-1.03966	Down	1465
PtpAffx.3096.2.S1_s_at	0.00168347	-1.03979	Down	1466
PtpAffx.153966.1.A1_at	0.000182768	-1.0398	Down	1467
PtpAffx.44183.1.S1_at	0.000194234	-1.04097	Down	1468
PtpAffx.215808.1.S1_s_at	0.0032782	-1.04134	Down	1469
Ptp.7229.2.S1_a_at	0.000417881	-1.04188	Down	1470
PtpAffx.216981.1.S1_x_at	0.00282591	-1.04305	Down	1471
PtpAffx.522.2.S1_at	0.00345097	-1.04423	Down	1472
PtpAffx.9895.1.A1_at	0.00154627	-1.04435	Down	1473
PtpAffx.205067.1.S1_at	0.000711075	-1.04537	Down	1474
PtpAffx.23324.1.S1_at	0.00293222	-1.04702	Down	1475
PtpAffx.8277.1.S1_at	0.000539264	-1.04726	Down	1476
Ptp.7527.1.S1_s_at	0.00337144	-1.04759	Down	1477
PtpAffx.44164.1.S1_at	0.00314386	-1.04836	Down	1478
PtpAffx.25696.1.S1_at	0.00098028	-1.04858	Down	1479
PtpAffx.214394.1.S1_at	0.00163764	-1.04924	Down	1480
PtpAffx.49767.2.A1_at	0.000252346	-1.04979	Down	1481
PtpAffx.82611.1.A1_at	0.00231355	-1.04985	Down	1482
PtpAffx.203275.1.S1_at	0.00144072	-1.05007	Down	1483
PtpAffx.210729.1.S1_at	0.00227744	-1.05074	Down	1484
Ptp.5041.2.S1_a_at	0.00241574	-1.05075	Down	1485
PtpAffx.5625.2.A1_a_at	0.000660284	-1.0512	Down	1486
PtpAffx.44880.1.S1_at	0.00357006	-1.05191	Down	1487
PtpAffx.207280.1.S1_at	9.11585e-05	-1.05379	Down	1488
Ptp.4684.1.S1_s_at	0.00162502	-1.05706	Down	1489
PtpAffx.22609.2.S1_a_at	0.0031777	-1.05821	Down	1490
PtpAffx.56109.1.S1_a_at	0.00228672	-1.05824	Down	1491
PtpAffx.202861.1.S1_at	0.00128118	-1.05876	Down	1492
PtpAffx.5581.2.S1_a_at	0.000362935	-1.05877	Down	1493
PtpAffx.32661.2.S1_a_at	0.000143844	-1.05915	Down	1494
Ptp.7867.1.S1_s_at	0.00216054	-1.06135	Down	1495
PtpAffx.33919.1.S1_at	0.000361398	-1.06142	Down	1496
PtpAffx.162289.2.S1_a_at	9.36351e-06	-1.06202	Down	1497
PtpAffx.84176.1.A1_s_at	0.000179956	-1.06227	Down	1498
PtpAffx.1654.2.S1_at	0.000160377	-1.06396	Down	1499
Ptp.2153.1.S1_at	0.000356765	-1.06442	Down	1500
Ptp.2996.1.S1_at	0.00141486	-1.06445	Down	1501
PtpAffx.155365.1.S1_at	0.00192348	-1.06491	Down	1502
PtpAffx.76309.1.A1_at	0.000849982	-1.06499	Down	1503
PtpAffx.18462.1.S1_at	0.00295757	-1.06532	Down	1504
PtpAffx.32871.1.A1_at	0.000484985	-1.06605	Down	1505
PtpAffx.42660.1.S1_at	0.0023642	-1.06647	Down	1506
PtpAffx.212295.1.S1_s_at	0.00226933	-1.06726	Down	1507
PtpAffx.12086.1.S1_a_at	0.00143627	-1.07139	Down	1508
Ptp.3369.1.S1_at	0.00063965	-1.0731	Down	1509
PtpAffx.24602.2.S1_at	0.00252357	-1.0755	Down	1510
PtpAffx.60143.2.S1_a_at	4.33173e-05	-1.07611	Down	1511
Ptp.6442.1.S1_at	0.00350309	-1.07635	Down	1512
Ptp.3195.1.S1_s_at	0.0001956	-1.07695	Down	1513
PtpAffx.210943.1.S1_at	0.00298307	-1.07821	Down	1514
Ptp.6397.1.A1_at	0.00214039	-1.0783	Down	1515
PtpAffx.64701.2.S1_a_at	0.00157448	-1.07842	Down	1516
Ptp.2013.1.S1_at	0.00211521	-1.07915	Down	1517
PtpAffx.81915.1.A1_at	0.0035341	-1.07944	Down	1518
Ptp.3452.1.A1_s_at	0.00340607	-1.07995	Down	1519
PtpAffx.4116.1.A1_s_at	0.00167574	-1.08087	Down	1520
PtpAffx.249.134.S1_s_at	0.000160916	-1.08118	Down	1521
Ptp.1065.1.S1_at	0.000111635	-1.08136	Down	1522
PtpAffx.214454.1.S1_at	0.00221663	-1.08162	Down	1523
PtpAffx.66608.1.S1_at	0.00053884	-1.08172	Down	1524
PtpAffx.4670.1.A1_at	0.000723084	-1.08192	Down	1525
Ptp.2828.1.A1_at	0.00218038	-1.08323	Down	1526
PtpAffx.103594.1.S1_s_at	0.0016786	-1.08339	Down	1527
PtpAffx.3913.2.A1_at	0.00233757	-1.08419	Down	1528
PtpAffx.221329.1.S1_s_at	0.00060143	-1.08465	Down	1529
Ptp.6941.2.S1_s_at	2.12688e-05	-1.08527	Down	1530
PtpAffx.3505.2.S1_a_at	6.45847e-05	-1.08554	Down	1531
PtpAffx.21957.1.A1_at	0.000890791	-1.08663	Down	1532
PtpAffx.132322.1.A1_a_at	7.2797e-06	-1.08699	Down	1533
PtpAffx.8523.1.S1_at	0.000760496	-1.08799	Down	1534
Ptp.5284.1.S1_s_at	0.0026219	-1.08937	Down	1535
Ptp.6825.1.S1_at	0.00188546	-1.09038	Down	1536
PtpAffx.202562.1.S1_s_at	0.00266583	-1.09144	Down	1537
PtpAffx.127546.1.A1_a_at	0.00153549	-1.09171	Down	1538
Ptp.4302.1.S1_s_at	0.00326121	-1.09289	Down	1539
Ptp.4555.1.S1_s_at	0.00267472	-1.09356	Down	1540
PtpAffx.1122.1.S1_a_at	4.51743e-06	-1.09488	Down	1541
PtpAffx.219179.1.S1_s_at	0.00114035	-1.09509	Down	1542
PtpAffx.118525.2.S1_a_at	0.00231247	-1.09588	Down	1543
PtpAffx.10663.1.A1_a_at	0.00247532	-1.09629	Down	1544
PtpAffx.19931.1.S1_at	0.00251118	-1.09672	Down	1545
PtpAffx.14677.2.S1_at	3.00541e-05	-1.09673	Down	1546
Ptp.7111.1.S1_s_at	1.34231e-05	-1.09949	Down	1547
PtpAffx.83506.1.S1_at	0.00239935	-1.09978	Down	1548
PtpAffx.21257.1.S1_at	0.00247334	-1.10103	Down	1549
PtpAffx.221563.1.S1_at	0.00117857	-1.10118	Down	1550
PtpAffx.136240.1.S1_at	0.000229095	-1.10214	Down	1551
PtpAffx.16321.1.S1_at	0.000109082	-1.10303	Down	1552
PtpAffx.214177.1.S1_at	0.000411469	-1.1032	Down	1553
PtpAffx.143034.1.S1_at	0.00203834	-1.10328	Down	1554
Ptp.3104.1.S1_at	0.0023873	-1.10398	Down	1555
Ptp.5514.2.S1_a_at	0.000884448	-1.10462	Down	1556
PtpAffx.6892.1.S1_at	0.000599036	-1.10514	Down	1557
Ptp.4275.2.S1_at	0.000677992	-1.10528	Down	1558
PtpAffx.205175.1.S1_at	0.000320892	-1.10597	Down	1559
PtpAffx.21425.1.A1_at	0.00343763	-1.10689	Down	1560
PtpAffx.42898.2.S1_s_at	0.00098856	-1.10803	Down	1561
PtpAffx.143754.1.S1_at	0.00317752	-1.10818	Down	1562
PtpAffx.36024.1.S1_at	0.000707904	-1.10819	Down	1563
PtpAffx.5894.1.A1_s_at	0.00345135	-1.10839	Down	1564
Ptp.4796.1.S1_at	0.00162191	-1.10842	Down	1565
Ptp.1266.1.S1_a_at	0.00192866	-1.10878	Down	1566
PtpAffx.249.411.A1_a_at	0.00247598	-1.10984	Down	1567
Ptp.7795.1.S1_at	0.00245817	-1.1101	Down	1568
PtpAffx.159650.1.A1_a_at	0.000130975	-1.11026	Down	1569
PtpAffx.137248.1.S1_at	0.000482839	-1.11032	Down	1570
PtpAffx.218560.1.S1_s_at	0.000842385	-1.11047	Down	1571
PtpAffx.11267.1.S1_at	0.00246213	-1.11115	Down	1572
PtpAffx.25816.1.S1_at	0.00316079	-1.1112	Down	1573
PtpAffx.178.2.S1_at	0.00263928	-1.11242	Down	1574
PtpAffx.209112.1.S1_x_at	0.000119543	-1.11323	Down	1575
PtpAffx.15046.2.A1_at	0.0012987	-1.11348	Down	1576
PtpAffx.121329.1.A1_at	4.69808e-05	-1.11367	Down	1577
Ptp.7468.1.S1_at	0.00172525	-1.11404	Down	1578
Ptp.2322.1.A1_x_at	0.00265717	-1.11451	Down	1579
Ptp.1462.1.S1_s_at	0.000465976	-1.11506	Down	1580
PtpAffx.200177.1.S1_at	0.00241046	-1.11537	Down	1581
Ptp.2529.1.S1_at	0.000257343	-1.11629	Down	1582
PtpAffx.98087.1.A1_at	0.00296858	-1.11635	Down	1583
PtpAffx.21762.1.S1_at	0.00168722	-1.11638	Down	1584
PtpAffx.115204.1.A1_at	0.000878981	-1.11793	Down	1585
PtpAffx.47488.1.S1_s_at	0.00307262	-1.11924	Down	1586
PtpAffx.7435.2.S1_at	0.00263543	-1.12106	Down	1587
PtpAffx.25342.1.S1_at	0.00299322	-1.12118	Down	1588
PtpAffx.26606.2.S1_a_at	0.000603896	-1.12161	Down	1589
PtpAffx.21901.2.A1_a_at	0.0025739	-1.12198	Down	1590
PtpAffx.201725.1.S1_s_at	0.00286422	-1.12222	Down	1591
Ptp.1312.1.S1_s_at	0.00343368	-1.12227	Down	1592
PtpAffx.51006.1.A1_at	1.87186e-05	-1.12284	Down	1593
PtpAffx.212106.1.S1_at	0.000483669	-1.12359	Down	1594
PtpAffx.204408.1.S1_s_at	0.00151367	-1.12378	Down	1595
PtpAffx.35127.2.A1_s_at	0.00209606	-1.124	Down	1596
PtpAffx.249.113.S1_at	0.000249784	-1.12592	Down	1597
Ptp.4176.1.S1_at	0.00218421	-1.12596	Down	1598
Ptp.6477.1.A1_at	0.000200544	-1.12647	Down	1599
PtpAffx.151873.1.A1_at	0.00026305	-1.12754	Down	1600
Ptp.5451.1.S1_s_at	0.00145427	-1.12832	Down	1601
PtpAffx.213727.1.S1_s_at	0.00167789	-1.12838	Down	1602
PtpAffx.112006.1.S1_at	0.000832371	-1.12903	Down	1603
PtpAffx.51006.2.A1_a_at	0.000249548	-1.12921	Down	1604
PtpAffx.217259.1.S1_at	0.00124908	-1.13012	Down	1605
PtpAffx.67052.1.A1_at	0.00132833	-1.13019	Down	1606
PtpAffx.26900.2.S1_at	0.000932775	-1.1302	Down	1607
PtpAffx.138019.1.S1_s_at	0.000605733	-1.13071	Down	1608
PtpAffx.93279.1.A1_at	6.58406e-05	-1.13076	Down	1609
PtpAffx.205198.1.S1_at	3.06234e-05	-1.13092	Down	1610
PtpAffx.61459.1.A1_at	0.000468728	-1.13122	Down	1611
Ptp.7422.1.S1_at	9.89243e-06	-1.13252	Down	1612
Ptp.2322.1.A1_at	0.00145996	-1.1346	Down	1613
PtpAffx.723.2.S1_a_at	0.0025689	-1.13535	Down	1614
Ptp.1394.1.A1_at	9.85838e-05	-1.13633	Down	1615
PtpAffx.6610.1.A2_a_at	0.00299426	-1.13681	Down	1616
PtpAffx.222754.1.S1_at	0.0015536	-1.13701	Down	1617
PtpAffx.127327.1.A1_s_at	0.000371224	-1.1396	Down	1618
PtpAffx.102452.1.S1_s_at	0.000531797	-1.1398	Down	1619
PtpAffx.215666.1.S1_at	0.000245689	-1.14018	Down	1620
PtpAffx.222753.1.S1_at	3.7959e-05	-1.141	Down	1621
PtpAffx.31202.1.S1_at	0.000223888	-1.14154	Down	1622
PtpAffx.214145.1.S1_x_at	0.00185432	-1.14235	Down	1623
PtpAffx.128497.1.S1_at	0.00178502	-1.14253	Down	1624
PtpAffx.14130.1.S1_at	0.00109527	-1.14424	Down	1625
PtpAffx.62121.1.S1_at	0.0032011	-1.14487	Down	1626
PtpAffx.37591.1.A1_at	0.000628455	-1.14542	Down	1627
PtpAffx.3980.1.S1_s_at	0.00255412	-1.14668	Down	1628
PtpAffx.141142.1.A1_at	6.62826e-05	-1.14682	Down	1629
PtpAffx.99333.2.S1_a_at	0.00269677	-1.1481	Down	1630
PtpAffx.205240.1.S1_at	0.000844676	-1.14926	Down	1631
Ptp.7599.1.S1_at	0.00159416	-1.14933	Down	1632
Ptp.2699.1.A1_s_at	0.00114442	-1.15042	Down	1633
PtpAffx.215789.1.S1_at	0.000583762	-1.1514	Down	1634
Ptp.6316.2.S1_at	0.00212198	-1.15148	Down	1635
Ptp.6933.1.S1_s_at	0.00264828	-1.15193	Down	1636
Ptp.7952.1.S1_at	0.00234341	-1.15194	Down	1637
PtpAffx.218515.1.S1_s_at	0.00126858	-1.15356	Down	1638
PtpAffx.205795.1.S1_at	0.000882385	-1.15444	Down	1639
PtpAffx.26613.1.S1_at	0.00105928	-1.15527	Down	1640
Ptp.138.1.S1_s_at	0.000211009	-1.15554	Down	1641
PtpAffx.202634.1.S1_at	0.00110565	-1.15697	Down	1642
PtpAffx.82861.1.A1_s_at	0.000320843	-1.15949	Down	1643
PtpAffx.205458.1.S1_at	9.9862e-05	-1.15991	Down	1644
PtpAffx.137651.1.S1_at	0.00029995	-1.16058	Down	1645
Ptp.4228.1.S1_at	0.00155331	-1.16087	Down	1646
PtpAffx.200170.1.S1_at	0.000156113	-1.16135	Down	1647
PtpAffx.142075.1.S1_at	0.000206755	-1.16342	Down	1648
Ptp.6782.1.S1_at	0.000315207	-1.16391	Down	1649
PtpAffx.122510.1.S1_at	0.000763344	-1.16445	Down	1650
Ptp.3113.1.S1_at	0.00129176	-1.16706	Down	1651
Ptp.5945.1.S1_at	0.000417773	-1.16711	Down	1652
PtpAffx.50432.1.A1_at	0.000345173	-1.16851	Down	1653
PtpAffx.2447.1.S1_a_at	0.002385	-1.16932	Down	1654
PtpAffx.203151.1.S1_at	0.00323884	-1.16954	Down	1655
PtpAffx.72180.1.S1_s_at	0.000632739	-1.17018	Down	1656
PtpAffx.77934.1.S1_at	0.00041198	-1.17077	Down	1657
PtpAffx.211603.1.S1_at	0.000431394	-1.17124	Down	1658
PtpAffx.148399.1.S1_at	1.11838e-05	-1.17182	Down	1659
PtpAffx.11317.1.A1_x_at	0.00201172	-1.17192	Down	1660
Ptp.2035.1.S1_s_at	0.000501444	-1.17321	Down	1661
PtpAffx.37722.1.A1_at	0.00353549	-1.17323	Down	1662
PtpAffx.3462.1.A1_s_at	0.00239292	-1.17393	Down	1663
PtpAffx.132065.1.A1_at	0.000189145	-1.17411	Down	1664
Ptp.5222.1.S1_s_at	0.000959204	-1.17654	Down	1665
Ptp.6809.1.S1_at	0.00203314	-1.17739	Down	1666
Ptp.3670.1.S1_at	0.000849055	-1.17742	Down	1667
PtpAffx.2043.2.A1_at	0.000597198	-1.17871	Down	1668
Ptp.1686.1.A1_at	0.000220212	-1.17874	Down	1669
PtpAffx.5843.1.S1_at	0.000388374	-1.17887	Down	1670
Ptp.146.1.S1_at	0.00135889	-1.17924	Down	1671
PtpAffx.106976.1.S1_s_at	0.00125241	-1.18014	Down	1672
Ptp.7237.1.S1_at	0.00108466	-1.18048	Down	1673
PtpAffx.249.73.A1_at	0.0019271	-1.18063	Down	1674
PtpAffx.71061.1.S1_at	1.2928e-05	-1.18104	Down	1675
PtpAffx.130908.2.A1_at	0.000767676	-1.18106	Down	1676
PtpAffx.249.174.S1_a_at	0.00292098	-1.18271	Down	1677
PtpAffx.2203.3.S1_at	0.000472344	-1.18301	Down	1678
PtpAffx.43832.1.A1_at	0.00352301	-1.18323	Down	1679
Ptp.6813.1.S1_at	4.40589e-05	-1.18363	Down	1680
PtpAffx.72493.1.S1_at	0.000314893	-1.18397	Down	1681
PtpAffx.692.2.S1_x_at	0.00188258	-1.1843	Down	1682
PtpAffx.606.6.S1_a_at	0.00124453	-1.1844	Down	1683
PtpAffx.44701.1.S1_at	3.92989e-05	-1.18471	Down	1684
PtpAffx.210235.1.S1_at	3.07011e-05	-1.18611	Down	1685
PtpAffx.200327.1.S1_at	0.00252329	-1.18656	Down	1686
PtpAffx.9239.1.A1_a_at	0.000741703	-1.18722	Down	1687
Ptp.6456.1.S1_at	0.0012372	-1.18727	Down	1688
PtpAffx.213469.1.S1_at	0.000251256	-1.18739	Down	1689
PtpAffx.8382.1.A1_at	0.00217167	-1.18745	Down	1690
PtpAffx.16235.1.A1_at	0.00187536	-1.18758	Down	1691
PtpAffx.11317.2.A1_a_at	0.00108309	-1.18775	Down	1692
Ptp.1127.1.A1_at	0.000167773	-1.18859	Down	1693
PtpAffx.212031.1.S1_at	0.000427254	-1.18868	Down	1694
Ptp.7560.1.S1_at	0.000113963	-1.18907	Down	1695
Ptp.6161.1.S1_at	0.00037905	-1.18941	Down	1696
PtpAffx.140068.1.S1_at	0.000484466	-1.18942	Down	1697
PtpAffx.26834.2.S1_at	3.76606e-05	-1.18945	Down	1698
Ptp.6185.1.S1_at	0.000522986	-1.18991	Down	1699
PtpAffx.692.3.A1_at	0.00107542	-1.19004	Down	1700
PtpAffx.157387.1.S1_at	0.00282775	-1.19021	Down	1701
Ptp.205.3.A1_s_at	9.59355e-06	-1.19217	Down	1702
Ptp.5078.1.S1_at	0.00056873	-1.19289	Down	1703
PtpAffx.209619.1.S1_at	0.000465195	-1.19332	Down	1704
PtpAffx.43687.2.S1_at	0.00130064	-1.19357	Down	1705
PtpAffx.18406.1.S1_at	0.0030675	-1.19484	Down	1706
PtpAffx.22869.1.S1_at	0.000420301	-1.19549	Down	1707
PtpAffx.209899.1.S1_at	0.000201355	-1.19563	Down	1708
Ptp.1834.1.A1_s_at	0.000123035	-1.1957	Down	1709
PtpAffx.15925.1.S1_at	0.000526076	-1.19689	Down	1710
PtpAffx.107566.1.A1_a_at	0.000930644	-1.19932	Down	1711
PtpAffx.37459.1.S1_at	0.00049294	-1.19977	Down	1712
PtpAffx.213493.1.S1_at	0.0034384	-1.20075	Down	1713
PtpAffx.63501.1.A1_a_at	0.00187873	-1.20153	Down	1714
PtpAffx.204019.1.S1_at	0.000216399	-1.20162	Down	1715
PtpAffx.164082.1.S1_at	0.00162997	-1.202	Down	1716
PtpAffx.209902.1.S1_s_at	0.00281333	-1.20249	Down	1717
PtpAffx.86794.1.A1_at	0.00122409	-1.20284	Down	1718
PtpAffx.94985.1.A1_at	0.000928814	-1.20414	Down	1719
PtpAffx.204778.1.S1_at	0.000475564	-1.20439	Down	1720
PtpAffx.59020.1.A1_at	0.000791964	-1.20507	Down	1721
PtpAffx.8187.1.A1_at	0.000858294	-1.20758	Down	1722
PtpAffx.10840.1.S1_s_at	0.00247131	-1.20815	Down	1723
PtpAffx.105555.2.S1_s_at	0.00113881	-1.20829	Down	1724
PtpAffx.93744.1.S1_at	0.000305918	-1.20829	Down	1725
PtpAffx.38514.1.A1_a_at	4.18734e-06	-1.2098	Down	1726
PtpAffx.249.667.S1_a_at	0.00295514	-1.21053	Down	1727
PtpAffx.160950.1.S1_at	0.00145377	-1.21204	Down	1728
PtpAffx.2343.1.A1_at	0.00018253	-1.21273	Down	1729
PtpAffx.55455.1.S1_a_at	0.00188427	-1.21289	Down	1730
PtpAffx.207918.1.S1_at	0.000657973	-1.21321	Down	1731
PtpAffx.68127.2.A1_a_at	0.000199445	-1.21337	Down	1732
PtpAffx.107746.1.A1_at	0.000995694	-1.21659	Down	1733
PtpAffx.39130.1.S1_at	0.000715324	-1.21699	Down	1734
PtpAffx.16691.2.S1_a_at	0.000275081	-1.21757	Down	1735
PtpAffx.32368.2.A1_at	0.00198631	-1.21792	Down	1736
Ptp.965.1.S1_at	0.00029083	-1.21901	Down	1737
PtpAffx.118928.1.S1_at	3.95537e-05	-1.21938	Down	1738
PtpAffx.135933.1.S1_at	0.0005851	-1.21985	Down	1739
Ptp.2524.1.S1_at	0.000331881	-1.2204	Down	1740
Ptp.5722.1.S1_at	0.00259899	-1.22086	Down	1741
PtpAffx.692.19.A1_at	0.000649887	-1.22114	Down	1742
PtpAffx.213600.1.S1_at	0.000455436	-1.22135	Down	1743
PtpAffx.206683.1.S1_at	0.00125662	-1.22422	Down	1744
PtpAffx.21179.1.S1_a_at	0.00316409	-1.2243	Down	1745
PtpAffx.110243.1.S1_at	0.000338523	-1.22496	Down	1746
PtpAffx.163022.1.S1_s_at	0.00105089	-1.22515	Down	1747
PtpAffx.134134.1.A1_at	0.00192485	-1.22688	Down	1748
PtpAffx.200638.1.S1_at	0.00030499	-1.22828	Down	1749
PtpAffx.154761.1.S1_at	0.00183043	-1.22882	Down	1750
PtpAffx.111678.1.S1_at	0.00200747	-1.22923	Down	1751
Ptp.900.1.A1_s_at	0.000731645	-1.23079	Down	1752
Ptp.795.3.S1_s_at	0.000122654	-1.23217	Down	1753
Ptp.7112.1.S1_s_at	0.00103926	-1.23232	Down	1754
Ptp.2369.1.S1_s_at	0.00151433	-1.23347	Down	1755
PtpAffx.148856.1.S1_s_at	0.000675204	-1.23669	Down	1756
PtpAffx.15910.1.S1_a_at	0.00150803	-1.23686	Down	1757
PtpAffx.2170.2.S1_s_at	0.00120483	-1.23688	Down	1758
Ptp.2829.1.S1_at	0.000144033	-1.2373	Down	1759
PtpAffx.7881.1.A1_at	0.00162299	-1.23771	Down	1760
PtpAffx.4198.1.S1_at	0.00270001	-1.24021	Down	1761
PtpAffx.208818.1.S1_s_at	0.00185343	-1.2403	Down	1762
PtpAffx.140896.1.A1_s_at	0.00273326	-1.24053	Down	1763
PtpAffx.202903.1.S1_at	0.00103758	-1.24112	Down	1764
PtpAffx.75141.1.S1_at	0.00012808	-1.24137	Down	1765
PtpAffx.13101.2.A1_at	0.00028196	-1.24173	Down	1766
PtpAffx.3747.1.S1_at	0.000458032	-1.24202	Down	1767
Ptp.1965.1.S1_s_at	0.00172653	-1.24288	Down	1768
Ptp.7073.3.A1_s_at	0.00166889	-1.24384	Down	1769
PtpAffx.7300.1.S1_at	0.00197167	-1.24473	Down	1770
Ptp.5288.1.S1_s_at	0.00156796	-1.24511	Down	1771
PtpAffx.1126.1.A1_at	1.94867e-05	-1.24615	Down	1772
PtpAffx.51877.1.S1_at	2.81353e-05	-1.24759	Down	1773
PtpAffx.127210.1.A1_at	0.0019102	-1.24888	Down	1774
PtpAffx.208722.1.S1_at	0.00268038	-1.25035	Down	1775
PtpAffx.202656.1.S1_at	0.00153224	-1.25038	Down	1776
PtpAffx.148967.1.A1_at	0.000128342	-1.25061	Down	1777
PtpAffx.128269.1.S1_s_at	0.00107909	-1.25139	Down	1778
Ptp.1073.1.A1_at	0.00100741	-1.25246	Down	1779
PtpAffx.21021.2.S1_at	0.000135013	-1.25265	Down	1780
PtpAffx.207864.1.S1_s_at	0.000672463	-1.25441	Down	1781
Ptp.5222.1.S1_at	0.00256602	-1.25476	Down	1782
PtpAffx.225679.1.S1_at	0.00203683	-1.25568	Down	1783
Ptp.5945.1.S1_s_at	0.000190127	-1.25636	Down	1784
Ptp.4350.1.S1_at	8.63858e-05	-1.25696	Down	1785
PtpAffx.80897.1.S1_at	9.59867e-05	-1.25719	Down	1786
Ptp.4505.1.S1_s_at	0.000940003	-1.25753	Down	1787
PtpAffx.209455.1.S1_at	0.000372851	-1.25776	Down	1788
PtpAffx.210199.1.S1_s_at	0.00147999	-1.2586	Down	1789
PtpAffx.216298.1.S1_at	0.000936896	-1.25898	Down	1790
Ptp.7734.1.S1_s_at	0.00320172	-1.25915	Down	1791
PtpAffx.222510.1.S1_at	0.000181634	-1.2596	Down	1792
PtpAffx.2006.1.S1_at	0.000144594	-1.25962	Down	1793
PtpAffx.2043.1.S1_a_at	0.000257876	-1.26005	Down	1794
PtpAffx.47049.1.A1_at	0.00167707	-1.26023	Down	1795
PtpAffx.119501.1.A1_s_at	0.00298843	-1.26043	Down	1796
PtpAffx.206702.1.S1_at	0.00324658	-1.2605	Down	1797
PtpAffx.25362.1.A1_at	0.00247212	-1.26092	Down	1798
PtpAffx.160485.2.A1_a_at	4.30462e-05	-1.26113	Down	1799
Ptp.7123.1.A1_s_at	0.00139302	-1.26168	Down	1800
Ptp.7073.2.S1_at	9.8529e-05	-1.26336	Down	1801
PtpAffx.94841.1.A1_at	0.000164602	-1.26372	Down	1802
Ptp.6633.1.S1_at	0.00298474	-1.26397	Down	1803
PtpAffx.37524.2.S1_at	0.00110153	-1.26495	Down	1804
PtpAffx.205295.1.S1_at	0.00261458	-1.26823	Down	1805
PtpAffx.206391.1.S1_at	0.000154542	-1.26903	Down	1806
PtpAffx.83486.1.S1_at	0.0032422	-1.26934	Down	1807
PtpAffx.122855.1.S1_at	0.00177343	-1.2696	Down	1808
Ptp.5252.2.S1_s_at	0.00103708	-1.27126	Down	1809
PtpAffx.208934.1.S1_at	0.000504231	-1.27138	Down	1810
PtpAffx.149608.1.A1_at	0.00117958	-1.27142	Down	1811
Ptp.4301.1.S1_s_at	0.000183476	-1.27405	Down	1812
PtpAffx.163665.1.S1_s_at	0.00100329	-1.2745	Down	1813
PtpAffx.118024.1.S1_at	0.000981202	-1.27482	Down	1814
PtpAffx.24602.4.A1_at	8.21214e-05	-1.27526	Down	1815
PtpAffx.25650.2.S1_at	0.00146318	-1.27533	Down	1816
PtpAffx.41340.1.S1_at	0.000785655	-1.27557	Down	1817
PtpAffx.132322.2.A1_at	6.00382e-05	-1.2761	Down	1818
Ptp.5215.1.S1_at	0.000224969	-1.27623	Down	1819
Ptp.1787.1.S1_s_at	0.00340762	-1.27632	Down	1820
PtpAffx.3768.1.A1_at	0.00102606	-1.27777	Down	1821
PtpAffx.606.5.S1_a_at	0.000382475	-1.27918	Down	1822
PtpAffx.103853.1.A1_at	0.000152646	-1.28035	Down	1823
PtpAffx.158215.1.A1_at	0.00260053	-1.28105	Down	1824
PtpAffx.19965.1.A1_s_at	6.65654e-07	-1.28117	Down	1825
PtpAffx.6581.5.S1_at	0.000267237	-1.28229	Down	1826
Ptp.4056.1.S1_at	0.00258532	-1.28273	Down	1827
Ptp.5420.1.S1_at	0.000621037	-1.28302	Down	1828
Ptp.2817.1.S1_a_at	0.00186794	-1.28358	Down	1829
PtpAffx.204125.1.S1_at	0.000288264	-1.28378	Down	1830
PtpAffx.16899.2.A1_at	0.00303916	-1.28411	Down	1831
PtpAffx.19546.1.S1_at	3.21692e-05	-1.28511	Down	1832
PtpAffx.73438.1.S1_at	7.61412e-05	-1.28579	Down	1833
PtpAffx.208149.1.S1_at	0.00262765	-1.28642	Down	1834
Ptp.5640.1.S1_at	0.00312944	-1.28717	Down	1835
PtpAffx.97193.1.A1_at	0.00310681	-1.28722	Down	1836
PtpAffx.210106.1.S1_at	0.00323929	-1.28974	Down	1837
PtpAffx.65376.1.S1_at	0.00290278	-1.29092	Down	1838
PtpAffx.204368.1.S1_at	0.000200691	-1.29517	Down	1839
PtpAffx.54404.1.S1_s_at	0.00211327	-1.2953	Down	1840
Ptp.2028.1.S1_at	0.00118252	-1.29579	Down	1841
Ptp.5356.1.S1_s_at	0.00201115	-1.29598	Down	1842
PtpAffx.202446.1.S1_at	0.000960359	-1.29642	Down	1843
PtpAffx.39391.1.S1_at	8.70649e-05	-1.29764	Down	1844
PtpAffx.202063.1.S1_at	0.00352755	-1.30042	Down	1845
PtpAffx.214138.1.S1_at	0.00275658	-1.30198	Down	1846
PtpAffx.967.2.S1_s_at	0.00039654	-1.30225	Down	1847
PtpAffx.128235.1.A1_at	0.000365663	-1.30313	Down	1848
Ptp.6781.1.S1_s_at	0.00132024	-1.3032	Down	1849
PtpAffx.207124.1.S1_at	0.00105316	-1.30324	Down	1850
PtpAffx.144849.1.S1_at	4.75411e-05	-1.30484	Down	1851
PtpAffx.209112.1.S1_at	0.00024045	-1.305	Down	1852
Ptp.6728.1.S1_at	0.000653255	-1.30518	Down	1853
PtpAffx.48532.1.S1_at	0.000895509	-1.30762	Down	1854
PtpAffx.203416.1.S1_at	7.85653e-05	-1.30789	Down	1855
PtpAffx.43233.1.A1_at	0.00015459	-1.30963	Down	1856
PtpAffx.211847.1.S1_at	0.000836552	-1.30977	Down	1857
Ptp.2617.1.S1_at	5.42414e-06	-1.30986	Down	1858
PtpAffx.36362.1.S1_at	0.000566456	-1.30991	Down	1859
PtpAffx.1000.1.A1_at	0.000322229	-1.31153	Down	1860
PtpAffx.119354.1.A1_at	0.00111133	-1.3135	Down	1861
PtpAffx.209334.1.S1_s_at	0.000592125	-1.31365	Down	1862
PtpAffx.206048.1.S1_at	0.0029282	-1.31522	Down	1863
PtpAffx.212914.1.S1_x_at	0.000712941	-1.31563	Down	1864
PtpAffx.36518.1.S1_s_at	0.00122086	-1.31599	Down	1865
PtpAffx.219693.1.S1_at	0.000648372	-1.31936	Down	1866
PtpAffx.53941.1.A1_at	8.57679e-05	-1.31961	Down	1867
Ptp.5414.2.S1_s_at	0.000974353	-1.31968	Down	1868
PtpAffx.68983.1.A1_at	0.000188084	-1.31982	Down	1869
PtpAffx.37524.2.S1_a_at	0.00107798	-1.32053	Down	1870
Ptp.2689.1.S1_at	0.00044216	-1.32119	Down	1871
PtpAffx.211911.1.S1_s_at	0.00204668	-1.32141	Down	1872
Ptp.1682.1.A1_s_at	0.00125691	-1.32369	Down	1873
PtpAffx.7589.1.S1_s_at	0.00010997	-1.32391	Down	1874
Ptp.2085.2.S1_s_at	2.10184e-06	-1.32547	Down	1875
PtpAffx.68429.1.S1_a_at	0.00090751	-1.32575	Down	1876
Ptp.7776.1.S1_at	0.00133425	-1.32593	Down	1877
PtpAffx.202508.1.S1_s_at	9.17584e-05	-1.32704	Down	1878
PtpAffx.212830.1.S1_at	0.00221198	-1.32797	Down	1879
PtpAffx.81944.1.A1_at	0.00183907	-1.32987	Down	1880
PtpAffx.202127.1.S1_at	0.00109157	-1.3306	Down	1881
PtpAffx.32367.1.S1_at	0.00128521	-1.33067	Down	1882
PtpAffx.57317.1.S1_at	0.00126058	-1.33078	Down	1883
PtpAffx.142909.1.S1_s_at	0.00190899	-1.33176	Down	1884
PtpAffx.14916.1.A1_at	0.000227997	-1.33311	Down	1885
PtpAffx.137060.1.S1_at	0.00151729	-1.33341	Down	1886
PtpAffx.82316.1.A1_at	0.00210243	-1.33381	Down	1887
PtpAffx.54853.1.S1_a_at	0.000715691	-1.33484	Down	1888
Ptp.3160.1.S1_at	0.00185685	-1.33568	Down	1889
PtpAffx.202282.1.S1_at	8.63455e-05	-1.33599	Down	1890
PtpAffx.2393.2.S1_a_at	0.000345302	-1.33704	Down	1891
PtpAffx.200071.1.S1_s_at	0.00328341	-1.33705	Down	1892
PtpAffx.221705.1.S1_at	0.00182932	-1.33769	Down	1893
PtpAffx.39391.1.S1_a_at	6.1785e-05	-1.34036	Down	1894
Ptp.7058.1.S1_at	0.00296618	-1.34046	Down	1895
PtpAffx.90435.1.S1_s_at	0.0014194	-1.34078	Down	1896
PtpAffx.58828.1.S1_at	0.00246225	-1.34272	Down	1897
PtpAffx.17302.1.S1_at	0.00117009	-1.34274	Down	1898
Ptp.6417.1.S1_s_at	0.00176907	-1.34448	Down	1899
Ptp.7191.1.S1_at	0.000353979	-1.34485	Down	1900
PtpAffx.158296.2.A1_a_at	0.0018054	-1.34548	Down	1901
Ptp.7199.2.A1_s_at	1.58388e-05	-1.34715	Down	1902
Ptp.186.1.A1_s_at	0.0022039	-1.34925	Down	1903
PtpAffx.209404.1.S1_at	0.000175018	-1.34942	Down	1904
PtpAffx.134656.1.A1_at	0.000235972	-1.34964	Down	1905
PtpAffx.5367.3.A1_at	0.00165133	-1.3498	Down	1906
PtpAffx.11857.1.S1_at	0.000771734	-1.3502	Down	1907
PtpAffx.61626.2.S1_a_at	0.000183326	-1.35035	Down	1908
Ptp.2919.2.A1_s_at	4.64917e-06	-1.35095	Down	1909
PtpAffx.28711.1.S1_at	0.000954511	-1.3521	Down	1910
PtpAffx.37625.1.A1_at	0.00263515	-1.35276	Down	1911
PtpAffx.40357.2.S1_a_at	0.00062797	-1.35331	Down	1912
PtpAffx.17839.1.S1_at	0.00358471	-1.35396	Down	1913
PtpAffx.206182.1.S1_s_at	0.00253508	-1.35436	Down	1914
Ptp.907.1.A1_at	0.000116633	-1.35513	Down	1915
PtpAffx.82864.1.A1_s_at	0.000153124	-1.3565	Down	1916
Ptp.7088.1.S1_at	0.00194159	-1.35824	Down	1917
PtpAffx.61990.1.S1_at	0.0020124	-1.35827	Down	1918
PtpAffx.224656.1.S1_s_at	0.0024828	-1.35952	Down	1919
PtpAffx.118020.1.S1_at	7.70545e-05	-1.35982	Down	1920
PtpAffx.220147.1.S1_at	0.000333949	-1.36029	Down	1921
Ptp.6332.1.S1_at	0.00189838	-1.36125	Down	1922
PtpAffx.16548.2.A1_a_at	9.80016e-05	-1.36181	Down	1923
PtpAffx.213592.1.S1_at	7.30678e-05	-1.3625	Down	1924
PtpAffx.85751.1.S1_at	0.000534582	-1.36271	Down	1925
PtpAffx.118505.1.S1_at	0.0018139	-1.36425	Down	1926
Ptp.2559.1.A1_a_at	4.64167e-06	-1.36437	Down	1927
Ptp.4492.2.S1_s_at	0.000305078	-1.36449	Down	1928
PtpAffx.200184.1.S1_at	0.000710068	-1.36548	Down	1929
PtpAffx.1325.1.S1_at	7.44578e-05	-1.36586	Down	1930
PtpAffx.17671.1.S1_at	0.000125661	-1.36594	Down	1931
PtpAffx.2832.1.A1_at	0.00235342	-1.36711	Down	1932
PtpAffx.53139.1.S1_at	0.002027	-1.36759	Down	1933
PtpAffx.4806.1.S1_at	0.00208987	-1.36797	Down	1934
Ptp.7641.1.S1_at	0.000771145	-1.3685	Down	1935
PtpAffx.21027.1.A1_at	0.0017644	-1.36934	Down	1936
PtpAffx.220397.1.S1_at	0.00341764	-1.37007	Down	1937
PtpAffx.214126.1.S1_at	0.00162307	-1.37049	Down	1938
PtpAffx.214373.1.S1_at	0.00299651	-1.37102	Down	1939
PtpAffx.249.116.A1_a_at	0.000185697	-1.37188	Down	1940
PtpAffx.209233.1.S1_at	0.00266867	-1.37227	Down	1941
PtpAffx.3173.6.S1_at	0.00139857	-1.37329	Down	1942
PtpAffx.121105.1.A1_at	6.26168e-05	-1.37541	Down	1943
PtpAffx.214913.1.S1_at	0.00266775	-1.37661	Down	1944
Ptp.8077.1.S1_at	1.07731e-05	-1.37721	Down	1945
PtpAffx.6315.2.S1_a_at	1.92175e-05	-1.37783	Down	1946
PtpAffx.64399.1.S1_at	0.00166523	-1.37793	Down	1947
PtpAffx.89327.1.A1_a_at	0.000578464	-1.37818	Down	1948
PtpAffx.204643.1.S1_s_at	6.0303e-05	-1.37827	Down	1949
PtpAffx.47157.1.S1_a_at	0.000103548	-1.37883	Down	1950
Ptp.589.1.S1_at	6.58401e-05	-1.37975	Down	1951
PtpAffx.4086.1.S1_at	4.59729e-06	-1.38065	Down	1952
PtpAffx.155293.1.S1_at	1.28724e-05	-1.38283	Down	1953
PtpAffx.31381.2.A1_at	0.000819736	-1.38357	Down	1954
PtpAffx.5519.1.A1_at	2.82179e-07	-1.38427	Down	1955
PtpAffx.54853.2.A1_at	0.000965332	-1.38477	Down	1956
PtpAffx.11503.1.S1_at	0.00125306	-1.38513	Down	1957
Ptp.7584.1.A1_s_at	0.000570111	-1.38583	Down	1958
PtpAffx.19564.1.S1_s_at	0.000282242	-1.38593	Down	1959
PtpAffx.209490.1.S1_at	0.00323942	-1.38699	Down	1960
PtpAffx.5675.2.S1_at	0.000863949	-1.38867	Down	1961
Ptp.5933.1.S1_s_at	0.000132	-1.38887	Down	1962
PtpAffx.45488.2.S1_at	0.000294565	-1.38964	Down	1963
PtpAffx.222766.1.S1_at	0.000502727	-1.39043	Down	1964
PtpAffx.122975.1.A1_at	4.56767e-05	-1.39141	Down	1965
PtpAffx.211963.1.S1_x_at	0.000859947	-1.39145	Down	1966
PtpAffx.64701.1.S1_x_at	0.00128634	-1.3926	Down	1967
PtpAffx.45156.1.S1_s_at	0.000118855	-1.39306	Down	1968
PtpAffx.211893.1.S1_at	0.00080828	-1.3939	Down	1969
PtpAffx.203187.1.S1_at	0.00013261	-1.39435	Down	1970
PtpAffx.18678.1.A1_s_at	0.000248299	-1.39456	Down	1971
Ptp.6638.1.S1_s_at	0.000752701	-1.39467	Down	1972
PtpAffx.205229.1.S1_s_at	0.000201692	-1.3949	Down	1973
PtpAffx.107388.1.A1_at	0.00110541	-1.39577	Down	1974
Ptp.7679.2.S1_s_at	0.00043292	-1.3977	Down	1975
PtpAffx.61679.1.S1_at	2.47573e-05	-1.39784	Down	1976
PtpAffx.46748.1.A1_at	0.000973339	-1.39793	Down	1977
PtpAffx.215458.1.S1_at	0.000136631	-1.39881	Down	1978
PtpAffx.2710.2.A1_at	7.10457e-05	-1.39992	Down	1979
Ptp.2451.2.S1_at	0.000837425	-1.40085	Down	1980
PtpAffx.275.1.S1_at	0.00133247	-1.40196	Down	1981
PtpAffx.3504.1.A1_at	0.00332795	-1.4025	Down	1982
Ptp.1500.1.A1_at	5.23706e-05	-1.40253	Down	1983
Ptp.916.1.S1_at	8.67727e-05	-1.40263	Down	1984
Ptp.3218.1.S1_at	0.000313279	-1.40293	Down	1985
PtpAffx.221011.1.S1_s_at	0.00126926	-1.40352	Down	1986
PtpAffx.224660.1.S1_at	0.000545347	-1.40472	Down	1987
PtpAffx.202896.1.S1_at	0.00210984	-1.40575	Down	1988
Ptp.4887.1.A1_a_at	2.72675e-05	-1.40627	Down	1989
Ptp.5814.1.S1_s_at	0.00242235	-1.40716	Down	1990
PtpAffx.203053.1.S1_s_at	0.00239453	-1.40734	Down	1991
PtpAffx.102795.1.A1_s_at	0.00122484	-1.40753	Down	1992
PtpAffx.205328.1.S1_at	0.0021522	-1.40821	Down	1993
PtpAffx.26608.1.A1_at	7.24921e-05	-1.40837	Down	1994
PtpAffx.94471.1.S1_at	7.0295e-05	-1.40977	Down	1995
PtpAffx.44515.1.A1_at	2.646e-06	-1.41084	Down	1996
PtpAffx.213489.1.S1_s_at	0.00154595	-1.4115	Down	1997
PtpAffx.206359.1.S1_at	0.00189994	-1.41232	Down	1998
[truncated: 840 more rows]

## Sheet: 600_24h vs.600_6h
Affy Poplar Probeset ID	600_24 vs. 600_6		Expression	Count
	p-value	Log2Ratio
PtpAffx.99700.1.S1_s_at	8.20957e-05	7.09754	Up, the highest	1
PtpAffx.224160.1.S1_at	7.59932e-06	6.01324	Up	2
PtpAffx.8332.1.S1_at	3.25546e-06	5.74849	Up	3
PtpAffx.24378.1.S1_at	0.000386092	5.62919	Up	4
PtpAffx.203412.1.S1_at	4.58948e-05	5.60536	Up	5
PtpAffx.7040.1.S1_at	9.02764e-05	5.38616	Up	6
Ptp.5281.1.S1_s_at	0.000310725	5.26672	Up	7
PtpAffx.18774.1.S1_a_at	3.74986e-07	5.20884	Up	8
PtpAffx.106035.1.S1_at	8.25012e-05	5.03814	Up	9
PtpAffx.209996.1.S1_at	7.19899e-06	4.99896	Up	10
PtpAffx.454.8.S1_at	8.12628e-05	4.8773	Up	11
PtpAffx.70620.1.S1_at	2.91075e-08	4.7699	Up	12
PtpAffx.59348.1.S1_at	6.30521e-05	4.76831	Up	13
PtpAffx.76492.1.A1_s_at	5.17126e-05	4.73194	Up	14
PtpAffx.221138.1.S1_at	0.000179002	4.6581	Up	15
PtpAffx.21205.2.A1_a_at	2.00562e-06	4.63195	Up	16
PtpAffx.83321.1.A1_at	0.000325601	4.611	Up	17
PtpAffx.205722.1.S1_at	3.73102e-06	4.59611	Up	18
PtpAffx.30596.1.A1_at	0.000269453	4.59551	Up	19
Ptp.118.1.S1_at	0.00020198	4.56834	Up	20
PtpAffx.28501.2.S1_a_at	7.87869e-05	4.54665	Up	21
PtpAffx.76046.1.A1_s_at	0.000281292	4.51334	Up	22
PtpAffx.27720.1.S1_at	9.7857e-08	4.51233	Up	23
PtpAffx.200904.1.S1_at	0.00048492	4.50132	Up	24
PtpAffx.3724.1.A1_s_at	5.46745e-05	4.47962	Up	25
PtpAffx.213561.1.S1_at	1.72345e-05	4.47568	Up	26
PtpAffx.206030.1.S1_at	1.73232e-08	4.45631	Up	27
PtpAffx.69357.1.A1_at	2.08203e-05	4.42819	Up	28
PtpAffx.64603.1.S1_at	0.00225126	4.2297	Up	29
PtpAffx.50026.1.A1_at	7.71493e-05	4.20807	Up	30
Ptp.3914.1.S1_at	0.000398134	4.176	Up	31
PtpAffx.59312.1.A1_at	0.000145002	4.15059	Up	32
Ptp.5150.1.S1_s_at	0.00011793	4.14449	Up	33
Ptp.4550.1.S1_at	6.36123e-06	4.106	Up	34
PtpAffx.208619.1.S1_at	0.000212214	4.08865	Up	35
PtpAffx.249.421.A1_a_at	0.000132133	4.08746	Up	36
PtpAffx.249.475.S1_a_at	0.000247003	4.06583	Up	37
PtpAffx.11013.1.A1_at	0.000229952	4.04571	Up	38
PtpAffx.225165.1.S1_at	0.000130294	4.04236	Up	39
PtpAffx.210236.1.S1_at	2.18117e-06	4.02493	Up	40
PtpAffx.45541.3.A1_at	2.35856e-05	4.00369	Up	41
PtpAffx.80627.1.A1_at	0.00020422	4.00113	Up	42
PtpAffx.206983.1.S1_at	1.08216e-06	3.98456	Up	43
PtpAffx.44935.1.A1_at	8.83537e-05	3.96873	Up	44
PtpAffx.217860.1.S1_s_at	1.06389e-05	3.94968	Up	45
PtpAffx.11727.1.A1_at	0.000239637	3.91139	Up	46
PtpAffx.221001.1.S1_x_at	8.10415e-05	3.90835	Up	47
PtpAffx.69940.1.A1_at	0.000987941	3.90309	Up	48
PtpAffx.215133.1.S1_at	6.52044e-05	3.88825	Up	49
Ptp.7149.1.S1_at	0.000407526	3.86992	Up	50
PtpAffx.213841.1.S1_at	0.00081467	3.86955	Up	51
PtpAffx.43742.1.S1_at	0.000283515	3.86951	Up	52
PtpAffx.134976.1.S1_at	0.000724171	3.86336	Up	53
PtpAffx.205802.1.S1_at	6.90064e-05	3.81453	Up	54
PtpAffx.2625.2.S1_a_at	0.0028876	3.78009	Up	55
PtpAffx.102231.1.A1_at	0.000183659	3.75356	Up	56
PtpAffx.44935.1.A1_a_at	1.20735e-05	3.75321	Up	57
PtpAffx.991.1.A1_at	3.70308e-06	3.74796	Up	58
PtpAffx.218532.1.S1_s_at	0.000318395	3.71275	Up	59
PtpAffx.16362.1.S1_at	2.21327e-05	3.71188	Up	60
PtpAffx.24378.1.S1_a_at	0.000139278	3.70895	Up	61
PtpAffx.84780.1.S1_s_at	0.000198653	3.7062	Up	62
PtpAffx.213040.1.S1_at	0.000128974	3.68978	Up	63
Ptp.5150.1.S1_at	0.00029706	3.68928	Up	64
Ptp.5002.1.S1_at	0.00025255	3.67226	Up	65
PtpAffx.208768.1.S1_at	0.000458771	3.66811	Up	66
PtpAffx.30904.1.A1_at	4.57579e-05	3.64982	Up	67
PtpAffx.102427.1.A1_s_at	4.91485e-05	3.62797	Up	68
PtpAffx.14337.1.S1_at	0.000214009	3.62617	Up	69
PtpAffx.249.485.S1_at	8.85906e-05	3.6237	Up	70
PtpAffx.37260.1.S1_at	5.53169e-05	3.60624	Up	71
PtpAffx.10102.1.A1_at	6.07083e-05	3.60249	Up	72
Ptp.2439.1.S1_at	0.000151957	3.58532	Up	73
PtpAffx.203697.1.S1_at	0.000350754	3.58335	Up	74
PtpAffx.3724.1.A1_at	2.45594e-05	3.57705	Up	75
PtpAffx.118964.1.S1_at	2.93619e-05	3.56784	Up	76
PtpAffx.218279.1.S1_at	7.05067e-06	3.52653	Up	77
PtpAffx.33555.2.S1_at	2.54434e-05	3.5182	Up	78
PtpAffx.155448.1.A1_s_at	0.000422853	3.51694	Up	79
PtpAffx.80967.1.S1_at	0.000216124	3.51522	Up	80
PtpAffx.80241.1.S1_at	3.30424e-06	3.51509	Up	81
PtpAffx.209861.1.S1_at	1.12133e-05	3.50658	Up	82
Ptp.6052.1.S1_s_at	6.96248e-05	3.50327	Up	83
PtpAffx.99810.1.A1_a_at	6.19624e-05	3.49771	Up	84
Ptp.3735.1.S1_s_at	0.000932056	3.47483	Up	85
PtpAffx.29136.1.S1_at	7.03773e-05	3.46366	Up	86
PtpAffx.61314.1.A1_at	4.1949e-05	3.43059	Up	87
PtpAffx.54416.1.S1_at	3.30831e-06	3.42097	Up	88
Ptp.3948.1.S1_at	1.33444e-07	3.4114	Up	89
Ptp.6947.1.S1_at	0.000429025	3.40477	Up	90
PtpAffx.2288.4.S1_at	0.000628178	3.4043	Up	91
PtpAffx.204926.1.S1_at	3.31863e-06	3.39955	Up	92
Ptp.4014.1.S1_s_at	0.000547579	3.39702	Up	93
PtpAffx.207221.1.S1_at	0.000139902	3.39202	Up	94
Ptp.4789.1.S1_s_at	0.00163286	3.38063	Up	95
PtpAffx.3597.1.S1_s_at	0.000253129	3.37739	Up	96
PtpAffx.213942.1.S1_at	5.21051e-06	3.37701	Up	97
PtpAffx.77544.1.S1_s_at	5.26301e-07	3.35427	Up	98
PtpAffx.3724.2.A1_at	2.29236e-05	3.35349	Up	99
PtpAffx.208422.1.S1_at	0.00133045	3.33523	Up	100
PtpAffx.142297.1.S1_at	0.00195746	3.32704	Up	101
PtpAffx.203213.1.S1_at	4.06018e-05	3.3239	Up	102
PtpAffx.107986.1.A1_s_at	4.62495e-08	3.32019	Up	103
Ptp.8113.2.S1_a_at	0.000858397	3.30867	Up	104
PtpAffx.1030.1.S1_x_at	0.000210144	3.29749	Up	105
PtpAffx.145502.1.S1_at	1.9724e-06	3.28239	Up	106
PtpAffx.204552.1.S1_at	0.000359002	3.27767	Up	107
PtpAffx.208897.1.S1_at	0.000111161	3.2746	Up	108
PtpAffx.12353.1.A1_at	4.76652e-06	3.27296	Up	109
PtpAffx.3645.1.S1_at	1.50354e-05	3.2477	Up	110
PtpAffx.35484.1.S1_at	3.66381e-09	3.24514	Up	111
PtpAffx.157136.1.S1_at	0.000204068	3.24238	Up	112
Ptp.3209.1.S1_s_at	0.000183574	3.23175	Up	113
PtpAffx.213134.1.S1_x_at	2.3371e-06	3.22768	Up	114
Ptp.4949.1.S1_at	0.000526337	3.22497	Up	115
Ptp.3512.1.S1_s_at	0.00232756	3.22027	Up	116
PtpAffx.102987.1.S1_s_at	6.10784e-06	3.21612	Up	117
PtpAffx.203278.1.S1_at	0.00110458	3.2066	Up	118
PtpAffx.214395.1.S1_at	0.000816303	3.18513	Up	119
Ptp.6262.1.S1_at	1.11521e-05	3.18279	Up	120
PtpAffx.2275.1.S1_s_at	7.61433e-07	3.18221	Up	121
PtpAffx.214529.1.S1_x_at	2.3625e-05	3.17972	Up	122
PtpAffx.29362.1.A1_at	0.000338715	3.1617	Up	123
PtpAffx.207790.1.S1_at	0.000102527	3.15407	Up	124
PtpAffx.6060.1.S1_s_at	0.000913626	3.14586	Up	125
PtpAffx.73897.1.A1_at	0.00100805	3.12857	Up	126
PtpAffx.139572.1.S1_s_at	1.04402e-05	3.11927	Up	127
PtpAffx.93656.1.S1_s_at	0.000344941	3.11446	Up	128
PtpAffx.11013.1.A1_s_at	0.000158866	3.09832	Up	129
PtpAffx.249.377.A1_at	9.53298e-05	3.09402	Up	130
Ptp.1336.1.S1_s_at	4.13122e-05	3.08716	Up	131
PtpAffx.206146.1.S1_x_at	0.000150923	3.07563	Up	132
PtpAffx.68859.1.A1_at	0.000862804	3.06748	Up	133
Ptp.6619.1.S1_s_at	0.00155542	3.05809	Up	134
PtpAffx.1030.1.S1_s_at	3.23933e-05	3.05238	Up	135
Ptp.5955.1.S1_at	0.000295388	3.04731	Up	136
Ptp.980.1.A1_s_at	9.09004e-05	3.04654	Up	137
Ptp.6061.1.S1_at	0.000240217	3.04623	Up	138
PtpAffx.142992.1.S1_at	0.000455297	3.04597	Up	139
PtpAffx.214529.1.S1_at	8.62465e-05	3.02823	Up	140
PtpAffx.216025.1.S1_at	0.00204027	3.01935	Up	141
PtpAffx.224155.1.S1_at	0.000146003	3.0189	Up	142
PtpAffx.249.468.A1_at	3.45175e-05	3.0039	Up	143
PtpAffx.219698.1.S1_at	7.19281e-06	3.001	Up	144
PtpAffx.157185.1.S1_a_at	4.63088e-06	3.00069	Up	145
PtpAffx.222517.1.S1_at	3.55167e-05	2.99999	Up	146
PtpAffx.71066.3.A1_a_at	0.000196303	2.9971	Up	147
Ptp.4649.1.S1_s_at	7.76014e-05	2.98919	Up	148
Ptp.4078.1.S1_s_at	0.000169834	2.98602	Up	149
PtpAffx.14325.2.A1_a_at	2.57383e-05	2.97986	Up	150
PtpAffx.42091.2.S1_at	0.000146713	2.97549	Up	151
PtpAffx.208315.1.S1_at	0.000370709	2.95941	Up	152
PtpAffx.124853.1.S1_s_at	0.000573566	2.95326	Up	153
PtpAffx.159916.1.A1_at	0.000198141	2.94414	Up	154
PtpAffx.124651.1.S1_at	0.000266694	2.94259	Up	155
PtpAffx.112384.1.S1_s_at	0.00212734	2.9379	Up	156
PtpAffx.161922.1.A1_s_at	0.00083054	2.93768	Up	157
Ptp.4871.1.S1_at	0.00118496	2.9276	Up	158
PtpAffx.16517.1.S1_at	9.69047e-06	2.92544	Up	159
PtpAffx.1463.1.S1_at	0.00112006	2.92389	Up	160
PtpAffx.112867.1.A1_at	1.80504e-06	2.91697	Up	161
PtpAffx.203952.1.S1_at	0.00281949	2.91431	Up	162
PtpAffx.211465.1.S1_at	0.000149729	2.91377	Up	163
PtpAffx.153129.1.A1_at	7.69108e-05	2.91312	Up	164
PtpAffx.24378.2.S1_at	8.03388e-05	2.91235	Up	165
PtpAffx.31916.1.A1_at	4.78939e-06	2.91089	Up	166
PtpAffx.208983.1.S1_s_at	2.58126e-05	2.90306	Up	167
PtpAffx.211337.1.S1_at	4.87811e-05	2.89905	Up	168
PtpAffx.4168.2.S1_s_at	1.04798e-05	2.89816	Up	169
Ptp.2193.1.A1_s_at	0.000332727	2.89672	Up	170
Ptp.3716.1.S1_s_at	0.000910799	2.89643	Up	171
PtpAffx.146774.1.A1_at	3.04037e-05	2.88628	Up	172
PtpAffx.23271.2.S1_at	1.55681e-05	2.8799	Up	173
PtpAffx.65180.1.A1_at	5.31668e-06	2.87962	Up	174
PtpAffx.2288.1.S1_at	0.000201021	2.87783	Up	175
Ptp.5123.1.S1_s_at	0.00208567	2.87605	Up	176
PtpAffx.207031.1.S1_s_at	0.000855347	2.86044	Up	177
Ptp.3960.1.S1_at	7.52326e-05	2.8586	Up	178
PtpAffx.33672.1.S1_s_at	0.000525543	2.84784	Up	179
PtpAffx.10330.2.S1_a_at	7.17363e-06	2.83603	Up	180
PtpAffx.16306.1.S1_at	0.000124197	2.83392	Up	181
Ptp.7067.1.S1_at	6.55689e-06	2.83316	Up	182
PtpAffx.60031.1.S1_at	5.34262e-05	2.83278	Up	183
PtpAffx.209605.1.S1_at	7.50317e-05	2.82351	Up	184
PtpAffx.11635.1.S1_at	0.000966779	2.82169	Up	185
PtpAffx.1082.2.S1_s_at	0.000199976	2.8163	Up	186
PtpAffx.2288.1.S1_x_at	6.99228e-05	2.80904	Up	187
PtpAffx.38872.1.S1_at	0.00262664	2.80359	Up	188
PtpAffx.42091.2.S1_a_at	0.000510588	2.80172	Up	189
Ptp.5093.1.S1_a_at	0.0019895	2.79675	Up	190
Ptp.3813.1.S1_at	0.000916737	2.79558	Up	191
PtpAffx.152340.1.S1_s_at	4.97792e-05	2.79455	Up	192
PtpAffx.205053.1.S1_at	0.00125384	2.78363	Up	193
Ptp.5291.2.S1_a_at	0.000757268	2.7732	Up	194
PtpAffx.207039.1.S1_s_at	0.00011826	2.76586	Up	195
PtpAffx.154587.1.S1_s_at	6.38532e-05	2.75018	Up	196
PtpAffx.163969.1.S1_s_at	0.000166774	2.74982	Up	197
PtpAffx.207593.1.S1_x_at	0.00258278	2.73283	Up	198
PtpAffx.201627.1.S1_at	0.000836305	2.73074	Up	199
PtpAffx.115482.1.S1_s_at	3.40992e-05	2.72847	Up	200
PtpAffx.215090.1.S1_s_at	0.00262329	2.72335	Up	201
PtpAffx.48519.1.A1_at	0.000119249	2.72166	Up	202
PtpAffx.200331.1.S1_at	0.000867262	2.72023	Up	203
Ptp.5956.3.S1_at	5.74068e-06	2.71671	Up	204
PtpAffx.48344.1.S1_a_at	0.00014869	2.71381	Up	205
PtpAffx.10586.1.S1_at	0.00176671	2.69902	Up	206
Ptp.6196.1.S1_at	0.000451919	2.69691	Up	207
PtpAffx.54413.2.A1_at	0.00016133	2.69365	Up	208
PtpAffx.19267.1.S1_a_at	1.49127e-05	2.68867	Up	209
PtpAffx.207251.1.S1_at	8.22326e-07	2.68731	Up	210
PtpAffx.208587.1.S1_at	0.00158017	2.67882	Up	211
PtpAffx.35610.1.A1_at	0.000162722	2.67645	Up	212
PtpAffx.1781.1.S1_at	0.000270013	2.67305	Up	213
PtpAffx.54705.1.S1_at	0.002388	2.67304	Up	214
PtpAffx.71444.1.A1_at	0.000644869	2.66594	Up	215
Ptp.5328.1.S1_s_at	0.000919913	2.66136	Up	216
PtpAffx.217923.1.S1_at	0.00126789	2.66094	Up	217
PtpAffx.206632.1.S1_at	1.43114e-06	2.64853	Up	218
PtpAffx.207593.1.S1_at	0.00208918	2.64526	Up	219
PtpAffx.208166.1.S1_at	0.00199473	2.64057	Up	220
PtpAffx.75758.2.A1_s_at	2.73298e-05	2.63384	Up	221
Ptp.4476.1.S1_a_at	4.074e-05	2.6144	Up	222
PtpAffx.117043.1.S1_s_at	0.00013756	2.6003	Up	223
PtpAffx.31752.1.S1_at	9.7146e-05	2.59457	Up	224
PtpAffx.210053.1.S1_at	0.00028503	2.59129	Up	225
PtpAffx.52659.1.A1_at	1.4255e-05	2.59003	Up	226
Ptp.2686.1.S1_s_at	0.000176075	2.58725	Up	227
PtpAffx.213134.1.S1_at	1.07007e-05	2.58663	Up	228
PtpAffx.35386.1.S1_at	0.000109058	2.58393	Up	229
Ptp.3073.1.S1_at	0.00046147	2.57757	Up	230
PtpAffx.158774.2.S1_s_at	0.000301256	2.57591	Up	231
PtpAffx.120072.1.S1_at	0.000121699	2.565	Up	232
PtpAffx.160091.2.A1_a_at	0.00175296	2.56467	Up	233
PtpAffx.224226.1.S1_at	3.6252e-05	2.55967	Up	234
PtpAffx.149473.1.S1_at	0.00124644	2.55724	Up	235
Ptp.590.1.S1_at	0.000460643	2.55709	Up	236
PtpAffx.115482.1.S1_at	5.081e-05	2.55364	Up	237
PtpAffx.4246.2.S1_a_at	0.00179977	2.55285	Up	238
PtpAffx.27718.3.A1_at	0.00207674	2.55194	Up	239
PtpAffx.136723.1.S1_s_at	0.00160537	2.55169	Up	240
PtpAffx.9877.1.S1_at	0.000666841	2.5516	Up	241
Ptp.3716.1.S1_at	0.00180299	2.55032	Up	242
PtpAffx.158043.1.A1_at	0.0025923	2.5495	Up	243
PtpAffx.210959.1.S1_x_at	0.000449254	2.54295	Up	244
PtpAffx.204810.1.S1_at	0.00113235	2.53841	Up	245
PtpAffx.204701.1.S1_at	0.00184909	2.53791	Up	246
PtpAffx.216589.1.S1_at	3.60112e-05	2.53756	Up	247
PtpAffx.142992.1.S1_s_at	0.00188439	2.53163	Up	248
PtpAffx.20150.1.S1_s_at	0.000715163	2.53071	Up	249
Ptp.7644.1.S1_s_at	0.000634405	2.53059	Up	250
PtpAffx.212912.1.S1_s_at	7.08151e-06	2.52356	Up	251
Ptp.6281.1.S1_at	0.000289087	2.51757	Up	252
PtpAffx.132606.1.S1_at	4.68482e-06	2.5132	Up	253
PtpAffx.72800.1.S1_at	0.0011658	2.51096	Up	254
PtpAffx.206660.1.S1_at	0.000959731	2.49929	Up	255
Ptp.5017.1.S1_at	0.00025431	2.49619	Up	256
PtpAffx.147014.1.A1_at	0.00193141	2.49536	Up	257
PtpAffx.219527.1.S1_at	0.00028042	2.49144	Up	258
PtpAffx.12628.1.S1_at	0.00167177	2.48892	Up	259
PtpAffx.105423.1.S1_s_at	0.000251039	2.48747	Up	260
PtpAffx.41647.2.S1_a_at	0.00014967	2.47704	Up	261
PtpAffx.152425.1.S1_at	0.000251381	2.4761	Up	262
PtpAffx.207726.1.S1_at	0.00123151	2.47383	Up	263
Ptp.7966.1.S1_s_at	0.000179165	2.45667	Up	264
PtpAffx.16359.1.A1_at	0.00231763	2.4542	Up	265
Ptp.5350.1.S1_at	9.67602e-05	2.44667	Up	266
Ptp.6246.1.S1_s_at	0.000238125	2.44631	Up	267
PtpAffx.491.1.S1_s_at	0.0027595	2.44389	Up	268
PtpAffx.50956.1.A1_at	0.000175799	2.43514	Up	269
PtpAffx.65180.1.A1_a_at	0.00279815	2.43438	Up	270
Ptp.1247.1.S1_s_at	0.00146627	2.43219	Up	271
PtpAffx.50620.1.S1_at	0.00183061	2.42657	Up	272
PtpAffx.11664.1.S1_at	0.000477578	2.42506	Up	273
PtpAffx.157185.1.S1_at	1.77338e-05	2.42332	Up	274
PtpAffx.139026.1.S1_s_at	6.38415e-05	2.42192	Up	275
Ptp.1869.2.S1_s_at	0.000252947	2.41999	Up	276
PtpAffx.39052.1.S1_at	1.81852e-06	2.41927	Up	277
PtpAffx.157185.2.S1_at	7.0658e-05	2.41905	Up	278
PtpAffx.26534.1.S1_at	1.0289e-05	2.41603	Up	279
PtpAffx.200666.1.S1_at	2.62335e-05	2.41594	Up	280
PtpAffx.22516.3.A1_at	2.04696e-05	2.41311	Up	281
Ptp.1366.3.S1_at	0.00134158	2.41246	Up	282
PtpAffx.17025.1.S1_s_at	0.000240958	2.41224	Up	283
PtpAffx.10075.2.S1_at	0.00187432	2.41066	Up	284
Ptp.5133.1.S1_s_at	0.00076975	2.4098	Up	285
PtpAffx.210053.1.S1_x_at	4.4174e-06	2.4071	Up	286
PtpAffx.20007.1.A1_at	0.00101088	2.4061	Up	287
PtpAffx.12763.1.S1_a_at	0.00010993	2.40516	Up	288
PtpAffx.81880.1.S1_s_at	3.95632e-05	2.40499	Up	289
PtpAffx.17213.1.S1_at	0.000508502	2.40162	Up	290
PtpAffx.58869.1.S1_at	0.000305087	2.40088	Up	291
PtpAffx.1286.7.S1_at	2.63808e-06	2.40026	Up	292
Ptp.4116.1.S1_s_at	0.00125916	2.3909	Up	293
PtpAffx.201744.1.S1_at	1.88228e-07	2.3896	Up	294
PtpAffx.14116.1.S1_at	0.00179423	2.38696	Up	295
PtpAffx.19078.1.S1_at	7.50629e-05	2.38268	Up	296
PtpAffx.2352.1.A1_at	5.02473e-05	2.37828	Up	297
Ptp.987.1.S1_at	6.21139e-05	2.37387	Up	298
PtpAffx.3461.2.S1_a_at	0.00183409	2.37055	Up	299
PtpAffx.20558.1.A1_at	4.61583e-05	2.3655	Up	300
PtpAffx.150574.1.S1_at	0.000779278	2.36323	Up	301
PtpAffx.20320.1.A1_s_at	8.87402e-05	2.36286	Up	302
PtpAffx.9708.1.S1_at	6.90451e-05	2.36165	Up	303
Ptp.4476.3.S1_a_at	0.000193645	2.35844	Up	304
PtpAffx.454.5.A1_at	0.000697298	2.3563	Up	305
Ptp.4945.1.A1_at	0.00253563	2.35541	Up	306
PtpAffx.209243.1.S1_at	0.00129824	2.35195	Up	307
PtpAffx.18200.1.A1_a_at	0.000124655	2.35128	Up	308
PtpAffx.29162.1.S1_at	0.000465291	2.35041	Up	309
PtpAffx.214740.1.S1_s_at	0.000499524	2.33761	Up	310
PtpAffx.202753.1.S1_at	6.00842e-05	2.33641	Up	311
Ptp.7704.1.S1_at	0.00220794	2.3319	Up	312
PtpAffx.115155.2.S1_at	0.000765604	2.32796	Up	313
PtpAffx.249.10.S1_x_at	0.000197323	2.32743	Up	314
PtpAffx.200588.1.S1_at	0.000149272	2.32655	Up	315
PtpAffx.158527.1.S1_at	6.31816e-05	2.323	Up	316
PtpAffx.139725.1.S1_s_at	0.000418311	2.31842	Up	317
PtpAffx.65996.1.S1_at	2.30401e-05	2.31811	Up	318
PtpAffx.208629.1.S1_at	0.0017464	2.31779	Up	319
PtpAffx.208020.1.S1_at	0.000111601	2.31535	Up	320
Ptp.3211.1.S1_at	2.07339e-06	2.31319	Up	321
PtpAffx.73050.1.S1_s_at	0.000139241	2.30981	Up	322
Ptp.2604.1.S1_x_at	9.46823e-06	2.30958	Up	323
PtpAffx.7876.1.A1_at	0.000340017	2.30611	Up	324
PtpAffx.134772.1.S1_s_at	0.000270697	2.30513	Up	325
Ptp.6820.1.S1_at	2.68252e-05	2.30253	Up	326
PtpAffx.203545.1.S1_at	0.0024263	2.30195	Up	327
PtpAffx.99728.1.A1_at	0.00019823	2.29911	Up	328
PtpAffx.99728.1.A1_a_at	0.000590312	2.29878	Up	329
PtpAffx.70419.1.A1_at	0.000246309	2.29352	Up	330
PtpAffx.214513.1.S1_at	0.000591636	2.29063	Up	331
Ptp.2326.1.S1_s_at	0.00287114	2.2884	Up	332
Ptp.5049.2.S1_s_at	0.000173064	2.28688	Up	333
PtpAffx.203591.1.S1_s_at	0.000340573	2.28651	Up	334
PtpAffx.209852.1.S1_at	4.50716e-05	2.28617	Up	335
PtpAffx.80953.1.A1_at	0.00107415	2.28516	Up	336
PtpAffx.27927.1.S1_s_at	0.000137763	2.28495	Up	337
PtpAffx.210066.1.S1_at	1.44755e-05	2.2828	Up	338
PtpAffx.40103.1.A1_s_at	0.000283321	2.2804	Up	339
Ptp.1061.1.A1_at	9.00058e-05	2.27738	Up	340
PtpAffx.64825.1.S1_at	3.35942e-05	2.27365	Up	341
PtpAffx.1286.5.S1_s_at	4.23891e-06	2.26329	Up	342
Ptp.5423.1.A1_at	0.00203874	2.26266	Up	343
PtpAffx.17690.1.S1_a_at	0.000240177	2.25891	Up	344
Ptp.3399.1.S1_at	0.000360663	2.25759	Up	345
PtpAffx.43573.1.A1_s_at	0.00162931	2.25517	Up	346
PtpAffx.67102.1.S1_at	0.0001068	2.25226	Up	347
PtpAffx.210750.1.S1_at	0.00065879	2.25147	Up	348
PtpAffx.57339.1.A1_at	0.00165218	2.24677	Up	349
PtpAffx.16134.1.S1_at	5.30879e-05	2.24587	Up	350
PtpAffx.1592.1.S1_at	0.000573639	2.24503	Up	351
PtpAffx.205756.1.S1_x_at	0.00189525	2.23861	Up	352
PtpAffx.41647.1.S1_a_at	8.37218e-06	2.23832	Up	353
PtpAffx.202241.1.S1_at	0.0012865	2.23827	Up	354
PtpAffx.214065.1.S1_at	0.00180067	2.2339	Up	355
PtpAffx.112242.1.S1_s_at	0.000704851	2.2337	Up	356
PtpAffx.19671.1.S1_s_at	0.00279708	2.23316	Up	357
Ptp.4476.3.S1_at	0.00242937	2.22996	Up	358
PtpAffx.203184.1.S1_at	0.00204375	2.22934	Up	359
PtpAffx.221479.1.S1_s_at	0.00143178	2.2236	Up	360
PtpAffx.151315.1.S1_at	0.00224345	2.22283	Up	361
PtpAffx.209190.1.S1_at	0.000639323	2.22236	Up	362
PtpAffx.249.517.S1_at	0.000689464	2.21276	Up	363
PtpAffx.156793.1.A1_a_at	0.000375851	2.21093	Up	364
PtpAffx.200858.1.S1_at	0.000984817	2.21065	Up	365
Ptp.2780.1.S1_s_at	0.000392466	2.20991	Up	366
PtpAffx.204286.1.S1_at	0.000272179	2.20894	Up	367
PtpAffx.207724.1.S1_at	0.00136242	2.20763	Up	368
Ptp.4896.1.S1_a_at	3.13639e-06	2.20485	Up	369
PtpAffx.200802.1.S1_at	4.3685e-06	2.20417	Up	370
Ptp.2556.1.S1_s_at	0.000708862	2.203	Up	371
PtpAffx.30445.2.S1_at	0.000191972	2.202	Up	372
PtpAffx.221134.1.S1_at	7.66406e-05	2.19912	Up	373
PtpAffx.204308.1.S1_at	0.000130701	2.19862	Up	374
PtpAffx.220017.1.S1_s_at	0.000528142	2.19675	Up	375
Ptp.7607.1.S1_s_at	5.65221e-06	2.19623	Up	376
Ptp.2908.1.A1_at	5.44177e-05	2.19308	Up	377
PtpAffx.157223.1.S1_at	0.000463696	2.18641	Up	378
PtpAffx.56200.1.A1_at	6.71045e-05	2.18373	Up	379
Ptp.587.1.A1_s_at	0.00160761	2.18365	Up	380
PtpAffx.211432.1.S1_at	0.000508631	2.18311	Up	381
PtpAffx.141124.2.S1_s_at	0.000338349	2.1816	Up	382
PtpAffx.219737.1.S1_s_at	0.000470407	2.17579	Up	383
PtpAffx.153171.1.A1_a_at	0.000248151	2.17312	Up	384
PtpAffx.4101.1.A1_s_at	0.000745037	2.16966	Up	385
Ptp.4342.1.S1_x_at	0.000551494	2.16899	Up	386
PtpAffx.105119.1.S1_at	0.000981436	2.164	Up	387
PtpAffx.23271.3.S1_a_at	0.00127865	2.15993	Up	388
Ptp.858.1.S1_at	3.09117e-08	2.15941	Up	389
PtpAffx.144787.1.S1_at	0.00269609	2.15905	Up	390
PtpAffx.207894.1.S1_s_at	0.00190802	2.15893	Up	391
Ptp.7544.1.S1_at	0.000150881	2.15414	Up	392
PtpAffx.211764.1.S1_at	6.39427e-06	2.15345	Up	393
PtpAffx.153871.1.A1_at	0.00152744	2.15111	Up	394
PtpAffx.1286.1.S1_s_at	0.000407707	2.15018	Up	395
PtpAffx.137415.1.S1_at	0.000911972	2.14746	Up	396
Ptp.5108.1.S1_s_at	5.53777e-05	2.14379	Up	397
Ptp.8129.1.S1_at	0.000311719	2.1427	Up	398
PtpAffx.41647.1.S1_x_at	0.000135354	2.1413	Up	399
PtpAffx.4260.1.A1_at	0.000456546	2.13835	Up	400
PtpAffx.135027.1.S1_at	0.000977386	2.13818	Up	401
PtpAffx.19027.1.S1_a_at	3.88698e-06	2.13775	Up	402
PtpAffx.3461.1.S1_at	0.000355605	2.13657	Up	403
Ptp.7329.1.S1_at	0.000538983	2.13654	Up	404
PtpAffx.118197.1.S1_at	4.16532e-05	2.13164	Up	405
Ptp.4848.1.S1_s_at	0.000395416	2.13045	Up	406
PtpAffx.46531.2.A1_at	0.000755332	2.12919	Up	407
PtpAffx.42091.1.A1_at	0.000651309	2.127	Up	408
Ptp.5291.1.S1_at	0.000957835	2.12622	Up	409
PtpAffx.124689.1.S1_at	0.000161983	2.12573	Up	410
Ptp.4543.1.A1_s_at	0.00198219	2.12539	Up	411
PtpAffx.205553.1.S1_at	1.05793e-05	2.12533	Up	412
PtpAffx.224399.1.S1_at	0.00284235	2.12384	Up	413
PtpAffx.206070.1.S1_at	5.84255e-06	2.12129	Up	414
PtpAffx.152186.1.S1_at	0.000873432	2.11525	Up	415
PtpAffx.653.22.S1_at	0.000438172	2.11229	Up	416
PtpAffx.2948.2.S1_at	0.000272791	2.1085	Up	417
PtpAffx.128889.1.S1_at	0.000430427	2.10722	Up	418
PtpAffx.135961.2.A1_at	0.000315424	2.10678	Up	419
Ptp.4984.1.S1_s_at	0.000382368	2.10552	Up	420
PtpAffx.200858.1.S1_x_at	0.000880139	2.10063	Up	421
Ptp.6110.1.S1_at	0.000960012	2.09392	Up	422
PtpAffx.221124.1.S1_at	0.00147731	2.09345	Up	423
PtpAffx.12595.1.A1_s_at	0.000497611	2.09325	Up	424
PtpAffx.205300.1.S1_at	0.000187311	2.09153	Up	425
PtpAffx.206261.1.S1_s_at	9.07912e-05	2.08892	Up	426
PtpAffx.111861.1.S1_s_at	0.000189081	2.08781	Up	427
PtpAffx.45801.1.S1_at	0.00201816	2.08754	Up	428
PtpAffx.117056.1.S1_s_at	0.00275754	2.08499	Up	429
PtpAffx.50897.1.S1_at	4.82552e-05	2.08481	Up	430
Ptp.6942.1.S1_a_at	0.000867926	2.08066	Up	431
PtpAffx.131847.1.S1_at	1.81138e-05	2.07518	Up	432
PtpAffx.64556.1.A1_at	0.000772646	2.07369	Up	433
Ptp.858.1.S1_x_at	1.64879e-08	2.06937	Up	434
Ptp.4611.1.S1_at	0.0017887	2.06321	Up	435
PtpAffx.204887.1.S1_at	0.00276545	2.05745	Up	436
PtpAffx.46531.1.A1_a_at	0.000159785	2.05651	Up	437
PtpAffx.5626.3.S1_a_at	0.000104864	2.05455	Up	438
PtpAffx.37406.1.S1_at	0.000427403	2.05414	Up	439
PtpAffx.261.2.A1_at	0.00225816	2.04626	Up	440
Ptp.3278.1.S1_s_at	0.000219019	2.04615	Up	441
PtpAffx.51120.1.S1_at	3.71156e-08	2.03844	Up	442
PtpAffx.20150.1.S1_at	0.000721647	2.03788	Up	443
PtpAffx.208210.1.S1_x_at	0.000268071	2.03587	Up	444
PtpAffx.210886.1.S1_s_at	1.82412e-05	2.0342	Up	445
Ptp.6942.2.S1_a_at	0.000581968	2.0341	Up	446
PtpAffx.140839.1.A1_at	0.000845583	2.03356	Up	447
PtpAffx.131946.1.S1_s_at	0.00221425	2.0332	Up	448
PtpAffx.4890.1.A1_at	0.00110615	2.03256	Up	449
PtpAffx.1286.2.S1_s_at	2.93619e-06	2.02083	Up	450
PtpAffx.19580.1.S1_at	0.000186701	2.01769	Up	451
PtpAffx.83466.1.A1_at	0.000231724	2.01635	Up	452
Ptp.5264.1.S1_s_at	1.52705e-05	2.01442	Up	453
Ptp.7355.1.S1_s_at	0.000110501	2.01424	Up	454
PtpAffx.215660.1.S1_s_at	0.000485216	2.01414	Up	455
PtpAffx.108074.1.A1_at	0.000585761	2.01189	Up	456
PtpAffx.153853.1.S1_a_at	0.00164645	2.01138	Up	457
PtpAffx.21486.2.S1_a_at	3.81815e-06	2.01031	Up	458
PtpAffx.126410.1.S1_s_at	0.00171644	2.00771	Up	459
PtpAffx.129974.1.S1_s_at	0.000333944	2.00767	Up	460
PtpAffx.99685.3.S1_s_at	0.00197983	2.00575	Up	461
PtpAffx.217822.1.S1_at	0.000218759	2.00456	Up	462
PtpAffx.12263.2.S1_at	1.61841e-05	2.00398	Up	463
PtpAffx.31375.2.A1_s_at	5.98088e-05	1.9998	Up	464
PtpAffx.6692.9.A1_a_at	2.802e-05	1.99391	Up	465
Ptp.3947.1.S1_s_at	0.00114172	1.99328	Up	466
PtpAffx.135307.1.S1_s_at	0.000193983	1.99254	Up	467
PtpAffx.1501.2.S1_at	0.000225265	1.98807	Up	468
Ptp.5112.2.S1_a_at	0.000392034	1.98726	Up	469
PtpAffx.10359.1.S1_at	0.00211238	1.98389	Up	470
PtpAffx.31375.3.A1_a_at	0.000629856	1.97895	Up	471
PtpAffx.23271.1.S1_at	0.000882545	1.97892	Up	472
Ptp.7589.1.A1_a_at	0.00227979	1.97744	Up	473
PtpAffx.206966.1.S1_at	0.00277907	1.97654	Up	474
PtpAffx.103022.1.S1_at	0.000317057	1.97319	Up	475
Ptp.4342.1.S1_at	0.000752934	1.97169	Up	476
PtpAffx.81285.2.S1_at	0.000357711	1.9664	Up	477
Ptp.5168.1.S1_s_at	0.000142744	1.9661	Up	478
PtpAffx.63431.1.S1_at	0.000532601	1.96573	Up	479
PtpAffx.74271.1.A1_at	0.00206953	1.96464	Up	480
PtpAffx.203218.1.S1_x_at	0.00047173	1.96398	Up	481
PtpAffx.160840.1.S1_s_at	0.00269696	1.96226	Up	482
PtpAffx.131511.1.S1_s_at	0.000151367	1.96223	Up	483
PtpAffx.5838.1.A1_at	6.48422e-05	1.96087	Up	484
PtpAffx.221162.1.S1_at	0.00199324	1.9599	Up	485
PtpAffx.18604.1.S1_at	1.84969e-05	1.95985	Up	486
PtpAffx.10109.1.A1_at	0.00209329	1.95836	Up	487
PtpAffx.150232.1.S1_at	0.00160524	1.95767	Up	488
PtpAffx.49472.1.S1_at	0.00140927	1.95629	Up	489
PtpAffx.81285.1.S1_a_at	0.000345787	1.95363	Up	490
PtpAffx.141856.1.S1_at	0.000170953	1.95327	Up	491
PtpAffx.221124.1.S1_s_at	0.00109654	1.94693	Up	492
PtpAffx.23271.2.S1_a_at	4.88515e-05	1.94626	Up	493
Ptp.3332.1.S1_at	0.0016281	1.93937	Up	494
PtpAffx.47143.1.S1_at	0.000230088	1.93569	Up	495
PtpAffx.69331.1.A1_at	3.23408e-06	1.93144	Up	496
PtpAffx.208289.1.S1_at	0.000208099	1.93047	Up	497
PtpAffx.89823.2.A1_a_at	0.000371427	1.9263	Up	498
PtpAffx.4365.2.A1_s_at	1.81262e-05	1.92374	Up	499
PtpAffx.18461.2.S1_at	0.00257915	1.92174	Up	500
PtpAffx.36812.2.A1_a_at	0.00229245	1.92127	Up	501
PtpAffx.49171.1.S1_at	0.000493975	1.92069	Up	502
PtpAffx.151801.1.A1_at	9.98812e-06	1.91976	Up	503
PtpAffx.208173.1.S1_x_at	0.000332305	1.91919	Up	504
PtpAffx.69188.2.A1_s_at	0.00234667	1.91798	Up	505
PtpAffx.202245.1.S1_at	4.12179e-05	1.90912	Up	506
PtpAffx.217349.1.S1_x_at	8.52064e-06	1.90818	Up	507
PtpAffx.98207.1.S1_at	0.000997211	1.90808	Up	508
PtpAffx.208173.1.S1_at	0.000304569	1.90472	Up	509
PtpAffx.150396.1.S1_at	8.83513e-05	1.90211	Up	510
PtpAffx.26497.1.S1_at	0.00053674	1.89962	Up	511
PtpAffx.111335.1.S1_s_at	4.26583e-05	1.89807	Up	512
PtpAffx.59548.1.S1_at	0.000206037	1.89491	Up	513
PtpAffx.595.4.S1_s_at	1.08504e-05	1.89372	Up	514
PtpAffx.24507.1.A1_at	0.000282395	1.88957	Up	515
PtpAffx.68843.1.S1_at	0.00210323	1.88781	Up	516
PtpAffx.84967.1.A1_at	0.000229696	1.88246	Up	517
PtpAffx.212815.1.S1_at	0.000932533	1.87923	Up	518
PtpAffx.210001.1.S1_at	0.00178644	1.87631	Up	519
PtpAffx.595.1.S1_s_at	0.00011192	1.87423	Up	520
PtpAffx.161637.1.S1_at	0.00130605	1.87403	Up	521
PtpAffx.83752.1.S1_at	0.000423226	1.87354	Up	522
PtpAffx.77720.1.A1_at	0.00077621	1.87254	Up	523
Ptp.5231.1.S1_at	0.000446089	1.87241	Up	524
PtpAffx.78829.1.S1_at	0.000124076	1.86637	Up	525
PtpAffx.209997.1.S1_s_at	0.00143283	1.86385	Up	526
PtpAffx.208122.1.S1_at	3.08663e-05	1.86038	Up	527
PtpAffx.113258.1.S1_at	0.0014248	1.86016	Up	528
PtpAffx.106733.1.A1_at	0.000645439	1.8589	Up	529
PtpAffx.249.470.S1_a_at	2.85344e-05	1.85661	Up	530
PtpAffx.146775.2.A1_at	0.00184215	1.85565	Up	531
PtpAffx.220884.1.S1_at	0.00184311	1.85152	Up	532
PtpAffx.5989.1.S1_s_at	1.61874e-06	1.85074	Up	533
Ptp.1007.1.S1_at	8.97264e-06	1.84915	Up	534
Ptp.6996.1.S1_at	0.000341501	1.84522	Up	535
PtpAffx.10892.3.S1_a_at	0.000155833	1.84402	Up	536
PtpAffx.212107.1.S1_at	0.00222247	1.84183	Up	537
PtpAffx.140124.1.A1_at	4.28947e-05	1.83889	Up	538
PtpAffx.26289.1.A1_at	0.00256328	1.83737	Up	539
Ptp.2281.1.S1_s_at	0.000548621	1.83538	Up	540
PtpAffx.31739.1.S1_at	0.000192109	1.83363	Up	541
PtpAffx.47214.1.S1_a_at	0.00190087	1.83023	Up	542
PtpAffx.213357.1.S1_at	0.00116456	1.82697	Up	543
PtpAffx.368.1.A1_at	0.00179226	1.82642	Up	544
PtpAffx.212776.1.S1_at	0.000371705	1.8238	Up	545
PtpAffx.131105.1.S1_at	3.42567e-05	1.82324	Up	546
PtpAffx.141964.1.S1_s_at	0.000940663	1.82284	Up	547
PtpAffx.80854.1.S1_s_at	0.00238045	1.82148	Up	548
PtpAffx.207437.1.S1_at	1.0693e-05	1.82145	Up	549
PtpAffx.140955.1.A1_at	8.91345e-06	1.81681	Up	550
PtpAffx.154239.1.S1_at	0.000120162	1.81633	Up	551
PtpAffx.152030.1.S1_s_at	0.0014823	1.81342	Up	552
PtpAffx.138005.1.S1_at	0.0016388	1.81083	Up	553
PtpAffx.249.772.S1_a_at	1.45845e-05	1.81006	Up	554
Ptp.3022.1.A1_s_at	0.00155986	1.80785	Up	555
Ptp.119.1.S1_at	0.00180423	1.80705	Up	556
PtpAffx.104195.1.S1_s_at	0.000716663	1.80632	Up	557
PtpAffx.206712.1.S1_at	3.15418e-05	1.80601	Up	558
PtpAffx.1071.1.A1_s_at	0.000496232	1.80597	Up	559
PtpAffx.5149.2.S1_a_at	0.000272601	1.80535	Up	560
PtpAffx.113969.1.A1_at	0.00191193	1.80521	Up	561
PtpAffx.133231.1.S1_at	0.000900596	1.80146	Up	562
PtpAffx.1564.1.A1_at	0.000428511	1.80048	Up	563
PtpAffx.216918.1.S1_at	0.000582809	1.80022	Up	564
PtpAffx.30938.1.A1_s_at	0.00239525	1.79833	Up	565
Ptp.5492.3.S1_s_at	0.000125413	1.79173	Up	566
PtpAffx.84646.1.S1_at	0.000725918	1.79082	Up	567
Ptp.5259.1.S1_at	0.000970123	1.7895	Up	568
Ptp.8056.1.S1_at	0.000100821	1.78812	Up	569
PtpAffx.201966.1.S1_at	0.000930764	1.78735	Up	570
PtpAffx.210717.1.S1_at	0.000246149	1.78671	Up	571
PtpAffx.138124.1.S1_at	0.00158629	1.78671	Up	572
PtpAffx.201960.1.S1_at	0.00158239	1.78443	Up	573
PtpAffx.22198.1.S1_at	0.00102714	1.78423	Up	574
PtpAffx.224.1.S1_s_at	0.00105787	1.7842	Up	575
PtpAffx.14623.2.A1_at	0.000196185	1.78383	Up	576
PtpAffx.5989.2.S1_s_at	5.89576e-05	1.78333	Up	577
PtpAffx.30264.1.S1_at	0.0017287	1.78327	Up	578
PtpAffx.61196.1.S1_at	0.000956241	1.78181	Up	579
PtpAffx.212890.1.S1_at	4.07406e-05	1.7814	Up	580
PtpAffx.135961.1.A1_at	0.000444812	1.77701	Up	581
Ptp.3644.1.S1_s_at	0.00159903	1.77421	Up	582
PtpAffx.69841.1.A1_at	0.00148469	1.77316	Up	583
PtpAffx.70652.1.A1_at	0.000430869	1.76986	Up	584
PtpAffx.104103.1.S1_at	0.00279305	1.7685	Up	585
PtpAffx.11475.2.A1_s_at	0.00129637	1.76763	Up	586
PtpAffx.4950.2.S1_at	0.000128983	1.76379	Up	587
PtpAffx.36016.1.S1_at	7.53747e-05	1.76352	Up	588
PtpAffx.69909.1.A1_at	3.72642e-05	1.76325	Up	589
PtpAffx.158518.1.S1_a_at	0.000473436	1.76196	Up	590
PtpAffx.157551.1.S1_s_at	0.000177757	1.76156	Up	591
PtpAffx.115926.1.S1_at	0.000495726	1.75902	Up	592
PtpAffx.3005.1.S1_at	0.00139032	1.75875	Up	593
PtpAffx.3763.2.S1_a_at	0.00195153	1.75765	Up	594
PtpAffx.3763.1.S1_at	0.00120816	1.75064	Up	595
PtpAffx.220028.1.S1_s_at	0.000940864	1.7479	Up	596
Ptp.1259.1.S1_s_at	0.000377805	1.74756	Up	597
Ptp.2295.1.A1_at	3.58899e-06	1.74115	Up	598
Ptp.8134.2.S1_a_at	0.000395113	1.74004	Up	599
PtpAffx.49159.1.A1_at	0.00180855	1.73452	Up	600
PtpAffx.203218.1.S1_at	0.000120928	1.73365	Up	601
PtpAffx.151056.1.S1_at	0.000885046	1.7325	Up	602
PtpAffx.118187.1.A1_a_at	0.00173775	1.72626	Up	603
Ptp.5992.1.S1_at	0.000155378	1.72603	Up	604
PtpAffx.18100.4.A1_a_at	0.000865781	1.72561	Up	605
PtpAffx.211531.1.S1_at	0.00101541	1.72496	Up	606
PtpAffx.213357.1.S1_x_at	0.00112998	1.72391	Up	607
PtpAffx.7686.1.S1_a_at	0.00125717	1.72091	Up	608
PtpAffx.125536.1.S1_at	8.37187e-05	1.71828	Up	609
PtpAffx.145393.2.A1_at	0.000448477	1.71425	Up	610
PtpAffx.26642.1.S1_at	0.000585121	1.71345	Up	611
PtpAffx.20549.1.S1_at	0.00111835	1.71329	Up	612
PtpAffx.151462.1.S1_s_at	0.000664997	1.71163	Up	613
PtpAffx.23587.2.A1_a_at	0.000405829	1.71124	Up	614
Ptp.7245.1.S1_s_at	0.000752746	1.70548	Up	615
PtpAffx.145643.1.S1_at	0.00214877	1.70544	Up	616
PtpAffx.20115.1.S1_at	0.00052049	1.70228	Up	617
PtpAffx.12552.1.A1_at	0.000650176	1.70036	Up	618
PtpAffx.200659.1.S1_at	0.00100742	1.70012	Up	619
PtpAffx.23942.1.A1_at	0.00250755	1.69456	Up	620
PtpAffx.88546.1.S1_s_at	0.000840414	1.69232	Up	621
Ptp.7732.1.S1_at	0.000442524	1.69211	Up	622
PtpAffx.204247.1.S1_s_at	0.000373034	1.68808	Up	623
PtpAffx.126427.1.S1_at	0.00252171	1.68734	Up	624
PtpAffx.209290.1.S1_at	0.00222816	1.68717	Up	625
PtpAffx.149678.1.A1_at	0.000779251	1.68524	Up	626
PtpAffx.16148.1.S1_at	0.00237384	1.68229	Up	627
PtpAffx.217581.1.S1_s_at	0.000211021	1.6808	Up	628
PtpAffx.24564.2.A1_a_at	0.000509353	1.68016	Up	629
Ptp.7162.1.S1_at	0.00152643	1.67821	Up	630
PtpAffx.129323.1.S1_s_at	0.000953739	1.67749	Up	631
Ptp.298.1.A1_at	0.000859815	1.67719	Up	632
PtpAffx.223273.1.S1_x_at	2.79984e-05	1.67713	Up	633
PtpAffx.249.310.S1_at	0.000244555	1.6762	Up	634
PtpAffx.35239.1.S1_at	0.00128509	1.67607	Up	635
Ptp.291.1.S1_s_at	0.000834072	1.67498	Up	636
PtpAffx.207273.1.S1_s_at	0.00107945	1.67407	Up	637
PtpAffx.92915.1.S1_s_at	0.00225839	1.67056	Up	638
PtpAffx.119413.1.A1_at	0.00080866	1.66876	Up	639
Ptp.7984.1.S1_s_at	0.000466443	1.66562	Up	640
PtpAffx.2662.1.A1_at	2.43796e-05	1.66502	Up	641
Ptp.5492.3.S1_at	0.000703408	1.66413	Up	642
PtpAffx.99810.4.A1_a_at	0.00173556	1.66047	Up	643
Ptp.3728.1.S1_s_at	0.00265612	1.65961	Up	644
PtpAffx.103965.1.S1_at	0.0013474	1.65812	Up	645
Ptp.8134.3.S1_a_at	0.000968817	1.65748	Up	646
PtpAffx.207635.1.S1_at	0.00219164	1.65691	Up	647
PtpAffx.210211.1.S1_at	0.00198853	1.65525	Up	648
PtpAffx.5950.1.S1_at	0.000636355	1.65245	Up	649
PtpAffx.205630.1.S1_at	0.000659728	1.65081	Up	650
PtpAffx.80269.1.S1_at	1.62183e-05	1.64725	Up	651
PtpAffx.10892.2.S1_a_at	1.61436e-05	1.64482	Up	652
PtpAffx.14710.1.A1_a_at	9.78707e-06	1.64466	Up	653
PtpAffx.214786.1.S1_at	0.00109467	1.64172	Up	654
PtpAffx.28425.1.S1_at	0.00027101	1.63875	Up	655
PtpAffx.202003.1.S1_at	0.000472456	1.63713	Up	656
PtpAffx.206438.1.S1_at	0.000486514	1.63355	Up	657
PtpAffx.41255.2.S1_at	0.00229167	1.63308	Up	658
PtpAffx.34571.2.S1_at	0.000189371	1.62815	Up	659
PtpAffx.22099.1.S1_a_at	0.00117183	1.62659	Up	660
PtpAffx.5203.1.A1_at	0.00260277	1.62544	Up	661
PtpAffx.4403.2.S1_at	0.000259746	1.62494	Up	662
Ptp.4455.1.S1_s_at	5.84344e-05	1.62425	Up	663
PtpAffx.249.225.S1_a_at	0.000468379	1.62297	Up	664
PtpAffx.10049.1.S1_at	0.00158822	1.62271	Up	665
PtpAffx.7681.4.S1_at	1.91928e-05	1.62252	Up	666
PtpAffx.5154.1.A1_s_at	0.0012276	1.62225	Up	667
PtpAffx.208467.1.S1_at	0.000640551	1.62097	Up	668
PtpAffx.24322.2.S1_a_at	0.00143706	1.61921	Up	669
PtpAffx.130241.1.S1_s_at	0.000143901	1.61845	Up	670
Ptp.1091.1.A1_at	0.0018566	1.61628	Up	671
PtpAffx.64674.1.S1_s_at	0.000691937	1.61624	Up	672
PtpAffx.221296.1.S1_at	2.2547e-06	1.61486	Up	673
Ptp.1366.2.S1_s_at	0.000209106	1.61027	Up	674
PtpAffx.203680.1.S1_at	7.43683e-05	1.60906	Up	675
PtpAffx.61099.1.S1_at	0.000364332	1.60799	Up	676
Ptp.1272.1.S1_at	0.000224629	1.60505	Up	677
PtpAffx.207969.1.S1_s_at	0.000908534	1.60496	Up	678
PtpAffx.28832.1.S1_at	0.000359356	1.60448	Up	679
PtpAffx.71066.1.A1_x_at	5.82976e-05	1.59938	Up	680
PtpAffx.202936.1.S1_x_at	0.000337923	1.59557	Up	681
Ptp.860.1.S1_s_at	0.000454763	1.59462	Up	682
PtpAffx.9312.2.A1_at	0.000675594	1.59446	Up	683
PtpAffx.207692.1.S1_s_at	0.000130436	1.59056	Up	684
PtpAffx.54796.1.S1_at	0.000569155	1.58717	Up	685
PtpAffx.2288.2.A1_s_at	2.61306e-05	1.58695	Up	686
PtpAffx.5280.1.S1_at	2.05042e-05	1.58284	Up	687
PtpAffx.207961.1.S1_x_at	0.000683261	1.57988	Up	688
PtpAffx.221345.1.S1_at	8.69866e-05	1.57736	Up	689
PtpAffx.49873.1.A1_at	0.00232079	1.57613	Up	690
Ptp.1190.1.S1_at	0.000193369	1.5758	Up	691
PtpAffx.3546.1.A1_at	0.00235967	1.57568	Up	692
PtpAffx.210606.1.S1_at	0.000144667	1.57565	Up	693
PtpAffx.26642.2.A1_a_at	0.00135713	1.5754	Up	694
PtpAffx.31614.1.A1_at	0.00114001	1.57333	Up	695
PtpAffx.61430.1.A1_s_at	7.53371e-05	1.57204	Up	696
PtpAffx.158580.1.S1_at	0.0012825	1.57069	Up	697
PtpAffx.8063.1.S1_at	0.0023517	1.56886	Up	698
Ptp.4683.1.S1_x_at	0.000289141	1.56634	Up	699
PtpAffx.94756.1.S1_at	0.000525356	1.56562	Up	700
PtpAffx.205059.1.S1_at	0.00204989	1.56431	Up	701
Ptp.5844.1.S1_s_at	3.5898e-05	1.5622	Up	702
PtpAffx.205263.1.S1_at	0.000384696	1.56205	Up	703
PtpAffx.60708.1.S1_at	0.00191947	1.562	Up	704
PtpAffx.138656.1.A1_at	0.0023568	1.55789	Up	705
Ptp.8.1.A1_at	8.16127e-05	1.55376	Up	706
PtpAffx.221130.1.S1_at	0.00286845	1.55348	Up	707
PtpAffx.18657.1.S1_at	0.00117718	1.55225	Up	708
PtpAffx.249.110.A1_a_at	0.000542145	1.55107	Up	709
PtpAffx.122658.1.S1_at	0.00285886	1.55088	Up	710
PtpAffx.11443.2.A1_at	0.000286948	1.54935	Up	711
PtpAffx.213593.1.S1_at	0.00264641	1.54639	Up	712
PtpAffx.217348.1.S1_at	0.000654815	1.54404	Up	713
PtpAffx.256.3.S1_at	0.00140677	1.54399	Up	714
PtpAffx.39050.2.S1_at	0.000987847	1.54366	Up	715
PtpAffx.5094.2.S1_s_at	0.000122626	1.54343	Up	716
Ptp.4830.1.S1_at	9.07444e-06	1.54038	Up	717
PtpAffx.212649.1.S1_at	0.000312599	1.5378	Up	718
PtpAffx.3601.1.S1_at	0.00269693	1.53691	Up	719
PtpAffx.5471.1.A1_s_at	2.78862e-05	1.53577	Up	720
Ptp.5492.2.S1_s_at	0.000325016	1.53488	Up	721
PtpAffx.202728.1.S1_at	0.000967398	1.53314	Up	722
PtpAffx.214000.1.S1_at	0.000407457	1.53182	Up	723
PtpAffx.203326.1.S1_at	0.000497617	1.52961	Up	724
Ptp.1086.1.A1_at	0.000437211	1.52828	Up	725
PtpAffx.210886.1.S1_at	3.70323e-05	1.52627	Up	726
PtpAffx.158009.1.A1_a_at	0.00142399	1.52567	Up	727
PtpAffx.98384.1.S1_at	0.000297653	1.52551	Up	728
PtpAffx.207961.1.S1_at	0.000727748	1.52525	Up	729
PtpAffx.205263.1.S1_x_at	0.000509805	1.52422	Up	730
PtpAffx.112170.1.S1_at	0.000707029	1.51901	Up	731
PtpAffx.225666.1.S1_s_at	0.00021183	1.5187	Up	732
Ptp.2979.1.S1_at	0.000460826	1.51666	Up	733
PtpAffx.42238.1.A1_s_at	0.000710411	1.51504	Up	734
PtpAffx.11824.1.A1_at	8.68014e-05	1.51494	Up	735
PtpAffx.90168.1.S1_at	0.00195516	1.51474	Up	736
PtpAffx.25065.1.A1_at	0.00257311	1.51426	Up	737
Ptp.2297.1.A1_at	9.47579e-05	1.51425	Up	738
PtpAffx.210821.1.S1_at	0.000258314	1.51304	Up	739
PtpAffx.1071.1.A1_x_at	0.00061067	1.51069	Up	740
Ptp.284.1.A1_at	0.00184978	1.51024	Up	741
PtpAffx.152030.1.S1_at	0.00150448	1.51013	Up	742
Ptp.5235.1.S1_s_at	0.00121953	1.5093	Up	743
Ptp.3476.1.S1_s_at	0.000132075	1.50896	Up	744
Ptp.1838.2.A1_a_at	0.000436029	1.50889	Up	745
PtpAffx.49454.1.S1_s_at	8.48876e-05	1.50759	Up	746
PtpAffx.122897.1.A1_at	0.000160886	1.5048	Up	747
PtpAffx.204585.1.S1_at	0.000570999	1.50382	Up	748
PtpAffx.454.38.A1_at	0.000605107	1.50188	Up	749
PtpAffx.145983.1.S1_at	0.000387826	1.50046	Up	750
PtpAffx.123151.1.A1_at	0.000515217	1.50026	Up	751
PtpAffx.21486.1.S1_x_at	3.41548e-06	1.49972	Up	752
PtpAffx.11208.1.A1_at	0.00225658	1.49844	Up	753
PtpAffx.11720.1.S1_at	4.68633e-05	1.49616	Up	754
PtpAffx.37028.1.A1_s_at	0.0011973	1.49608	Up	755
PtpAffx.5108.1.A1_s_at	0.00285732	1.49549	Up	756
PtpAffx.139026.2.S1_at	5.92504e-05	1.49546	Up	757
PtpAffx.92099.1.A1_s_at	4.35566e-05	1.4944	Up	758
PtpAffx.152513.1.S1_at	0.00181957	1.49247	Up	759
PtpAffx.115115.1.A1_at	0.00206361	1.49029	Up	760
Ptp.7918.1.S1_s_at	0.000994616	1.48883	Up	761
PtpAffx.12708.1.A1_at	0.00172779	1.48668	Up	762
PtpAffx.48092.1.S1_at	5.95114e-05	1.4866	Up	763
PtpAffx.223273.1.S1_at	0.000132604	1.48451	Up	764
PtpAffx.71189.4.A1_a_at	0.000365891	1.48269	Up	765
PtpAffx.207756.1.S1_at	0.0004073	1.48089	Up	766
PtpAffx.8326.4.S1_at	0.0011928	1.48013	Up	767
PtpAffx.210868.1.S1_s_at	4.75484e-05	1.47959	Up	768
PtpAffx.23802.2.S1_at	0.000186923	1.47923	Up	769
PtpAffx.249.739.A1_at	0.000939815	1.47451	Up	770
PtpAffx.204875.1.S1_s_at	2.3568e-05	1.47267	Up	771
PtpAffx.249.375.S1_at	0.000524786	1.47224	Up	772
Ptp.7644.1.S1_at	6.94408e-05	1.47215	Up	773
PtpAffx.3661.1.A1_s_at	0.00126523	1.47147	Up	774
PtpAffx.8895.1.S1_at	0.00188384	1.46952	Up	775
PtpAffx.15748.1.S1_at	0.00223824	1.469	Up	776
Ptp.6274.1.S1_s_at	0.000190563	1.4688	Up	777
Ptp.7160.1.S1_s_at	0.000204594	1.46827	Up	778
PtpAffx.22704.1.A1_at	0.00104719	1.46698	Up	779
PtpAffx.148855.1.S1_s_at	0.000415694	1.46647	Up	780
PtpAffx.51915.1.S1_at	0.0017834	1.46513	Up	781
PtpAffx.47122.2.S1_a_at	3.61198e-05	1.4633	Up	782
Ptp.7949.1.S1_at	0.000145378	1.46129	Up	783
PtpAffx.12745.1.A1_at	0.000212357	1.46063	Up	784
PtpAffx.207337.1.S1_s_at	0.00049958	1.46046	Up	785
PtpAffx.16221.1.A1_a_at	0.000226023	1.46015	Up	786
Ptp.5417.2.S1_at	0.0020358	1.45944	Up	787
PtpAffx.206220.1.S1_at	0.00116876	1.45776	Up	788
PtpAffx.80799.2.S1_at	0.000511792	1.45742	Up	789
PtpAffx.202232.1.S1_at	0.00177197	1.45386	Up	790
Ptp.5416.2.S1_at	0.00216903	1.45332	Up	791
Ptp.3889.1.S1_s_at	7.61916e-05	1.45222	Up	792
Ptp.7663.1.S1_at	0.000572756	1.45184	Up	793
PtpAffx.208129.1.S1_at	0.00127303	1.45045	Up	794
Ptp.8056.1.S1_s_at	0.000120606	1.4503	Up	795
PtpAffx.124650.1.S1_at	0.000338374	1.44939	Up	796
Ptp.6668.1.S1_at	0.000595696	1.44831	Up	797
PtpAffx.17902.1.A1_at	0.000894823	1.44826	Up	798
PtpAffx.156340.1.S1_at	0.000257248	1.44521	Up	799
Ptp.5188.1.A1_s_at	0.000170064	1.44404	Up	800
Ptp.7708.1.S1_at	0.000824271	1.44305	Up	801
PtpAffx.99814.1.A1_at	0.00183202	1.44277	Up	802
PtpAffx.154446.1.S1_s_at	3.97923e-06	1.44136	Up	803
PtpAffx.112783.1.S1_s_at	0.000157255	1.44105	Up	804
Ptp.6421.1.S1_at	0.00146493	1.44082	Up	805
PtpAffx.147936.1.S1_s_at	0.000579873	1.43962	Up	806
PtpAffx.223311.1.S1_at	2.6477e-09	1.43873	Up	807
PtpAffx.224347.1.S1_at	0.000355276	1.43817	Up	808
PtpAffx.16065.1.S1_at	0.000370755	1.43758	Up	809
PtpAffx.1398.4.A1_a_at	0.00135563	1.43652	Up	810
PtpAffx.249.127.A1_at	0.00087595	1.43641	Up	811
PtpAffx.209973.1.S1_at	0.00199309	1.43624	Up	812
PtpAffx.10860.1.S1_at	5.24503e-05	1.43604	Up	813
Ptp.5740.1.S1_a_at	0.00105371	1.43214	Up	814
PtpAffx.153386.1.A1_a_at	0.000616395	1.43214	Up	815
PtpAffx.36446.1.A1_s_at	2.1095e-06	1.4311	Up	816
PtpAffx.202857.1.S1_s_at	0.00193756	1.4302	Up	817
PtpAffx.66734.1.S1_at	0.00237276	1.42993	Up	818
PtpAffx.207258.1.S1_s_at	0.00103496	1.42801	Up	819
Ptp.6223.1.S1_s_at	0.000187995	1.42679	Up	820
PtpAffx.216113.1.S1_at	0.00196795	1.42678	Up	821
Ptp.584.1.A1_at	0.00021405	1.42466	Up	822
PtpAffx.131802.1.S1_at	0.00088524	1.42308	Up	823
PtpAffx.653.22.S1_s_at	0.00203334	1.42	Up	824
PtpAffx.206220.1.S1_x_at	8.76214e-05	1.41984	Up	825
PtpAffx.158844.1.S1_at	0.000596622	1.41824	Up	826
PtpAffx.11661.1.A1_at	0.00100038	1.41735	Up	827
PtpAffx.204573.1.S1_at	0.00168122	1.41614	Up	828
PtpAffx.7369.1.A1_at	0.00093576	1.41552	Up	829
Ptp.5185.1.S1_s_at	2.20389e-05	1.41468	Up	830
PtpAffx.119965.1.S1_at	0.00199992	1.41404	Up	831
PtpAffx.99317.1.S1_at	0.00159382	1.41402	Up	832
PtpAffx.48073.1.S1_at	3.27092e-05	1.41164	Up	833
PtpAffx.31489.2.A1_a_at	0.000293756	1.40959	Up	834
PtpAffx.201584.1.S1_s_at	0.000177839	1.40902	Up	835
PtpAffx.57399.1.S1_a_at	0.000782992	1.40608	Up	836
PtpAffx.8891.3.S1_s_at	0.000334381	1.40553	Up	837
PtpAffx.210312.1.S1_at	2.09742e-05	1.40489	Up	838
Ptp.7285.1.S1_at	3.00029e-06	1.40462	Up	839
Ptp.5192.1.S1_at	0.00141731	1.40181	Up	840
PtpAffx.217206.1.S1_at	0.00155538	1.39914	Up	841
PtpAffx.86525.1.S1_at	6.49227e-06	1.39836	Up	842
PtpAffx.225583.1.S1_s_at	0.0023647	1.39755	Up	843
PtpAffx.5950.1.S1_s_at	0.000922719	1.39528	Up	844
PtpAffx.2902.1.S1_at	0.00133938	1.39354	Up	845
PtpAffx.119504.1.A1_at	0.000701128	1.39242	Up	846
PtpAffx.153934.1.A1_at	0.00139708	1.39077	Up	847
PtpAffx.217349.1.S1_at	0.000657027	1.39024	Up	848
PtpAffx.144454.1.A1_at	0.000424737	1.39023	Up	849
PtpAffx.207935.1.S1_x_at	2.17985e-05	1.38914	Up	850
PtpAffx.211301.1.S1_s_at	3.82558e-05	1.3872	Up	851
PtpAffx.208897.1.S1_s_at	0.000240792	1.38551	Up	852
PtpAffx.52652.1.A1_at	6.79976e-06	1.3814	Up	853
PtpAffx.200911.1.S1_s_at	0.00115209	1.37974	Up	854
PtpAffx.249.110.A1_x_at	0.00143524	1.37935	Up	855
Ptp.1433.1.S1_s_at	0.00201217	1.37852	Up	856
Ptp.6215.2.S1_s_at	0.00108687	1.37846	Up	857
PtpAffx.210004.1.S1_at	0.00235975	1.3772	Up	858
PtpAffx.138124.1.S1_s_at	0.00114444	1.37617	Up	859
PtpAffx.13344.2.S1_a_at	0.00183319	1.37272	Up	860
Ptp.120.1.S1_at	0.00165884	1.37169	Up	861
PtpAffx.202000.1.S1_at	0.00012857	1.3704	Up	862
PtpAffx.201971.1.S1_at	0.000516846	1.3686	Up	863
PtpAffx.219088.1.S1_s_at	2.31939e-05	1.36734	Up	864
PtpAffx.146175.1.S1_s_at	0.00120613	1.36608	Up	865
PtpAffx.42961.1.S1_s_at	0.000236498	1.36573	Up	866
PtpAffx.202271.1.S1_s_at	0.00196978	1.36423	Up	867
PtpAffx.1257.4.S1_at	0.00144297	1.36144	Up	868
Ptp.225.1.A1_at	0.00246217	1.36042	Up	869
PtpAffx.2568.1.S1_at	9.59537e-05	1.36009	Up	870
PtpAffx.29592.1.S1_at	1.07482e-05	1.35855	Up	871
PtpAffx.46493.2.S1_at	0.000331184	1.35756	Up	872
PtpAffx.55857.1.A1_at	0.000250633	1.35703	Up	873
PtpAffx.1628.1.S1_at	0.00211449	1.35698	Up	874
PtpAffx.22673.1.S1_at	0.000555644	1.35682	Up	875
PtpAffx.55925.1.S1_at	1.76769e-05	1.35679	Up	876
PtpAffx.218368.1.S1_at	0.000266472	1.35596	Up	877
PtpAffx.206603.1.S1_at	0.00162217	1.3559	Up	878
Ptp.1724.1.A1_s_at	0.00153883	1.3538	Up	879
PtpAffx.17885.1.A1_a_at	0.00224128	1.35359	Up	880
PtpAffx.155063.1.S1_s_at	0.000616116	1.35279	Up	881
PtpAffx.3601.2.S1_at	0.0019894	1.35033	Up	882
PtpAffx.204771.1.S1_at	0.00219521	1.34902	Up	883
PtpAffx.83113.2.S1_a_at	0.000808416	1.34847	Up	884
PtpAffx.18461.1.A1_s_at	0.000786652	1.34767	Up	885
PtpAffx.161323.1.S1_a_at	0.000180876	1.34754	Up	886
PtpAffx.200846.1.S1_at	0.000109236	1.34591	Up	887
PtpAffx.14950.1.S1_at	0.00110279	1.34507	Up	888
PtpAffx.204426.1.S1_at	2.65103e-05	1.3416	Up	889
PtpAffx.11516.1.A1_s_at	0.00124187	1.34093	Up	890
PtpAffx.18251.1.A1_a_at	0.000510097	1.33974	Up	891
PtpAffx.31508.1.A1_at	0.00242536	1.33905	Up	892
PtpAffx.26991.3.S1_a_at	0.000173853	1.33688	Up	893
PtpAffx.7681.3.A1_x_at	0.000104674	1.33592	Up	894
PtpAffx.1740.2.S1_at	0.000552579	1.33521	Up	895
PtpAffx.249.474.S1_at	0.000702443	1.33353	Up	896
PtpAffx.4403.5.A1_a_at	0.00145739	1.33126	Up	897
PtpAffx.67116.1.S1_s_at	0.00261854	1.32755	Up	898
PtpAffx.35633.1.A1_at	0.000438676	1.32623	Up	899
PtpAffx.58160.1.A1_at	4.38099e-05	1.32434	Up	900
PtpAffx.11783.1.A1_s_at	2.32996e-05	1.32192	Up	901
PtpAffx.57879.1.S1_at	0.000444208	1.32182	Up	902
PtpAffx.45530.1.S1_at	1.27179e-05	1.32084	Up	903
PtpAffx.80839.1.S1_at	0.00042041	1.32039	Up	904
Ptp.4230.1.S1_at	0.00103776	1.32027	Up	905
PtpAffx.86528.1.S1_at	0.000375876	1.31976	Up	906
PtpAffx.200422.1.S1_at	0.00134047	1.31929	Up	907
Ptp.7142.1.S1_at	0.000347743	1.31868	Up	908
PtpAffx.101644.1.A1_at	0.000167568	1.31807	Up	909
PtpAffx.7681.1.A1_s_at	0.000479802	1.31493	Up	910
PtpAffx.556.5.S1_s_at	0.0018476	1.3146	Up	911
PtpAffx.28819.1.S1_at	4.08551e-05	1.31416	Up	912
PtpAffx.220998.1.S1_at	0.00221653	1.31401	Up	913
PtpAffx.120914.1.A1_at	0.000589558	1.31354	Up	914
Ptp.1006.1.A1_at	9.5758e-05	1.30964	Up	915
Ptp.2349.1.A1_at	0.00128144	1.30947	Up	916
Ptp.4662.1.S1_s_at	0.000598886	1.30839	Up	917
PtpAffx.32723.2.S1_s_at	0.00186129	1.30837	Up	918
PtpAffx.150221.1.S1_at	0.000332201	1.30824	Up	919
Ptp.1366.1.A1_s_at	0.00103741	1.30641	Up	920
PtpAffx.212912.1.S1_at	0.00238941	1.30631	Up	921
Ptp.1292.1.S1_at	0.000152357	1.30514	Up	922
PtpAffx.2009.2.S1_a_at	0.000898332	1.30494	Up	923
Ptp.2346.1.S1_at	0.000356652	1.30492	Up	924
PtpAffx.203546.1.S1_at	0.00262598	1.30333	Up	925
PtpAffx.138996.1.S1_at	0.000272271	1.30165	Up	926
Ptp.5848.1.S1_s_at	0.000222678	1.30045	Up	927
PtpAffx.5651.2.S1_a_at	2.91764e-05	1.29916	Up	928
PtpAffx.1289.1.S1_at	0.000923482	1.29784	Up	929
PtpAffx.59560.1.S1_at	0.00025869	1.29776	Up	930
Ptp.3644.1.S1_at	0.00187391	1.29394	Up	931
PtpAffx.77522.1.S1_at	0.00259705	1.29132	Up	932
PtpAffx.57241.1.A1_s_at	0.00125144	1.2911	Up	933
PtpAffx.21081.1.S1_at	0.000490498	1.29045	Up	934
PtpAffx.23051.1.S1_at	0.00147076	1.29037	Up	935
PtpAffx.16204.1.A1_at	2.63748e-05	1.2898	Up	936
PtpAffx.117353.1.A1_s_at	0.00205376	1.28929	Up	937
PtpAffx.3461.2.S1_at	0.0012766	1.28856	Up	938
Ptp.4828.1.S1_at	6.14269e-05	1.28716	Up	939
PtpAffx.4403.3.S1_a_at	0.000267859	1.28687	Up	940
PtpAffx.51053.1.A1_at	0.00257721	1.28265	Up	941
PtpAffx.39424.1.S1_at	0.000458607	1.28245	Up	942
PtpAffx.118792.1.S1_at	0.00253236	1.28201	Up	943
PtpAffx.20773.1.A1_s_at	0.00262944	1.27991	Up	944
PtpAffx.37131.1.A1_at	3.36412e-05	1.27584	Up	945
PtpAffx.21002.1.S1_at	0.000605932	1.27463	Up	946
Ptp.5548.1.S1_s_at	0.000945071	1.27371	Up	947
PtpAffx.43296.1.A1_at	0.000135169	1.27272	Up	948
PtpAffx.73516.1.S1_at	0.000832113	1.27167	Up	949
PtpAffx.65405.1.S1_at	0.00125437	1.2708	Up	950
PtpAffx.164055.1.S1_at	0.000296664	1.26963	Up	951
PtpAffx.201300.1.S1_at	0.00167491	1.26949	Up	952
PtpAffx.12348.1.S1_at	0.00114545	1.26927	Up	953
PtpAffx.204771.1.S1_x_at	0.0015577	1.26671	Up	954
PtpAffx.6714.1.S1_at	0.000577428	1.26648	Up	955
PtpAffx.5671.5.S1_a_at	0.00257423	1.26529	Up	956
Ptp.1807.1.S1_at	0.000514273	1.26419	Up	957
Ptp.660.1.S1_at	0.000248619	1.26367	Up	958
PtpAffx.39620.1.S1_at	2.97212e-05	1.25925	Up	959
PtpAffx.138640.1.A1_at	0.000696588	1.25862	Up	960
PtpAffx.50871.1.A1_at	0.00206854	1.25826	Up	961
PtpAffx.52716.1.A1_s_at	0.00178462	1.25766	Up	962
PtpAffx.9026.2.A1_a_at	0.00154615	1.25745	Up	963
PtpAffx.201906.1.S1_at	5.33774e-05	1.25706	Up	964
Ptp.4765.1.S1_at	0.000127374	1.25638	Up	965
PtpAffx.16593.1.S1_at	4.67109e-05	1.25426	Up	966
PtpAffx.3551.1.S1_a_at	0.00277887	1.25395	Up	967
PtpAffx.140586.1.A1_s_at	0.00019766	1.25268	Up	968
PtpAffx.5671.5.S1_at	0.00169659	1.25199	Up	969
PtpAffx.201584.1.S1_at	0.000741214	1.25151	Up	970
Ptp.4662.1.S1_at	0.00213969	1.24894	Up	971
Ptp.1155.1.S1_at	0.00241298	1.24869	Up	972
PtpAffx.18598.1.S1_at	0.00107495	1.2478	Up	973
PtpAffx.28425.1.S1_a_at	0.000677448	1.24714	Up	974
PtpAffx.14589.1.S1_at	0.00151471	1.24497	Up	975
PtpAffx.141359.1.S1_s_at	0.00238014	1.2435	Up	976
PtpAffx.1069.1.S1_at	0.00144869	1.24105	Up	977
PtpAffx.56261.1.A1_at	0.000547452	1.24058	Up	978
Ptp.4795.1.S1_s_at	0.00246199	1.23938	Up	979
PtpAffx.220033.1.S1_at	6.28205e-05	1.23896	Up	980
PtpAffx.15840.1.S1_at	0.000205318	1.23884	Up	981
PtpAffx.2009.1.S1_at	0.000678593	1.23799	Up	982
PtpAffx.112859.1.A1_s_at	5.18331e-05	1.23638	Up	983
PtpAffx.221361.1.S1_s_at	0.0028525	1.23267	Up	984
Ptp.697.1.A1_s_at	0.00202992	1.23232	Up	985
PtpAffx.18954.1.A1_at	0.000282972	1.23176	Up	986
PtpAffx.155642.1.S1_at	0.00204747	1.23074	Up	987
Ptp.7781.1.S1_at	0.00199339	1.23052	Up	988
PtpAffx.218406.1.S1_at	0.000179573	1.22967	Up	989
PtpAffx.158262.1.A1_at	0.00279996	1.22946	Up	990
PtpAffx.147944.1.S1_s_at	0.000594694	1.22814	Up	991
PtpAffx.206329.1.S1_at	0.000166772	1.22571	Up	992
PtpAffx.136410.1.S1_at	0.00122777	1.22556	Up	993
PtpAffx.60130.1.S1_at	0.000246611	1.2246	Up	994
PtpAffx.212799.1.S1_at	0.000628166	1.22211	Up	995
PtpAffx.212334.1.S1_at	1.68184e-05	1.22132	Up	996
PtpAffx.25011.1.S1_s_at	0.000328126	1.22127	Up	997
Ptp.7327.1.S1_s_at	0.000432927	1.21975	Up	998
Ptp.7558.1.A1_at	0.00213354	1.21755	Up	999
PtpAffx.215365.1.S1_at	8.18743e-05	1.21351	Up	1000
PtpAffx.27422.1.S1_x_at	0.00117778	1.21263	Up	1001
Ptp.4914.1.S1_at	0.000866892	1.21178	Up	1002
PtpAffx.31151.1.A1_at	0.000158989	1.21092	Up	1003
PtpAffx.249.273.S1_a_at	0.000703576	1.21069	Up	1004
PtpAffx.218689.1.S1_s_at	0.00111917	1.21026	Up	1005
Ptp.2212.1.A1_at	0.00273534	1.2095	Up	1006
PtpAffx.25648.2.A1_at	0.00197884	1.20928	Up	1007
PtpAffx.150384.1.S1_s_at	0.00105623	1.20739	Up	1008
PtpAffx.2363.1.A1_at	0.000627602	1.20739	Up	1009
PtpAffx.94975.1.A1_at	0.0010446	1.20628	Up	1010
PtpAffx.125941.1.A1_at	0.00159514	1.20596	Up	1011
Ptp.4981.1.S1_at	0.000111567	1.20562	Up	1012
PtpAffx.1303.1.S1_a_at	0.000481163	1.20519	Up	1013
PtpAffx.150333.1.S1_s_at	0.00270823	1.2038	Up	1014
PtpAffx.24142.1.A1_at	0.000268759	1.20122	Up	1015
PtpAffx.211835.1.S1_s_at	0.00011405	1.20037	Up	1016
PtpAffx.207786.1.S1_at	0.000736298	1.20006	Up	1017
Ptp.5454.1.S1_at	0.00049734	1.19918	Up	1018
PtpAffx.88189.1.A1_at	0.00139792	1.19689	Up	1019
PtpAffx.212040.1.S1_at	0.00173227	1.19527	Up	1020
PtpAffx.163926.1.S1_at	0.000912825	1.19523	Up	1021
PtpAffx.17806.1.S1_at	0.00266074	1.19513	Up	1022
PtpAffx.1303.1.S1_at	0.00259412	1.19382	Up	1023
PtpAffx.3194.1.A1_at	0.00123713	1.19228	Up	1024
PtpAffx.221135.1.S1_at	2.6495e-05	1.19134	Up	1025
Ptp.4765.1.S1_s_at	0.00035508	1.19097	Up	1026
PtpAffx.202403.1.S1_x_at	0.00140216	1.18957	Up	1027
PtpAffx.92682.1.S1_at	0.00139228	1.18892	Up	1028
Ptp.7187.1.S1_at	0.000180196	1.18781	Up	1029
PtpAffx.4158.1.S1_at	0.000863149	1.18745	Up	1030
PtpAffx.159539.1.S1_s_at	0.000226786	1.18649	Up	1031
PtpAffx.8717.3.S1_at	0.00205692	1.18593	Up	1032
PtpAffx.201899.1.S1_at	0.000477022	1.18465	Up	1033
PtpAffx.216914.1.S1_at	0.000618374	1.18211	Up	1034
PtpAffx.11664.2.S1_at	0.00184931	1.18064	Up	1035
PtpAffx.10684.1.S1_s_at	0.000169947	1.17947	Up	1036
PtpAffx.7791.1.S1_at	5.71292e-06	1.17797	Up	1037
PtpAffx.206470.1.S1_at	0.0010631	1.17672	Up	1038
Ptp.7417.1.S1_s_at	0.000588632	1.17639	Up	1039
Ptp.7874.1.S1_at	0.00163752	1.17499	Up	1040
PtpAffx.69711.1.A1_at	8.41171e-05	1.17262	Up	1041
PtpAffx.206448.1.S1_at	0.00041859	1.17026	Up	1042
PtpAffx.207935.1.S1_at	0.00266239	1.16958	Up	1043
PtpAffx.115098.1.A1_at	8.24366e-05	1.16856	Up	1044
Ptp.5439.1.A1_at	0.000110092	1.16787	Up	1045
PtpAffx.39478.1.A1_at	0.000437132	1.16743	Up	1046
PtpAffx.27960.1.S1_at	0.000781449	1.16677	Up	1047
PtpAffx.206871.1.S1_at	5.86256e-06	1.16673	Up	1048
PtpAffx.225685.1.S1_s_at	0.00147051	1.16591	Up	1049
PtpAffx.50868.1.A1_at	0.000333823	1.1632	Up	1050
PtpAffx.107379.1.S1_s_at	0.000445775	1.16316	Up	1051
PtpAffx.90356.2.A1_a_at	0.00151795	1.16278	Up	1052
PtpAffx.217238.1.S1_s_at	0.00183616	1.1621	Up	1053
PtpAffx.133784.1.A1_at	0.00232607	1.15984	Up	1054
PtpAffx.104157.1.S1_at	0.000746549	1.15927	Up	1055
PtpAffx.5651.1.S1_at	0.00239595	1.15888	Up	1056
PtpAffx.110158.2.A1_s_at	0.00123259	1.15761	Up	1057
PtpAffx.202724.1.S1_at	7.63479e-06	1.15449	Up	1058
PtpAffx.224454.1.S1_at	0.001156	1.15435	Up	1059
Ptp.382.1.A1_at	1.97784e-05	1.15427	Up	1060
PtpAffx.154543.1.A1_a_at	5.73634e-05	1.15148	Up	1061
PtpAffx.137708.1.S1_at	0.00168728	1.15129	Up	1062
PtpAffx.1224.2.S1_a_at	0.000638182	1.151	Up	1063
Ptp.2171.1.S1_a_at	0.000638507	1.14856	Up	1064
PtpAffx.200607.1.S1_at	0.00168404	1.14796	Up	1065
PtpAffx.92099.1.A1_at	7.22975e-05	1.14661	Up	1066
Ptp.6121.1.S1_at	0.00248429	1.14486	Up	1067
PtpAffx.200651.1.S1_at	0.000879838	1.1448	Up	1068
Ptp.5404.1.S1_s_at	0.00245199	1.14478	Up	1069
PtpAffx.8674.4.S1_at	0.00209379	1.14443	Up	1070
PtpAffx.8143.1.S1_s_at	0.00167843	1.14345	Up	1071
PtpAffx.18198.1.S1_at	0.00258156	1.14111	Up	1072
Ptp.2291.3.S1_at	0.000686735	1.14099	Up	1073
PtpAffx.10720.1.S1_at	0.000158696	1.13973	Up	1074
PtpAffx.95544.2.A1_a_at	0.00024081	1.1395	Up	1075
PtpAffx.211569.1.S1_at	0.000920849	1.13758	Up	1076
PtpAffx.200610.1.S1_at	0.00127351	1.13647	Up	1077
PtpAffx.98848.1.S1_at	0.000443721	1.13597	Up	1078
PtpAffx.209249.1.S1_at	4.33813e-06	1.13333	Up	1079
PtpAffx.86604.1.S1_at	0.00171794	1.13279	Up	1080
PtpAffx.14014.2.A1_at	8.01024e-05	1.13277	Up	1081
PtpAffx.146121.1.S1_s_at	0.00215485	1.13117	Up	1082
Ptp.1572.1.A1_at	0.000741566	1.13106	Up	1083
PtpAffx.161907.1.A1_at	0.00270164	1.12819	Up	1084
PtpAffx.71066.1.A1_s_at	0.00018328	1.12486	Up	1085
Ptp.4061.1.S1_at	0.00143893	1.12476	Up	1086
PtpAffx.209385.1.S1_at	5.95805e-05	1.12383	Up	1087
PtpAffx.225691.1.S1_at	0.00263138	1.12145	Up	1088
PtpAffx.14376.1.A1_at	0.000710377	1.11996	Up	1089
PtpAffx.201851.1.S1_s_at	9.21028e-05	1.11942	Up	1090
Ptp.7995.1.S1_at	0.000277309	1.11755	Up	1091
Ptp.6566.1.S1_s_at	0.00209823	1.11622	Up	1092
PtpAffx.213377.1.S1_s_at	0.00100122	1.11483	Up	1093
PtpAffx.75126.1.S1_at	0.000494191	1.11391	Up	1094
PtpAffx.161917.1.A1_at	0.000121095	1.11366	Up	1095
PtpAffx.201696.1.S1_at	0.00110281	1.1135	Up	1096
PtpAffx.216617.1.S1_at	0.00137153	1.1107	Up	1097
PtpAffx.216934.1.S1_s_at	0.000368418	1.10774	Up	1098
PtpAffx.28573.1.S1_at	0.00238061	1.10593	Up	1099
PtpAffx.98729.1.S1_s_at	0.000192751	1.10553	Up	1100
PtpAffx.60655.1.S1_s_at	0.0020125	1.10501	Up	1101
PtpAffx.201134.1.S1_at	0.000317287	1.10477	Up	1102
PtpAffx.202327.1.S1_at	0.000120301	1.10412	Up	1103
PtpAffx.208907.1.S1_at	0.000703753	1.10332	Up	1104
PtpAffx.211424.1.S1_at	0.000892837	1.10266	Up	1105
PtpAffx.4454.3.S1_at	0.000731862	1.10195	Up	1106
Ptp.2275.2.S1_s_at	0.00289084	1.10169	Up	1107
PtpAffx.208688.1.S1_at	0.000477121	1.09783	Up	1108
PtpAffx.95314.1.A1_at	0.00178188	1.09754	Up	1109
PtpAffx.52331.1.A1_at	0.000355835	1.0971	Up	1110
PtpAffx.211835.1.S1_at	0.00254166	1.0962	Up	1111
PtpAffx.289.1.S1_at	0.00134593	1.09549	Up	1112
Ptp.3246.1.S1_x_at	0.00266261	1.09544	Up	1113
PtpAffx.8386.2.S1_s_at	0.00108921	1.09322	Up	1114
PtpAffx.158704.1.S1_at	0.000834599	1.0902	Up	1115
PtpAffx.215688.1.S1_at	0.0021555	1.08769	Up	1116
Ptp.1540.3.S1_s_at	0.00100958	1.08685	Up	1117
PtpAffx.133642.1.A1_at	0.0010472	1.08661	Up	1118
PtpAffx.3711.1.S1_at	0.000219905	1.08607	Up	1119
PtpAffx.31375.2.A1_x_at	0.000779265	1.08286	Up	1120
PtpAffx.133379.1.A1_at	0.00189811	1.08246	Up	1121
PtpAffx.80799.4.A1_at	0.000100089	1.08194	Up	1122
PtpAffx.205538.1.S1_at	0.000191483	1.0818	Up	1123
PtpAffx.1615.2.S1_x_at	9.09657e-05	1.08122	Up	1124
Ptp.1252.1.S1_s_at	0.000494135	1.08111	Up	1125
PtpAffx.200320.1.S1_at	0.00124245	1.08068	Up	1126
PtpAffx.107372.1.S1_at	0.000275721	1.07881	Up	1127
PtpAffx.8386.1.S1_at	0.00163189	1.07542	Up	1128
PtpAffx.113671.1.S1_at	0.00122143	1.07538	Up	1129
PtpAffx.37287.1.A1_at	0.00136145	1.07537	Up	1130
PtpAffx.30445.1.A1_at	0.000756835	1.07536	Up	1131
PtpAffx.121821.1.S1_at	0.00146844	1.07456	Up	1132
PtpAffx.19543.1.A1_at	0.00213931	1.0739	Up	1133
PtpAffx.126087.1.S1_at	0.0015844	1.07262	Up	1134
PtpAffx.29056.1.S1_at	0.00284945	1.07071	Up	1135
PtpAffx.1615.1.S1_x_at	7.75773e-05	1.07054	Up	1136
PtpAffx.201356.1.S1_s_at	0.000199087	1.06985	Up	1137
PtpAffx.1601.19.S1_at	0.000958559	1.0697	Up	1138
PtpAffx.289.1.S1_x_at	0.00288735	1.06965	Up	1139
PtpAffx.11443.1.S1_a_at	0.000827896	1.06907	Up	1140
PtpAffx.4506.1.S1_s_at	9.02649e-06	1.06776	Up	1141
PtpAffx.22459.2.S1_a_at	0.00262122	1.0665	Up	1142
PtpAffx.211114.1.S1_at	0.000272068	1.066	Up	1143
PtpAffx.57003.1.A1_at	0.000276749	1.06569	Up	1144
Ptp.4926.1.S1_s_at	0.000295935	1.06548	Up	1145
PtpAffx.225081.1.S1_s_at	0.0026814	1.06501	Up	1146
Ptp.7699.1.S1_at	0.000113497	1.06433	Up	1147
PtpAffx.145997.1.S1_at	9.6772e-06	1.0641	Up	1148
PtpAffx.122584.1.S1_at	0.000906577	1.06392	Up	1149
PtpAffx.22311.2.S1_a_at	0.00190432	1.06327	Up	1150
PtpAffx.102216.1.A1_s_at	0.000514422	1.06182	Up	1151
Ptp.1008.1.A1_at	0.00203614	1.06116	Up	1152
PtpAffx.210954.1.S1_x_at	0.000240815	1.06048	Up	1153
PtpAffx.28910.1.S1_at	0.00200413	1.06023	Up	1154
PtpAffx.15840.1.S1_s_at	2.8755e-05	1.05949	Up	1155
PtpAffx.122315.1.S1_at	0.00236658	1.05949	Up	1156
Ptp.4763.1.S1_at	0.00197373	1.05866	Up	1157
Ptp.4348.1.A1_at	0.00142231	1.05836	Up	1158
Ptp.735.1.S1_at	0.000705343	1.05687	Up	1159
PtpAffx.205466.1.S1_s_at	0.000370213	1.05674	Up	1160
PtpAffx.5671.3.A1_a_at	0.0016741	1.05512	Up	1161
PtpAffx.138886.1.A1_at	6.05806e-07	1.05288	Up	1162
PtpAffx.121536.1.A1_at	0.000393467	1.05245	Up	1163
PtpAffx.79371.1.S1_at	0.00134149	1.04837	Up	1164
Ptp.3802.1.A1_a_at	0.000895202	1.04811	Up	1165
PtpAffx.209134.1.S1_at	0.000294279	1.04779	Up	1166
PtpAffx.219981.1.S1_at	0.00213555	1.04739	Up	1167
PtpAffx.26369.2.S1_s_at	0.000648462	1.04648	Up	1168
Ptp.5434.1.A1_at	0.000311034	1.04454	Up	1169
PtpAffx.44275.1.A1_at	0.000723842	1.04333	Up	1170
PtpAffx.69345.1.A1_at	0.000228682	1.04227	Up	1171
PtpAffx.207661.1.S1_s_at	0.00205649	1.04057	Up	1172
PtpAffx.156940.1.S1_s_at	0.0022884	1.03983	Up	1173
PtpAffx.204463.1.S1_at	8.90278e-05	1.03979	Up	1174
PtpAffx.249.273.S1_at	0.000545263	1.03946	Up	1175
PtpAffx.1937.1.S1_a_at	9.49369e-05	1.03915	Up	1176
Ptp.1409.2.S1_at	0.000186879	1.0386	Up	1177
PtpAffx.159900.1.A1_at	0.00101436	1.03756	Up	1178
PtpAffx.71189.1.A1_a_at	0.000393732	1.03745	Up	1179
PtpAffx.30264.2.S1_at	0.00183404	1.03679	Up	1180
Ptp.5103.1.S1_s_at	0.00146952	1.03667	Up	1181
PtpAffx.4208.2.S1_a_at	1.85774e-05	1.0365	Up	1182
PtpAffx.1601.4.A1_s_at	0.00267142	1.03621	Up	1183
PtpAffx.205646.1.S1_s_at	0.00109991	1.03585	Up	1184
PtpAffx.17219.1.A1_at	2.41263e-05	1.03553	Up	1185
PtpAffx.56073.2.S1_at	0.000555587	1.03515	Up	1186
PtpAffx.215822.1.S1_s_at	0.00197657	1.03367	Up	1187
Ptp.7235.1.S1_at	0.000235069	1.03361	Up	1188
PtpAffx.116443.1.S1_at	0.000469759	1.03226	Up	1189
PtpAffx.212783.1.S1_at	0.00140153	1.032	Up	1190
PtpAffx.206155.1.S1_at	0.00286408	1.02909	Up	1191
Ptp.1315.1.S1_at	0.00199806	1.02888	Up	1192
PtpAffx.133720.1.A1_at	0.000232391	1.02853	Up	1193
PtpAffx.17551.1.S1_at	2.7086e-05	1.02715	Up	1194
PtpAffx.214514.1.S1_s_at	0.000199165	1.02701	Up	1195
Ptp.6773.2.S1_s_at	0.000111064	1.02376	Up	1196
PtpAffx.759.1.S1_s_at	0.00284603	1.02367	Up	1197
PtpAffx.118864.2.A1_at	0.00114657	1.02247	Up	1198
Ptp.6495.1.S1_s_at	0.00178179	1.0204	Up	1199
Ptp.2301.1.A1_at	0.00267625	1.01934	Up	1200
PtpAffx.145419.1.S1_at	0.00216003	1.01672	Up	1201
PtpAffx.201516.1.S1_at	0.00235333	1.01655	Up	1202
Ptp.407.1.A1_at	4.72227e-06	1.01388	Up	1203
PtpAffx.11233.1.S1_a_at	0.000655564	1.01295	Up	1204
PtpAffx.31735.1.S1_at	0.000692993	1.01294	Up	1205
Ptp.5013.1.S1_at	0.000827715	1.0128	Up	1206
PtpAffx.210419.1.S1_at	0.00236941	1.01244	Up	1207
PtpAffx.37449.1.A1_a_at	0.00100953	1.0118	Up	1208
PtpAffx.3280.1.S1_at	0.00171492	1.01179	Up	1209
PtpAffx.43327.1.A1_at	0.000830648	1.01125	Up	1210
PtpAffx.18100.2.A1_a_at	0.0002288	1.01058	Up	1211
PtpAffx.43398.1.A1_at	0.00271318	1.01041	Up	1212
PtpAffx.1112.1.A1_s_at	0.000641019	1.00908	Up	1213
Ptp.7787.1.S1_s_at	0.0026293	1.00799	Up	1214
Ptp.6539.1.S1_at	0.00190184	1.00715	Up	1215
Ptp.1837.1.A1_s_at	0.00280552	1.00664	Up	1216
Ptp.4731.1.A1_s_at	0.00223951	1.00544	Up	1217
Ptp.6392.1.S1_at	0.000597412	1.00479	Up	1218
Ptp.5128.1.S1_at	0.000110437	1.0018	Up	1219
Ptp.6115.1.S1_at	0.000174157	1.00165	Up	1220
Ptp.7931.2.S1_at	0.00259338	1.00146	Up	1221
PtpAffx.144849.1.S1_at	0.000255817	-1.00081	Down	1222
PtpAffx.147.1.S1_at	3.79099e-06	-1.00184	Down	1223
PtpAffx.214836.1.S1_at	0.000929269	-1.00212	Down	1224
PtpAffx.207918.1.S1_at	0.00197094	-1.00219	Down	1225
Ptp.7252.1.S1_at	0.00044127	-1.00267	Down	1226
PtpAffx.206898.1.S1_at	0.000710757	-1.00279	Down	1227
PtpAffx.213469.1.S1_at	0.000697701	-1.00296	Down	1228
PtpAffx.58681.1.A1_at	0.000892976	-1.00465	Down	1229
Ptp.2699.1.A1_s_at	0.00243779	-1.00518	Down	1230
PtpAffx.212012.1.S1_at	0.00201086	-1.00665	Down	1231
PtpAffx.3780.1.S1_at	0.000525801	-1.0072	Down	1232
PtpAffx.119425.1.A1_s_at	3.17643e-05	-1.0078	Down	1233
PtpAffx.208009.1.S1_at	0.00289285	-1.00782	Down	1234
PtpAffx.213866.1.S1_at	0.000279712	-1.00788	Down	1235
PtpAffx.155365.1.S1_at	0.00257709	-1.00965	Down	1236
PtpAffx.223245.1.S1_at	0.00218055	-1.00987	Down	1237
PtpAffx.44551.1.A1_at	0.00140617	-1.01086	Down	1238
Ptp.470.1.S1_at	0.00249112	-1.01215	Down	1239
PtpAffx.98559.1.S1_at	0.00177626	-1.01223	Down	1240
PtpAffx.205301.1.S1_at	0.000165242	-1.01238	Down	1241
PtpAffx.308.3.S1_a_at	0.000176837	-1.01266	Down	1242
PtpAffx.308.3.S1_at	8.91898e-05	-1.01518	Down	1243
PtpAffx.136671.1.A1_s_at	0.000417112	-1.01751	Down	1244
Ptp.352.1.S1_at	0.00115088	-1.01872	Down	1245
Ptp.5420.1.S1_at	0.00232166	-1.01883	Down	1246
PtpAffx.41560.2.A1_at	0.00193869	-1.01906	Down	1247
PtpAffx.54631.1.S1_at	0.00221862	-1.02074	Down	1248
PtpAffx.208744.1.S1_s_at	0.00100932	-1.02101	Down	1249
PtpAffx.13640.1.A1_at	0.000666767	-1.02105	Down	1250
PtpAffx.37459.1.S1_at	0.00126494	-1.0217	Down	1251
PtpAffx.205458.1.S1_at	0.000220375	-1.02281	Down	1252
PtpAffx.210688.1.S1_at	0.00162523	-1.02422	Down	1253
Ptp.3446.1.S1_at	0.000566192	-1.02441	Down	1254
Ptp.7529.1.S1_at	0.00115868	-1.02492	Down	1255
PtpAffx.127060.1.A1_at	0.00259499	-1.02812	Down	1256
PtpAffx.143826.1.S1_at	0.00120834	-1.02885	Down	1257
PtpAffx.215464.1.S1_at	0.00281334	-1.02896	Down	1258
Ptp.2828.1.A1_at	0.00287626	-1.02946	Down	1259
Ptp.4592.1.S1_at	0.000871093	-1.03202	Down	1260
PtpAffx.200071.1.S1_at	0.000217284	-1.03316	Down	1261
PtpAffx.85599.1.S1_at	0.000505969	-1.03429	Down	1262
PtpAffx.224411.1.S1_at	0.000115949	-1.03522	Down	1263
PtpAffx.64104.1.S1_at	0.000619362	-1.03536	Down	1264
PtpAffx.212433.1.S1_at	0.00232576	-1.03626	Down	1265
PtpAffx.207864.1.S1_s_at	0.00200664	-1.03666	Down	1266
Ptp.6748.1.S1_at	0.00279098	-1.0375	Down	1267
PtpAffx.64238.1.S1_at	0.0013718	-1.03861	Down	1268
PtpAffx.111557.1.S1_at	0.00178148	-1.03944	Down	1269
PtpAffx.28083.1.S1_at	0.000161112	-1.03946	Down	1270
Ptp.6456.1.S1_at	0.00259106	-1.03985	Down	1271
PtpAffx.127541.1.A1_at	0.00126024	-1.04055	Down	1272
PtpAffx.83626.1.S1_at	0.000975124	-1.04107	Down	1273
PtpAffx.213951.1.S1_at	0.000918724	-1.04142	Down	1274
Ptp.7027.1.S1_at	0.00185395	-1.04185	Down	1275
Ptp.3365.2.A1_s_at	0.00119199	-1.04195	Down	1276
Ptp.2067.1.S1_at	5.18118e-05	-1.04369	Down	1277
PtpAffx.200781.1.S1_at	0.0012547	-1.04408	Down	1278
PtpAffx.903.2.S1_a_at	0.000674183	-1.04413	Down	1279
PtpAffx.115204.1.A1_at	0.00128444	-1.04681	Down	1280
Ptp.4238.1.S1_s_at	0.00211599	-1.04903	Down	1281
PtpAffx.144008.1.S1_at	0.00235102	-1.04944	Down	1282
PtpAffx.43687.2.S1_at	0.00265809	-1.04961	Down	1283
Ptp.44.1.A1_at	0.000959732	-1.05129	Down	1284
PtpAffx.208064.1.S1_at	0.000830232	-1.05144	Down	1285
Ptp.4275.1.S1_s_at	0.000955228	-1.05194	Down	1286
PtpAffx.5519.1.A1_at	1.81702e-06	-1.05444	Down	1287
PtpAffx.692.3.A1_at	0.00210176	-1.05683	Down	1288
PtpAffx.5625.2.A1_a_at	0.000636682	-1.05767	Down	1289
Ptp.7468.1.S1_at	0.00229423	-1.05814	Down	1290
PtpAffx.44515.1.A1_at	1.81631e-05	-1.05831	Down	1291
PtpAffx.11494.1.S1_at	0.00194089	-1.05945	Down	1292
PtpAffx.146978.1.A1_at	0.00126965	-1.05988	Down	1293
PtpAffx.220890.1.S1_s_at	0.00251563	-1.06007	Down	1294
PtpAffx.156454.1.S1_at	0.00143452	-1.06013	Down	1295
PtpAffx.207419.1.S1_at	0.00261166	-1.06202	Down	1296
PtpAffx.26249.1.S1_at	0.00213354	-1.06213	Down	1297
PtpAffx.24400.2.A1_at	0.00114561	-1.0624	Down	1298
PtpAffx.201448.1.S1_at	0.000167612	-1.06287	Down	1299
Ptp.2393.1.S1_at	0.00149276	-1.06398	Down	1300
Ptp.5207.1.S1_at	0.00094608	-1.06493	Down	1301
PtpAffx.26369.1.S1_s_at	5.44623e-05	-1.06551	Down	1302
PtpAffx.106245.1.A1_at	0.00169857	-1.06594	Down	1303
PtpAffx.36024.1.S1_at	0.000886595	-1.06649	Down	1304
PtpAffx.213023.1.S1_at	0.000223364	-1.06766	Down	1305
PtpAffx.210140.1.S1_at	0.00141034	-1.06791	Down	1306
Ptp.1066.1.A1_s_at	0.000309794	-1.06854	Down	1307
PtpAffx.149382.1.S1_at	6.3414e-05	-1.06865	Down	1308
PtpAffx.30483.1.S1_s_at	0.000331455	-1.0689	Down	1309
PtpAffx.201298.1.S1_at	0.000963081	-1.07077	Down	1310
PtpAffx.163022.1.S1_s_at	0.00224071	-1.07113	Down	1311
Ptp.5565.1.S1_at	0.00267474	-1.07185	Down	1312
PtpAffx.11857.1.S1_at	0.00283657	-1.07202	Down	1313
PtpAffx.204778.1.S1_at	0.000942984	-1.07285	Down	1314
Ptp.503.1.S1_at	0.00189828	-1.07326	Down	1315
PtpAffx.163431.1.S1_at	0.00176566	-1.07375	Down	1316
PtpAffx.49767.2.A1_at	0.00021802	-1.07485	Down	1317
PtpAffx.202199.1.S1_at	0.000619835	-1.07563	Down	1318
PtpAffx.6596.4.S1_a_at	3.43869e-06	-1.0805	Down	1319
PtpAffx.71023.1.S1_at	0.000541168	-1.08163	Down	1320
PtpAffx.212552.1.S1_at	0.000223467	-1.08181	Down	1321
Ptp.5790.1.S1_s_at	0.000233467	-1.08181	Down	1322
PtpAffx.740.1.S1_a_at	0.000225152	-1.08427	Down	1323
PtpAffx.22554.1.S1_at	0.000685111	-1.08585	Down	1324
Ptp.3659.1.A1_s_at	0.00109771	-1.08596	Down	1325
Ptp.5776.1.S1_a_at	0.000149652	-1.08616	Down	1326
Ptp.6813.1.S1_at	7.58268e-05	-1.08821	Down	1327
PtpAffx.12479.1.S1_s_at	0.000531337	-1.08883	Down	1328
PtpAffx.213600.1.S1_at	0.000895392	-1.08983	Down	1329
PtpAffx.127364.1.A1_s_at	0.000202032	-1.09095	Down	1330
PtpAffx.10365.2.S1_at	2.34573e-06	-1.09128	Down	1331
PtpAffx.43823.1.S1_a_at	0.00100022	-1.09138	Down	1332
PtpAffx.56690.1.A1_at	0.000389301	-1.09162	Down	1333
PtpAffx.99333.2.S1_at	0.00213021	-1.09258	Down	1334
PtpAffx.3808.2.A1_at	0.00228596	-1.0929	Down	1335
Ptp.4595.1.S1_at	0.00100396	-1.09379	Down	1336
PtpAffx.92370.1.S1_at	0.00211894	-1.09615	Down	1337
Ptp.3113.1.S1_at	0.00183237	-1.09688	Down	1338
Ptp.5134.1.S1_at	0.000311366	-1.09826	Down	1339
PtpAffx.6581.5.S1_at	0.000676823	-1.09963	Down	1340
PtpAffx.2733.1.A1_at	0.00110171	-1.10016	Down	1341
PtpAffx.10663.1.A1_a_at	0.00241906	-1.10092	Down	1342
PtpAffx.107820.1.S1_at	0.00075087	-1.10125	Down	1343
PtpAffx.62427.1.A1_at	0.00132508	-1.10221	Down	1344
PtpAffx.131967.1.S1_at	0.0016053	-1.10239	Down	1345
PtpAffx.58664.2.S1_at	0.00102503	-1.10244	Down	1346
PtpAffx.41340.1.S1_at	0.00181026	-1.10259	Down	1347
PtpAffx.207326.1.S1_s_at	0.000209173	-1.10317	Down	1348
Ptp.7422.1.S1_at	1.17635e-05	-1.10346	Down	1349
Ptp.6782.1.S1_a_at	1.14802e-05	-1.104	Down	1350
PtpAffx.178.2.S1_a_at	0.00131237	-1.104	Down	1351
Ptp.1127.1.A1_at	0.000264469	-1.10473	Down	1352
Ptp.5867.1.S1_s_at	0.00101326	-1.10753	Down	1353
PtpAffx.209990.1.S1_at	0.00246426	-1.1105	Down	1354
Ptp.5656.1.S1_s_at	0.000368428	-1.11076	Down	1355
Ptp.2238.1.S1_at	0.00168282	-1.11116	Down	1356
PtpAffx.224342.1.S1_at	0.00164282	-1.11155	Down	1357
PtpAffx.147608.1.A1_at	0.00163338	-1.11158	Down	1358
PtpAffx.4533.1.S1_at	0.000354824	-1.11242	Down	1359
PtpAffx.122405.1.S1_s_at	0.00123137	-1.11456	Down	1360
Ptp.5741.1.S1_at	0.0015386	-1.11558	Down	1361
PtpAffx.12094.1.A1_at	0.000116723	-1.11737	Down	1362
PtpAffx.214835.1.S1_s_at	0.000505072	-1.11743	Down	1363
Ptp.5582.1.S1_s_at	0.000356305	-1.12074	Down	1364
PtpAffx.206711.1.S1_at	0.000167545	-1.12091	Down	1365
Ptp.4350.1.S1_at	0.000178316	-1.12093	Down	1366
PtpAffx.207630.1.S1_at	0.00214124	-1.12281	Down	1367
PtpAffx.76506.1.A1_at	0.00109667	-1.12365	Down	1368
PtpAffx.127364.3.A1_a_at	0.000174919	-1.1242	Down	1369
PtpAffx.202446.1.S1_at	0.00215118	-1.12426	Down	1370
Ptp.71.1.A1_a_at	0.00195624	-1.12526	Down	1371
PtpAffx.211048.1.S1_s_at	0.000308108	-1.12587	Down	1372
Ptp.2719.2.A1_at	0.000646624	-1.12592	Down	1373
Ptp.7566.1.S1_at	0.0026305	-1.12607	Down	1374
PtpAffx.30519.1.A1_at	0.000435444	-1.12707	Down	1375
PtpAffx.157406.1.S1_at	0.00154509	-1.12893	Down	1376
PtpAffx.89039.1.A1_at	0.000343594	-1.12974	Down	1377
PtpAffx.222753.1.S1_at	4.04171e-05	-1.13007	Down	1378
PtpAffx.147208.1.A1_at	0.00205627	-1.13091	Down	1379
Ptp.5776.1.S1_s_at	1.38909e-05	-1.13092	Down	1380
PtpAffx.222510.1.S1_at	0.000351499	-1.13194	Down	1381
PtpAffx.201818.1.S1_at	0.0019921	-1.13213	Down	1382
Ptp.3452.1.A1_s_at	0.0026419	-1.13237	Down	1383
Ptp.4152.1.S1_at	0.00176368	-1.13406	Down	1384
PtpAffx.149457.2.S1_s_at	0.00165383	-1.13638	Down	1385
PtpAffx.128497.1.S1_at	0.00183897	-1.13645	Down	1386
PtpAffx.283.6.S1_a_at	0.000798405	-1.1367	Down	1387
PtpAffx.208996.1.S1_s_at	6.06488e-05	-1.13689	Down	1388
PtpAffx.215186.1.S1_at	0.00269465	-1.13734	Down	1389
PtpAffx.22228.3.S1_s_at	0.000399346	-1.13744	Down	1390
PtpAffx.95549.1.A1_at	0.000389767	-1.13748	Down	1391
Ptp.2754.1.A1_at	0.00105571	-1.13784	Down	1392
PtpAffx.221084.1.S1_x_at	0.000408341	-1.13836	Down	1393
Ptp.6782.1.S1_at	0.000358979	-1.13941	Down	1394
PtpAffx.61991.2.S1_s_at	0.00193602	-1.14004	Down	1395
PtpAffx.6121.1.S1_at	0.00231322	-1.14004	Down	1396
Ptp.916.1.S1_at	0.000314624	-1.14207	Down	1397
PtpAffx.62683.1.A1_at	0.00152949	-1.14265	Down	1398
Ptp.6789.1.S1_at	0.00120181	-1.14319	Down	1399
PtpAffx.50371.1.A1_at	0.000378137	-1.14411	Down	1400
PtpAffx.29932.1.S1_at	0.000135262	-1.14431	Down	1401
PtpAffx.202292.1.S1_at	0.00179429	-1.14563	Down	1402
PtpAffx.57317.1.S1_at	0.00288958	-1.146	Down	1403
PtpAffx.204157.1.S1_s_at	0.00205878	-1.14719	Down	1404
PtpAffx.50892.1.A1_at	0.00116051	-1.14729	Down	1405
PtpAffx.89308.1.A1_at	0.00287173	-1.14778	Down	1406
Ptp.565.1.S1_at	2.49183e-05	-1.14805	Down	1407
PtpAffx.38860.2.S1_a_at	0.000169621	-1.1482	Down	1408
PtpAffx.213727.1.S1_s_at	0.001512	-1.14946	Down	1409
PtpAffx.77365.1.S1_at	0.00237695	-1.14979	Down	1410
PtpAffx.8523.1.S1_at	0.000547784	-1.14987	Down	1411
PtpAffx.66790.1.S1_at	0.00177545	-1.15168	Down	1412
PtpAffx.54853.2.A1_at	0.00271461	-1.15177	Down	1413
PtpAffx.11164.1.A1_a_at	0.000717426	-1.15197	Down	1414
PtpAffx.8551.1.A1_at	0.000457915	-1.15306	Down	1415
PtpAffx.8382.1.A1_at	0.002537	-1.15416	Down	1416
PtpAffx.202861.1.S1_at	0.000772338	-1.15541	Down	1417
PtpAffx.27339.1.S1_a_at	0.000286286	-1.15857	Down	1418
PtpAffx.32368.2.A1_at	0.00259141	-1.16026	Down	1419
PtpAffx.204616.1.S1_at	4.65763e-06	-1.16213	Down	1420
Ptp.2559.1.A1_a_at	1.35625e-05	-1.16235	Down	1421
Ptp.3842.1.A1_a_at	0.000253922	-1.16355	Down	1422
PtpAffx.12016.3.S1_at	0.00252468	-1.16389	Down	1423
PtpAffx.14498.1.A1_at	0.00220019	-1.16697	Down	1424
PtpAffx.213660.1.S1_at	0.000488063	-1.16698	Down	1425
PtpAffx.77864.1.S1_s_at	0.00107616	-1.16732	Down	1426
PtpAffx.30378.1.A1_s_at	0.00191578	-1.16857	Down	1427
PtpAffx.221097.1.S1_at	0.00263162	-1.16916	Down	1428
PtpAffx.19737.1.A1_at	0.000343917	-1.16967	Down	1429
Ptp.7281.1.A1_at	0.000646659	-1.1713	Down	1430
PtpAffx.12086.2.A1_at	0.000939736	-1.17169	Down	1431
Ptp.3918.1.S1_at	2.5435e-05	-1.17571	Down	1432
Ptp.2219.3.A1_at	3.80505e-05	-1.17633	Down	1433
PtpAffx.4086.1.S1_at	1.33863e-05	-1.17686	Down	1434
PtpAffx.149608.1.A1_at	0.00182504	-1.17699	Down	1435
PtpAffx.47788.1.A1_s_at	0.00253105	-1.17826	Down	1436
PtpAffx.200266.1.S1_at	0.00141255	-1.1798	Down	1437
PtpAffx.6892.1.S1_at	0.000402803	-1.18057	Down	1438
PtpAffx.21890.1.A1_at	0.00230847	-1.18122	Down	1439
Ptp.4824.1.S1_at	0.00227716	-1.18128	Down	1440
PtpAffx.214339.1.S1_at	0.000457921	-1.18137	Down	1441
Ptp.7685.2.S1_a_at	0.00226779	-1.18223	Down	1442
Ptp.6850.1.S1_at	0.000181676	-1.1823	Down	1443
PtpAffx.160459.1.A1_at	0.000702497	-1.18238	Down	1444
PtpAffx.33915.1.S1_at	0.00158408	-1.18254	Down	1445
PtpAffx.14130.1.S1_at	0.00090077	-1.1835	Down	1446
PtpAffx.153748.1.A1_at	0.00118594	-1.18437	Down	1447
PtpAffx.121917.1.S1_s_at	0.000504909	-1.18574	Down	1448
Ptp.123.1.S1_at	0.000104246	-1.18598	Down	1449
Ptp.3375.1.S1_at	0.00267084	-1.18622	Down	1450
Ptp.5250.1.S1_s_at	3.93554e-05	-1.1866	Down	1451
PtpAffx.160058.1.A1_at	0.00167029	-1.18708	Down	1452
PtpAffx.26613.1.S1_at	0.000903678	-1.18736	Down	1453
PtpAffx.39996.1.A1_at	0.00121477	-1.18753	Down	1454
PtpAffx.213280.1.S1_at	0.000984351	-1.18844	Down	1455
PtpAffx.69471.1.S1_at	0.000457257	-1.18881	Down	1456
PtpAffx.27452.1.S1_a_at	0.00051955	-1.18936	Down	1457
Ptp.2803.1.A1_at	0.00224105	-1.18968	Down	1458
PtpAffx.205327.1.S1_at	0.00040488	-1.19181	Down	1459
PtpAffx.206391.1.S1_at	0.000228677	-1.19185	Down	1460
PtpAffx.223337.1.S1_at	0.00200574	-1.19392	Down	1461
PtpAffx.70618.1.S1_at	0.00258978	-1.19696	Down	1462
PtpAffx.5132.1.S1_a_at	0.000415688	-1.19765	Down	1463
PtpAffx.4116.1.A1_s_at	0.000925522	-1.1992	Down	1464
PtpAffx.2510.3.A1_a_at	0.000363859	-1.19981	Down	1465
PtpAffx.158132.1.A1_at	0.000270622	-1.20123	Down	1466
Ptp.5057.1.S1_a_at	0.00081129	-1.20151	Down	1467
PtpAffx.200638.1.S1_at	0.000346913	-1.2027	Down	1468
Ptp.6782.2.S1_a_at	8.18425e-05	-1.20416	Down	1469
PtpAffx.214815.1.S1_at	0.00125102	-1.20438	Down	1470
Ptp.5414.2.S1_s_at	0.00161938	-1.20737	Down	1471
PtpAffx.1325.1.S1_at	0.000162754	-1.20759	Down	1472
PtpAffx.58971.1.S1_at	0.0011858	-1.20798	Down	1473
PtpAffx.85464.1.S1_at	0.00218139	-1.20897	Down	1474
PtpAffx.10771.6.A1_at	0.000395218	-1.20909	Down	1475
PtpAffx.24322.1.A1_a_at	0.00211073	-1.20932	Down	1476
Ptp.8059.1.S1_a_at	0.00242858	-1.21293	Down	1477
Ptp.3178.1.S1_at	0.00103145	-1.21338	Down	1478
PtpAffx.2010.1.A1_at	0.000486184	-1.21364	Down	1479
PtpAffx.216132.1.S1_at	0.00187718	-1.21429	Down	1480
PtpAffx.20025.1.S1_at	0.000348927	-1.21492	Down	1481
PtpAffx.217387.1.S1_at	3.50849e-05	-1.2152	Down	1482
Ptp.94.1.S1_at	0.00194046	-1.21616	Down	1483
PtpAffx.26161.2.A1_a_at	0.000809747	-1.21675	Down	1484
PtpAffx.200184.1.S1_at	0.0013789	-1.2177	Down	1485
PtpAffx.84176.1.A1_s_at	7.56408e-05	-1.21791	Down	1486
Ptp.2850.1.S1_at	0.000240791	-1.22	Down	1487
PtpAffx.24602.4.A1_at	0.000108172	-1.22135	Down	1488
Ptp.6161.1.S1_at	0.000319833	-1.22298	Down	1489
PtpAffx.81989.1.A1_at	0.000513981	-1.22547	Down	1490
PtpAffx.7881.1.A1_at	0.00171033	-1.2262	Down	1491
Ptp.6976.1.S1_at	0.00025195	-1.22701	Down	1492
Ptp.7599.1.S1_at	0.00109837	-1.22704	Down	1493
PtpAffx.201478.1.S1_at	0.000845495	-1.23166	Down	1494
Ptp.1957.1.S1_at	0.000532685	-1.23177	Down	1495
PtpAffx.58071.1.S1_at	0.00266592	-1.23181	Down	1496
PtpAffx.51006.2.A1_a_at	0.000144874	-1.23199	Down	1497
Ptp.2238.1.S1_s_at	0.000519548	-1.23261	Down	1498
PtpAffx.99333.2.S1_a_at	0.0018154	-1.23388	Down	1499
PtpAffx.249.144.A1_a_at	0.000985804	-1.23507	Down	1500
PtpAffx.215789.1.S1_at	0.00038177	-1.23554	Down	1501
Ptp.7112.1.S1_s_at	0.00102323	-1.23564	Down	1502
PtpAffx.202580.1.S1_at	0.000327563	-1.23827	Down	1503
PtpAffx.201552.1.S1_x_at	0.000840941	-1.23847	Down	1504
PtpAffx.159685.1.A1_at	0.00242768	-1.23868	Down	1505
PtpAffx.116936.1.S1_at	0.000213279	-1.23883	Down	1506
Ptp.5606.1.S1_at	0.00101945	-1.23929	Down	1507
Ptp.5972.1.S1_s_at	0.000254016	-1.23984	Down	1508
PtpAffx.93279.1.A1_at	3.53756e-05	-1.24443	Down	1509
PtpAffx.18790.1.S1_at	0.000343921	-1.24989	Down	1510
PtpAffx.72191.1.A1_at	0.00210162	-1.25058	Down	1511
PtpAffx.205915.1.S1_x_at	0.000159647	-1.25354	Down	1512
Ptp.1073.1.A1_at	0.000997625	-1.25457	Down	1513
Ptp.1197.1.A1_at	0.000886182	-1.25742	Down	1514
PtpAffx.45745.1.S1_s_at	3.40022e-05	-1.25821	Down	1515
PtpAffx.132322.2.A1_at	6.56115e-05	-1.25865	Down	1516
PtpAffx.218560.1.S1_s_at	0.000397899	-1.25934	Down	1517
PtpAffx.225869.1.S1_at	0.0018789	-1.26035	Down	1518
PtpAffx.1263.1.A1_a_at	0.00140471	-1.26227	Down	1519
Ptp.6604.1.S1_at	0.00111119	-1.26278	Down	1520
PtpAffx.662.1.A1_at	8.48299e-05	-1.26303	Down	1521
Ptp.5695.1.S1_a_at	0.00074356	-1.26515	Down	1522
PtpAffx.217259.1.S1_at	0.000647143	-1.26516	Down	1523
PtpAffx.22609.2.S1_a_at	0.00117326	-1.26662	Down	1524
PtpAffx.210943.1.S1_at	0.00121246	-1.26811	Down	1525
PtpAffx.39603.1.S1_at	0.000274251	-1.27076	Down	1526
Ptp.2567.1.S1_s_at	0.000636587	-1.2708	Down	1527
Ptp.5222.1.S1_s_at	0.000608572	-1.2712	Down	1528
PtpAffx.208066.1.S1_at	0.000330634	-1.27134	Down	1529
Ptp.5530.1.S1_at	0.000640648	-1.27268	Down	1530
PtpAffx.113243.1.S1_at	0.00240079	-1.27268	Down	1531
PtpAffx.8187.1.A1_at	0.00062653	-1.27383	Down	1532
PtpAffx.206683.1.S1_at	0.000999168	-1.27398	Down	1533
PtpAffx.45488.2.S1_at	0.000496878	-1.27508	Down	1534
PtpAffx.207482.1.S1_at	0.000645802	-1.2755	Down	1535
PtpAffx.454.30.S1_at	0.00132812	-1.27876	Down	1536
PtpAffx.5173.1.A1_at	0.000843182	-1.27913	Down	1537
PtpAffx.34481.1.A1_at	0.00217188	-1.27914	Down	1538
PtpAffx.29245.1.A1_at	0.00212545	-1.27937	Down	1539
Ptp.1242.1.S1_at	0.000708321	-1.27962	Down	1540
Ptp.4492.2.S1_s_at	0.000447622	-1.2812	Down	1541
PtpAffx.100451.1.S1_at	0.00133341	-1.28222	Down	1542
Ptp.5380.1.S1_at	2.78272e-05	-1.28254	Down	1543
PtpAffx.202656.1.S1_at	0.00132228	-1.28332	Down	1544
PtpAffx.68127.2.A1_a_at	0.000139885	-1.28399	Down	1545
PtpAffx.10532.1.S1_a_at	0.000348821	-1.28459	Down	1546
PtpAffx.62182.1.S1_a_at	0.00123019	-1.28488	Down	1547
PtpAffx.151433.1.S1_at	0.000167948	-1.28545	Down	1548
PtpAffx.6352.1.A1_s_at	0.000215074	-1.28552	Down	1549
PtpAffx.11503.1.S1_at	0.00190663	-1.28571	Down	1550
PtpAffx.206700.1.S1_at	0.000692777	-1.28798	Down	1551
PtpAffx.213712.1.S1_at	0.0018424	-1.28857	Down	1552
PtpAffx.2170.2.S1_s_at	0.000949583	-1.28898	Down	1553
PtpAffx.161390.1.S1_at	0.00162172	-1.29044	Down	1554
Ptp.1686.1.A1_at	0.000124696	-1.29063	Down	1555
PtpAffx.211273.1.S1_at	0.000373135	-1.29205	Down	1556
Ptp.3017.1.S1_at	0.00027935	-1.29208	Down	1557
PtpAffx.1169.7.A1_x_at	3.1413e-05	-1.29423	Down	1558
PtpAffx.59020.1.A1_at	0.000517605	-1.29461	Down	1559
Ptp.1965.1.S1_s_at	0.00136804	-1.29526	Down	1560
PtpAffx.9317.1.S1_at	0.000979501	-1.2958	Down	1561
PtpAffx.22915.1.A1_at	0.000477724	-1.29589	Down	1562
PtpAffx.207429.1.S1_at	0.00234795	-1.29618	Down	1563
PtpAffx.222090.1.S1_at	0.000977709	-1.2962	Down	1564
PtpAffx.207996.1.S1_at	0.00156012	-1.29848	Down	1565
PtpAffx.25868.1.S1_at	0.00078681	-1.29861	Down	1566
PtpAffx.203043.1.S1_at	0.000584402	-1.29972	Down	1567
PtpAffx.120421.1.A1_at	0.00246804	-1.30154	Down	1568
PtpAffx.204104.1.S1_at	0.0001819	-1.30244	Down	1569
PtpAffx.153966.1.A1_at	4.27243e-05	-1.30557	Down	1570
PtpAffx.210310.1.S1_at	0.00143194	-1.30682	Down	1571
PtpAffx.6302.1.S1_s_at	0.00218299	-1.31055	Down	1572
PtpAffx.25638.1.S1_a_at	0.000676762	-1.31108	Down	1573
PtpAffx.20554.1.S1_at	0.00107798	-1.31166	Down	1574
PtpAffx.118928.1.S1_at	2.44298e-05	-1.31252	Down	1575
PtpAffx.118289.1.S1_at	0.000692581	-1.31334	Down	1576
PtpAffx.2710.2.A1_at	0.000106661	-1.31371	Down	1577
PtpAffx.201111.1.S1_at	4.66347e-05	-1.31478	Down	1578
Ptp.6984.1.S1_at	0.000139293	-1.31555	Down	1579
PtpAffx.114663.1.A1_at	0.000473269	-1.31689	Down	1580
Ptp.4228.1.S1_at	0.0007427	-1.31936	Down	1581
PtpAffx.8251.1.S1_at	0.00252504	-1.31946	Down	1582
PtpAffx.67381.1.S1_at	0.0010809	-1.31974	Down	1583
PtpAffx.213215.1.S1_at	0.00035221	-1.32005	Down	1584
PtpAffx.263.1.S1_at	0.000401168	-1.32023	Down	1585
Ptp.900.1.A1_s_at	0.00048096	-1.3206	Down	1586
PtpAffx.210362.1.S1_s_at	0.00188548	-1.32254	Down	1587
PtpAffx.210975.1.S1_at	0.000320539	-1.32404	Down	1588
Ptp.5288.1.S1_s_at	0.00110305	-1.32441	Down	1589
PtpAffx.21762.1.S1_at	0.000625829	-1.32542	Down	1590
Ptp.2567.1.S1_a_at	0.000108664	-1.32714	Down	1591
Ptp.7894.1.A1_at	1.40687e-06	-1.32812	Down	1592
PtpAffx.211473.1.S1_at	0.00256342	-1.32964	Down	1593
Ptp.1071.1.A1_at	0.00178338	-1.33065	Down	1594
PtpAffx.203445.1.S1_x_at	0.00250906	-1.33238	Down	1595
PtpAffx.68693.1.S1_at	0.00154834	-1.33242	Down	1596
PtpAffx.64701.2.S1_a_at	0.000457809	-1.33248	Down	1597
PtpAffx.221705.1.S1_at	0.00185277	-1.33463	Down	1598
PtpAffx.26161.1.S1_at	4.63639e-05	-1.3348	Down	1599
PtpAffx.14587.1.A1_at	0.00221605	-1.33507	Down	1600
PtpAffx.77922.1.A1_at	6.42107e-05	-1.33548	Down	1601
PtpAffx.3173.6.S1_at	0.00163616	-1.33564	Down	1602
PtpAffx.15046.2.A1_at	0.000444973	-1.3361	Down	1603
PtpAffx.40803.1.S1_at	0.000203114	-1.33807	Down	1604
PtpAffx.206435.1.S1_s_at	0.000977511	-1.33853	Down	1605
Ptp.2428.1.S1_at	0.000207184	-1.33937	Down	1606
PtpAffx.108447.1.A1_at	0.0011637	-1.33994	Down	1607
Ptp.4505.1.S1_s_at	0.000646209	-1.34039	Down	1608
Ptp.1470.1.S1_at	0.000771742	-1.34085	Down	1609
PtpAffx.122394.1.S1_s_at	0.000129751	-1.34189	Down	1610
PtpAffx.201222.1.S1_s_at	0.00138901	-1.34247	Down	1611
PtpAffx.2792.1.S1_at	0.00018869	-1.3432	Down	1612
PtpAffx.11185.1.A1_s_at	0.000946808	-1.34339	Down	1613
PtpAffx.47049.1.A1_at	0.00116408	-1.344	Down	1614
PtpAffx.72493.1.S1_at	0.000142031	-1.3457	Down	1615
PtpAffx.216566.1.S1_at	3.17559e-05	-1.34587	Down	1616
PtpAffx.211636.1.S1_s_at	0.00221898	-1.34596	Down	1617
PtpAffx.102031.1.A1_a_at	2.00859e-07	-1.34614	Down	1618
PtpAffx.215138.1.S1_x_at	7.19236e-05	-1.3467	Down	1619
PtpAffx.158437.1.S1_at	0.000935251	-1.34775	Down	1620
PtpAffx.118024.1.S1_at	0.000707067	-1.34822	Down	1621
PtpAffx.206702.1.S1_at	0.00224071	-1.34997	Down	1622
Ptp.7679.2.S1_s_at	0.000531981	-1.35065	Down	1623
PtpAffx.134514.1.A1_at	8.81056e-05	-1.35422	Down	1624
PtpAffx.216678.1.S1_at	0.000183265	-1.35445	Down	1625
PtpAffx.56718.1.A1_at	0.00218153	-1.35462	Down	1626
PtpAffx.213897.1.S1_at	0.0022224	-1.35562	Down	1627
PtpAffx.7294.1.A1_at	0.00108769	-1.35639	Down	1628
Ptp.907.1.A1_at	0.000115889	-1.3565	Down	1629
PtpAffx.11077.4.A1_s_at	0.00188444	-1.35693	Down	1630
Ptp.6185.1.S1_at	0.000234465	-1.3572	Down	1631
PtpAffx.143754.1.S1_at	0.00102488	-1.35791	Down	1632
Ptp.5443.1.S1_s_at	0.00196463	-1.35851	Down	1633
PtpAffx.201771.1.S1_at	2.61762e-07	-1.35995	Down	1634
PtpAffx.10111.1.S1_at	0.00167099	-1.35999	Down	1635
PtpAffx.454.3.S1_x_at	0.00172563	-1.36021	Down	1636
PtpAffx.103522.1.S1_at	0.000217959	-1.36087	Down	1637
PtpAffx.153770.1.A1_at	0.0010387	-1.36201	Down	1638
PtpAffx.80897.1.S1_at	5.72663e-05	-1.36253	Down	1639
PtpAffx.201426.1.S1_s_at	0.000447342	-1.36482	Down	1640
Ptp.6542.1.S1_at	0.00170298	-1.36533	Down	1641
PtpAffx.93271.1.S1_at	0.000157872	-1.36538	Down	1642
Ptp.6627.1.S1_at	0.000785073	-1.36681	Down	1643
PtpAffx.24689.1.S1_at	0.00132252	-1.36783	Down	1644
Ptp.3984.1.A1_at	0.000152375	-1.36793	Down	1645
PtpAffx.7766.1.S1_at	0.00156215	-1.36818	Down	1646
PtpAffx.213088.1.S1_at	0.00135701	-1.36855	Down	1647
Ptp.734.1.A1_at	0.000720546	-1.36925	Down	1648
PtpAffx.94471.1.S1_at	8.47106e-05	-1.36936	Down	1649
Ptp.3392.1.A1_s_at	0.00124108	-1.37036	Down	1650
Ptp.168.1.A1_at	0.000530576	-1.37063	Down	1651
PtpAffx.25362.1.A1_at	0.00154395	-1.37268	Down	1652
PtpAffx.57107.1.A1_at	0.000527294	-1.3733	Down	1653
PtpAffx.116969.1.S1_s_at	0.000299148	-1.37341	Down	1654
PtpAffx.211636.1.S1_at	0.00158526	-1.37379	Down	1655
PtpAffx.128060.1.A1_a_at	0.000931959	-1.37454	Down	1656
Ptp.4176.1.S1_at	0.00069728	-1.37511	Down	1657
PtpAffx.213288.1.S1_s_at	0.00212825	-1.37522	Down	1658
PtpAffx.3747.1.S1_at	0.00024535	-1.37562	Down	1659
PtpAffx.23691.1.S1_at	0.00205798	-1.3774	Down	1660
PtpAffx.103568.1.S1_s_at	0.000601362	-1.38037	Down	1661
PtpAffx.132380.1.A1_at	0.00242685	-1.38068	Down	1662
PtpAffx.102795.1.A1_s_at	0.00136684	-1.38072	Down	1663
PtpAffx.159780.1.A1_at	0.001178	-1.38117	Down	1664
PtpAffx.46094.1.S1_at	0.00020533	-1.38314	Down	1665
Ptp.7363.1.S1_s_at	0.000207968	-1.38703	Down	1666
PtpAffx.35451.1.S1_at	0.00217729	-1.38729	Down	1667
PtpAffx.39597.1.S1_s_at	0.000845787	-1.38774	Down	1668
PtpAffx.17302.1.S1_at	0.00096296	-1.38883	Down	1669
Ptp.7584.1.A1_s_at	0.00055895	-1.39042	Down	1670
PtpAffx.249.693.S1_s_at	0.00183066	-1.39047	Down	1671
Ptp.4887.1.A1_a_at	2.92517e-05	-1.39129	Down	1672
PtpAffx.36508.1.S1_at	0.00110482	-1.39188	Down	1673
PtpAffx.206087.1.S1_at	0.00264569	-1.39477	Down	1674
PtpAffx.108454.1.A1_a_at	0.00046622	-1.39516	Down	1675
PtpAffx.103665.1.A1_s_at	0.000921839	-1.39541	Down	1676
PtpAffx.224165.1.S1_at	0.00257559	-1.39687	Down	1677
PtpAffx.28625.1.S1_at	0.000880623	-1.39693	Down	1678
PtpAffx.210581.1.S1_at	0.00226935	-1.39789	Down	1679
PtpAffx.137060.1.S1_at	0.0011584	-1.39815	Down	1680
PtpAffx.128166.1.A1_at	0.0015109	-1.39827	Down	1681
PtpAffx.94670.1.A1_at	0.00189641	-1.39866	Down	1682
PtpAffx.219693.1.S1_at	0.00045622	-1.3992	Down	1683
PtpAffx.203948.1.S1_at	3.71236e-05	-1.40231	Down	1684
PtpAffx.45488.4.S1_a_at	0.000111569	-1.40309	Down	1685
Ptp.3879.1.S1_at	0.00274943	-1.40412	Down	1686
PtpAffx.980.1.S1_at	5.0672e-06	-1.40472	Down	1687
Ptp.7199.2.A1_s_at	1.19652e-05	-1.40526	Down	1688
Ptp.2919.2.A1_s_at	3.54469e-06	-1.40638	Down	1689
PtpAffx.80955.1.S1_at	0.000860524	-1.40678	Down	1690
PtpAffx.75141.1.S1_at	5.73486e-05	-1.40759	Down	1691
PtpAffx.209765.1.S1_at	0.0004942	-1.40927	Down	1692
PtpAffx.661.1.S1_at	0.000664287	-1.40937	Down	1693
PtpAffx.206641.1.S1_at	0.00191013	-1.40979	Down	1694
PtpAffx.148856.1.S1_s_at	0.000305906	-1.41021	Down	1695
PtpAffx.503.2.S1_at	0.000600625	-1.41027	Down	1696
PtpAffx.215666.1.S1_at	6.36554e-05	-1.4117	Down	1697
PtpAffx.13217.1.S1_at	0.000534057	-1.41194	Down	1698
Ptp.2524.1.S1_at	0.000133632	-1.41265	Down	1699
PtpAffx.151873.1.A1_at	6.33195e-05	-1.41272	Down	1700
Ptp.1451.1.S1_at	0.000381838	-1.41422	Down	1701
PtpAffx.212006.1.S1_at	0.00107743	-1.4148	Down	1702
Ptp.7882.1.S1_at	0.000323901	-1.41492	Down	1703
Ptp.7352.1.S1_s_at	0.00102598	-1.41639	Down	1704
PtpAffx.225869.1.S1_s_at	8.31308e-05	-1.41675	Down	1705
PtpAffx.214126.1.S1_at	0.00133298	-1.41905	Down	1706
PtpAffx.35127.2.A1_s_at	0.000547277	-1.41914	Down	1707
PtpAffx.207074.1.S1_at	0.00137345	-1.41943	Down	1708
PtpAffx.54853.1.S1_a_at	0.000494603	-1.42028	Down	1709
Ptp.7229.1.S1_at	0.000242507	-1.4209	Down	1710
PtpAffx.21395.1.S1_at	0.00132624	-1.42216	Down	1711
PtpAffx.95515.1.S1_at	0.00168607	-1.4239	Down	1712
PtpAffx.249.174.S1_a_at	0.00103394	-1.42446	Down	1713
PtpAffx.205275.1.S1_at	0.00208482	-1.4258	Down	1714
PtpAffx.205295.1.S1_at	0.00135434	-1.4276	Down	1715
PtpAffx.200204.1.S1_at	0.000717785	-1.42763	Down	1716
PtpAffx.120287.1.S1_s_at	0.000262723	-1.42962	Down	1717
PtpAffx.114168.1.A1_at	0.000428885	-1.4301	Down	1718
PtpAffx.207619.1.S1_at	0.00207619	-1.43156	Down	1719
Ptp.1746.1.A1_at	0.000702317	-1.43326	Down	1720
PtpAffx.224660.1.S1_at	0.000482317	-1.43378	Down	1721
PtpAffx.17948.2.A1_s_at	0.000300503	-1.43589	Down	1722
PtpAffx.211847.1.S1_at	0.000482569	-1.43697	Down	1723
PtpAffx.129218.1.S1_at	0.00105259	-1.43954	Down	1724
PtpAffx.1966.1.A1_a_at	2.16351e-05	-1.4397	Down	1725
PtpAffx.103931.1.S1_at	0.00219115	-1.44	Down	1726
PtpAffx.200973.1.S1_at	0.00185764	-1.44038	Down	1727
PtpAffx.209262.1.S1_at	0.000334261	-1.44484	Down	1728
PtpAffx.204125.1.S1_at	0.000137352	-1.44595	Down	1729
PtpAffx.249.667.S1_a_at	0.00109674	-1.44627	Down	1730
PtpAffx.53941.1.A1_at	4.72015e-05	-1.44776	Down	1731
PtpAffx.3747.3.A1_s_at	0.000319815	-1.44823	Down	1732
Ptp.1500.1.A1_at	4.24918e-05	-1.44844	Down	1733
PtpAffx.1122.1.S1_a_at	6.68361e-07	-1.45027	Down	1734
PtpAffx.65376.1.S1_at	0.00152579	-1.45071	Down	1735
Ptp.2611.2.A1_a_at	0.000233981	-1.45125	Down	1736
PtpAffx.221496.1.S1_at	0.000235414	-1.45195	Down	1737
PtpAffx.60542.1.S1_at	0.00126979	-1.45417	Down	1738
PtpAffx.90645.4.A1_a_at	2.25334e-05	-1.45428	Down	1739
PtpAffx.12079.1.S1_at	0.00252656	-1.45453	Down	1740
PtpAffx.61378.1.S1_at	0.00137614	-1.45475	Down	1741
PtpAffx.69692.1.S1_at	0.00246828	-1.45589	Down	1742
Ptp.3075.1.S1_at	4.33411e-05	-1.45932	Down	1743
Ptp.5791.1.S1_at	0.000381063	-1.46072	Down	1744
Ptp.6477.1.A1_at	3.80489e-05	-1.46137	Down	1745
PtpAffx.223155.1.S1_at	0.00161386	-1.46265	Down	1746
Ptp.979.1.S1_s_at	0.00018047	-1.46339	Down	1747
PtpAffx.97193.1.A1_at	0.00153449	-1.46353	Down	1748
PtpAffx.79594.1.S1_s_at	0.000421281	-1.46706	Down	1749
PtpAffx.204408.1.S1_at	0.000263961	-1.46938	Down	1750
PtpAffx.127210.1.A1_at	0.000749867	-1.47044	Down	1751
Ptp.4305.1.S1_s_at	0.00202614	-1.47076	Down	1752
PtpAffx.215359.1.S1_at	0.000831626	-1.47145	Down	1753
PtpAffx.118918.1.S1_s_at	5.29717e-05	-1.47147	Down	1754
PtpAffx.9895.1.A1_at	0.000199788	-1.47239	Down	1755
PtpAffx.14923.1.A1_at	0.00168659	-1.47414	Down	1756
PtpAffx.37594.1.A1_at	0.000311456	-1.4742	Down	1757
Ptp.6638.1.S1_s_at	0.000540945	-1.4745	Down	1758
PtpAffx.35076.1.A1_s_at	0.000266169	-1.47651	Down	1759
PtpAffx.37600.1.S1_at	0.00133639	-1.47661	Down	1760
PtpAffx.115190.1.A1_s_at	0.00209814	-1.47669	Down	1761
PtpAffx.211603.1.S1_at	0.000101251	-1.47882	Down	1762
PtpAffx.71376.1.A1_at	0.000955383	-1.48217	Down	1763
PtpAffx.68666.1.S1_at	0.00153991	-1.48382	Down	1764
PtpAffx.37623.1.A1_at	0.00271311	-1.48501	Down	1765
PtpAffx.5585.1.S1_a_at	0.000129799	-1.48526	Down	1766
PtpAffx.101981.1.A1_at	2.63802e-05	-1.48639	Down	1767
PtpAffx.115882.1.S1_s_at	0.00128649	-1.48698	Down	1768
Ptp.7363.1.S1_at	0.000347066	-1.48754	Down	1769
Ptp.1461.1.S1_at	0.00137569	-1.48953	Down	1770
Ptp.5757.1.S1_x_at	0.00051442	-1.49039	Down	1771
PtpAffx.221612.1.S1_at	0.000369587	-1.49109	Down	1772
Ptp.2360.1.S1_at	0.00232656	-1.49222	Down	1773
Ptp.7846.1.S1_at	0.000278358	-1.49294	Down	1774
PtpAffx.202562.1.S1_s_at	0.000438328	-1.49419	Down	1775
PtpAffx.82864.1.A1_s_at	8.28019e-05	-1.49448	Down	1776
PtpAffx.221916.1.S1_s_at	0.000806966	-1.49528	Down	1777
PtpAffx.140205.1.A1_at	0.00019493	-1.49566	Down	1778
Ptp.3104.1.S1_at	0.000412328	-1.49604	Down	1779
PtpAffx.53139.1.S1_at	0.00121776	-1.49717	Down	1780
PtpAffx.12640.1.A1_at	0.00164138	-1.49993	Down	1781
PtpAffx.19234.1.S1_at	0.00154147	-1.5039	Down	1782
PtpAffx.200569.1.S1_at	5.15632e-05	-1.50393	Down	1783
PtpAffx.215242.1.S1_at	0.000176254	-1.50464	Down	1784
Ptp.4444.1.S1_at	0.00143016	-1.50656	Down	1785
PtpAffx.38065.2.A1_s_at	0.0020897	-1.50693	Down	1786
PtpAffx.78498.1.S1_at	0.00253827	-1.50694	Down	1787
PtpAffx.75078.1.S1_at	0.00091214	-1.50795	Down	1788
Ptp.2909.1.A1_s_at	0.000946734	-1.50808	Down	1789
PtpAffx.216298.1.S1_at	0.000313071	-1.51233	Down	1790
PtpAffx.18678.1.A1_s_at	0.000149543	-1.51262	Down	1791
Ptp.4275.2.S1_at	9.78302e-05	-1.51321	Down	1792
PtpAffx.209865.1.S1_at	0.00194938	-1.51393	Down	1793
PtpAffx.35127.1.A1_x_at	0.00265519	-1.51629	Down	1794
Ptp.161.1.S1_at	0.000572495	-1.51913	Down	1795
Ptp.2596.1.S1_at	0.00130258	-1.51962	Down	1796
PtpAffx.38860.1.S1_at	1.93189e-05	-1.52005	Down	1797
PtpAffx.209866.1.S1_at	0.000924865	-1.52024	Down	1798
Ptp.2529.1.S1_at	3.57462e-05	-1.52205	Down	1799
PtpAffx.49323.1.S1_s_at	0.0010723	-1.52271	Down	1800
PtpAffx.12675.10.S1_at	0.0024229	-1.52365	Down	1801
PtpAffx.201458.1.S1_at	0.000549117	-1.52629	Down	1802
PtpAffx.94773.1.A1_at	0.0006137	-1.52718	Down	1803
PtpAffx.18251.2.A1_a_at	8.23035e-05	-1.52805	Down	1804
PtpAffx.4470.2.S1_at	0.00130884	-1.53051	Down	1805
PtpAffx.205500.1.S1_at	0.00213217	-1.53199	Down	1806
PtpAffx.54256.2.A1_s_at	0.000961178	-1.53603	Down	1807
Ptp.6728.1.S1_at	0.000243302	-1.53606	Down	1808
PtpAffx.58828.1.S1_at	0.00115384	-1.53736	Down	1809
Ptp.2689.1.S1_at	0.000173532	-1.53799	Down	1810
Ptp.835.1.S1_s_at	0.000871666	-1.53887	Down	1811
PtpAffx.11094.1.A1_at	0.000383038	-1.54136	Down	1812
PtpAffx.222754.1.S1_at	0.000255493	-1.54203	Down	1813
PtpAffx.42195.1.S1_at	0.0018252	-1.54602	Down	1814
PtpAffx.45488.1.A1_a_at	6.63348e-05	-1.5464	Down	1815
PtpAffx.8789.1.S1_a_at	0.000402869	-1.54771	Down	1816
PtpAffx.215138.1.S1_at	0.000543789	-1.54799	Down	1817
PtpAffx.17575.1.S1_at	0.0026997	-1.54838	Down	1818
PtpAffx.12750.1.A1_s_at	0.000175621	-1.55041	Down	1819
PtpAffx.217871.1.S1_at	0.000482269	-1.55047	Down	1820
PtpAffx.1332.2.A1_at	0.00077074	-1.55106	Down	1821
PtpAffx.46971.1.S1_at	2.99134e-05	-1.55148	Down	1822
PtpAffx.12601.1.S1_at	0.00155736	-1.55155	Down	1823
PtpAffx.70618.1.S1_s_at	0.000345369	-1.55177	Down	1824
PtpAffx.24447.1.A1_at	0.00025689	-1.55554	Down	1825
PtpAffx.32256.1.A1_a_at	0.000132709	-1.55637	Down	1826
PtpAffx.201879.1.S1_at	0.000587195	-1.55714	Down	1827
PtpAffx.214333.1.S1_at	0.000256893	-1.55921	Down	1828
PtpAffx.21901.2.A1_a_at	0.000384387	-1.55952	Down	1829
Ptp.6144.1.S1_at	4.16291e-05	-1.56197	Down	1830
PtpAffx.204679.1.S1_s_at	0.00272117	-1.56427	Down	1831
PtpAffx.103616.1.S1_at	4.37597e-05	-1.5653	Down	1832
PtpAffx.275.1.S1_at	0.000701688	-1.56581	Down	1833
PtpAffx.204408.1.S1_s_at	0.000209977	-1.56585	Down	1834
Ptp.5681.1.S1_s_at	0.00223516	-1.5703	Down	1835
PtpAffx.150066.1.S1_at	0.00108287	-1.57162	Down	1836
Ptp.2817.1.S1_a_at	0.000579754	-1.57202	Down	1837
PtpAffx.209120.1.S1_at	0.00120671	-1.57291	Down	1838
Ptp.6933.1.S1_s_at	0.000439147	-1.57459	Down	1839
Ptp.2085.2.S1_s_at	6.43155e-07	-1.57676	Down	1840
Ptp.2199.2.A1_a_at	0.00218919	-1.57797	Down	1841
PtpAffx.16913.1.S1_at	6.44745e-05	-1.57809	Down	1842
Ptp.54.1.S1_at	0.00180896	-1.57922	Down	1843
PtpAffx.16548.2.A1_a_at	3.7419e-05	-1.58103	Down	1844
Ptp.146.1.S1_at	0.000235431	-1.58269	Down	1845
PtpAffx.121064.1.A1_at	0.00134065	-1.58326	Down	1846
PtpAffx.5585.1.S1_at	2.02087e-05	-1.58438	Down	1847
PtpAffx.222215.1.S1_at	0.000555027	-1.5848	Down	1848
PtpAffx.64701.1.S1_x_at	0.000592353	-1.59053	Down	1849
PtpAffx.207686.1.S1_at	0.000414825	-1.59219	Down	1850
Ptp.3353.1.S1_s_at	0.000341787	-1.59233	Down	1851
PtpAffx.211924.1.S1_at	0.000683918	-1.5957	Down	1852
Ptp.3235.1.S1_at	1.4286e-05	-1.59606	Down	1853
PtpAffx.158296.2.A1_a_at	0.00067491	-1.59643	Down	1854
PtpAffx.207374.1.S1_at	6.76937e-05	-1.5971	Down	1855
PtpAffx.204183.1.S1_at	0.00206856	-1.59759	Down	1856
Ptp.1015.1.S1_at	0.00103471	-1.59816	Down	1857
Ptp.2847.1.A1_at	1.43759e-05	-1.59978	Down	1858
PtpAffx.80659.1.A1_at	6.2096e-05	-1.59992	Down	1859
PtpAffx.21413.1.S1_at	0.0018135	-1.59994	Down	1860
PtpAffx.29932.2.S1_s_at	0.000226095	-1.60077	Down	1861
PtpAffx.163665.1.S1_s_at	0.000255386	-1.60127	Down	1862
Ptp.140.1.S1_at	6.9309e-05	-1.60194	Down	1863
PtpAffx.20066.1.S1_s_at	5.48784e-05	-1.60251	Down	1864
PtpAffx.90645.1.A1_a_at	0.00021711	-1.60275	Down	1865
PtpAffx.214145.1.S1_x_at	0.000250414	-1.60421	Down	1866
PtpAffx.3084.1.S1_at	0.00167006	-1.60461	Down	1867
PtpAffx.10090.1.S1_at	0.000789062	-1.60548	Down	1868
PtpAffx.224148.1.S1_at	0.000519098	-1.60655	Down	1869
PtpAffx.211633.1.S1_at	0.00044844	-1.60777	Down	1870
PtpAffx.49511.1.A1_at	0.00158442	-1.6082	Down	1871
PtpAffx.32627.1.S1_at	7.89259e-05	-1.60836	Down	1872
PtpAffx.108104.1.A1_at	0.00235774	-1.60939	Down	1873
Ptp.1028.1.S1_at	0.00117757	-1.60941	Down	1874
PtpAffx.209233.1.S1_at	0.00109105	-1.61024	Down	1875
Ptp.3590.1.A1_s_at	0.0011294	-1.61101	Down	1876
PtpAffx.202114.1.S1_s_at	6.24857e-05	-1.61149	Down	1877
PtpAffx.17980.1.A1_a_at	0.0025173	-1.61284	Down	1878
PtpAffx.129205.2.S1_a_at	0.00226621	-1.61506	Down	1879
PtpAffx.88240.1.A1_at	0.000181635	-1.6159	Down	1880
PtpAffx.163265.1.S1_s_at	0.000598106	-1.61851	Down	1881
PtpAffx.12496.1.S1_at	0.00146423	-1.61965	Down	1882
PtpAffx.203053.1.S1_at	0.000521028	-1.61969	Down	1883
PtpAffx.139802.1.S1_at	0.00183148	-1.61971	Down	1884
PtpAffx.51877.1.S1_at	4.95302e-06	-1.61987	Down	1885
Ptp.2153.1.S1_at	2.44084e-05	-1.62244	Down	1886
PtpAffx.206643.1.S1_at	0.000495265	-1.62327	Down	1887
PtpAffx.202897.1.S1_at	0.0011599	-1.62359	Down	1888
PtpAffx.2394.1.A1_s_at	2.04382e-05	-1.62425	Down	1889
PtpAffx.454.3.S1_a_at	0.00079035	-1.62718	Down	1890
PtpAffx.4733.3.S1_at	8.79473e-05	-1.62735	Down	1891
PtpAffx.145514.1.S1_at	0.00147817	-1.62797	Down	1892
PtpAffx.16652.1.S1_at	0.00114072	-1.62922	Down	1893
PtpAffx.204056.1.S1_s_at	0.00243036	-1.63196	Down	1894
Ptp.2928.1.A1_at	0.000731554	-1.63204	Down	1895
PtpAffx.204674.1.S1_at	0.00117037	-1.6328	Down	1896
PtpAffx.143538.2.A1_at	0.000343339	-1.63562	Down	1897
PtpAffx.16145.1.S1_at	0.00286325	-1.6419	Down	1898
PtpAffx.155525.1.A1_at	0.00216347	-1.64457	Down	1899
Ptp.4194.1.S1_x_at	0.0012782	-1.6463	Down	1900
PtpAffx.83486.1.S1_at	0.000743758	-1.64943	Down	1901
PtpAffx.117771.1.S1_s_at	0.000425511	-1.65106	Down	1902
PtpAffx.200057.1.S1_at	0.00108749	-1.65121	Down	1903
PtpAffx.206677.1.S1_at	0.0014091	-1.65146	Down	1904
PtpAffx.208722.1.S1_at	0.000545104	-1.65245	Down	1905
PtpAffx.36362.1.S1_at	0.000133979	-1.65581	Down	1906
PtpAffx.218926.1.S1_at	4.56228e-05	-1.66405	Down	1907
PtpAffx.138901.1.A1_at	0.00116657	-1.66922	Down	1908
PtpAffx.106389.1.A1_at	0.0021635	-1.66943	Down	1909
PtpAffx.32367.1.S1_at	0.000335188	-1.66988	Down	1910
Ptp.3375.2.S1_at	0.000875651	-1.67094	Down	1911
PtpAffx.213489.1.S1_s_at	0.000580399	-1.67094	Down	1912
PtpAffx.212821.1.S1_at	0.00144197	-1.6725	Down	1913
PtpAffx.12345.1.S1_at	1.2595e-05	-1.6767	Down	1914
PtpAffx.215576.1.S1_at	0.000400038	-1.67696	Down	1915
PtpAffx.274.1.S1_at	0.00010187	-1.67713	Down	1916
Ptp.4418.1.S1_at	0.00244612	-1.67923	Down	1917
Ptp.7701.1.A1_at	0.000200547	-1.68082	Down	1918
PtpAffx.155705.1.S1_s_at	0.00234357	-1.68295	Down	1919
Ptp.2538.1.S1_at	0.00138638	-1.68427	Down	1920
PtpAffx.213727.1.S1_at	0.00156308	-1.68474	Down	1921
Ptp.2028.1.S1_at	0.000244851	-1.68657	Down	1922
PtpAffx.49520.1.A1_a_at	0.00065576	-1.68688	Down	1923
PtpAffx.203146.1.S1_at	2.46055e-05	-1.68715	Down	1924
PtpAffx.8277.1.S1_at	2.65607e-05	-1.68742	Down	1925
PtpAffx.107256.1.S1_s_at	0.00140916	-1.68779	Down	1926
PtpAffx.5117.1.A1_at	5.1737e-05	-1.68806	Down	1927
PtpAffx.15434.3.A1_a_at	0.00153778	-1.69151	Down	1928
PtpAffx.80031.1.A1_s_at	0.000219373	-1.69232	Down	1929
PtpAffx.49776.1.S1_at	0.00156616	-1.69238	Down	1930
Ptp.6669.1.S1_at	0.000885088	-1.69301	Down	1931
PtpAffx.20327.1.A1_at	0.00255727	-1.69383	Down	1932
PtpAffx.78410.1.A1_at	0.00214127	-1.69983	Down	1933
Ptp.127.1.S1_s_at	0.000169037	-1.70107	Down	1934
PtpAffx.207664.1.S1_x_at	0.000454139	-1.70228	Down	1935
PtpAffx.5159.3.S1_at	0.00153252	-1.70351	Down	1936
PtpAffx.63122.1.A1_at	0.00059381	-1.7047	Down	1937
PtpAffx.210139.1.S1_s_at	2.74143e-05	-1.70701	Down	1938
PtpAffx.82173.1.A1_at	0.00253772	-1.70702	Down	1939
PtpAffx.162040.1.S1_at	0.00197244	-1.70915	Down	1940
PtpAffx.24025.1.S1_at	0.0024151	-1.71145	Down	1941
Ptp.3245.1.S1_s_at	0.00180848	-1.71219	Down	1942
PtpAffx.216535.1.S1_at	0.000553663	-1.71318	Down	1943
PtpAffx.153857.1.A1_at	5.38153e-06	-1.71649	Down	1944
Ptp.468.2.A1_at	0.000127026	-1.72231	Down	1945
PtpAffx.274.2.S1_at	0.00179502	-1.72332	Down	1946
PtpAffx.97745.1.S1_s_at	3.32572e-05	-1.72484	Down	1947
PtpAffx.200830.1.S1_at	0.000202597	-1.72519	Down	1948
PtpAffx.23901.1.A1_at	0.00269269	-1.72778	Down	1949
PtpAffx.11427.1.A1_at	0.00121566	-1.7302	Down	1950
Ptp.2437.1.S1_at	0.00233207	-1.73221	Down	1951
PtpAffx.209807.1.S1_at	0.00106722	-1.73233	Down	1952
Ptp.5757.1.S1_at	0.000433284	-1.73502	Down	1953
Ptp.5814.1.S1_s_at	0.000736516	-1.73514	Down	1954
PtpAffx.26608.1.A1_at	1.84694e-05	-1.73688	Down	1955
PtpAffx.145531.1.S1_at	3.41368e-05	-1.73698	Down	1956
PtpAffx.39438.1.S1_at	0.00124795	-1.73735	Down	1957
PtpAffx.66608.1.S1_at	2.70145e-05	-1.73823	Down	1958
PtpAffx.40002.1.A1_at	0.000600446	-1.73852	Down	1959
PtpAffx.203941.1.S1_at	0.000164565	-1.74099	Down	1960
Ptp.886.1.S1_s_at	0.000177977	-1.74142	Down	1961
Ptp.6672.1.S1_s_at	0.00133249	-1.74338	Down	1962
PtpAffx.249.568.S1_at	0.000845998	-1.74738	Down	1963
Ptp.2323.3.A1_at	0.00142742	-1.74748	Down	1964
Ptp.1627.1.A1_s_at	0.000474608	-1.74802	Down	1965
PtpAffx.55815.2.A1_a_at	0.000178691	-1.75426	Down	1966
PtpAffx.215912.1.S1_s_at	0.000775064	-1.75528	Down	1967
PtpAffx.17245.1.S1_a_at	0.00188095	-1.75632	Down	1968
PtpAffx.63788.1.S1_at	0.000248765	-1.75799	Down	1969
Ptp.388.1.S1_at	4.07961e-05	-1.76126	Down	1970
PtpAffx.79188.1.S1_at	0.0013346	-1.76167	Down	1971
PtpAffx.13498.1.A1_s_at	0.00230116	-1.76203	Down	1972
PtpAffx.214184.1.S1_at	0.00213847	-1.76204	Down	1973
PtpAffx.214145.1.S1_at	0.000692341	-1.76359	Down	1974
Ptp.4628.1.S1_s_at	0.00048794	-1.7643	Down	1975
Ptp.5979.1.S1_s_at	0.00230344	-1.76447	Down	1976
PtpAffx.42515.1.A1_at	0.000621351	-1.76459	Down	1977
PtpAffx.47049.1.A1_s_at	0.000107475	-1.76578	Down	1978
PtpAffx.212210.1.S1_s_at	0.000404415	-1.76642	Down	1979
PtpAffx.274.1.S1_a_at	0.000494542	-1.76758	Down	1980
PtpAffx.205636.1.S1_at	7.53779e-05	-1.76764	Down	1981
PtpAffx.129245.1.S1_at	0.00209705	-1.76852	Down	1982
PtpAffx.58664.1.S1_at	0.000643775	-1.77114	Down	1983
PtpAffx.121225.1.A1_at	0.00146609	-1.77268	Down	1984
PtpAffx.23053.1.A1_s_at	0.00142372	-1.77449	Down	1985
PtpAffx.222087.1.S1_at	0.000324321	-1.77564	Down	1986
PtpAffx.200804.1.S1_at	0.000519907	-1.77658	Down	1987
PtpAffx.7311.1.S1_at	0.000494119	-1.77934	Down	1988
PtpAffx.202043.1.S1_at	0.000759515	-1.78088	Down	1989
PtpAffx.38384.1.S1_at	0.000912454	-1.78113	Down	1990
PtpAffx.211831.1.S1_at	0.00158605	-1.78117	Down	1991
Ptp.4900.1.S1_s_at	0.00116647	-1.78577	Down	1992
PtpAffx.134341.1.A1_at	0.00106165	-1.78903	Down	1993
Ptp.2490.1.S1_at	0.00160678	-1.78932	Down	1994
PtpAffx.211893.1.S1_at	0.0001762	-1.7913	Down	1995
PtpAffx.1147.1.A1_at	0.000171843	-1.79211	Down	1996
Ptp.2000.1.S1_at	0.00108249	-1.79306	Down	1997
PtpAffx.211008.1.S1_at	0.000494881	-1.79493	Down	1998
[truncated: 340 more rows]
