# Supplementary material for: Integrated regulatory network reveals the early salt tolerance mechanism of Populus euphratica
Source: Sci Rep. 2017 Jul 28;7:6769. doi: 10.1038/s41598-017-05240-0 (PMC5533726; doi:10.1038/s41598-017-05240-0)
Supplement: Supplementary file 4 — Table S3 [file 41598_2017_5240_MOESM4_ESM.xlsx]

## Sheet: Sheet2
Cluster	type	GO_acc	Term	FDR	Enrichment
cluster1	no
cluster2	P	GO:0007017	microtubule-based process	0.024	3.331
	F	GO:0005372	water transmembrane transporter activity	0.01	16.029
	F	GO:0015250	water channel activity	0.01	16.029
	F	GO:0008017	microtubule binding	0.01	8.268
	F	GO:0015631	tubulin binding	0.012	7.663
	F	GO:0008092	cytoskeletal protein binding	0.04	3.475
	C	GO:0012505	endomembrane system	0.00097	1.875
	C	GO:0044464	cell part	0.011	1.118
	C	GO:0045298	tubulin complex	0.011	7.48
	C	GO:0005623	cell	0.011	1.118
	C	GO:0044444	cytoplasmic part	0.014	1.19
	C	GO:0016023	cytoplasmic membrane-bounded vesicle	0.02	1.536
	C	GO:0031988	membrane-bounded vesicle	0.02	1.533
	C	GO:0031982	vesicle	0.02	1.517
	C	GO:0031410	cytoplasmic vesicle	0.02	1.52
	C	GO:0015630	microtubule cytoskeleton	0.02	2.95
	C	GO:0009524	phragmoplast	0.023	5.236
	C	GO:0043231	intracellular membrane-bounded organelle	0.026	1.15
	C	GO:0009579	thylakoid	0.026	2.1
	C	GO:0044430	cytoskeletal part	0.026	2.502
	C	GO:0043227	membrane-bounded organelle	0.026	1.149
	C	GO:0005856	cytoskeleton	0.026	2.362
	C	GO:0005737	cytoplasm	0.026	1.153
	C	GO:0043229	intracellular organelle	0.029	1.137
	C	GO:0043226	organelle	0.029	1.137
	C	GO:0009507	chloroplast	0.039	1.421
	C	GO:0005576	extracellular region	0.039	2.072
	C	GO:0009521	photosystem	0.045	3.033
	C	GO:0009536	plastid	0.048	1.258
cluster3	P	GO:0042221	response to chemical stimulus	0.00013	2.423
	P	GO:0010035	response to inorganic substance	0.00013	7.283
	P	GO:0006470	protein amino acid dephosphorylation	0.0016	5.138
	P	GO:0016311	dephosphorylation	0.0016	5.074
	P	GO:0031407	oxylipin metabolic process	0.0016	15.099
	P	GO:0034641	cellular nitrogen compound metabolic process	0.0019	2.695
	P	GO:0009694	jasmonic acid metabolic process	0.0056	14.33
	P	GO:0050896	response to stimulus	0.0056	1.696
	P	GO:0010038	response to metal ion	0.006	6.449
	P	GO:0031408	oxylipin biosynthetic process	0.0063	13.228
	P	GO:0009628	response to abiotic stimulus	0.022	2.257
	F	GO:0004722	protein serine/threonine phosphatase activity	0.00017	6.729
	F	GO:0004721	phosphoprotein phosphatase activity	0.00088	5.314
	F	GO:0016791	phosphatase activity	0.00095	4.051
	F	GO:0042578	phosphoric ester hydrolase activity	0.0014	3.62
	F	GO:0005509	calcium ion binding	0.0046	3.768
	F	GO:0043169	cation binding	0.033	1.562
	F	GO:0043167	ion binding	0.033	1.56
	F	GO:0016788	hydrolase activity, acting on ester bonds	0.033	2.162
	F	GO:0046872	metal ion binding	0.045	1.547
	C	GO:0008287	protein serine/threonine phosphatase complex	0.00043	5.924
cluster4	P	GO:0022904	respiratory electron transport chain	0.02	9.843
	P	GO:0045333	cellular respiration	0.02	5.667
	P	GO:0015980	energy derivation by oxidation of organic compounds	0.02	5.305
	P	GO:0042773	ATP synthesis coupled electron transport	0.02	9.947
	P	GO:0015672	monovalent inorganic cation transport	0.02	4.759
	P	GO:0042775	mitochondrial ATP synthesis coupled electron transport	0.02	9.947
	P	GO:0006811	ion transport	0.04	2.864
	P	GO:0006812	cation transport	0.048	3.083
	C	GO:0019866	organelle inner membrane	0.00093	5.566
	C	GO:0005743	mitochondrial inner membrane	0.00093	6.471
	C	GO:0005740	mitochondrial envelope	0.00093	5.599
	C	GO:0031966	mitochondrial membrane	0.00093	5.754
	C	GO:0031967	organelle envelope	0.0017	3.89
	C	GO:0031975	envelope	0.0036	3.539
	C	GO:0044429	mitochondrial part	0.0036	4.39
	C	GO:0070469	respiratory chain	0.013	7.924
	C	GO:0044455	mitochondrial membrane part	0.018	7.193
	C	GO:0016021	integral to membrane	0.049	2.101
	C	GO:0031224	intrinsic to membrane	0.049	2.05
cluster5	no
cluster6	P	GO:0034728	nucleosome organization	4.6e-11	24.042
	P	GO:0006334	nucleosome assembly	4.6e-11	24.487
	P	GO:0031497	chromatin assembly	9.9e-11	20.661
	P	GO:0065004	protein-DNA complex assembly	9.9e-11	20.661
	P	GO:0006333	chromatin assembly or disassembly	9.9e-11	18.026
	P	GO:0006323	DNA packaging	9.9e-11	20.343
	P	GO:0051276	chromosome organization	3e-06	6.577
	P	GO:0006325	chromatin organization	3e-06	7.12
	P	GO:0034622	cellular macromolecular complex assembly	7.2e-06	6.007
	P	GO:0034621	cellular macromolecular complex subunit organization	3.2e-05	5.261
	P	GO:0065003	macromolecular complex assembly	6.6e-05	4.922
	P	GO:0022607	cellular component assembly	7.3e-05	4.533
	P	GO:0043933	macromolecular complex subunit organization	0.0002	4.41
	P	GO:0009880	embryonic pattern specification	0.00028	24.218
	P	GO:0045449	regulation of transcription	0.00065	2.049
	P	GO:0034641	cellular nitrogen compound metabolic process	0.00074	2.657
	P	GO:0019219	regulation of nucleobase, nucleoside, nucleotide and nucleic acid metabolic process	0.00074	2.006
	P	GO:0051171	regulation of nitrogen compound metabolic process	0.00088	1.986
	P	GO:0010468	regulation of gene expression	0.001	1.93
	P	GO:0060255	regulation of macromolecule metabolic process	0.002	1.856
	P	GO:0010556	regulation of macromolecule biosynthetic process	0.0023	1.911
	P	GO:0006350	transcription	0.0023	1.904
	P	GO:0009889	regulation of biosynthetic process	0.0024	1.895
	P	GO:0031326	regulation of cellular biosynthetic process	0.0024	1.895
	P	GO:0006771	riboflavin metabolic process	0.0024	9.247
	P	GO:0042726	riboflavin and derivative metabolic process	0.0024	9.247
	P	GO:0065007	biological regulation	0.0037	1.545
	P	GO:0019222	regulation of metabolic process	0.0042	1.772
	P	GO:0080090	regulation of primary metabolic process	0.005	1.798
	P	GO:0050789	regulation of biological process	0.006	1.553
	P	GO:0031323	regulation of cellular metabolic process	0.0071	1.763
	P	GO:0006996	organelle organization	0.0074	2.612
	P	GO:0006355	regulation of transcription, DNA-dependent	0.016	2.156
	P	GO:0051252	regulation of RNA metabolic process	0.016	2.108
	P	GO:0007389	pattern specification process	0.016	4.375
	P	GO:0016043	cellular component organization	0.024	1.965
	P	GO:0009414	response to water deprivation	0.028	4.506
	P	GO:0050794	regulation of cellular process	0.031	1.487
	P	GO:0009415	response to water	0.032	4.342
	P	GO:0006351	transcription, DNA-dependent	0.032	2.003
	P	GO:0032774	RNA biosynthetic process	0.032	2.003
	F	GO:0003677	DNA binding	1.3e-05	2.32
	F	GO:0003676	nucleic acid binding	0.027	1.626
	F	GO:0030528	transcription regulator activity	0.037	2.089
	F	GO:0004722	protein serine/threonine phosphatase activity	0.037	4.422
	F	GO:0003700	transcription factor activity	0.041	2.298
	C	GO:0000786	nucleosome	1.2e-11	32.121
	C	GO:0032993	protein-DNA complex	1.6e-11	29.062
	C	GO:0005694	chromosome	5.2e-09	7.824
	C	GO:0000785	chromatin	2.4e-08	11.498
	C	GO:0044427	chromosomal part	1.7e-07	8.426
	C	GO:0005634	nucleus	3.2e-05	1.955
	C	GO:0044464	cell part	0.011	1.16
	C	GO:0005623	cell	0.011	1.16
	C	GO:0008287	protein serine/threonine phosphatase complex	0.034	3.893
	C	GO:0043232	intracellular non-membrane-bounded organelle	0.049	1.819
	C	GO:0043228	non-membrane-bounded organelle	0.049	1.819
cluster7	P	GO:0009765	photosynthesis, light harvesting	6e-07	39.125
	P	GO:0018298	protein-chromophore linkage	7.6e-07	33.755
	P	GO:0015979	photosynthesis	7.1e-06	9.17
	P	GO:0019684	photosynthesis, light reaction	1.4e-05	14.467
	P	GO:0006118	electron transport	0.016	3.216
	P	GO:0018130	heterocycle biosynthetic process	0.016	7.305
	P	GO:0034641	cellular nitrogen compound metabolic process	0.034	3.084
	F	GO:0016168	chlorophyll binding	6.5e-07	32.482
	F	GO:0046906	tetrapyrrole binding	3.2e-05	7.311
	F	GO:0000287	magnesium ion binding	0.0047	6.673
	C	GO:0034357	photosynthetic membrane	1e-07	9.206
	C	GO:0009507	chloroplast	1e-07	3.413
	C	GO:0009579	thylakoid	3.4e-07	7.191
	C	GO:0009522	photosystem I	5.4e-07	29.178
	C	GO:0009521	photosystem	6.2e-07	14.955
	C	GO:0009523	photosystem II	6.2e-07	18.918
	C	GO:0009536	plastid	6.2e-07	2.314
	C	GO:0043231	intracellular membrane-bounded organelle	0.00026	1.486
	C	GO:0043227	membrane-bounded organelle	0.00026	1.485
	C	GO:0044444	cytoplasmic part	0.00028	1.534
	C	GO:0005737	cytoplasm	0.00095	1.466
	C	GO:0043229	intracellular organelle	0.002	1.398
	C	GO:0043226	organelle	0.002	1.398
	C	GO:0005622	intracellular	0.0032	1.345
	C	GO:0044424	intracellular part	0.0095	1.32
	C	GO:0044464	cell part	0.017	1.225
	C	GO:0005623	cell	0.017	1.225
	C	GO:0044434	chloroplast part	0.019	3.384
	C	GO:0016020	membrane	0.03	1.555
	C	GO:0044435	plastid part	0.032	3.091
	C	GO:0055035	plastid thylakoid membrane	0.034	5.081
	C	GO:0009535	chloroplast thylakoid membrane	0.034	5.124
cluster8	P	GO:0034641	cellular nitrogen compound metabolic process	1.5e-08	2.799
	P	GO:0018130	heterocycle biosynthetic process	0.014	3.595
	P	GO:0010020	chloroplast fission	0.014	18.914
	P	GO:0007169	transmembrane receptor protein tyrosine kinase signaling pathway	0.02	3.321
	P	GO:0033014	tetrapyrrole biosynthetic process	0.02	4.778
	P	GO:0042440	pigment metabolic process	0.02	3.371
	P	GO:0046148	pigment biosynthetic process	0.02	3.716
	P	GO:0006412	translation	0.02	1.954
	P	GO:0044085	cellular component biogenesis	0.02	1.913
	P	GO:0043623	cellular protein complex assembly	0.022	3.62
	P	GO:0015995	chlorophyll biosynthetic process	0.022	5.587
	P	GO:0070271	protein complex biogenesis	0.022	3.138
	P	GO:0043572	plastid fission	0.022	11.348
	P	GO:0006461	protein complex assembly	0.022	3.138
	P	GO:0007167	enzyme linked receptor protein signaling pathway	0.023	2.964
	P	GO:0006779	porphyrin biosynthetic process	0.03	4.59
	P	GO:0009956	radial pattern formation	0.031	9.868
	P	GO:0015979	photosynthesis	0.048	2.616
	F	GO:0005528	FK506 binding	0.00051	13.815
	F	GO:0005527	macrolide binding	0.00051	13.815
	F	GO:0019843	rRNA binding	0.00051	5.734
	F	GO:0003723	RNA binding	0.00051	2.594
	F	GO:0008144	drug binding	0.0012	10.957
	F	GO:0005198	structural molecule activity	0.0014	2.201
	C	GO:0009507	chloroplast	2.3e-24	2.776
	C	GO:0009536	plastid	9.7e-20	1.954
	C	GO:0044435	plastid part	5.4e-13	3.55
	C	GO:0009534	chloroplast thylakoid	5.4e-13	5.232
	C	GO:0044436	thylakoid part	7.4e-13	4.85
	C	GO:0031976	plastid thylakoid	9.3e-13	5.059
	C	GO:0031984	organelle subcompartment	1.7e-12	4.925
	C	GO:0044434	chloroplast part	4.1e-12	3.54
	C	GO:0009579	thylakoid	3.8e-11	3.805
	C	GO:0044464	cell part	7.3e-10	1.21
	C	GO:0005623	cell	7.3e-10	1.209
	C	GO:0009535	chloroplast thylakoid membrane	7.2e-09	4.918
	C	GO:0055035	plastid thylakoid membrane	7.8e-09	4.877
	C	GO:0042651	thylakoid membrane	2e-08	4.457
	C	GO:0044444	cytoplasmic part	2.2e-08	1.325
	C	GO:0005737	cytoplasm	3.8e-08	1.302
	C	GO:0031978	plastid thylakoid lumen	6.7e-08	9.21
	C	GO:0031977	thylakoid lumen	6.7e-08	9.21
	C	GO:0009543	chloroplast thylakoid lumen	6.7e-08	9.21
	C	GO:0034357	photosynthetic membrane	1.3e-07	3.641
	C	GO:0030095	chloroplast photosystem II	7.4e-07	31.775
	C	GO:0043226	organelle	1.1e-06	1.244
	C	GO:0043229	intracellular organelle	1.1e-06	1.245
	C	GO:0043227	membrane-bounded organelle	5.6e-06	1.242
	C	GO:0043231	intracellular membrane-bounded organelle	7.3e-06	1.239
	C	GO:0005622	intracellular	1.3e-05	1.201
	C	GO:0044424	intracellular part	1.3e-05	1.204
	C	GO:0012505	endomembrane system	0.0002	1.807
	C	GO:0009654	oxygen evolving complex	0.00031	12.969
	C	GO:0043232	intracellular non-membrane-bounded organelle	0.00041	1.774
	C	GO:0043228	non-membrane-bounded organelle	0.00041	1.774
	C	GO:0005840	ribosome	0.00041	2.156
	C	GO:0031225	anchored to membrane	0.0012	4.829
	C	GO:0044446	intracellular organelle part	0.0013	1.439
	C	GO:0044422	organelle part	0.0014	1.435
	C	GO:0030529	ribonucleoprotein complex	0.0014	1.952
	C	GO:0005874	microtubule	0.002	4.06
	C	GO:0009532	plastid stroma	0.012	3.026
	C	GO:0000313	organellar ribosome	0.017	6.675
	C	GO:0031090	organelle membrane	0.018	1.701
	C	GO:0009521	photosystem	0.026	3.067
	C	GO:0019898	extrinsic to membrane	0.026	3.631
	C	GO:0009523	photosystem II	0.032	3.492
cluster9	C	GO:0009536	plastid	4e-05	1.954
	C	GO:0043231	intracellular membrane-bounded organelle	0.0018	1.367
	C	GO:0043227	membrane-bounded organelle	0.0018	1.366
	C	GO:0044444	cytoplasmic part	0.0018	1.405
	C	GO:0043229	intracellular organelle	0.0022	1.334
	C	GO:0043226	organelle	0.0022	1.333
	C	GO:0005737	cytoplasm	0.0039	1.346
	C	GO:0009507	chloroplast	0.0039	2.081
	C	GO:0031226	intrinsic to plasma membrane	0.01	7.879
	C	GO:0005622	intracellular	0.011	1.257
	C	GO:0044424	intracellular part	0.019	1.246
cluster10	P	GO:0034641	cellular nitrogen compound metabolic process	7.6e-08	3.276
	P	GO:0006807	nitrogen compound metabolic process	0.0047	1.465
	P	GO:0006139	nucleobase, nucleoside, nucleotide and nucleic acid metabolic process	0.022	1.529
	P	GO:0006865	amino acid transport	0.04	5.742
	F	GO:0003676	nucleic acid binding	0.0032	1.662
	F	GO:0005488	binding	0.0032	1.246
	F	GO:0005275	amine transmembrane transporter activity	0.0036	7.283
	F	GO:0070035	purine NTP-dependent helicase activity	0.017	5.061
	F	GO:0008026	ATP-dependent helicase activity	0.017	5.061
	F	GO:0022804	active transmembrane transporter activity	0.017	2.38
	F	GO:0004386	helicase activity	0.017	3.855
	F	GO:0022892	substrate-specific transporter activity	0.03	1.996
	F	GO:0003677	DNA binding	0.034	1.633
	F	GO:0022891	substrate-specific transmembrane transporter activity	0.034	2.028
	F	GO:0015171	amino acid transmembrane transporter activity	0.034	7.318
cluster11	P	GO:0009737	response to abscisic acid stimulus	1.2e-05	7.001
	P	GO:0009628	response to abiotic stimulus	0.00026	2.846
	P	GO:0009414	response to water deprivation	0.00026	7.246
	P	GO:0009415	response to water	0.00028	6.981
	P	GO:0009738	abscisic acid mediated signaling pathway	0.00061	12.561
	P	GO:0010033	response to organic substance	0.0011	2.762
	P	GO:0006950	response to stress	0.0011	2.067
	P	GO:0042221	response to chemical stimulus	0.0011	2.205
	P	GO:0006970	response to osmotic stress	0.0012	4.54
	P	GO:0009651	response to salt stress	0.0021	4.609
	P	GO:0009725	response to hormone stimulus	0.0021	2.986
	P	GO:0050896	response to stimulus	0.0053	1.682
	P	GO:0009266	response to temperature stimulus	0.006	3.965
	P	GO:0009719	response to endogenous stimulus	0.006	2.717
	P	GO:0042398	cellular amino acid derivative biosynthetic process	0.035	3.02
	P	GO:0070887	cellular response to chemical stimulus	0.035	3.02
	P	GO:0009409	response to cold	0.041	4.382
	F	GO:0016717	oxidoreductase activity, acting on paired donors, with oxidation of a pair of donors resulting in the reduction of molecular oxygen to two molecules of water	0.00051	19.514
	F	GO:0016705	oxidoreductase activity, acting on paired donors, with incorporation or reduction of molecular oxygen	0.0023	5.252
	F	GO:0016836	hydro-lyase activity	0.021	6.227
cluster12	P	GO:0044262	cellular carbohydrate metabolic process	2.2e-07	2.535
	P	GO:0034641	cellular nitrogen compound metabolic process	3.5e-07	2.55
	P	GO:0005975	carbohydrate metabolic process	1.3e-06	2.077
	P	GO:0016052	carbohydrate catabolic process	1.5e-05	3.175
	P	GO:0006006	glucose metabolic process	0.00017	3.13
	P	GO:0019318	hexose metabolic process	0.00063	2.61
	P	GO:0070887	cellular response to chemical stimulus	0.0014	2.678
	P	GO:0019320	hexose catabolic process	0.0014	3.02
	P	GO:0006096	glycolysis	0.0014	3.405
	P	GO:0044248	cellular catabolic process	0.0014	1.919
	P	GO:0044275	cellular carbohydrate catabolic process	0.0014	2.92
	P	GO:0006007	glucose catabolic process	0.0014	3.03
	P	GO:0009791	post-embryonic development	0.0023	2.385
	P	GO:0006091	generation of precursor metabolites and energy	0.0029	2.134
	P	GO:0005996	monosaccharide metabolic process	0.0044	2.253
	P	GO:0046365	monosaccharide catabolic process	0.005	2.711
	P	GO:0019319	hexose biosynthetic process	0.0054	3.142
	P	GO:0046164	alcohol catabolic process	0.0054	2.673
	P	GO:0046364	monosaccharide biosynthetic process	0.0062	3.09
	P	GO:0006094	gluconeogenesis	0.0064	3.196
	P	GO:0006066	alcohol metabolic process	0.0087	2.051
	P	GO:0034637	cellular carbohydrate biosynthetic process	0.011	2.394
	P	GO:0046165	alcohol biosynthetic process	0.013	2.853
	P	GO:0044265	cellular macromolecule catabolic process	0.018	2.055
	P	GO:0042221	response to chemical stimulus	0.02	1.587
	P	GO:0051716	cellular response to stimulus	0.025	1.917
	P	GO:0016051	carbohydrate biosynthetic process	0.029	2.068
	P	GO:0070838	divalent metal ion transport	0.03	5.791
	P	GO:0006816	calcium ion transport	0.03	5.791
	P	GO:0000272	polysaccharide catabolic process	0.044	3.761
	F	GO:0003824	catalytic activity	8.7e-06	1.271
	F	GO:0051539	4 iron, 4 sulfur cluster binding	0.003	5.909
	F	GO:0016818	hydrolase activity, acting on acid anhydrides, in phosphorus-containing anhydrides	0.015	1.839
	F	GO:0016462	pyrophosphatase activity	0.015	1.844
	F	GO:0016817	hydrolase activity, acting on acid anhydrides	0.017	1.813
	F	GO:0016831	carboxy-lyase activity	0.017	4.213
	F	GO:0016887	ATPase activity	0.02	2.123
	F	GO:0017111	nucleoside-triphosphatase activity	0.02	1.799
	F	GO:0042623	ATPase activity, coupled	0.02	2.353
	F	GO:0000166	nucleotide binding	0.025	1.392
	F	GO:0004386	helicase activity	0.026	2.913
	F	GO:0016830	carbon-carbon lyase activity	0.026	3.048
	F	GO:0016787	hydrolase activity	0.029	1.354
	F	GO:0016798	hydrolase activity, acting on glycosyl bonds	0.043	2.053
	F	GO:0004553	hydrolase activity, hydrolyzing O-glycosyl compounds	0.047	2.138
	F	GO:0005488	binding	0.047	1.137
cluster13	P	GO:0034641	cellular nitrogen compound metabolic process	9.7e-05	3.193
	P	GO:0015979	photosynthesis	0.01	4.439
	P	GO:0019748	secondary metabolic process	0.01	3.055
	P	GO:0019685	photosynthesis, dark reaction	0.019	11.863
	P	GO:0042440	pigment metabolic process	0.022	4.863
	P	GO:0046148	pigment biosynthetic process	0.031	5.106
	P	GO:0009853	photorespiration	0.032	9.249
	C	GO:0009507	chloroplast	1.3e-15	3.266
	C	GO:0009536	plastid	4.2e-15	2.316
	C	GO:0044436	thylakoid part	8.2e-06	5.083
	C	GO:0044435	plastid part	1.9e-05	3.506
	C	GO:0044434	chloroplast part	1.9e-05	3.671
	C	GO:0009579	thylakoid	2.2e-05	4.042
	C	GO:0005737	cytoplasm	0.00021	1.345
	C	GO:0034357	photosynthetic membrane	0.00033	4.085
	C	GO:0044444	cytoplasmic part	0.00033	1.352
	C	GO:0042651	thylakoid membrane	0.00033	4.762
	C	GO:0009534	chloroplast thylakoid	0.00033	4.42
	C	GO:0031976	plastid thylakoid	0.00039	4.273
	C	GO:0031984	organelle subcompartment	0.00047	4.161
	C	GO:0055035	plastid thylakoid membrane	0.0019	4.51
	C	GO:0009535	chloroplast thylakoid membrane	0.0019	4.547
	C	GO:0043227	membrane-bounded organelle	0.0019	1.276
	C	GO:0043231	intracellular membrane-bounded organelle	0.0027	1.269
	C	GO:0044424	intracellular part	0.016	1.2
	C	GO:0043229	intracellular organelle	0.018	1.21
	C	GO:0005622	intracellular	0.018	1.194
	C	GO:0044464	cell part	0.018	1.147
	C	GO:0005623	cell	0.018	1.147
	C	GO:0043226	organelle	0.018	1.209
	C	GO:0009532	plastid stroma	0.018	4.244
	C	GO:0009570	chloroplast stroma	0.025	4.579
cluster14	P	GO:0000103	sulfate assimilation	0.00014	46.092
	P	GO:0034641	cellular nitrogen compound metabolic process	0.0011	3.477
	P	GO:0009624	response to nematode	0.0016	20.366
	P	GO:0051186	cofactor metabolic process	0.0057	3.452
	P	GO:0008643	carbohydrate transport	0.0057	7.711
	P	GO:0006790	sulfur metabolic process	0.0057	4.879
	P	GO:0051234	establishment of localization	0.0071	2.012
	P	GO:0050896	response to stimulus	0.0073	1.871
	P	GO:0009408	response to heat	0.0073	8.275
	P	GO:0051179	localization	0.0073	1.98
	P	GO:0006810	transport	0.021	1.897
	P	GO:0010035	response to inorganic substance	0.028	6.182
	P	GO:0015994	chlorophyll metabolic process	0.028	7.75
	P	GO:0006950	response to stress	0.032	2.023
	P	GO:0006778	porphyrin metabolic process	0.043	6.789
	P	GO:0033013	tetrapyrrole metabolic process	0.043	6.685
	F	GO:0005215	transporter activity	3e-06	3.228
	F	GO:0022857	transmembrane transporter activity	3e-06	3.838
	F	GO:0008509	anion transmembrane transporter activity	0.00031	11.352
	F	GO:0015075	ion transmembrane transporter activity	0.00031	4.021
	F	GO:0022891	substrate-specific transmembrane transporter activity	0.00043	3.427
	F	GO:0022892	substrate-specific transporter activity	0.00056	3.178
	F	GO:0022804	active transmembrane transporter activity	0.00056	3.808
	F	GO:0015291	secondary active transmembrane transporter activity	0.00092	5.34
	F	GO:0015144	carbohydrate transmembrane transporter activity	0.00098	8.284
	F	GO:0005402	cation:sugar symporter activity	0.012	8.185
	F	GO:0005351	sugar:hydrogen symporter activity	0.012	8.185
	F	GO:0015295	solute:hydrogen symporter activity	0.014	7.75
	F	GO:0051119	sugar transmembrane transporter activity	0.016	7.298
	F	GO:0016830	carbon-carbon lyase activity	0.019	5.531
	F	GO:0015294	solute:cation symporter activity	0.029	6.167
	F	GO:0051082	unfolded protein binding	0.031	5.917
	F	GO:0015293	symporter activity	0.031	5.998
	C	GO:0009536	plastid	1.9e-06	2.104
	C	GO:0005737	cytoplasm	0.00099	1.425
	C	GO:0044444	cytoplasmic part	0.0014	1.426
	C	GO:0044434	chloroplast part	0.0014	3.749
	C	GO:0009579	thylakoid	0.0016	4.097
	C	GO:0044436	thylakoid part	0.0016	4.799
	C	GO:0009507	chloroplast	0.0016	2.203
	C	GO:0044435	plastid part	0.0018	3.425
	C	GO:0043227	membrane-bounded organelle	0.002	1.352
	C	GO:0043231	intracellular membrane-bounded organelle	0.002	1.353
	C	GO:0009534	chloroplast thylakoid	0.002	4.911
	C	GO:0031976	plastid thylakoid	0.0021	4.748
	C	GO:0031984	organelle subcompartment	0.0021	4.623
	C	GO:0044424	intracellular part	0.0021	1.296
	C	GO:0043229	intracellular organelle	0.0021	1.324
	C	GO:0005622	intracellular	0.0021	1.296
	C	GO:0043226	organelle	0.0021	1.323
	C	GO:0042651	thylakoid membrane	0.0023	5.095
	C	GO:0034357	photosynthetic membrane	0.0034	4.215
	C	GO:0055035	plastid thylakoid membrane	0.026	4.343
	C	GO:0009535	chloroplast thylakoid membrane	0.026	4.379
	C	GO:0016020	membrane	0.028	1.448
	C	GO:0044464	cell part	0.028	1.169
	C	GO:0005623	cell	0.028	1.169
	C	GO:0031090	organelle membrane	0.043	2.246
cluster15	no
cluster16	P	GO:0006816	calcium ion transport	0.0018	11.997
	P	GO:0034641	cellular nitrogen compound metabolic process	0.0018	2.686
	P	GO:0070838	divalent metal ion transport	0.0018	11.997
cluster17	P	GO:0009069	serine family amino acid metabolic process	3.3e-08	12.764
	P	GO:0034641	cellular nitrogen compound metabolic process	8.1e-06	3.007
	P	GO:0005985	sucrose metabolic process	8.1e-06	14.652
	P	GO:0006094	gluconeogenesis	8.1e-06	19.193
	P	GO:0046165	alcohol biosynthetic process	8.1e-06	8.466
	P	GO:0005984	disaccharide metabolic process	6.8e-05	9.027
	P	GO:0016137	glycoside metabolic process	6.8e-05	6.881
	P	GO:0009311	oligosaccharide metabolic process	0.00025	6.641
	P	GO:0046364	monosaccharide biosynthetic process	0.00031	8.459
	P	GO:0044106	cellular amine metabolic process	0.00039	2.766
	P	GO:0006090	pyruvate metabolic process	0.00043	9.472
	P	GO:0019319	hexose biosynthetic process	0.00047	9.232
	P	GO:0009308	amine metabolic process	0.00083	2.414
	P	GO:0015976	carbon utilization	0.00084	8.288
	P	GO:0043436	oxoacid metabolic process	0.0015	2.022
	P	GO:0006082	organic acid metabolic process	0.0015	2.018
	P	GO:0019752	carboxylic acid metabolic process	0.0015	2.022
	P	GO:0006520	cellular amino acid metabolic process	0.0017	2.561
	P	GO:0042180	cellular ketone metabolic process	0.002	1.982
	P	GO:0005982	starch metabolic process	0.0025	8.078
	P	GO:0019318	hexose metabolic process	0.0025	3.48
	P	GO:0044262	cellular carbohydrate metabolic process	0.013	2.169
	P	GO:0006586	indolalkylamine metabolic process	0.014	9.303
	P	GO:0006568	tryptophan metabolic process	0.014	9.303
	P	GO:0006732	coenzyme metabolic process	0.014	2.916
	P	GO:0006006	glucose metabolic process	0.028	3.343
	P	GO:0009060	aerobic respiration	0.034	4.872
	P	GO:0005996	monosaccharide metabolic process	0.039	2.6
	P	GO:0006519	cellular amino acid and derivative metabolic process	0.046	1.782
	P	GO:0034637	cellular carbohydrate biosynthetic process	0.046	2.643
	C	GO:0016023	cytoplasmic membrane-bounded vesicle	3.3e-06	4.636
	C	GO:0031988	membrane-bounded vesicle	3.5e-06	4.422
	C	GO:0031410	cytoplasmic vesicle	1.3e-05	3.972
	C	GO:0031982	vesicle	2.2e-05	3.776
cluster18	P	GO:0005975	carbohydrate metabolic process	0.0047	2.263
	P	GO:0044262	cellular carbohydrate metabolic process	0.013	2.495
	P	GO:0044275	cellular carbohydrate catabolic process	0.021	3.772
	P	GO:0016052	carbohydrate catabolic process	0.043	3.212
	C	GO:0016023	cytoplasmic membrane-bounded vesicle	0.031	1.759
	C	GO:0043227	membrane-bounded organelle	0.031	1.229
	C	GO:0031982	vesicle	0.031	1.738
	C	GO:0044444	cytoplasmic part	0.031	1.282
	C	GO:0031410	cytoplasmic vesicle	0.031	1.741
	C	GO:0031988	membrane-bounded vesicle	0.031	1.756
	C	GO:0043231	intracellular membrane-bounded organelle	0.031	1.23
	C	GO:0005737	cytoplasm	0.031	1.247
	C	GO:0043229	intracellular organelle	0.032	1.207
	C	GO:0043226	organelle	0.032	1.207
	C	GO:0005739	mitochondrion	0.048	1.506
cluster19	P	GO:0009644	response to high light intensity	1.1e-07	21.171
	P	GO:0009642	response to light intensity	8.9e-07	14.728
	P	GO:0006457	protein folding	8.9e-07	7.233
	P	GO:0042542	response to hydrogen peroxide	8.9e-07	17.421
	P	GO:0009408	response to heat	8.9e-07	11.736
	P	GO:0000302	response to reactive oxygen species	6e-06	13.401
	P	GO:0006979	response to oxidative stress	1.5e-05	5.568
	P	GO:0010035	response to inorganic substance	6.1e-05	7.97
	P	GO:0006950	response to stress	6.1e-05	2.378
	P	GO:0009628	response to abiotic stimulus	6.1e-05	3.088
	P	GO:0009416	response to light stimulus	0.00019	4.343
	P	GO:0009314	response to radiation	0.00027	4.191
	P	GO:0050896	response to stimulus	0.00077	1.856
	P	GO:0009266	response to temperature stimulus	0.0015	4.732
	P	GO:0009657	plastid organization	0.0039	8.742
	P	GO:0009414	response to water deprivation	0.0091	6.003
	P	GO:0009415	response to water	0.01	5.783
	P	GO:0006721	terpenoid metabolic process	0.01	5.679
	P	GO:0042221	response to chemical stimulus	0.01	2.095
	P	GO:0008299	isoprenoid biosynthetic process	0.01	5.679
	P	GO:0006720	isoprenoid metabolic process	0.011	4.818
	P	GO:0008654	phospholipid biosynthetic process	0.014	8.162
	P	GO:0016114	terpenoid biosynthetic process	0.017	6.067
	F	GO:0051082	unfolded protein binding	0.00056	8.24
	F	GO:0031072	heat shock protein binding	0.013	6.679
	C	GO:0009536	plastid	0.00016	1.817
	C	GO:0005737	cytoplasm	0.036	1.299
cluster20	P	GO:0034641	cellular nitrogen compound metabolic process	3.2e-06	4.746
	P	GO:0009611	response to wounding	0.00043	13.399
	P	GO:0009414	response to water deprivation	0.021	8.214
	P	GO:0009415	response to water	0.021	7.913
	P	GO:0009605	response to external stimulus	0.025	5.06
	P	GO:0006807	nitrogen compound metabolic process	0.025	1.649
	P	GO:0034470	ncRNA processing	0.027	8.793
	F	GO:0000166	nucleotide binding	0.02	1.95
	F	GO:0015075	ion transmembrane transporter activity	0.02	3.414
	F	GO:0005488	binding	0.02	1.338
	F	GO:0050662	coenzyme binding	0.02	3.957
	F	GO:0008324	cation transmembrane transporter activity	0.02	3.781
	F	GO:0022891	substrate-specific transmembrane transporter activity	0.02	3.056
	F	GO:0022892	substrate-specific transporter activity	0.041	2.686
