# Supplementary material for: Integrated regulatory network reveals the early salt tolerance mechanism of Populus euphratica
Source: Sci Rep. 2017 Jul 28;7:6769. doi: 10.1038/s41598-017-05240-0 (PMC5533726; doi:10.1038/s41598-017-05240-0)
Supplement: Supplementary file 5 — Table S4 [file 41598_2017_5240_MOESM5_ESM.xlsx]

## Sheet: genes
DEGs Node color	Probsets ID	Expression type	Degree	Annotation	Arabidopsis orthologous	Arabidopsis Annotation
	PtpAffx.131060.1.S1_at	Down-regulated	1	calcium-transporting ATPase | chr1:2370302-2374193 REVERSE	at1g07670	ATECA4, ECA4 | calcium-transporting ATPase | chr1:2370052-2374545 REVERSE
	PtpAffx.139448.1.S1_a_at	Down-regulated	6	phosphoenolpyruvate carboxylase-related kinase 1	at1g12580	PEPKR1 | PEPKR1 (Phosphoenolpyruvate carboxylase-related kinase 1); ATP binding / kinase/ protein kinase/ protein serine/threonine kinase | chr1:4282899-4285829 FORWARD
	PtpAffx.128494.1.S1_at	Down-regulated	7	IQD32 | IQD32 (IQ-domain 32); calmodulin binding | chr1:6895391-6898530 REVERSE	at1g19870	iqd32 | iqd32 (IQ-domain 32); calmodulin binding | chr1:6895015-6898725 REVERSE
	PtpAffx.219510.1.S1_at	Down-regulated	8	IQD32 | IQD32 (IQ-domain 32); calmodulin binding | chr1:6895391-6898530 REVERSE	at1g19870	iqd32 | iqd32 (IQ-domain 32); calmodulin binding | chr1:6895015-6898725 REVERSE
	PtpAffx.219510.1.S1_s_at	Down-regulated	1	IQD32 | IQD32 (IQ-domain 32); calmodulin binding | chr1:6895391-6898530 REVERSE	at1g19870	iqd32 | iqd32 (IQ-domain 32); calmodulin binding | chr1:6895015-6898725 REVERSE
	PtpAffx.6322.2.S1_at	Down-regulated	7	PEA1, ACA1 | ACA1 (autoinhibited Ca2+ -ATPase 1); calcium-transporting ATPase/ calmodulin binding | chr1:9671899-9675997 REVERSE	at1g27770	ACA1, PEA1 | ACA1 (AUTO-INHIBITED CA2+-ATPASE 1); calcium channel/ calcium-transporting ATPase/ calmodulin binding | chr1:9671638-9676157 REVERSE；Encodes a chloroplast envelope Ca2+-ATPase with an N-terminal autoinhibitor.
	PtpAffx.28965.1.S1_at	Down-regulated	4	IQ-domain 31	at1g74690	IQD31 | IQD31 (IQ-domain 31); calmodulin binding | chr1:28061159-28064625 REVERSE
	PtpAffx.29886.1.A1_at	Down-regulated	4	similar to unknown protein [Arabidopsis thaliana] (TAIR:AT5G05440.1); similar to unnamed protein product [Vitis vinifera] (GB:CAO48777.1); contains InterPro domain Bet v I allergen; (InterPro:IPR000916); contains InterPro domain Streptomyces	at2g38310	PYL4/RCAR10; Encodes a member of the PYR (pyrabactin resistance )/PYL(PYR1-like)/RCAR (regulatory components of ABA receptor) family proteins with 14 members. PYR/PYL/RCAR family proteins function as abscisic acid sensors. Mediate ABA-dependent regulation of protein phosphatase 2Cs ABI1 and ABI2.
	PtpAffx.203527.1.S1_at	Down-regulated	5	ACA4 | ACA4 (AUTO-INHIBITED CA(2+)-ATPASE, ISOFORM 4); calcium-transporting ATPase/ calmodulin binding | chr2:17339334-17344257 REVERSE	at2g41560	ACA4 | ACA4 (AUTO-INHIBITED CA(2+)-ATPASE, ISOFORM 4); calcium-transporting ATPase/ calmodulin binding | chr2:17332084-17337269 REVERSE
	PtpAffx.13744.1.S1_a_at	Down-regulated	7	ATCAX2, CAX2 | CAX2 (CATION EXCHANGER 2); calcium:hydrogen antiporter | chr3:4315425-4318004 FORWARD	at3g13320	CAX2, atcax2 | CAX2 (CATION EXCHANGER 2); calcium:cation antiporter/ calcium:hydrogen antiporter | chr3:4314529-4318351 FORWARD
	PtpAffx.137539.1.S1_at	Down-regulated	1	ATCAX2, CAX2 | CAX2 (CATION EXCHANGER 2); calcium:hydrogen antiporter | chr3:4315425-4318004 FORWARD	at3g13320	CAX2, atcax2 | CAX2 (CATION EXCHANGER 2); calcium:cation antiporter/ calcium:hydrogen antiporter | chr3:4314529-4318351 FORWARD
	Ptp.2643.1.S1_s_at	Down-regulated	1	ECT2 | ECT2 | chr3:4385281-4388227 REVERSE	at3g13460	ECT2 | ECT2 | EVOLUTIONARILY CONSERVED C-TERMINAL REGION 2; Physically interacts with CIPK1；protein binding | chr3:4384714-4388525 REVERSE
	PtpAffx.29976.1.S1_s_at	Down-regulated	8	ECT2 | ECT2 | chr3:4385281-4388227 REVERSE	at3g13460	ECT2 | ECT2; protein binding | chr3:4384714-4388525 REVERSE
	Ptp.5258.1.S1_s_at	Down-regulated	8	ECT2 | ECT2; protein binding | chr3:4385281-4388227 REVERSE	at3g13460	ECT2 | ECT2; protein binding | chr3:4384714-4388525 REVERSE
	PtpAffx.214948.1.S1_s_at	Down-regulated	7	CNGC20, ATCNGC20, CNBT1 | CNBT1 (CYCLIC NUCLEOTIDE-BINDING TRANSPORTER 1); calmodulin binding / cyclic nucleotide binding / ion channel | chr3:6049080-6052455 FORWARD	at3g17700	CNBT1, CNGC20, ATCNGC20 | CNBT1 (CYCLIC NUCLEOTIDE-BINDING TRANSPORTER 1); calmodulin binding / cyclic nucleotide binding / ion channel | chr3:6048916-6052552 FORWARD
	PtpAffx.86362.1.S1_s_at	Down-regulated	3	ATACA9, ACA9 | ACA9 (autoinhibited Ca2+ -ATPase 9); calcium-transporting ATPase/ calmodulin binding | chr3:7425776-7431947 FORWARD	at3g21180	ACA9, ATACA9 | ACA9 (AUTOINHIBITED CA(2+)-ATPASE 9); calcium-transporting ATPase/ calmodulin binding | chr3:7425519-7432200 FORWARD
	PtpAffx.158518.1.S1_a_at	Down-regulated	3	ATHCX1, CAX1-LIKE, ATCAX3, CAX3 | CAX3 (cation exchanger 3); cation:cation antiporter | chr3:19250435-19253496 FORWARD	at3g51860	CAX3, ATHCX1, CAX1-LIKE, ATCAX3 | CAX3 (CATION EXCHANGER 3); calcium:cation antiporter/ calcium:hydrogen antiporter/ cation:cation antiporter | chr3:19239427-19242913 FORWARD
	PtpAffx.71066.7.A1_at	Down-regulated	1	ATHCX1, CAX1-LIKE, ATCAX3, CAX3 | CAX3 (cation exchanger 3); cation:cation antiporter | chr3:19250435-19253496 FORWARD	at3g51860	CAX3, ATHCX1, CAX1-LIKE, ATCAX3 | CAX3 (CATION EXCHANGER 3); calcium:cation antiporter/ calcium:hydrogen antiporter/ cation:cation antiporter | chr3:19239427-19242913 FORWARD
	PtpAffx.25673.1.S1_at	Down-regulated	7	Calmodulin-binding protein	at4g25800	calmodulin-binding protein | chr4:13124898-13127953 FORWARD
	PtpAffx.143496.1.S1_at	Down-regulated	10	NPGR2 | NPGR2 (NO POLLEN GERMINATION RELATED 2); calmodulin binding | chr4:14130052-14132605 FORWARD	at4g28600	NPGR2 | NPGR2 (no pollen germination related 2); calmodulin binding | chr4:14129311-14132799 FORWARD
	PtpAffx.202745.1.S1_at	Down-regulated	1	no pollen germination related 2	at4g28600	NPGR2 | NPGR2 (no pollen germination related 2); calmodulin binding | chr4:14129311-14132799 FORWARD
	PtpAffx.150928.1.S1_s_at	Down-regulated	9	ATACA10, ACA10 | ACA10 (autoinhibited Ca2+ -ATPase 10); calcium-transporting ATPase/ calmodulin binding | chr4:14611231-14618781 REVERSE	at4g29900	ACA10, CIF1, ATACA10 | ACA10 (AUTOINHIBITED CA(2+)-ATPASE 10); calcium-transporting ATPase/ calmodulin binding | chr4:14610883-14618775 REVERSE
	PtpAffx.81470.1.S1_s_at	Down-regulated	1	ATACA10, ACA10 | ACA10 (autoinhibited Ca2+ -ATPase 10); calcium-transporting ATPase/ calmodulin binding | chr4:14611231-14618781 REVERSE	at4g29900	ACA10, CIF1, ATACA10 | ACA10 (AUTOINHIBITED CA(2+)-ATPASE 10); calcium-transporting ATPase/ calmodulin binding | chr4:14610883-14618775 REVERSE
	PtpAffx.220765.1.S1_s_at	Down-regulated	6	CNGC17, ATCNGC17 | ATCNGC17 (cyclic nucleotide gated channel 17); calmodulin binding / cyclic nucleotide binding / ion channel | chr4:14855066-14857785 REVERSE	at4g30360	ATCNGC17, CNGC17 | ATCNGC17; CYCLIC NUCLEOTIDE-GATED CHANNEL 17;calmodulin binding / cyclic nucleotide binding / ion channel | chr4:14854811-14858003 REVERSE
	PtpAffx.6323.1.S1_at	Down-regulated	6	CBL4, SOS3 | SOS3 (SALT OVERLY SENSITIVE 3) | chr5:8238784-8240182 REVERSE	at5g24270	SOS3, CBL4 | SOS3 (SALT OVERLY SENSITIVE 3); calcium ion binding / calcium-dependent protein serine/threonine phosphatase | chr5:8238781-8240366 REVERSE
	PtpAffx.212536.1.S1_at	Down-regulated	6	calcium-binding EF hand family protein | chr5:21980126-21982505 FORWARD	at5g54130	calcium-binding EF hand family protein | chr5:21962600-21965604 FORWARD
	Ptp.8118.3.S1_at	Down-regulated	3	CNGC5, ATCNGC5 | ATCNGC5 (CYCLIC NUCLEOTIDE GATED CHANNEL 5); calmodulin binding / cyclic nucleotide binding / potassium channel | chr5:23474342-23477665 FORWARD	at5g57940	ATCNGC5, CNGC5 | ATCNGC5 (CYCLIC NUCLEOTIDE GATED CHANNEL 5); calmodulin binding / cyclic nucleotide binding / potassium channel | chr5:23456667-23460613 FORWARD
	PtpAffx.212930.1.S1_s_at	Down-regulated	5	BON2 | BON2 (BONZAI 2) | chr5:2299997-2303041 FORWARD	at5g61910	FUNCTIONS IN: molecular_function unknown; INVOLVED IN: biological_process unknown; LOCATED IN: cellular_component unknown; EXPRESSED IN: 21 plant structures; EXPRESSED DURING: 14 growth stages; CONTAINS InterPro DOMAIN/s: Development and cell death domai
	Ptp.4847.2.S1_s_at	Up-regulated	8	similar to unknown protein [Arabidopsis thaliana] (TAIR:AT4G01026.1); similar to hypothetical protein [Arabidopsis suecica] (GB:BAF63139.1); contains domain SSF55961 (SSF55961) | chr1:142138-142914 FORWARD	at1g01360	PYL9/RCAR1;Encodes RCAR1 (regulatory components of ABA receptor). Interacts with and regulates the type 2C protein phosphatases (PP2Cs) ABI1 and ABI2. Functions as abscisic acid sensor.
	PtpAffx.5968.2.S1_s_at	Up-regulated	1	similar to unknown protein [Arabidopsis thaliana] (TAIR:AT4G01026.1); similar to hypothetical protein [Arabidopsis suecica] (GB:BAF63139.1); contains domain SSF55961 (SSF55961) | chr1:142138-142914 FORWARD	at1g01360	PYL9/RCAR1;Encodes RCAR1 (regulatory components of ABA receptor). Interacts with and regulates the type 2C protein phosphatases (PP2Cs) ABI1 and ABI2. Functions as abscisic acid sensor.
	Ptp.6199.1.S1_at	Up-regulated	1	IQD32 | IQD32 (IQ-domain 32); calmodulin binding | chr1:6895391-6898530 REVERSE	at1g19870	iqd32 | iqd32 (IQ-domain 32); calmodulin binding | chr1:6895015-6898725 REVERSE
	PtpAffx.92942.2.A1_s_at	Up-regulated	1	IQD32 | IQD32 (IQ-domain 32); calmodulin binding | chr1:6895391-6898530 REVERSE	at1g19870	iqd32 | iqd32 (IQ-domain 32); calmodulin binding | chr1:6895015-6898725 REVERSE
	PtpAffx.211473.1.S1_at	Up-regulated	9	calmodulin-related protein, putative | chr1:24774519-24774992 REVERSE	at1g24620	polcalcin, putative / calcium-binding pollen allergen, putative | chr1:8723712-8724459 REVERSE
	PtpAffx.112424.1.S1_s_at	Up-regulated	3	CYP707A2 | CYP707A2 (cytochrome P450, family 707, subfamily A, polypeptide 2); oxygen binding | chr2:12502115-12506157 REVERSE	at2g29090	CYP707A2 | CYP707A2 | "CYTOCHROME P450, FAMILY 707, SUBFAMILY A, POLYPEPTIDE 2"; (+)-abscisic acid 8'-hydroxylase/ oxygen binding | chr2:12494851-12499156 REVERSE； Encodes a protein with ABA 8'-hydroxylase activity, involved in ABA catabolism. Member of the CYP707A gene family. This gene predominantly accumulates in dry seeds and is up-regulated immediately following imbibition. CYP707A2 appears …
	PtpAffx.200780.1.S1_s_at	Up-regulated	1	CYP707A2 | CYP707A2 (cytochrome P450, family 707, subfamily A, polypeptide 2); oxygen binding | chr2:12502115-12506157 REVERSE	at2g29090	CYP707A2 | CYP707A2 | "CYTOCHROME P450, FAMILY 707, SUBFAMILY A, POLYPEPTIDE 2"; (+)-abscisic acid 8'-hydroxylase/ oxygen binding | chr2:12494851-12499156 REVERSE； Encodes a protein with ABA 8'-hydroxylase activity, involved in ABA catabolism. Member of the CYP707A gene family. This gene predominantly accumulates in dry seeds and is up-regulated immediately following imbibition. CYP707A2 appears …
	PtpAffx.200780.1.S1_x_at	Up-regulated	1	CYP707A2 | CYP707A2 (cytochrome P450, family 707, subfamily A, polypeptide 2); oxygen binding | chr2:12502115-12506157 REVERSE	at2g29090	CYP707A2 | CYP707A2 | "CYTOCHROME P450, FAMILY 707, SUBFAMILY A, POLYPEPTIDE 2"; (+)-abscisic acid 8'-hydroxylase/ oxygen binding | chr2:12494851-12499156 REVERSE； Encodes a protein with ABA 8'-hydroxylase activity, involved in ABA catabolism. Member of the CYP707A gene family. This gene predominantly accumulates in dry seeds and is up-regulated immediately following imbibition. CYP707A2 appears …
	Ptp.1516.2.S1_a_at	Up-regulated	8	IQD10 | IQD10 (IQ-domain 10); calmodulin binding | chr3:5066886-5067899 REVERSE	at3g15050	IQD10 | IQD10 (IQ-domain 10); calmodulin binding | chr3:5066879-5067960 REVERSE
	PtpAffx.50797.1.A1_at	Up-regulated	9	IQ-domain 10	at3g15050	IQD10 | IQD10 (IQ-domain 10); calmodulin binding | chr3:5066879-5067960 REVERSE
	PtpAffx.218692.1.S1_at	Up-regulated	1	ABI1 | ABI1 (ABA INSENSITIVE 1); calcium ion binding / protein serine/threonine phosphatase | chr4:13220240-13221837 REVERSE	at4g26080	Involved in abscisic acid (ABA) signal transduction. Negative regulator of ABA promotion of stomatal closure
	PtpAffx.34296.1.S1_a_at	Up-regulated	5	calmodulin-binding protein | chr5:16086526-16087077 REVERSE	at5g40190	calmodulin-binding protein | chr5:16069177-16069948 REVERSE
	PtpAffx.34296.2.S1_at	Up-regulated	5	calmodulin-binding protein | chr5:16086526-16087077 REVERSE	at5g40190	calmodulin-binding protein | chr5:16069177-16069948 REVERSE
