# Supplementary material for: Integrated regulatory network reveals the early salt tolerance mechanism of Populus euphratica
Source: Sci Rep. 2017 Jul 28;7:6769. doi: 10.1038/s41598-017-05240-0 (PMC5533726; doi:10.1038/s41598-017-05240-0)
Supplement: Supplementary file 6 — Table S5 [file 41598_2017_5240_MOESM6_ESM.xlsx]

## Sheet: Sheet1
Lable (with color)	Gene Name	Best match AGI#	Description
DEGs
1	PtpAffx.36300.1.S1_at	AT1G27320	| Symbols: AHK3 | AHK3 (ARABIDOPSIS HISTIDINE KINASE 3) | chr1:9487767-9492014 FORWARD
2	PtpAffx.36300.1.S1_s_at	AT1G27320	| Symbols: AHK3 | AHK3 (ARABIDOPSIS HISTIDINE KINASE 3) | chr1:9487767-9492014 FORWARD
3	PtpAffx.5552.1.S1_at	AT1G27320	| Symbols: AHK3 | AHK3 (ARABIDOPSIS HISTIDINE KINASE 3) | chr1:9487767-9492014 FORWARD
4	PtpAffx.48794.2.S1_at	AT5G27320	| Symbols: ATGID1C, GID1C | ATGID1C/GID1C (GA INSENSITIVE DWARF1C); hydrolase | chr5:9629257-9630749 FORWARD
5	Ptp.5905.1.S1_at	AT3G20770	| Symbols: EIN3 | EIN3 (ETHYLENE-INSENSITIVE3); transcription factor | chr3:7260708-7262594 REVERSE
6	Ptp.7383.2.S1_a_at	AT3G20770	Ethylene insensitive 3 family protein
7	PtpAffx.128453.1.S1_at	AT3G20770	| Symbols: EIN3 | EIN3 (ETHYLENE-INSENSITIVE3); transcription factor | chr3:7260708-7262594 REVERSE
8	PtpAffx.13062.4.S1_at	AT2G25490	| Symbols: FBL6, EBF1 | EBF1 (EIN3-BINDING F BOX PROTEIN 1); ubiquitin-protein ligase | chr2:10855096-10857353 REVERSE
9	PtpAffx.1196.1.S1_at	AT3G23240	| Symbols: ATERF1, ERF1 | ATERF1/ERF1 (ETHYLENE RESPONSE FACTOR 1); DNA binding / transcription activator/ transcription factor | chr3:8295712-8296368 FORWARD
10	Ptp.372.1.A1_at	AT1G03430	| Symbols: AHP5 | AHP5 (HISTIDINE-CONTAINING PHOSPHOTRANSFER FACTOR 5); histidine phosphotransfer kinase | chr1:848158-849234 FORWARD
11	PtpAffx.20319.1.S1_at	AT1G19850	| Symbols: ARF5, IAA24, MP | MP (MONOPTEROS); transcription factor | chr1:6887344-6891173 FORWARD
12	PtpAffx.19961.1.S1_a_at	AT1G59750	| Symbols: ARF1 | ARF1 (AUXIN RESPONSE FACTOR 1); transcription factor | chr1:21984079-21987858 FORWARD
13	PtpAffx.108003.1.S1_s_at	AT2G25180	| Symbols: ARR12 | ARR12 (ARABIDOPSIS RESPONSE REGULATOR 12); transcription factor/ two-component response regulator | chr2:10731569-10734040 REVERSE
14	Ptp.4847.2.S1_s_at	AT1G01360	| Symbols: | similar to unknown protein [Arabidopsis thaliana] (TAIR:AT4G01026.1); similar to hypothetical protein [Arabidopsis suecica] (GB:BAF63139.1); contains domain SSF55961 (SSF55961) | chr1:142138-142914 FORWARD
15	PtpAffx.5968.2.S1_s_at	AT1G01360	| Symbols: | similar to unknown protein [Arabidopsis thaliana] (TAIR:AT4G01026.1); similar to hypothetical protein [Arabidopsis suecica] (GB:BAF63139.1); contains domain SSF55961 (SSF55961) | chr1:142138-142914 FORWARD
16	PtpAffx.29886.1.A1_at	AT2G38310	| Symbols: | similar to unknown protein [Arabidopsis thaliana] (TAIR:AT5G05440.1); similar to unnamed protein product [Vitis vinifera] (GB:CAO48777.1); contains InterPro domain Bet v I allergen; (InterPro:IPR000916); contains InterPro domain Streptomyces
17	Ptp.868.1.S1_s_at	AT1G07430	| Symbols: | protein phosphatase 2C, putative / PP2C, putative | chr1:2281148-2282653 REVERSE
18	PtpAffx.200373.1.S1_at	AT1G07430	| Symbols: | protein phosphatase 2C, putative / PP2C, putative | chr1:2281148-2282653 REVERSE
19	PtpAffx.214050.1.S1_at	AT1G72770	homology to ABI1
20	PtpAffx.105084.1.S1_at	AT2G29380	| Symbols: | protein phosphatase 2C, putative / PP2C, putative | chr2:12615932-12617201 FORWARD
21	PtpAffx.63777.1.A1_a_at	AT2G29380	| Symbols: | protein phosphatase 2C, putative / PP2C, putative | chr2:12615932-12617201 FORWARD
22	PtpAffx.116699.1.S1_at	AT3G11410	| Symbols: ATPP2CA, AHG3 | AHG3/ATPP2CA (ARABIDOPSIS THALIANA PROTEIN PHOSPHATASE 2CA); protein binding / protein serine/threonine phosphatase | chr3:3584187-3585655 REVERSE
23	PtpAffx.84065.1.S1_at	AT3G11410	| Symbols: ATPP2CA, AHG3 | AHG3/ATPP2CA (ARABIDOPSIS THALIANA PROTEIN PHOSPHATASE 2CA); protein binding / protein serine/threonine phosphatase | chr3:3584187-3585655 REVERSE
24	PtpAffx.218692.1.S1_at	AT4G26080	| Symbols: ABI1 | ABI1 (ABA INSENSITIVE 1); calcium ion binding / protein serine/threonine phosphatase | chr4:13220240-13221837 REVERSE
25	PtpAffx.10157.1.A1_a_at	AT4G33950	| Symbols: OST1, SNRK2-6, SRK2E, SNRK2.6, P44 | OST1/P44/SNRK2-6/SRK2E (OPEN STOMATA 1, SNF1-RELATED PROTEIN KINASE 2.6); calcium-dependent protein serine/threonine kinase/ kinase/ protein kinase | chr4:16272369-16274662 FORWARD
26	PtpAffx.202827.1.S1_at	AT4G33430	| Symbols: RKS10, SERK3, ELG, BAK1 | BAK1 (BRI1-ASSOCIATED RECEPTOR KINASE); kinase | chr4:16086657-16090291 REVERSE
27	PtpAffx.221171.1.S1_at	AT5G42750	| Symbols: BKI1 | BKI1 (BRI1 KINASE INHIBITOR 1); protein heterodimerization | chr5:17160256-17161269 REVERSE
28	Ptp.8132.1.A1_at	AT5G65210	| Symbols: TGA1 | TGA1; DNA binding / calmodulin binding / transcription factor | chr5:26076257-26077975 FORWARD
29	Ptp.6596.1.S1_at	AT1G64280	| Symbols: SAI1, NIM1, NPR1 | NPR1 (NONEXPRESSER OF PR GENES 1); protein binding | chr1:23856992-23859070 REVERSE
30	PtpAffx.161334.1.S1_at	AT2G41370	| Symbols: BOP2 | BOP2 (BLADE ON PETIOLE2); protein binding | chr2:17245097-17247281 REVERSE
31	PtpAffx.219908.1.S1_s_at	AT4G19660	| Symbols: NPR4 | NPR4 (NPR1-LIKE PROTEIN 4); protein binding | chr4:10696276-10698253 REVERSE
32	PtpAffx.85561.1.S1_s_at	AT5G45110	| Symbols: NPR3 | NPR3 (NPR1-LIKE PROTEIN 3); protein binding | chr5:18246546-18248561 FORWARD
33	PtpAffx.12763.1.S1_a_at	AT3G17860	| Symbols: JAZ3, JAI3, TIFY6B | JAI3/JAZ3/TIFY6B (JASMONATE-ZIM-DOMAIN PROTEIN 3) | chr3:6119974-6122697 FORWARD
34	PtpAffx.45488.1.A1_a_at	AT1G14920	| Symbols: RGA2, GAI | GAI (GA INSENSITIVE); transcription factor | chr1:5149409-5151010 FORWARD
35	PtpAffx.5409.1.A1_at	AT2G01570	| Symbols: RGA, RGA1 | RGA1 (REPRESSOR OF GA1-3 1); transcription factor | chr2:255580-257343 REVERSE
36	PtpAffx.18550.1.S1_at	AT3G48100	| Symbols: ATRR2, IBC6, ARR5 | ARR5 (ARABIDOPSIS RESPONSE REGULATOR 5); transcription regulator/ two-component response regulator | chr3:17770097-17771725 REVERSE
37	PtpAffx.213255.1.S1_s_at	AT3G57040	| Symbols: ATRR4, ARR9 | ARR9 (RESPONSE REACTOR 4); transcription regulator | chr3:21121038-21122207 FORWARD
38	Ptp.7644.1.S1_at	AT2G14610	| Symbols: PR-1, PR1 | PR1 (PATHOGENESIS-RELATED GENE 1) | chr2:6249026-6249511 REVERSE
39	PtpAffx.126235.1.S1_at	AT2G46690	| Symbols: | auxin-responsive family protein | chr2:19187974-19188339 FORWARD
40	PtpAffx.108273.1.A1_at	AT3G12830	SAUR-like auxin-responsive protein family
41	PtpAffx.100235.1.S1_s_at	AT1G77690	| Symbols: | amino acid permease, putative | chr1:29206126-29208211 REVERSE
42	PtpAffx.25167.1.A1_s_at	AT1G77690	| Symbols: | amino acid permease, putative | chr1:29206126-29208211 REVERSE
TFs
1	HMG-1
2	BPC1
3	ARR10
4	ASR-1
5	BBM
6	PEND
7	PBF
8	GAMYB
9	OCSBF-1
10	TGA1a
11	RITA-1
12	HBP-1a
13	ERF13
14	BZR1
15	WRKY
16	TGA1A
17	PDF2
18	GT-1
19	C1
20	MADS-A
21	HAHB-4
22	CBNAC
23	Dof
24	DREB1B
25	RIN
26	ABI4
27	AG
28	GBP
29	TAF-1
30	ABI5
31	GBF1
32	Opaque-2
33	NAC6
34	MYBAS1
35	PLT1
36	HY5
37	SPF1
38	SQUA
39	Dof2
40	Dof1
41	TEIL
42	IDEF1
43	LIM1
44	SBF-1
45	ATHB-5
46	Dof3
47	ATH1
48	AGL15
49	ESR1
50	ABF1
miRNA
1	peu-miR115a
2	peu-miR115b
Helitron
1	Helitron_10799523%2C10804520%2C4998%23%7Cscaffold_1
2	Helitron_21075604%2C21083812%2C8209%23%7Cscaffold_10
