# Supplementary material for: Integrated regulatory network reveals the early salt tolerance mechanism of Populus euphratica
Source: Sci Rep. 2017 Jul 28;7:6769. doi: 10.1038/s41598-017-05240-0 (PMC5533726; doi:10.1038/s41598-017-05240-0)
Supplement: Supplementary file 7 — Table S6 [file 41598_2017_5240_MOESM7_ESM.xlsx]

## Sheet: Sheet1
Affy Poplar Probeset ID	Source	Best matched AGI#	BIN Code	BIN Name	Description	miRNA ID	Expectation	UPE	miRNA_start	miRNA_end	Target_start	Target_end	miRNA_aligned_fragment	Target_aligned_fragment	Inhibition	400_6 vs.Ctrl	400_12 vs.Ctrl	400_24 vs.Ctrl	600_6 vs.Ctrl	600_12 vs.Ctrl	600_24 vs.Ctrl	400_12 vs.400_6	600_12 vs.600_6	400_24 vs.400_6	600_24 vs.600_6	400_24 vs.400_12	600_24 vs.600_12	600_6 vs.400_6	600_12 vs.400_12	600_24 vs.400_24
PtpAffx.14532.1.A1_at		AT5G64020	35.2	not assigned.unknown	a member of TBL (TRICHOME BIREFRINGENCE-LIKE) gene family	peu-miR3	3	14.878	1	20	260	279	GAGGUCGGGGAUGGCAAGGA	UCCUUCUCAUCCCCGACUUA	Cleavage	n.s.	n.s.	-1.1503	n.s.	-1.00175	n.s.	n.s.	n.s.	n.s.	n.s.	n.s.	n.s.	n.s.	n.s.	n.s.
PtpAffx.215345.1.S1_at		AT5G52882	35.2	not assigned.unknown	P-loop containing nucleoside triphosphate hydrolases superfamily protein	peu-miR78	3	22.784	1	21	1799	1819	UAAAUUUAUUUUUAAUAUUUU	GGAAGAUUAAGAAUGAGUUUA	Cleavage	n.s.	n.s.	n.s.	n.s.	n.s.	2.20257	n.s.	n.s.	n.s.	n.s.	n.s.	n.s.	n.s.	n.s.	n.s.
PtpAffx.213871.1.S1_at		AT5G40400	35.2	not assigned.unknown	Pentatricopeptide repeat (PPR) superfamily protein	ptc-miR475d	2.5	21.447	1	20	844	863	UUACAGAGUCCAUUGAUUAA	UUAAUGAAUGGCCUUUGUAA	Translation	n.s.	-1.32799	n.s.	n.s.	n.s.	n.s.	n.s.	n.s.	n.s.	n.s.	n.s.	n.s.	n.s.	n.s.	n.s.
PtpAffx.224146.1.S1_at		AT5G26594	27.3.5	RNA.regulation of transcription.ARR	ARR24 | ARR (Arabidopsis response regulator) protein family	ptc-miR1446a	3	10.321	1	20	26	44	UUCUGAACUCUCUCCCUCAA	UUGAUGGAGAGA-UUCAGAA	Cleavage	n.s.	n.s.	1.53802	n.s.	n.s.	n.s.	n.s.	n.s.	n.s.	n.s.	1.18713	n.s.	n.s.	n.s.	n.s.
PtpAffx.224146.1.S1_at		AT5G26594	27.3.5	RNA.regulation of transcription.ARR	ARR24 | ARR (Arabidopsis response regulator) protein family	ptc-miR1446b	3	10.321	1	20	26	44	UUCUGAACUCUCUCCCUCAA	UUGAUGGAGAGA-UUCAGAA	Cleavage	n.s.	n.s.	1.53802	n.s.	n.s.	n.s.	n.s.	n.s.	n.s.	n.s.	1.18713	n.s.	n.s.	n.s.	n.s.
PtpAffx.224146.1.S1_at		AT5G26594	27.3.5	RNA.regulation of transcription.ARR	ARR24 | ARR (Arabidopsis response regulator) protein family	ptc-miR1446c	3	10.321	1	20	26	44	UUCUGAACUCUCUCCCUCAA	UUGAUGGAGAGA-UUCAGAA	Cleavage	n.s.	n.s.	1.53802	n.s.	n.s.	n.s.	n.s.	n.s.	n.s.	n.s.	1.18713	n.s.	n.s.	n.s.	n.s.
PtpAffx.224146.1.S1_at		AT5G26594	27.3.5	RNA.regulation of transcription.ARR	ARR24 | ARR (Arabidopsis response regulator) protein family	ptc-miR1446d	3	10.321	1	20	26	44	UUCUGAACUCUCUCCCUCAA	UUGAUGGAGAGA-UUCAGAA	Cleavage	n.s.	n.s.	1.53802	n.s.	n.s.	n.s.	n.s.	n.s.	n.s.	n.s.	1.18713	n.s.	n.s.	n.s.	n.s.
PtpAffx.224146.1.S1_at		AT5G26594	27.3.5	RNA.regulation of transcription.ARR	ARR24 | ARR (Arabidopsis response regulator) protein family	ptc-miR1446e	3	10.321	1	20	26	44	UUCUGAACUCUCUCCCUCAA	UUGAUGGAGAGA-UUCAGAA	Cleavage	n.s.	n.s.	1.53802	n.s.	n.s.	n.s.	n.s.	n.s.	n.s.	n.s.	1.18713	n.s.	n.s.	n.s.	n.s.
Ptp.4633.1.S1_at		AT4G29850	35.2	not assigned.unknown	unknown protein	peu-miR89	3	14.5	1	21	216	236	UAUUAUUUAUAGGCAAAAUAU	AUAUUUUGCGUAUAAAGGAUA	Cleavage	n.s.	n.s.	n.s.	n.s.	n.s.	1.08283	n.s.	n.s.	n.s.	n.s.	n.s.	n.s.	n.s.	n.s.	n.s.
PtpAffx.15785.2.A1_s_at		AT4G29850	35.2	not assigned.unknown	unknown protein	peu-miR89	3	17.591	1	21	395	415	UAUUAUUUAUAGGCAAAAUAU	AUAUUUUGCGUAUAAAGGAUA	Cleavage	1.1546	n.s.	1.0764	n.s.	n.s.	1.6019	n.s.	n.s.	n.s.	n.s.	n.s.	n.s.	n.s.	n.s.	n.s.
Ptp.4156.1.S1_a_at	677	AT4G10110	35.2	not assigned.unknown	RNA-binding (RRM/RBD/RNP motifs) family protein	peu-miR61a	3	20.744	1	20	487	506	GAGGAGCUGGAGGUGCAUUU	AAAUGAUUCUCUAGCUCCUC	Cleavage	1.42846	1.5859	1.19991	1.35032	1.44988	1.08442	n.s.	n.s.	n.s.	n.s.	n.s.	n.s.	n.s.	n.s.	n.s.
Ptp.4156.1.S1_a_at	677	AT4G10110	35.2	not assigned.unknown	RNA-binding (RRM/RBD/RNP motifs) family protein	peu-miR61b	3	20.744	1	20	487	506	GAGGAGCUGGAGGUGCAUUU	AAAUGAUUCUCUAGCUCCUC	Cleavage	1.42846	1.5859	1.19991	1.35032	1.44988	1.08442	n.s.	n.s.	n.s.	n.s.	n.s.	n.s.	n.s.	n.s.	n.s.
PtpAffx.16154.1.S1_at		AT3G61680	35.2	not assigned.unknown	alpha/beta-Hydrolases superfamily protein	ptc-miR395a	3	14.715	1	20	1344	1363	CUGAAGGGUUUGGAGGAACU	AGUUCCUCAAAACUCUUUAU	Cleavage	n.s.	n.s.	n.s.	n.s.	n.s.	1.23791	n.s.	n.s.	n.s.	n.s.	n.s.	n.s.	n.s.	n.s.	n.s.
PtpAffx.202291.1.S1_at		AT3G49730	35.1.5	not assigned.no ontology.	pentatricopeptide (PPR) repeat-containing protein	ptc-miR474a	2	15.271	1	20	1602	1621	CAAAAGUUGCUGGGUUUGGC	GCCAAAACCAGAAACUUUUG	Translation	n.s.	n.s.	1.07854	n.s.	n.s.	n.s.	n.s.	n.s.	n.s.	n.s.	n.s.	n.s.	n.s.	n.s.	n.s.
PtpAffx.202291.1.S1_at		AT3G49730	35.1.5	not assigned.no ontology.	pentatricopeptide (PPR) repeat-containing protein	ptc-miR474b	2.5	15.271	1	20	1602	1621	CAAAAGUUGUUGGGUUUGGC	GCCAAAACCAGAAACUUUUG	Translation	n.s.	n.s.	1.07854	n.s.	n.s.	n.s.	n.s.	n.s.	n.s.	n.s.	n.s.	n.s.	n.s.	n.s.	n.s.
PtpAffx.202861.1.S1_at		AT3G21320	35.2	not assigned.unknown	hydroxyproline-rich glycoprotein family protein	peu-miR61a	2.5	21.6	1	20	1560	1579	GAGGAGCUGGAGGUGCAUUU	AAGUGCACCACCAGCUCCUG	Translation	n.s.	n.s.	n.s.	n.s.	n.s.	-1.09208	n.s.	n.s.	n.s.	-1.15541	n.s.	-1.05876	n.s.	n.s.	n.s.
PtpAffx.202861.1.S1_at		AT3G21320	35.2	not assigned.unknown	hydroxyproline-rich glycoprotein family protein	peu-miR61b	2.5	21.6	1	20	1560	1579	GAGGAGCUGGAGGUGCAUUU	AAGUGCACCACCAGCUCCUG	Translation	n.s.	n.s.	n.s.	n.s.	n.s.	-1.09208	n.s.	n.s.	n.s.	-1.15541	n.s.	-1.05876	n.s.	n.s.	n.s.
PtpAffx.35239.1.S1_at		AT3G04300	35.2	not assigned.unknown	RmlC-like cupins superfamily protein	peu-miR111	3	12.764	1	20	823	842	UGAGGAUUAGGAAAAGAAGA	UCUUCUUUUUCGAGUCUUUA	Translation	n.s.	n.s.	n.s.	n.s.	n.s.	1.92337	n.s.	n.s.	n.s.	1.67607	n.s.	1.97829	n.s.	n.s.	1.97121
PtpAffx.207686.1.S1_at		AT2G39490	35.2	not assigned.unknown	F-box family protein	ptc-miR477a	3	19.656	1	20	103	122	AUCUCCCUCAGAGGCUUCCA	UGGAGGCUUCUGUGGGAGAC	Cleavage	1.32124	1.75269	n.s.	1.68118	1.15803	n.s.	n.s.	n.s.	n.s.	-1.59219	-1.30013	n.s.	n.s.	n.s.	n.s.
PtpAffx.207686.1.S1_at		AT2G39490	35.2	not assigned.unknown	F-box family protein	ptc-miR477b	3	19.656	1	20	103	122	AUCUCCCUCAGAGGCUUCCA	UGGAGGCUUCUGUGGGAGAC	Cleavage	1.32124	1.75269	n.s.	1.68118	1.15803	n.s.	n.s.	n.s.	n.s.	-1.59219	-1.30013	n.s.	n.s.	n.s.	n.s.
PtpAffx.107706.1.A1_at		AT2G25737	35.2	not assigned.unknown	Sulfite exporter TauE/SafE family protein	peu-miR105	3	18.768	1	22	54	75	UGAAGAGGUAGAGAGUAGAAUG	CCUUAUGCUCUUUACUUCUUCG	Cleavage	n.s.	n.s.	n.s.	n.s.	n.s.	-1.10183	n.s.	n.s.	n.s.	n.s.	n.s.	n.s.	n.s.	n.s.	n.s.
PtpAffx.107706.1.A1_at		AT2G25737	35.2	not assigned.unknown	Sulfite exporter TauE/SafE family protein	peu-miR106	2.5	18.768	1	20	56	75	UGAAGAGGUAGAGAGUGUAA	UUAUGCUCUUUACUUCUUCG	Cleavage	n.s.	n.s.	n.s.	n.s.	n.s.	-1.10183	n.s.	n.s.	n.s.	n.s.	n.s.	n.s.	n.s.	n.s.	n.s.
PtpAffx.209019.1.S1_at		AT2G03810	35.2	not assigned.unknown	18S pre-ribosomal assembly protein gar2-related	peu-miR46	2.5	9.122	1	24	126	149	GAGGGGGAGAUUUGUUGUGUGUGG	CCUAACAAAACAAAUCUCCUUCUU	Cleavage	n.s.	n.s.	n.s.	n.s.	1.2337	1.10673	n.s.	n.s.	n.s.	n.s.	n.s.	n.s.	n.s.	n.s.	n.s.
PtpAffx.225201.1.S1_at		AT1G79740	35.2	not assigned.unknown	hAT transposon superfamily	peu-miR129	3	18.647	1	20	1505	1524	UUCAUUCCUCUUCCUAAAAU	AUUUGAGGAUGAGGAAUGGG	Translation	n.s.	-1.25347	1.33814	n.s.	n.s.	1.28724	n.s.	n.s.	n.s.	n.s.	2.59161	1.87161	n.s.	n.s.	n.s.
PtpAffx.37954.1.S1_at		AT1G52330	35.2	not assigned.unknown	Late embryogenesis abundant (LEA) hydroxyproline-rich glycoprotein family	ptc-miR397a	2.5	11.695	1	21	577	597	UCAUUGAGUGCAGCGUUGAUG	CAUCAAUUUUGUACUCAAUGA	Cleavage	1.43762	n.s.	n.s.	n.s.	n.s.	n.s.	n.s.	n.s.	n.s.	n.s.	n.s.	n.s.	n.s.	n.s.	n.s.
PtpAffx.136766.1.S1_at		AT1G51130	35.2	not assigned.unknown	Nse4, component of Smc5/6 DNA repair complex	peu-miR111	2.5	5.375	1	20	342	361	UGAGGAUUAGGAAAAGAAGA	UCUUUUUUUCUUAAUUUUCG	Cleavage	n.s.	-1.0225	n.s.	n.s.	n.s.	n.s.	n.s.	n.s.	n.s.	n.s.	n.s.	n.s.	n.s.	n.s.	n.s.
PtpAffx.111323.1.S1_s_at		AT4G02050	34.2	transporter.sugars	sugar transporter, putative | chr4:898307-900870 REVERSE	peu-miR33	2	16.48	1	20	173	192	AUGCGAUGAUGAUAGAACAG	CUGUUCUGUAAUCAUUGCAU	Translation	n.s.	-1.18645	n.s.	n.s.	n.s.	n.s.	n.s.	n.s.	n.s.	n.s.	n.s.	n.s.	n.s.	n.s.	n.s.
PtpAffx.206496.1.S1_at		AT4G02050	34.2	transporter.sugars	sugar transporter, putative | chr4:898307-900870 REVERSE	peu-miR33	2	16.481	1	20	172	191	AUGCGAUGAUGAUAGAACAG	CUGUUCUGUAAUCAUUGCAU	Translation	-2.46279	-2.75193	n.s.	n.s.	-2.19888	-2.7565	n.s.	n.s.	n.s.	n.s.	n.s.	n.s.	n.s.	n.s.	n.s.
PtpAffx.203779.1.S1_s_at		AT2G20780	34.2	transporter.sugars	mannitol transporter, putative | chr2:8947242-8949413 REVERSE	peu-miR14	3	15.908	1	20	1134	1153	AGACUGGUAGAGUGGCUAAU	AUUGGCAAUUUUAUCAGUCU	Cleavage	n.s.	n.s.	-1.44229	n.s.	n.s.	n.s.	n.s.	n.s.	n.s.	n.s.	n.s.	n.s.	n.s.	n.s.	n.s.
PtpAffx.203130.1.S1_at		AT5G45380	34.14	transport.unspecified cations	ATDUR3, DUR3 | sodium:solute symporter family protein | chr5:18391124-18395894 FORWARD	peu-miR115a	3	18.646	1	20	444	463	UGGCAGAAACACCAAGAACU	ACUUCUUGGUGGUUCUGCUG	Translation	n.s.	n.s.	n.s.	n.s.	n.s.	-1.4968	n.s.	n.s.	n.s.	n.s.	n.s.	n.s.	n.s.	n.s.	n.s.
PtpAffx.203130.1.S1_at		AT5G45380	34.14	transport.unspecified cations	ATDUR3, DUR3 | sodium:solute symporter family protein | chr5:18391124-18395894 FORWARD	peu-miR115b	3	18.646	1	20	444	463	UGGCAGAAACACCAAGAACU	ACUUCUUGGUGGUUCUGCUG	Translation	n.s.	n.s.	n.s.	n.s.	n.s.	-1.4968	n.s.	n.s.	n.s.	n.s.	n.s.	n.s.	n.s.	n.s.	n.s.
Ptp.7570.1.S1_at		AT1G23090	34.6	transport.sulphate	AST91, SULTR3;3 | AST91 (SULFATE TRANSPORTER 91); sulfate transmembrane transporter | chr1:8184952-8189064 REVERSE	peu-miR30ba	3	14.708	1	22	189	210	GAGACAAAAAUGGCAUAAGAGA	UCUUUGGUGUUAUUUUUGUCUC	Cleavage	n.s.	-2.26822	n.s.	n.s.	n.s.	n.s.	n.s.	n.s.	n.s.	n.s.	n.s.	n.s.	n.s.	n.s.	n.s.
PtpAffx.146175.1.S1_s_at	1001	AT2G24520	34.1	transport.p- and v-ATPases	AHA5 | AHA5 (Arabidopsis H(+)-ATPase 5); ATPase | chr2:10415432-10419783 FORWARD	peu-miR141	3	13.931	1	20	286	305	UUUGCUCUUCGUUUUCUCAU	AAGAGAAAAAGGAGAGCAAG	Translation	-4.44565	-4.04617	-4.13985	-4.46327	-3.79762	-3.09718	n.s.	n.s.	n.s.	1.36608	n.s.	n.s.	n.s.	n.s.	n.s.
PtpAffx.213691.1.S1_at		AT5G03570	34.12	transport.metal	ATIREG2 | ATIREG2 (IRON-REGULATED PROTEIN 2); nickel ion transmembrane transporter | chr5:903756-906664 FORWARD	ptc-miR168a	3	16.384	1	21	729	749	UCGCUUGGUGCAGGUCGGGAA	UUCGCGACUUUCACCAAGUGA	Translation	n.s.	-1.02083	n.s.	-1.07244	n.s.	-1.44026	n.s.	n.s.	n.s.	n.s.	n.s.	n.s.	n.s.	n.s.	n.s.
PtpAffx.213691.1.S1_at		AT5G03570	34.12	transport.metal	ATIREG2 | ATIREG2 (IRON-REGULATED PROTEIN 2); nickel ion transmembrane transporter | chr5:903756-906664 FORWARD	ptc-miR168b	3	16.384	1	21	729	749	UCGCUUGGUGCAGGUCGGGAA	UUCGCGACUUUCACCAAGUGA	Translation	n.s.	-1.02083	n.s.	-1.07244	n.s.	-1.44026	n.s.	n.s.	n.s.	n.s.	n.s.	n.s.	n.s.	n.s.	n.s.
PtpAffx.71513.1.S1_at		AT2G39450	34.12	transport.metal	MTP11, ATMTP11 | MTP11; cation transmembrane transporter/ manganese ion transmembrane transporter/ manganese:hydrogen antiporter | chr2:16471632-16473818 REVERSE	peu-miR82a	3	17.777	1	19	331	350	UAAUCUGC-AUCCUGAGGUU	AACUUUAGGAUUGCAGAUUA	Translation	-1.19672	n.s.	n.s.	n.s.	-1.01217	n.s.	n.s.	n.s.	n.s.	n.s.	n.s.	n.s.	n.s.	n.s.	n.s.
PtpAffx.71513.1.S1_at		AT2G39450	34.12	transport.metal	MTP11, ATMTP11 | MTP11; cation transmembrane transporter/ manganese ion transmembrane transporter/ manganese:hydrogen antiporter | chr2:16471632-16473818 REVERSE	peu-miR82b	3	17.777	1	19	331	350	UAAUCUGC-AUCCUGAGGUU	AACUUUAGGAUUGCAGAUUA	Translation	-1.19672	n.s.	n.s.	n.s.	-1.01217	n.s.	n.s.	n.s.	n.s.	n.s.	n.s.	n.s.	n.s.	n.s.	n.s.
PtpAffx.218616.1.S1_s_at	1001	AT1G15960	34.12	transport.metal	NRAMP6, ATNRAMP6 | NRAMP6; inorganic anion transmembrane transporter/ metal ion transmembrane transporter | chr1:5481665-5485082 REVERSE	peu-miR172a	2.5	11.001	1	21	1350	1370	AGAAUCUUGAUGAUGCUGCAU	AUCUAGCUUCAUCAAGAUUCU	Cleavage	-2.94458	-2.44568	-2.86901	-2.77191	-2.29877	-2.89374	n.s.	n.s.	n.s.	n.s.	n.s.	n.s.	n.s.	n.s.	n.s.
PtpAffx.218616.1.S1_s_at	1001	AT1G15960	34.12	transport.metal	NRAMP6, ATNRAMP6 | NRAMP6; inorganic anion transmembrane transporter/ metal ion transmembrane transporter | chr1:5481665-5485082 REVERSE	ptc-miR167h	3	21.092	1	21	241	261	UGAAGCUGCCAACAUGAUCUG	UGGAUCAUAUUAGUAGCUUCA	Translation	-2.94458	-2.44568	-2.86901	-2.77191	-2.29877	-2.89374	n.s.	n.s.	n.s.	n.s.	n.s.	n.s.	n.s.	n.s.	n.s.
PtpAffx.218616.1.S1_s_at	1001	AT1G15960	34.12	transport.metal	NRAMP6, ATNRAMP6 | NRAMP6; inorganic anion transmembrane transporter/ metal ion transmembrane transporter | chr1:5481665-5485082 REVERSE	ptc-miR172a	2.5	11.001	1	21	1350	1370	AGAAUCUUGAUGAUGCUGCAU	AUCUAGCUUCAUCAAGAUUCU	Cleavage	-2.94458	-2.44568	-2.86901	-2.77191	-2.29877	-2.89374	n.s.	n.s.	n.s.	n.s.	n.s.	n.s.	n.s.	n.s.	n.s.
PtpAffx.218616.1.S1_s_at	1001	AT1G15960	34.12	transport.metal	NRAMP6, ATNRAMP6 | NRAMP6; inorganic anion transmembrane transporter/ metal ion transmembrane transporter | chr1:5481665-5485082 REVERSE	ptc-miR172b	2.5	11.001	1	21	1350	1370	AGAAUCUUGAUGAUGCUGCAU	AUCUAGCUUCAUCAAGAUUCU	Cleavage	-2.94458	-2.44568	-2.86901	-2.77191	-2.29877	-2.89374	n.s.	n.s.	n.s.	n.s.	n.s.	n.s.	n.s.	n.s.	n.s.
PtpAffx.218616.1.S1_s_at	1001	AT1G15960	34.12	transport.metal	NRAMP6, ATNRAMP6 | NRAMP6; inorganic anion transmembrane transporter/ metal ion transmembrane transporter | chr1:5481665-5485082 REVERSE	ptc-miR172c	2.5	11.001	1	21	1350	1370	AGAAUCUUGAUGAUGCUGCAU	AUCUAGCUUCAUCAAGAUUCU	Cleavage	-2.94458	-2.44568	-2.86901	-2.77191	-2.29877	-2.89374	n.s.	n.s.	n.s.	n.s.	n.s.	n.s.	n.s.	n.s.	n.s.
PtpAffx.218616.1.S1_s_at	1001	AT1G15960	34.12	transport.metal	NRAMP6, ATNRAMP6 | NRAMP6; inorganic anion transmembrane transporter/ metal ion transmembrane transporter | chr1:5481665-5485082 REVERSE	ptc-miR172d	3	11.001	1	21	1350	1370	GGAAUCUUGAUGAUGCUGCAU	AUCUAGCUUCAUCAAGAUUCU	Cleavage	-2.94458	-2.44568	-2.86901	-2.77191	-2.29877	-2.89374	n.s.	n.s.	n.s.	n.s.	n.s.	n.s.	n.s.	n.s.	n.s.
PtpAffx.218616.1.S1_s_at	1001	AT1G15960	34.12	transport.metal	NRAMP6, ATNRAMP6 | NRAMP6; inorganic anion transmembrane transporter/ metal ion transmembrane transporter | chr1:5481665-5485082 REVERSE	ptc-miR172e	3	11.001	1	21	1350	1370	GGAAUCUUGAUGAUGCUGCAU	AUCUAGCUUCAUCAAGAUUCU	Cleavage	-2.94458	-2.44568	-2.86901	-2.77191	-2.29877	-2.89374	n.s.	n.s.	n.s.	n.s.	n.s.	n.s.	n.s.	n.s.	n.s.
PtpAffx.218616.1.S1_s_at	1001	AT1G15960	34.12	transport.metal	NRAMP6, ATNRAMP6 | NRAMP6; inorganic anion transmembrane transporter/ metal ion transmembrane transporter | chr1:5481665-5485082 REVERSE	ptc-miR172f	2.5	11.001	1	21	1350	1370	AGAAUCUUGAUGAUGCUGCAU	AUCUAGCUUCAUCAAGAUUCU	Cleavage	-2.94458	-2.44568	-2.86901	-2.77191	-2.29877	-2.89374	n.s.	n.s.	n.s.	n.s.	n.s.	n.s.	n.s.	n.s.	n.s.
PtpAffx.218616.1.S1_s_at	1001	AT1G15960	34.12	transport.metal	NRAMP6, ATNRAMP6 | NRAMP6; inorganic anion transmembrane transporter/ metal ion transmembrane transporter | chr1:5481665-5485082 REVERSE	ptc-miR172g	3	11.001	1	20	1351	1370	GGAAUCUUGAUGAUGCUGCA	UCUAGCUUCAUCAAGAUUCU	Cleavage	-2.94458	-2.44568	-2.86901	-2.77191	-2.29877	-2.89374	n.s.	n.s.	n.s.	n.s.	n.s.	n.s.	n.s.	n.s.	n.s.
PtpAffx.218616.1.S1_s_at	1001	AT1G15960	34.12	transport.metal	NRAMP6, ATNRAMP6 | NRAMP6; inorganic anion transmembrane transporter/ metal ion transmembrane transporter | chr1:5481665-5485082 REVERSE	ptc-miR172h	3	11.001	1	20	1351	1370	GGAAUCUUGAUGAUGCUGCA	UCUAGCUUCAUCAAGAUUCU	Cleavage	-2.94458	-2.44568	-2.86901	-2.77191	-2.29877	-2.89374	n.s.	n.s.	n.s.	n.s.	n.s.	n.s.	n.s.	n.s.	n.s.
PtpAffx.30333.1.A1_at		AT5G64290	34.9	transport.metabolite transporters at the mitochondrial membrane	DCT, DIT2.1 | DIT2.1 (DICARBOXYLATE TRANSPORT 2.1); oxoglutarate:malate antiporter | chr5:25714178-25716758 REVERSE	peu-miR119a	3	15.941	1	20	315	334	UGGGUGAUGGAUUAGGGAGU	ACUUCUUUAUCCAUUACCUA	Cleavage	n.s.	n.s.	1.12894	1.15589	n.s.	n.s.	n.s.	n.s.	n.s.	n.s.	n.s.	n.s.	n.s.	n.s.	n.s.
PtpAffx.30333.1.A1_at		AT5G64290	34.9	transport.metabolite transporters at the mitochondrial membrane	DCT, DIT2.1 | DIT2.1 (DICARBOXYLATE TRANSPORT 2.1); oxoglutarate:malate antiporter | chr5:25714178-25716758 REVERSE	peu-miR119b	3	15.941	1	20	315	334	UGGGUGAUGGAUUAGGGAGU	ACUUCUUUAUCCAUUACCUA	Cleavage	n.s.	n.s.	1.12894	1.15589	n.s.	n.s.	n.s.	n.s.	n.s.	n.s.	n.s.	n.s.	n.s.	n.s.	n.s.
PtpAffx.3989.1.S1_at		AT4G01470	34.19.2	transport.Major Intrinsic Proteins.TIP	GAMMA-TIP3, TIP1;3 | TIP1;3 (TONOPLAST INTRINSIC PROTEIN 1;3); urea transmembrane transporter/ water channel | chr4:625092-625850 REVERSE	peu-miR23a	2.5	17.401	1	20	197	216	AGCCAUGACAGAUUCUGGGC	GUUCAGGAUCUGGCAUGGCU	Cleavage	n.s.	n.s.	n.s.	n.s.	n.s.	3.59978	n.s.	n.s.	n.s.	n.s.	n.s.	4.41637	n.s.	n.s.	n.s.
PtpAffx.3989.1.S1_x_at		AT4G01470	34.19.2	transport.Major Intrinsic Proteins.TIP	GAMMA-TIP3, TIP1;3 | TIP1;3 (TONOPLAST INTRINSIC PROTEIN 1;3); urea transmembrane transporter/ water channel | chr4:625092-625850 REVERSE	peu-miR23a	2.5	17.401	1	20	197	216	AGCCAUGACAGAUUCUGGGC	GUUCAGGAUCUGGCAUGGCU	Cleavage	n.s.	n.s.	n.s.	n.s.	n.s.	2.56203	n.s.	n.s.	n.s.	n.s.	n.s.	3.49991	n.s.	n.s.	n.s.
PtpAffx.3989.1.S1_at		AT4G01470	34.19.2	transport.Major Intrinsic Proteins.TIP	GAMMA-TIP3, TIP1;3 | TIP1;3 (TONOPLAST INTRINSIC PROTEIN 1;3); urea transmembrane transporter/ water channel | chr4:625092-625850 REVERSE	peu-miR23b	2.5	17.401	1	20	197	216	AGCCAUGACAGAUUCUGGGC	GUUCAGGAUCUGGCAUGGCU	Cleavage	n.s.	n.s.	n.s.	n.s.	n.s.	3.59978	n.s.	n.s.	n.s.	n.s.	n.s.	4.41637	n.s.	n.s.	n.s.
PtpAffx.3989.1.S1_x_at		AT4G01470	34.19.2	transport.Major Intrinsic Proteins.TIP	GAMMA-TIP3, TIP1;3 | TIP1;3 (TONOPLAST INTRINSIC PROTEIN 1;3); urea transmembrane transporter/ water channel | chr4:625092-625850 REVERSE	peu-miR23b	2.5	17.401	1	20	197	216	AGCCAUGACAGAUUCUGGGC	GUUCAGGAUCUGGCAUGGCU	Cleavage	n.s.	n.s.	n.s.	n.s.	n.s.	2.56203	n.s.	n.s.	n.s.	n.s.	n.s.	3.49991	n.s.	n.s.	n.s.
PtpAffx.224233.1.S1_s_at		AT1G77380	34.3	transport.amino acids	AAP3, ATAAP3 | AAP3; amino acid transmembrane transporter | chr1:29074888-29077390 REVERSE	peu-miR106	3	15.946	1	20	1498	1517	UGAAGAGGUAGAGAGUGUAA	AUACAAUCUCAACCUCUUCA	Translation	n.s.	-3.59286	-3.92146	-3.71616	n.s.	-3.52463	n.s.	n.s.	n.s.	n.s.	n.s.	n.s.	n.s.	n.s.	n.s.
PtpAffx.158559.1.S1_at	1001	AT1G08230	34.3	transport.amino acids	amino acid transporter family protein | chr1:2583654-2586744 REVERSE	peu-miR85a	2.5	15.122	1	20	249	268	UAGAUUGUUUUUAUGCUUUG	CAAUGCAUGAAGACAAUUUA	Cleavage	-4.01472	-2.46128	-3.43854	-3.8246	-2.7739	-2.37692	n.s.	n.s.	n.s.	n.s.	n.s.	n.s.	n.s.	n.s.	n.s.
PtpAffx.158559.1.S1_at	1001	AT1G08230	34.3	transport.amino acids	amino acid transporter family protein | chr1:2583654-2586744 REVERSE	peu-miR85b	2.5	15.122	1	20	249	268	UAGAUUGUUUUUAUGCUUUG	CAAUGCAUGAAGACAAUUUA	Cleavage	-4.01472	-2.46128	-3.43854	-3.8246	-2.7739	-2.37692	n.s.	n.s.	n.s.	n.s.	n.s.	n.s.	n.s.	n.s.	n.s.
PtpAffx.208253.1.S1_at		AT3G13080	34.16	transport.ABC transporters and multidrug resistance systems	ATMRP3, MRP3 | ATMRP3; ATPase, coupled to transmembrane movement of substances / chlorophyll catabolite transporter/ glutathione S-conjugate-exporting ATPase | chr3:4195786-4201265 REVERSE	ptc-miR399k	3	19.829	1	21	943	963	UGCCAAAGGAGAUUUGCUCAC	GUGAGCAACACUCCUUUGGCC	Cleavage	n.s.	n.s.	n.s.	1.53889	n.s.	n.s.	n.s.	n.s.	n.s.	n.s.	n.s.	n.s.	n.s.	n.s.	n.s.
PtpAffx.28083.1.S1_at		AT1G03475	19.8	tetrapyrrole synthesis.coproporphyrinogen III oxidase	LIN2, HEMF1, ATCPO-I | LIN2 (LESION INITIATION 2); coproporphyrinogen oxidase | chr1:869051-871211 REVERSE	peu-miR97	3	19.685	1	23	100	122	UCUGAUGAGGAUGCUGAUGAUGA	UCAGCAUCAGCAUCAGCAUCAGA	Translation	1.1054	n.s.	n.s.	n.s.	n.s.	n.s.	n.s.	n.s.	n.s.	-1.03946	n.s.	n.s.	n.s.	n.s.	n.s.
PtpAffx.214036.1.S1_at		AT1G19110	20.1.7.6.1	stress.biotic.PR-proteins.proteinase inhibitors.trypsin inhibitor	inter-alpha-trypsin inhibitor heavy chain-related | chr1:6602126-6605908 FORWARD	peu-miR106	3	19.934	1	20	880	899	UGAAGAGGUAGAGAGUGUAA	UUGCAAUCUCCAUCUCUUCA	Translation	n.s.	n.s.	n.s.	n.s.	n.s.	1.18286	n.s.	n.s.	n.s.	n.s.	n.s.	n.s.	n.s.	n.s.	n.s.
PtpAffx.225804.1.S1_at	1001	AT5G36930	20.1.7	stress.biotic.PR-proteins	disease resistance protein (TIR-NBS-LRR class), putative | chr5:14567622-14572630 REVERSE	peu-miR472	3	13.287	1	22	661	682	UUUUCCCUACUCCACCCAUCCC	GGGAUGGGUGGAAUAGGUAAGA	Translation	-1.78599	-2.27543	-1.8095	-1.80308	-1.87814	-1.75512	n.s.	n.s.	n.s.	n.s.	n.s.	n.s.	n.s.	n.s.	n.s.
PtpAffx.21642.3.S1_a_at	1001	AT5G36930	20.1.7	stress.biotic.PR-proteins	disease resistance protein (TIR-NBS-LRR class), putative | chr5:14567622-14572630 REVERSE	peu-miR9	3	11.039	1	21	401	421	ACUUCUGGAUUGUAACGGCAA	UUGCCGNCNCAAUCCAGAAGU	Cleavage	-3.11682	-3.05416	-3.05558	-3.15933	-2.98643	-3.15726	n.s.	n.s.	n.s.	n.s.	n.s.	n.s.	n.s.	n.s.	n.s.
PtpAffx.225804.1.S1_at	1001	AT5G36930	20.1.7	stress.biotic.PR-proteins	disease resistance protein (TIR-NBS-LRR class), putative | chr5:14567622-14572630 REVERSE	ptc-miR472a	3	13.287	1	22	661	682	UUUUCCCUACUCCACCCAUCCC	GGGAUGGGUGGAAUAGGUAAGA	Translation	-1.78599	-2.27543	-1.8095	-1.80308	-1.87814	-1.75512	n.s.	n.s.	n.s.	n.s.	n.s.	n.s.	n.s.	n.s.	n.s.
PtpAffx.225804.1.S1_at	1001	AT5G36930	20.1.7	stress.biotic.PR-proteins	disease resistance protein (TIR-NBS-LRR class), putative | chr5:14567622-14572630 REVERSE	ptc-miR482.2	3	13.287	1	20	663	682	UCUUGCCUACUCCUCCCAUU	GAUGGGUGGAAUAGGUAAGA	Translation	-1.78599	-2.27543	-1.8095	-1.80308	-1.87814	-1.75512	n.s.	n.s.	n.s.	n.s.	n.s.	n.s.	n.s.	n.s.	n.s.
PtpAffx.224920.1.S1_a_at		AT4G27220	20.1.7	stress.biotic.PR-proteins	disease resistance protein (NBS-LRR class), putative | chr4:13633953-13636712 REVERSE	peu-miR108	2	15.629	1	21	1774	1794	UGAAUGGCUGGAAGGAAUUUC	GAGAUUUGUUCCAGCCAUUCA	Cleavage	n.s.	-1.68067	n.s.	-1.3876	-1.55563	n.s.	n.s.	n.s.	n.s.	n.s.	n.s.	n.s.	n.s.	n.s.	n.s.
PtpAffx.224920.1.S1_a_at		AT4G27220	20.1.7	stress.biotic.PR-proteins	disease resistance protein (NBS-LRR class), putative | chr4:13633953-13636712 REVERSE	peu-miR117a	0	17.069	1	21	2875	2895	UGGGAGUUUGAAUUCGGUGUU	AACACCGAAUUCAAACUCCCA	Cleavage	n.s.	-1.68067	n.s.	-1.3876	-1.55563	n.s.	n.s.	n.s.	n.s.	n.s.	n.s.	n.s.	n.s.	n.s.	n.s.
PtpAffx.224920.1.S1_a_at		AT4G27220	20.1.7	stress.biotic.PR-proteins	disease resistance protein (NBS-LRR class), putative | chr4:13633953-13636712 REVERSE	peu-miR117a	0	18.411	1	21	3148	3168	UGGGAGUUUGAAUUCGGUGUU	AACACCGAAUUCAAACUCCCA	Cleavage	n.s.	-1.68067	n.s.	-1.3876	-1.55563	n.s.	n.s.	n.s.	n.s.	n.s.	n.s.	n.s.	n.s.	n.s.	n.s.
PtpAffx.224920.1.S1_a_at		AT4G27220	20.1.7	stress.biotic.PR-proteins	disease resistance protein (NBS-LRR class), putative | chr4:13633953-13636712 REVERSE	peu-miR117a	0	17.313	1	21	3421	3441	UGGGAGUUUGAAUUCGGUGUU	AACACCGAAUUCAAACUCCCA	Cleavage	n.s.	-1.68067	n.s.	-1.3876	-1.55563	n.s.	n.s.	n.s.	n.s.	n.s.	n.s.	n.s.	n.s.	n.s.	n.s.
PtpAffx.224920.1.S1_a_at		AT4G27220	20.1.7	stress.biotic.PR-proteins	disease resistance protein (NBS-LRR class), putative | chr4:13633953-13636712 REVERSE	peu-miR117a	0	18.182	1	21	3694	3714	UGGGAGUUUGAAUUCGGUGUU	AACACCGAAUUCAAACUCCCA	Cleavage	n.s.	-1.68067	n.s.	-1.3876	-1.55563	n.s.	n.s.	n.s.	n.s.	n.s.	n.s.	n.s.	n.s.	n.s.	n.s.
PtpAffx.224920.1.S1_a_at		AT4G27220	20.1.7	stress.biotic.PR-proteins	disease resistance protein (NBS-LRR class), putative | chr4:13633953-13636712 REVERSE	peu-miR117a	0	19.409	1	21	3874	3894	UGGGAGUUUGAAUUCGGUGUU	AACACCGAAUUCAAACUCCCA	Cleavage	n.s.	-1.68067	n.s.	-1.3876	-1.55563	n.s.	n.s.	n.s.	n.s.	n.s.	n.s.	n.s.	n.s.	n.s.	n.s.
PtpAffx.224920.1.S1_a_at		AT4G27220	20.1.7	stress.biotic.PR-proteins	disease resistance protein (NBS-LRR class), putative | chr4:13633953-13636712 REVERSE	peu-miR117a	0	14.102	1	21	4147	4167	UGGGAGUUUGAAUUCGGUGUU	AACACCGAAUUCAAACUCCCA	Cleavage	n.s.	-1.68067	n.s.	-1.3876	-1.55563	n.s.	n.s.	n.s.	n.s.	n.s.	n.s.	n.s.	n.s.	n.s.	n.s.
PtpAffx.224920.1.S1_a_at		AT4G27220	20.1.7	stress.biotic.PR-proteins	disease resistance protein (NBS-LRR class), putative | chr4:13633953-13636712 REVERSE	peu-miR117b	0	17.069	1	21	2875	2895	UGGGAGUUUGAAUUCGGUGUU	AACACCGAAUUCAAACUCCCA	Cleavage	n.s.	-1.68067	n.s.	-1.3876	-1.55563	n.s.	n.s.	n.s.	n.s.	n.s.	n.s.	n.s.	n.s.	n.s.	n.s.
PtpAffx.224920.1.S1_a_at		AT4G27220	20.1.7	stress.biotic.PR-proteins	disease resistance protein (NBS-LRR class), putative | chr4:13633953-13636712 REVERSE	peu-miR117b	0	18.411	1	21	3148	3168	UGGGAGUUUGAAUUCGGUGUU	AACACCGAAUUCAAACUCCCA	Cleavage	n.s.	-1.68067	n.s.	-1.3876	-1.55563	n.s.	n.s.	n.s.	n.s.	n.s.	n.s.	n.s.	n.s.	n.s.	n.s.
PtpAffx.224920.1.S1_a_at		AT4G27220	20.1.7	stress.biotic.PR-proteins	disease resistance protein (NBS-LRR class), putative | chr4:13633953-13636712 REVERSE	peu-miR117b	0	17.313	1	21	3421	3441	UGGGAGUUUGAAUUCGGUGUU	AACACCGAAUUCAAACUCCCA	Cleavage	n.s.	-1.68067	n.s.	-1.3876	-1.55563	n.s.	n.s.	n.s.	n.s.	n.s.	n.s.	n.s.	n.s.	n.s.	n.s.
PtpAffx.224920.1.S1_a_at		AT4G27220	20.1.7	stress.biotic.PR-proteins	disease resistance protein (NBS-LRR class), putative | chr4:13633953-13636712 REVERSE	peu-miR117b	0	18.182	1	21	3694	3714	UGGGAGUUUGAAUUCGGUGUU	AACACCGAAUUCAAACUCCCA	Cleavage	n.s.	-1.68067	n.s.	-1.3876	-1.55563	n.s.	n.s.	n.s.	n.s.	n.s.	n.s.	n.s.	n.s.	n.s.	n.s.
PtpAffx.224920.1.S1_a_at		AT4G27220	20.1.7	stress.biotic.PR-proteins	disease resistance protein (NBS-LRR class), putative | chr4:13633953-13636712 REVERSE	peu-miR117b	0	19.409	1	21	3874	3894	UGGGAGUUUGAAUUCGGUGUU	AACACCGAAUUCAAACUCCCA	Cleavage	n.s.	-1.68067	n.s.	-1.3876	-1.55563	n.s.	n.s.	n.s.	n.s.	n.s.	n.s.	n.s.	n.s.	n.s.	n.s.
PtpAffx.224920.1.S1_a_at		AT4G27220	20.1.7	stress.biotic.PR-proteins	disease resistance protein (NBS-LRR class), putative | chr4:13633953-13636712 REVERSE	peu-miR117b	0	14.102	1	21	4147	4167	UGGGAGUUUGAAUUCGGUGUU	AACACCGAAUUCAAACUCCCA	Cleavage	n.s.	-1.68067	n.s.	-1.3876	-1.55563	n.s.	n.s.	n.s.	n.s.	n.s.	n.s.	n.s.	n.s.	n.s.	n.s.
PtpAffx.224920.1.S1_a_at		AT4G27220	20.1.7	stress.biotic.PR-proteins	disease resistance protein (NBS-LRR class), putative | chr4:13633953-13636712 REVERSE	peu-miR117c	0	17.069	1	21	2875	2895	UGGGAGUUUGAAUUCGGUGUU	AACACCGAAUUCAAACUCCCA	Cleavage	n.s.	-1.68067	n.s.	-1.3876	-1.55563	n.s.	n.s.	n.s.	n.s.	n.s.	n.s.	n.s.	n.s.	n.s.	n.s.
PtpAffx.224920.1.S1_a_at		AT4G27220	20.1.7	stress.biotic.PR-proteins	disease resistance protein (NBS-LRR class), putative | chr4:13633953-13636712 REVERSE	peu-miR117c	0	18.411	1	21	3148	3168	UGGGAGUUUGAAUUCGGUGUU	AACACCGAAUUCAAACUCCCA	Cleavage	n.s.	-1.68067	n.s.	-1.3876	-1.55563	n.s.	n.s.	n.s.	n.s.	n.s.	n.s.	n.s.	n.s.	n.s.	n.s.
PtpAffx.224920.1.S1_a_at		AT4G27220	20.1.7	stress.biotic.PR-proteins	disease resistance protein (NBS-LRR class), putative | chr4:13633953-13636712 REVERSE	peu-miR117c	0	17.313	1	21	3421	3441	UGGGAGUUUGAAUUCGGUGUU	AACACCGAAUUCAAACUCCCA	Cleavage	n.s.	-1.68067	n.s.	-1.3876	-1.55563	n.s.	n.s.	n.s.	n.s.	n.s.	n.s.	n.s.	n.s.	n.s.	n.s.
PtpAffx.224920.1.S1_a_at		AT4G27220	20.1.7	stress.biotic.PR-proteins	disease resistance protein (NBS-LRR class), putative | chr4:13633953-13636712 REVERSE	peu-miR117c	0	18.182	1	21	3694	3714	UGGGAGUUUGAAUUCGGUGUU	AACACCGAAUUCAAACUCCCA	Cleavage	n.s.	-1.68067	n.s.	-1.3876	-1.55563	n.s.	n.s.	n.s.	n.s.	n.s.	n.s.	n.s.	n.s.	n.s.	n.s.
PtpAffx.224920.1.S1_a_at		AT4G27220	20.1.7	stress.biotic.PR-proteins	disease resistance protein (NBS-LRR class), putative | chr4:13633953-13636712 REVERSE	peu-miR117c	0	19.409	1	21	3874	3894	UGGGAGUUUGAAUUCGGUGUU	AACACCGAAUUCAAACUCCCA	Cleavage	n.s.	-1.68067	n.s.	-1.3876	-1.55563	n.s.	n.s.	n.s.	n.s.	n.s.	n.s.	n.s.	n.s.	n.s.	n.s.
PtpAffx.224920.1.S1_a_at		AT4G27220	20.1.7	stress.biotic.PR-proteins	disease resistance protein (NBS-LRR class), putative | chr4:13633953-13636712 REVERSE	peu-miR117c	0	14.102	1	21	4147	4167	UGGGAGUUUGAAUUCGGUGUU	AACACCGAAUUCAAACUCCCA	Cleavage	n.s.	-1.68067	n.s.	-1.3876	-1.55563	n.s.	n.s.	n.s.	n.s.	n.s.	n.s.	n.s.	n.s.	n.s.	n.s.
PtpAffx.224920.1.S1_a_at		AT4G27220	20.1.7	stress.biotic.PR-proteins	disease resistance protein (NBS-LRR class), putative | chr4:13633953-13636712 REVERSE	peu-miR73	2.5	22.982	1	21	2625	2645	GGGUAGAACCAAGAAGAUGAA	UUCAUCUUCUUGGUUAUGCUC	Cleavage	n.s.	-1.68067	n.s.	-1.3876	-1.55563	n.s.	n.s.	n.s.	n.s.	n.s.	n.s.	n.s.	n.s.	n.s.	n.s.
PtpAffx.224920.1.S1_a_at		AT4G27220	20.1.7	stress.biotic.PR-proteins	disease resistance protein (NBS-LRR class), putative | chr4:13633953-13636712 REVERSE	peu-miR98a	2	17.615	1	21	1701	1721	UCUGCAUCUGGCAACUCUUUU	AGAAGAAUUGCCGGAUGCAGA	Cleavage	n.s.	-1.68067	n.s.	-1.3876	-1.55563	n.s.	n.s.	n.s.	n.s.	n.s.	n.s.	n.s.	n.s.	n.s.	n.s.
PtpAffx.224920.1.S1_a_at		AT4G27220	20.1.7	stress.biotic.PR-proteins	disease resistance protein (NBS-LRR class), putative | chr4:13633953-13636712 REVERSE	peu-miR98b	2	17.615	1	21	1701	1721	UCUGCAUCUGGCAACUCUUUU	AGAAGAAUUGCCGGAUGCAGA	Cleavage	n.s.	-1.68067	n.s.	-1.3876	-1.55563	n.s.	n.s.	n.s.	n.s.	n.s.	n.s.	n.s.	n.s.	n.s.	n.s.
PtpAffx.224920.1.S1_a_at		AT4G27220	20.1.7	stress.biotic.PR-proteins	disease resistance protein (NBS-LRR class), putative | chr4:13633953-13636712 REVERSE	peu-miR98c	2	17.615	1	21	1701	1721	UCUGCAUCUGGCAACUCUUUU	AGAAGAAUUGCCGGAUGCAGA	Cleavage	n.s.	-1.68067	n.s.	-1.3876	-1.55563	n.s.	n.s.	n.s.	n.s.	n.s.	n.s.	n.s.	n.s.	n.s.	n.s.
PtpAffx.224760.1.S1_at		AT4G27190	20.1.7	stress.biotic.PR-proteins	disease resistance protein (NBS-LRR class), putative | chr4:13620977-13623934 REVERSE	peu-miR108	1	15.181	1	21	1462	1482	UGAAUGGCUGGAAGGAAUUUC	GAAAUUCCUUCUGGCCAUUCA	Cleavage	-1.39614	-1.33101	-1.19832	-1.125	-1.30191	n.s.	n.s.	n.s.	n.s.	n.s.	n.s.	n.s.	n.s.	n.s.	n.s.
PtpAffx.202785.1.S1_s_at		AT3G14470	20.1.7	stress.biotic.PR-proteins	disease resistance protein (NBS-LRR class), putative | chr3:4857940-4861247 FORWARD	peu-miR102	3	22.383	1	22	592	613	UCUUUCCGAGUCCUCCCAUACC	GGGAUGGGUGGCCUCGGAAAGA	Translation	-1.13078	-1.10836	-1.14686	n.s.	-1.06446	-1.06926	n.s.	n.s.	n.s.	n.s.	n.s.	n.s.	n.s.	n.s.	n.s.
PtpAffx.224327.1.S1_at		AT3G14470	20.1.7	stress.biotic.PR-proteins	disease resistance protein (NBS-LRR class), putative | chr3:4857940-4861247 FORWARD	peu-miR135	2.5	23.214	1	22	621	642	UUGCCGACCCCACCCAUGCCAA	UGGGUAUGGGAGGGGUUGGUAA	Cleavage	n.s.	n.s.	n.s.	n.s.	-1.20478	-1.20612	n.s.	n.s.	n.s.	n.s.	n.s.	n.s.	n.s.	n.s.	n.s.
PtpAffx.200844.1.S1_at		AT3G14470	20.1.7	stress.biotic.PR-proteins	disease resistance protein (NBS-LRR class), putative | chr3:4857940-4861247 FORWARD	peu-miR24a	3	16.632	1	20	2757	2776	AGGAUUUAGGGUUUAGGGUU	AAUUCUAAACCAUAAGUCUU	Translation	-1.26718	n.s.	n.s.	n.s.	n.s.	n.s.	n.s.	n.s.	n.s.	n.s.	n.s.	n.s.	n.s.	n.s.	n.s.
PtpAffx.202785.1.S1_s_at		AT3G14470	20.1.7	stress.biotic.PR-proteins	disease resistance protein (NBS-LRR class), putative | chr3:4857940-4861247 FORWARD	peu-miR120a	0	15.282	1	21	1803	1823	UGGUAGAGCUUGGUGAUGGAU	AUCCAUCACCAAGCUCUACCA	Cleavage	-1.13078	-1.10836	-1.14686	n.s.	-1.06446	-1.06926	n.s.	n.s.	n.s.	n.s.	n.s.	n.s.	n.s.	n.s.	n.s.
PtpAffx.200844.1.S1_at		AT3G14470	20.1.7	stress.biotic.PR-proteins	disease resistance protein (NBS-LRR class), putative | chr3:4857940-4861247 FORWARD	peu-miR24b	3	16.632	1	20	2757	2776	AGGAUUUAGGGUUUAGGGUU	AAUUCUAAACCAUAAGUCUU	Translation	-1.26718	n.s.	n.s.	n.s.	n.s.	n.s.	n.s.	n.s.	n.s.	n.s.	n.s.	n.s.	n.s.	n.s.	n.s.
PtpAffx.202785.1.S1_s_at		AT3G14470	20.1.7	stress.biotic.PR-proteins	disease resistance protein (NBS-LRR class), putative | chr3:4857940-4861247 FORWARD	peu-miR120b	0	15.282	1	21	1803	1823	UGGUAGAGCUUGGUGAUGGAU	AUCCAUCACCAAGCUCUACCA	Cleavage	-1.13078	-1.10836	-1.14686	n.s.	-1.06446	-1.06926	n.s.	n.s.	n.s.	n.s.	n.s.	n.s.	n.s.	n.s.	n.s.
PtpAffx.200844.1.S1_at		AT3G14470	20.1.7	stress.biotic.PR-proteins	disease resistance protein (NBS-LRR class), putative | chr3:4857940-4861247 FORWARD	peu-miR24c	3	16.632	1	20	2757	2776	AGGAUUUAGGGUUUAGGGUU	AAUUCUAAACCAUAAGUCUU	Translation	-1.26718	n.s.	n.s.	n.s.	n.s.	n.s.	n.s.	n.s.	n.s.	n.s.	n.s.	n.s.	n.s.	n.s.	n.s.
PtpAffx.202785.1.S1_s_at		AT3G14470	20.1.7	stress.biotic.PR-proteins	disease resistance protein (NBS-LRR class), putative | chr3:4857940-4861247 FORWARD	peu-miR120c	0	15.282	1	21	1803	1823	UGGUAGAGCUUGGUGAUGGAU	AUCCAUCACCAAGCUCUACCA	Cleavage	-1.13078	-1.10836	-1.14686	n.s.	-1.06446	-1.06926	n.s.	n.s.	n.s.	n.s.	n.s.	n.s.	n.s.	n.s.	n.s.
PtpAffx.200844.1.S1_at		AT3G14470	20.1.7	stress.biotic.PR-proteins	disease resistance protein (NBS-LRR class), putative | chr3:4857940-4861247 FORWARD	peu-miR24d	3	16.632	1	20	2757	2776	AGGAUUUAGGGUUUAGGGUU	AAUUCUAAACCAUAAGUCUU	Translation	-1.26718	n.s.	n.s.	n.s.	n.s.	n.s.	n.s.	n.s.	n.s.	n.s.	n.s.	n.s.	n.s.	n.s.	n.s.
PtpAffx.200844.1.S1_at		AT3G14470	20.1.7	stress.biotic.PR-proteins	disease resistance protein (NBS-LRR class), putative | chr3:4857940-4861247 FORWARD	peu-miR24e	3	16.632	1	20	2757	2776	AGGAUUUAGGGUUUAGGGUU	AAUUCUAAACCAUAAGUCUU	Translation	-1.26718	n.s.	n.s.	n.s.	n.s.	n.s.	n.s.	n.s.	n.s.	n.s.	n.s.	n.s.	n.s.	n.s.	n.s.
PtpAffx.200844.1.S1_at		AT3G14470	20.1.7	stress.biotic.PR-proteins	disease resistance protein (NBS-LRR class), putative | chr3:4857940-4861247 FORWARD	peu-miR24f	3	16.632	1	20	2757	2776	AGGAUUUAGGGUUUAGGGUU	AAUUCUAAACCAUAAGUCUU	Translation	-1.26718	n.s.	n.s.	n.s.	n.s.	n.s.	n.s.	n.s.	n.s.	n.s.	n.s.	n.s.	n.s.	n.s.	n.s.
PtpAffx.200844.1.S1_at		AT3G14470	20.1.7	stress.biotic.PR-proteins	disease resistance protein (NBS-LRR class), putative | chr3:4857940-4861247 FORWARD	peu-miR24g	3	16.632	1	20	2757	2776	AGGAUUUAGGGUUUAGGGUU	AAUUCUAAACCAUAAGUCUU	Translation	-1.26718	n.s.	n.s.	n.s.	n.s.	n.s.	n.s.	n.s.	n.s.	n.s.	n.s.	n.s.	n.s.	n.s.	n.s.
PtpAffx.219444.1.S1_at		AT3G14460	20.1.7	stress.biotic.PR-proteins	disease resistance protein (NBS-LRR class), putative | chr3:4851990-4856264 REVERSE	peu-miR120a	2	13.681	1	21	1809	1829	UGGUAGAGCUUGGUGAUGGAU	AUCCAUCAGAAAGCUCUACCA	Cleavage	1.27547	1.16115	1.87708	n.s.	n.s.	1.08605	n.s.	n.s.	n.s.	n.s.	n.s.	n.s.	n.s.	n.s.	n.s.
PtpAffx.219444.1.S1_x_at		AT3G14460	20.1.7	stress.biotic.PR-proteins	disease resistance protein (NBS-LRR class), putative | chr3:4851990-4856264 REVERSE	peu-miR120a	2	13.681	1	21	1809	1829	UGGUAGAGCUUGGUGAUGGAU	AUCCAUCAGAAAGCUCUACCA	Cleavage	n.s.	n.s.	1.12031	n.s.	n.s.	n.s.	n.s.	n.s.	n.s.	n.s.	n.s.	n.s.	n.s.	n.s.	n.s.
PtpAffx.219444.1.S1_at		AT3G14460	20.1.7	stress.biotic.PR-proteins	disease resistance protein (NBS-LRR class), putative | chr3:4851990-4856264 REVERSE	peu-miR120b	2	13.681	1	21	1809	1829	UGGUAGAGCUUGGUGAUGGAU	AUCCAUCAGAAAGCUCUACCA	Cleavage	1.27547	1.16115	1.87708	n.s.	n.s.	1.08605	n.s.	n.s.	n.s.	n.s.	n.s.	n.s.	n.s.	n.s.	n.s.
PtpAffx.219444.1.S1_x_at		AT3G14460	20.1.7	stress.biotic.PR-proteins	disease resistance protein (NBS-LRR class), putative | chr3:4851990-4856264 REVERSE	peu-miR120b	2	13.681	1	21	1809	1829	UGGUAGAGCUUGGUGAUGGAU	AUCCAUCAGAAAGCUCUACCA	Cleavage	n.s.	n.s.	1.12031	n.s.	n.s.	n.s.	n.s.	n.s.	n.s.	n.s.	n.s.	n.s.	n.s.	n.s.	n.s.
PtpAffx.219444.1.S1_at		AT3G14460	20.1.7	stress.biotic.PR-proteins	disease resistance protein (NBS-LRR class), putative | chr3:4851990-4856264 REVERSE	peu-miR120c	2	13.681	1	21	1809	1829	UGGUAGAGCUUGGUGAUGGAU	AUCCAUCAGAAAGCUCUACCA	Cleavage	1.27547	1.16115	1.87708	n.s.	n.s.	1.08605	n.s.	n.s.	n.s.	n.s.	n.s.	n.s.	n.s.	n.s.	n.s.
PtpAffx.219444.1.S1_x_at		AT3G14460	20.1.7	stress.biotic.PR-proteins	disease resistance protein (NBS-LRR class), putative | chr3:4851990-4856264 REVERSE	peu-miR120c	2	13.681	1	21	1809	1829	UGGUAGAGCUUGGUGAUGGAU	AUCCAUCAGAAAGCUCUACCA	Cleavage	n.s.	n.s.	1.12031	n.s.	n.s.	n.s.	n.s.	n.s.	n.s.	n.s.	n.s.	n.s.	n.s.	n.s.	n.s.
PtpAffx.6353.1.S1_at		AT1G64160	20.1.7	stress.biotic.PR-proteins	disease resistance protein (NBS-LRR class), putative | chr3:4851990-4856264 REVERSE	ptc-miR399f	3	12.079	1	21	58	78	UGCCAAAGGAGAAUUGCCCUG	CAGGGCAGUUCCAUUUUGGCA	Translation	n.s.	-1.12089	-1.10992	-1.47825	-1.42962	-1.13341	n.s.	n.s.	n.s.	n.s.	n.s.	n.s.	n.s.	n.s.	n.s.
PtpAffx.6353.1.S1_at		AT1G64160	20.1.7	stress.biotic.PR-proteins	disease resistance protein (NBS-LRR class), putative | chr3:4851990-4856264 REVERSE	ptc-miR399g	3	12.079	1	21	58	78	UGCCAAAGGAGAAUUGCCCUG	CAGGGCAGUUCCAUUUUGGCA	Translation	n.s.	-1.12089	-1.10992	-1.47825	-1.42962	-1.13341	n.s.	n.s.	n.s.	n.s.	n.s.	n.s.	n.s.	n.s.	n.s.
PtpAffx.154149.1.A1_at		AT1G58170	20.1.7	stress.biotic.PR-proteins	disease resistance-responsive protein-related / dirigent protein-related | chr1:21536128-21536836 FORWARD	peu-miR62a	3	10.321	1	23	495	517	GAGGAUGAUGAUCAAUGAUGGGA	UUUCAUUAUUGAUGGUCGUCCUU	Translation	n.s.	n.s.	n.s.	n.s.	n.s.	1.70283	n.s.	n.s.	n.s.	n.s.	n.s.	n.s.	n.s.	n.s.	n.s.
PtpAffx.154149.1.A1_at		AT1G58170	20.1.7	stress.biotic.PR-proteins	disease resistance-responsive protein-related / dirigent protein-related | chr1:21536128-21536836 FORWARD	peu-miR62b	3	10.321	1	23	495	517	GAGGAUGAUGAUCAAUGAUGGGA	UUUCAUUAUUGAUGGUCGUCCUU	Translation	n.s.	n.s.	n.s.	n.s.	n.s.	1.70283	n.s.	n.s.	n.s.	n.s.	n.s.	n.s.	n.s.	n.s.	n.s.
PtpAffx.225839.1.S1_x_at		AT2G25470	20.1	stress.biotic	AtRLP21 | AtRLP21 (Receptor Like Protein 21); protein binding | chr2:10838420-10841881 FORWARD	peu-miR77a	2.5	14.53	1	21	300	320	GUGUAGAAAUGGCAAGUUCCU	GGGAACUUGUCAUCUCUACAA	Cleavage	n.s.	2.34918	n.s.	n.s.	1.82028	n.s.	n.s.	n.s.	n.s.	n.s.	n.s.	n.s.	n.s.	n.s.	n.s.
PtpAffx.225839.1.S1_x_at		AT2G25470	20.1	stress.biotic	AtRLP21 | AtRLP21 (Receptor Like Protein 21); protein binding | chr2:10838420-10841881 FORWARD	peu-miR77b	2.5	14.53	1	21	300	320	GUGUAGAAAUGGCAAGUUCCU	GGGAACUUGUCAUCUCUACAA	Cleavage	n.s.	2.34918	n.s.	n.s.	1.82028	n.s.	n.s.	n.s.	n.s.	n.s.	n.s.	n.s.	n.s.	n.s.	n.s.
PtpAffx.25938.2.S1_a_at		AT2G47710	20.2.99	stress.abiotic.unspecified	universal stress protein (USP) family protein | chr2:19554834-19556065 REVERSE	peu-miR78	2.5	5.779	1	21	224	244	UAAAUUUAUUUUUAAUAUUUU	AUAAUGUUAAAACUAAAUUUA	Translation	n.s.	n.s.	1.13142	n.s.	n.s.	1.39681	n.s.	n.s.	n.s.	n.s.	n.s.	n.s.	n.s.	n.s.	n.s.
Ptp.3590.1.A1_s_at		AT1G68300	20.2.99	stress.abiotic.unspecified	universal stress protein (USP) family protein | chr1:25598331-25599357 REVERSE	peu-miR89	2.5	15.786	1	21	13	33	UAUUAUUUAUAGGCAAAAUAU	GUUUUUUCCCUAUAAAUAGUA	Cleavage	2.49445	1.21529	n.s.	1.61794	2.12754	n.s.	n.s.	n.s.	n.s.	-1.61101	n.s.	-2.12062	n.s.	n.s.	n.s.
PtpAffx.17830.1.A1_at		AT1G18980	20.2.99	stress.abiotic.unspecified	germin-like protein, putative | chr1:6557254-6558045 REVERSE	peu-miR3	2.5	18.026	1	21	320	340	GAGGUCGGGGAUGGCAAGGAC	GUCCUUGCCUUUCCUGGCCUC	Cleavage	n.s.	-2.93245	n.s.	-3.39828	-2.92972	n.s.	n.s.	n.s.	n.s.	n.s.	n.s.	n.s.	n.s.	n.s.	n.s.
PtpAffx.2288.2.A1_s_at		AT5G56000	20.2.1	stress.abiotic.heat	heat shock protein 81-4 (HSP81-4) | chr5:22677451-22680152 REVERSE	peu-miR141	2	7.613	1	20	380	399	UUUGCUCUUCGUUUUCUCAU	AUGAGAAGAAGAAGAGCGAA	Translation	-1.24457	-1.76316	n.s.	-1.15188	-1.87277	n.s.	n.s.	n.s.	n.s.	1.58695	1.63198	2.30783	n.s.	n.s.	n.s.
PtpAffx.224399.1.S1_at		AT5G52640	20.2.1	stress.abiotic.heat	HSP81-1, ATHS83, HSP81.1, HSP83, ATHSP90.1 | ATHSP90.1 (HEAT SHOCK PROTEIN 90.1); ATP binding / unfolded protein binding | chr5:21352399-21355361 FORWARD	peu-miR141	3	10.55	1	20	728	747	UUUGCUCUUCGUUUUCUCAU	AUGAGGAGAAGGAGAGUAAA	Translation	n.s.	n.s.	1.96143	n.s.	n.s.	2.28176	n.s.	n.s.	n.s.	2.12384	n.s.	2.28373	n.s.	n.s.	n.s.
PtpAffx.224399.1.S1_s_at		AT5G52640	20.2.1	stress.abiotic.heat	HSP81-1, ATHS83, HSP81.1, HSP83, ATHSP90.1 | ATHSP90.1 (HEAT SHOCK PROTEIN 90.1); ATP binding / unfolded protein binding | chr5:21352399-21355361 FORWARD	peu-miR141	3	10.55	1	20	728	747	UUUGCUCUUCGUUUUCUCAU	AUGAGGAGAAGGAGAGUAAA	Translation	n.s.	n.s.	1.92948	n.s.	n.s.	n.s.	n.s.	n.s.	n.s.	n.s.	n.s.	n.s.	n.s.	n.s.	n.s.
PtpAffx.207539.1.S1_at		AT3G52490	20.2.1	stress.abiotic.heat	heat shock protein-related | chr3:19455699-19458919 REVERSE	peu-miR84	2.5	24.34	1	20	1615	1634	UCCCUUACAAUCUACUCUUU	AAAGAGAAGAUUGCAAGGGA	Cleavage	1.27969	n.s.	n.s.	n.s.	n.s.	n.s.	n.s.	n.s.	n.s.	n.s.	n.s.	n.s.	n.s.	n.s.	n.s.
PtpAffx.213289.1.S1_at		AT2G41520	20.2.1	stress.abiotic.heat	DNAJ heat shock N-terminal domain-containing protein | chr2:17317485-17323021 FORWARD	peu-miR142a	2.5	20.033	1	20	1429	1448	UUUGGGCUUUUAUUAGAAGA	UCUUCUAAUGGAAGUUCAGA	Cleavage	n.s.	n.s.	1.32339	1.06989	n.s.	n.s.	n.s.	n.s.	n.s.	n.s.	n.s.	n.s.	n.s.	n.s.	n.s.
PtpAffx.213289.1.S1_at		AT2G41520	20.2.1	stress.abiotic.heat	DNAJ heat shock N-terminal domain-containing protein | chr2:17317485-17323021 FORWARD	peu-miR142b	2.5	20.033	1	20	1429	1448	UUUGGGCUUUUAUUAGAAGA	UCUUCUAAUGGAAGUUCAGA	Cleavage	n.s.	n.s.	1.32339	1.06989	n.s.	n.s.	n.s.	n.s.	n.s.	n.s.	n.s.	n.s.	n.s.	n.s.	n.s.
PtpAffx.213289.1.S1_at		AT2G41520	20.2.1	stress.abiotic.heat	DNAJ heat shock N-terminal domain-containing protein | chr2:17317485-17323021 FORWARD	peu-miR142c	2.5	20.033	1	20	1429	1448	UUUGGGCUUUUAUUAGAAGA	UCUUCUAAUGGAAGUUCAGA	Cleavage	n.s.	n.s.	1.32339	1.06989	n.s.	n.s.	n.s.	n.s.	n.s.	n.s.	n.s.	n.s.	n.s.	n.s.	n.s.
PtpAffx.213289.1.S1_at		AT2G41520	20.2.1	stress.abiotic.heat	DNAJ heat shock N-terminal domain-containing protein | chr2:17317485-17323021 FORWARD	peu-miR142d	2.5	20.033	1	20	1429	1448	UUUGGGCUUUUAUUAGAAGA	UCUUCUAAUGGAAGUUCAGA	Cleavage	n.s.	n.s.	1.32339	1.06989	n.s.	n.s.	n.s.	n.s.	n.s.	n.s.	n.s.	n.s.	n.s.	n.s.	n.s.
PtpAffx.213289.1.S1_at		AT2G41520	20.2.1	stress.abiotic.heat	DNAJ heat shock N-terminal domain-containing protein | chr2:17317485-17323021 FORWARD	peu-miR142e	2.5	20.033	1	20	1429	1448	UUUGGGCUUUUAUUAGAAGA	UCUUCUAAUGGAAGUUCAGA	Cleavage	n.s.	n.s.	1.32339	1.06989	n.s.	n.s.	n.s.	n.s.	n.s.	n.s.	n.s.	n.s.	n.s.	n.s.	n.s.
PtpAffx.217880.1.S1_at		AT2G05230	20.2.1	stress.abiotic.heat	DNAJ heat shock N-terminal domain-containing protein | chr2:1899507-1902802 REVERSE	peu-miR27	3	24.216	1	20	590	609	AGUGGCAUUGGAGGUAUCCC	GGGGUACUUUCAUUGCCAUU	Cleavage	-1.78501	-1.74129	-1.49447	-1.43407	-1.38278	n.s.	n.s.	n.s.	n.s.	n.s.	n.s.	n.s.	n.s.	n.s.	n.s.
PtpAffx.217880.1.S1_at		AT2G05230	20.2.1	stress.abiotic.heat	DNAJ heat shock N-terminal domain-containing protein | chr2:1899507-1902802 REVERSE	peu-miR49	3	20.41	1	20	788	807	CCAUUGAAGAGAAUCAUUUG	CAAAUGUUUCAUUUCAGUGG	Translation	-1.78501	-1.74129	-1.49447	-1.43407	-1.38278	n.s.	n.s.	n.s.	n.s.	n.s.	n.s.	n.s.	n.s.	n.s.	n.s.
PtpAffx.225229.1.S1_s_at		AT4G27290	30.2.24	signalling.receptor kinases.S-locus glycoprotein like	ATP binding / protein kinase/ protein serine/threonine kinase/ protein tyrosine kinase/ sugar binding | chr4:13666281-13669202 FORWARD	ptc-miR475d	3	19.006	1	20	1068	1087	UUACAGAGUCCAUUGAUUAA	UUGGACAAUGGACUUUGUAG	Cleavage	n.s.	n.s.	n.s.	n.s.	n.s.	1.28827	n.s.	n.s.	n.s.	n.s.	n.s.	1.57873	n.s.	n.s.	n.s.
PtpAffx.224404.1.S1_at		AT5G38560	30.2.22	signalling.receptor kinases.proline extensin like	protein kinase family protein | chr5:15439249-15443164 FORWARD	peu-miR46	3	2.362	1	24	508	532	GAGGGGGAG-AUUUGUUGUGUGUGG	CCACCUACAACAAAUUCUCCUCCUC	Translation	n.s.	n.s.	n.s.	n.s.	1.10701	n.s.	n.s.	n.s.	n.s.	n.s.	n.s.	n.s.	n.s.	n.s.	n.s.
PtpAffx.225160.1.S1_at	1001	AT4G08850	30.2.12	signalling.receptor kinases.leucine rich repeat XII	kinase | chr4:5636489-5640636 REVERSE	peu-miR73	3	13.635	1	20	174	193	GGGUAGAACCAAGAAGAUGA	UCUUCUUCUGGGUUCUAUUC	Translation	-2.83215	-3.01266	-3.20078	-3.24975	-3.08694	-2.92292	n.s.	n.s.	n.s.	n.s.	n.s.	n.s.	n.s.	n.s.	n.s.
PtpAffx.210603.1.S1_at		AT4G20140	30.2.11	signalling.receptor kinases.leucine rich repeat XI	GSO1 | GSO1 (GASSHO1); ATP binding / protein binding / protein kinase/ protein serine/threonine kinase/ protein tyrosine kinase | chr4:10884197-10888270 FORWARD	ptc-miR390a	3	15.709	1	21	325	345	AAGCUCAGGAGGGAUAGCGCC	GGCUCAAUUCCUUCUGAGCUU	Cleavage	n.s.	1.62685	n.s.	1.54267	1.59914	1.40462	n.s.	n.s.	n.s.	n.s.	n.s.	n.s.	n.s.	n.s.	n.s.
PtpAffx.210603.1.S1_at		AT4G20140	30.2.11	signalling.receptor kinases.leucine rich repeat XI	GSO1 | GSO1 (GASSHO1); ATP binding / protein binding / protein kinase/ protein serine/threonine kinase/ protein tyrosine kinase | chr4:10884197-10888270 FORWARD	ptc-miR390b	3	15.709	1	21	325	345	AAGCUCAGGAGGGAUAGCGCC	GGCUCAAUUCCUUCUGAGCUU	Cleavage	n.s.	1.62685	n.s.	1.54267	1.59914	1.40462	n.s.	n.s.	n.s.	n.s.	n.s.	n.s.	n.s.	n.s.	n.s.
PtpAffx.210603.1.S1_at		AT4G20140	30.2.11	signalling.receptor kinases.leucine rich repeat XI	GSO1 | GSO1 (GASSHO1); ATP binding / protein binding / protein kinase/ protein serine/threonine kinase/ protein tyrosine kinase | chr4:10884197-10888270 FORWARD	ptc-miR390c	3	15.709	1	21	325	345	AAGCUCAGGAGGGAUAGCGCC	GGCUCAAUUCCUUCUGAGCUU	Cleavage	n.s.	1.62685	n.s.	1.54267	1.59914	1.40462	n.s.	n.s.	n.s.	n.s.	n.s.	n.s.	n.s.	n.s.	n.s.
PtpAffx.210603.1.S1_at		AT4G20140	30.2.11	signalling.receptor kinases.leucine rich repeat XI	GSO1 | GSO1 (GASSHO1); ATP binding / protein binding / protein kinase/ protein serine/threonine kinase/ protein tyrosine kinase | chr4:10884197-10888270 FORWARD	ptc-miR390d	3	15.709	1	21	325	345	AAGCUCAGGAGGGAUAGCGCC	GGCUCAAUUCCUUCUGAGCUU	Cleavage	n.s.	1.62685	n.s.	1.54267	1.59914	1.40462	n.s.	n.s.	n.s.	n.s.	n.s.	n.s.	n.s.	n.s.	n.s.
PtpAffx.206122.1.S1_at		AT2G41820	30.2.10	signalling.receptor kinases.leucine rich repeat X	leucine-rich repeat transmembrane protein kinase, putative | chr2:17446744-17450071 FORWARD	ptc-miR390a	3	19.958	1	21	943	963	AAGCUCAGGAGGGAUAGCGCC	GGAGUUAUUCCUGCUGAGCUU	Translation	2.7739	2.57945	n.s.	2.46835	2.86243	n.s.	n.s.	n.s.	n.s.	-2.64825	n.s.	-3.04233	n.s.	n.s.	n.s.
PtpAffx.206122.1.S1_x_at		AT2G41820	30.2.10	signalling.receptor kinases.leucine rich repeat X	leucine-rich repeat transmembrane protein kinase, putative | chr2:17446744-17450071 FORWARD	ptc-miR390a	3	19.958	1	21	943	963	AAGCUCAGGAGGGAUAGCGCC	GGAGUUAUUCCUGCUGAGCUU	Translation	2.33605	1.95164	n.s.	2.14129	2.51378	n.s.	n.s.	n.s.	n.s.	-2.37891	n.s.	-2.75141	n.s.	n.s.	n.s.
PtpAffx.206122.1.S1_at		AT2G41820	30.2.10	signalling.receptor kinases.leucine rich repeat X	leucine-rich repeat transmembrane protein kinase, putative | chr2:17446744-17450071 FORWARD	ptc-miR390b	3	19.958	1	21	943	963	AAGCUCAGGAGGGAUAGCGCC	GGAGUUAUUCCUGCUGAGCUU	Translation	2.7739	2.57945	n.s.	2.46835	2.86243	n.s.	n.s.	n.s.	n.s.	-2.64825	n.s.	-3.04233	n.s.	n.s.	n.s.
PtpAffx.206122.1.S1_x_at		AT2G41820	30.2.10	signalling.receptor kinases.leucine rich repeat X	leucine-rich repeat transmembrane protein kinase, putative | chr2:17446744-17450071 FORWARD	ptc-miR390b	3	19.958	1	21	943	963	AAGCUCAGGAGGGAUAGCGCC	GGAGUUAUUCCUGCUGAGCUU	Translation	2.33605	1.95164	n.s.	2.14129	2.51378	n.s.	n.s.	n.s.	n.s.	-2.37891	n.s.	-2.75141	n.s.	n.s.	n.s.
PtpAffx.206122.1.S1_at		AT2G41820	30.2.10	signalling.receptor kinases.leucine rich repeat X	leucine-rich repeat transmembrane protein kinase, putative | chr2:17446744-17450071 FORWARD	ptc-miR390c	3	19.958	1	21	943	963	AAGCUCAGGAGGGAUAGCGCC	GGAGUUAUUCCUGCUGAGCUU	Translation	2.7739	2.57945	n.s.	2.46835	2.86243	n.s.	n.s.	n.s.	n.s.	-2.64825	n.s.	-3.04233	n.s.	n.s.	n.s.
PtpAffx.206122.1.S1_x_at		AT2G41820	30.2.10	signalling.receptor kinases.leucine rich repeat X	leucine-rich repeat transmembrane protein kinase, putative | chr2:17446744-17450071 FORWARD	ptc-miR390c	3	19.958	1	21	943	963	AAGCUCAGGAGGGAUAGCGCC	GGAGUUAUUCCUGCUGAGCUU	Translation	2.33605	1.95164	n.s.	2.14129	2.51378	n.s.	n.s.	n.s.	n.s.	-2.37891	n.s.	-2.75141	n.s.	n.s.	n.s.
PtpAffx.206122.1.S1_at		AT2G41820	30.2.10	signalling.receptor kinases.leucine rich repeat X	leucine-rich repeat transmembrane protein kinase, putative | chr2:17446744-17450071 FORWARD	ptc-miR390d	3	19.958	1	21	943	963	AAGCUCAGGAGGGAUAGCGCC	GGAGUUAUUCCUGCUGAGCUU	Translation	2.7739	2.57945	n.s.	2.46835	2.86243	n.s.	n.s.	n.s.	n.s.	-2.64825	n.s.	-3.04233	n.s.	n.s.	n.s.
PtpAffx.206122.1.S1_x_at		AT2G41820	30.2.10	signalling.receptor kinases.leucine rich repeat X	leucine-rich repeat transmembrane protein kinase, putative | chr2:17446744-17450071 FORWARD	ptc-miR390d	3	19.958	1	21	943	963	AAGCUCAGGAGGGAUAGCGCC	GGAGUUAUUCCUGCUGAGCUU	Translation	2.33605	1.95164	n.s.	2.14129	2.51378	n.s.	n.s.	n.s.	n.s.	-2.37891	n.s.	-2.75141	n.s.	n.s.	n.s.
PtpAffx.39478.1.A1_at		AT3G09010	30.2.8.2	signalling.receptor kinases.leucine rich repeat VIII-2	protein kinase family protein | chr3:2749953-2752276 FORWARD	peu-miR142a	3	13.656	1	20	744	763	UUUGGGCUUUUAUUAGAAGA	UUAUCUAAUAAAAGGCCAAA	Cleavage	-1.05407	-1.17045	-1.06534	-1.35255	n.s.	n.s.	n.s.	n.s.	n.s.	1.16743	n.s.	n.s.	n.s.	n.s.	n.s.
PtpAffx.39478.1.A1_at		AT3G09010	30.2.8.2	signalling.receptor kinases.leucine rich repeat VIII-2	protein kinase family protein | chr3:2749953-2752276 FORWARD	peu-miR142b	3	13.656	1	20	744	763	UUUGGGCUUUUAUUAGAAGA	UUAUCUAAUAAAAGGCCAAA	Cleavage	-1.05407	-1.17045	-1.06534	-1.35255	n.s.	n.s.	n.s.	n.s.	n.s.	1.16743	n.s.	n.s.	n.s.	n.s.	n.s.
PtpAffx.39478.1.A1_at		AT3G09010	30.2.8.2	signalling.receptor kinases.leucine rich repeat VIII-2	protein kinase family protein | chr3:2749953-2752276 FORWARD	peu-miR142c	3	13.656	1	20	744	763	UUUGGGCUUUUAUUAGAAGA	UUAUCUAAUAAAAGGCCAAA	Cleavage	-1.05407	-1.17045	-1.06534	-1.35255	n.s.	n.s.	n.s.	n.s.	n.s.	1.16743	n.s.	n.s.	n.s.	n.s.	n.s.
PtpAffx.39478.1.A1_at		AT3G09010	30.2.8.2	signalling.receptor kinases.leucine rich repeat VIII-2	protein kinase family protein | chr3:2749953-2752276 FORWARD	peu-miR142d	3	13.656	1	20	744	763	UUUGGGCUUUUAUUAGAAGA	UUAUCUAAUAAAAGGCCAAA	Cleavage	-1.05407	-1.17045	-1.06534	-1.35255	n.s.	n.s.	n.s.	n.s.	n.s.	1.16743	n.s.	n.s.	n.s.	n.s.	n.s.
PtpAffx.39478.1.A1_at		AT3G09010	30.2.8.2	signalling.receptor kinases.leucine rich repeat VIII-2	protein kinase family protein | chr3:2749953-2752276 FORWARD	peu-miR142e	3	13.656	1	20	744	763	UUUGGGCUUUUAUUAGAAGA	UUAUCUAAUAAAAGGCCAAA	Cleavage	-1.05407	-1.17045	-1.06534	-1.35255	n.s.	n.s.	n.s.	n.s.	n.s.	1.16743	n.s.	n.s.	n.s.	n.s.	n.s.
PtpAffx.213404.1.S1_at		AT2G01820	30.2.9	signalling.receptor kinases.leucine rich repeat IX	leucine-rich repeat protein kinase, putative | chr2:357431-360681 REVERSE	peu-miR77a	2.5	24.496	1	21	331	351	GUGUAGAAAUGGCAAGUUCCU	GGGAGCUUGCCAUCUCUACAG	Cleavage	2.14823	1.65639	1.38299	1.18119	1.84824	n.s.	n.s.	n.s.	n.s.	n.s.	n.s.	n.s.	n.s.	n.s.	n.s.
PtpAffx.213404.1.S1_at		AT2G01820	30.2.9	signalling.receptor kinases.leucine rich repeat IX	leucine-rich repeat protein kinase, putative | chr2:357431-360681 REVERSE	peu-miR77b	2.5	24.496	1	21	331	351	GUGUAGAAAUGGCAAGUUCCU	GGGAGCUUGCCAUCUCUACAG	Cleavage	2.14823	1.65639	1.38299	1.18119	1.84824	n.s.	n.s.	n.s.	n.s.	n.s.	n.s.	n.s.	n.s.	n.s.	n.s.
PtpAffx.201166.1.S1_s_at		AT4G34220	30.2.3	signalling.receptor kinases.leucine rich repeat III	leucine-rich repeat transmembrane protein kinase, putative | chr4:16381506-16384194 REVERSE	peu-miR73	2.5	17.971	1	20	264	283	GGGUAGAACCAAGAAGAUGA	UCAGCUUCUGGGUUCUAUCC	Translation	3.1437	2.95062	2.26419	2.71502	2.45519	n.s.	n.s.	n.s.	n.s.	n.s.	n.s.	n.s.	n.s.	n.s.	n.s.
PtpAffx.78910.1.S1_at		AT4G34220	30.2.3	signalling.receptor kinases.leucine rich repeat III	leucine-rich repeat transmembrane protein kinase, putative | chr4:16381506-16384194 REVERSE	peu-miR73	2.5	16.218	1	20	293	312	GGGUAGAACCAAGAAGAUGA	UCAGCUUCUGGGUUCUAUCC	Translation	n.s.	n.s.	n.s.	n.s.	-1.06561	-1.13464	n.s.	n.s.	n.s.	n.s.	n.s.	n.s.	n.s.	n.s.	n.s.
PtpAffx.205242.1.S1_at		AT5G04190	30.11	signalling.light	PKS4 | PKS4 (phytochrome kinase substrate 4) | chr5:1150892-1152481 FORWARD	peu-miR31	3	14.582	1	20	662	681	AUCAGUAGGAUUUUCUUCGG	CUGUAGAAAAUCCUAUUGAA	Cleavage	n.s.	2.52182	3.01485	2.30998	2.31812	n.s.	n.s.	n.s.	n.s.	n.s.	n.s.	n.s.	n.s.	n.s.	n.s.
PtpAffx.77770.1.A1_at		AT3G59470	30.11	signalling.light	far-red impaired responsive family protein / FAR1 family protein | chr3:21978961-21980544 REVERSE	peu-miR16	3	18.858	1	21	479	499	AGAGACAUGGGCUAGAAGAAC	GUUCUUCUGGUCCAUGUUUGU	Cleavage	n.s.	n.s.	n.s.	n.s.	n.s.	1.29095	n.s.	n.s.	n.s.	n.s.	n.s.	n.s.	n.s.	n.s.	n.s.
Ptp.734.1.A1_at		AT1G30440	30.11	signalling.light	phototropic-responsive NPH3 family protein | chr1:10759475-10762394 FORWARD	peu-miR138	3	12.542	1	21	111	131	UUUGAAACAAGAGGGACUAUU	AGCAGUCCUUGUUGUUUCAAA	Translation	1.89364	n.s.	n.s.	2.10912	1.66723	n.s.	n.s.	n.s.	n.s.	-1.36925	n.s.	n.s.	n.s.	n.s.	n.s.
PtpAffx.207957.1.S1_at		AT1G10240	30.11	signalling.light	FRS11 | FRS11 (FAR1-related sequence 11); zinc ion binding | chr1:3356680-3359838 REVERSE	peu-miR131	2.5	15.342	1	20	1698	1717	UUGACAGAAGAUGGAGAGCA	UGUUCUUCGUGUUCUGUCAA	Translation	n.s.	-1.43744	n.s.	-1.41677	-1.33718	n.s.	n.s.	n.s.	n.s.	n.s.	n.s.	n.s.	n.s.	n.s.	n.s.
PtpAffx.14585.3.S1_at		AT5G59840	30.5	signalling.G-proteins	Ras-related GTP-binding family protein | chr5:24107215-24109251 REVERSE	peu-miR98	3	8.75	1	20	157	176	AUAGAGUUGAUAGAUAGGGA	UCUCUCUCUCUCAAUUCUAU	Translation	1.09231	1.16753	n.s.	n.s.	n.s.	n.s.	n.s.	n.s.	n.s.	n.s.	n.s.	n.s.	n.s.	n.s.	n.s.
PtpAffx.126553.1.S1_at	1001	AT5G13300	30.5	signalling.G-proteins	SFC, VAN3, AGD3 | SFC (SCARFACE); ARF GTPase activator/ phosphoinositide binding | chr5:4255601-4262314 REVERSE	peu-miR137	1.5	13.22	1	20	35	54	UUUAUUUGUGUUUGUUUUCG	CGAAAACAAAAAUAAAUAAA	Translation	-1.51116	-1.5084	-1.71969	-1.27243	-1.21075	-1.48533	n.s.	n.s.	n.s.	n.s.	n.s.	n.s.	n.s.	n.s.	n.s.
PtpAffx.101597.1.A1_at		AT3G49350	30.5	signalling.G-proteins	RAB GTPase activator | chr3:18297406-18300189 REVERSE	ptc-miR167h	3	11.782	1	20	17	36	UGAAGCUGCCAACAUGAUCU	AGGUCAUUUCGGUAGCUUCA	Translation	-1.89306	-1.40157	-2.24676	-1.64769	n.s.	-1.83759	n.s.	n.s.	n.s.	n.s.	n.s.	n.s.	n.s.	n.s.	n.s.
PtpAffx.24491.1.S1_at		AT4G14640	30.3	signalling.calcium	CAM8 | CAM8 (CALMODULIN 8); calcium ion binding | chr4:8397712-8400076 FORWARD	peu-miR85a	3	10.071	1	21	881	901	UAGAUUGUUUUUAUGCUUUGA	UUAAUAUAUAAAAACAAUCUA	Cleavage	n.s.	n.s.	n.s.	n.s.	n.s.	1.1798	n.s.	n.s.	n.s.	n.s.	n.s.	n.s.	n.s.	n.s.	n.s.
PtpAffx.24491.1.S1_at		AT4G14640	30.3	signalling.calcium	CAM8 | CAM8 (CALMODULIN 8); calcium ion binding | chr4:8397712-8400076 FORWARD	peu-miR85b	3	10.071	1	21	881	901	UAGAUUGUUUUUAUGCUUUGA	UUAAUAUAUAAAAACAAUCUA	Cleavage	n.s.	n.s.	n.s.	n.s.	n.s.	1.1798	n.s.	n.s.	n.s.	n.s.	n.s.	n.s.	n.s.	n.s.	n.s.
PtpAffx.208747.1.S1_at		AT3G22910	30.3	signalling.calcium	calcium-transporting ATPase, plasma membrane-type, putative / Ca(2+)-ATPase, putative (ACA13) | chr3:8116335-8119388 REVERSE	peu-miR12a	3	17.99	1	20	1340	1359	AGAAGGACUGCUAUUUUUUA	UGGAACAGAGCAGUCCUUCU	Cleavage	n.s.	n.s.	-1.22606	n.s.	n.s.	n.s.	n.s.	n.s.	n.s.	n.s.	n.s.	n.s.	n.s.	n.s.	n.s.
PtpAffx.208747.1.S1_x_at		AT3G22910	30.3	signalling.calcium	calcium-transporting ATPase, plasma membrane-type, putative / Ca(2+)-ATPase, putative (ACA13) | chr3:8116335-8119388 REVERSE	peu-miR12a	3	17.99	1	20	1340	1359	AGAAGGACUGCUAUUUUUUA	UGGAACAGAGCAGUCCUUCU	Cleavage	n.s.	n.s.	-1.12309	-1.12947	n.s.	n.s.	n.s.	n.s.	n.s.	n.s.	n.s.	n.s.	n.s.	n.s.	n.s.
PtpAffx.208747.1.S1_at		AT3G22910	30.3	signalling.calcium	calcium-transporting ATPase, plasma membrane-type, putative / Ca(2+)-ATPase, putative (ACA13) | chr3:8116335-8119388 REVERSE	peu-miR12b	3	17.99	1	20	1340	1359	AGAAGGACUGCUAUUUUUUA	UGGAACAGAGCAGUCCUUCU	Cleavage	n.s.	n.s.	-1.22606	n.s.	n.s.	n.s.	n.s.	n.s.	n.s.	n.s.	n.s.	n.s.	n.s.	n.s.	n.s.
PtpAffx.208747.1.S1_x_at		AT3G22910	30.3	signalling.calcium	calcium-transporting ATPase, plasma membrane-type, putative / Ca(2+)-ATPase, putative (ACA13) | chr3:8116335-8119388 REVERSE	peu-miR12b	3	17.99	1	20	1340	1359	AGAAGGACUGCUAUUUUUUA	UGGAACAGAGCAGUCCUUCU	Cleavage	n.s.	n.s.	-1.12309	-1.12947	n.s.	n.s.	n.s.	n.s.	n.s.	n.s.	n.s.	n.s.	n.s.	n.s.	n.s.
PtpAffx.224577.1.S1_at	677	AT5G03260	16.10	secondary metabolism.simple phenols	LAC11 | LAC11 (laccase 11); laccase | chr5:777021-779424 REVERSE	ptc-miR397a	3	13.76	1	21	633	653	UCAUUGAGUGCAGCGUUGAUG	CAUCAAUGCUGCCCUCAACGA	Translation	2.6737	2.47951	2.75889	3.2418	2.6923	2.79556	n.s.	n.s.	n.s.	n.s.	n.s.	n.s.	n.s.	n.s.	n.s.
Ptp.6345.1.S1_s_at		AT2G38080	16.10	secondary metabolism.simple phenols	IRX12, LAC4 | IRX12 (IRREGULAR XYLEM 12); laccase | chr2:15934460-15937616 FORWARD	ptc-miR397a	0.5	15.213	1	20	171	190	UCAUUGAGUGCAGCGUUGAU	AUCAAUGCUGCACUCAAUGA	Cleavage	n.s.	n.s.	n.s.	n.s.	3.28867	n.s.	n.s.	n.s.	n.s.	n.s.	n.s.	n.s.	n.s.	n.s.	n.s.
PtpAffx.164036.1.S1_at		AT2G38080	16.10	secondary metabolism.simple phenols	IRX12, LAC4 | IRX12 (IRREGULAR XYLEM 12); laccase | chr2:15934460-15937616 FORWARD	ptc-miR397a	0.5	20.6	1	20	209	228	UCAUUGAGUGCAGCGUUGAU	AUCAAUGCUGCACUCAAUGA	Cleavage	n.s.	1.9082	n.s.	n.s.	n.s.	n.s.	n.s.	n.s.	n.s.	n.s.	n.s.	n.s.	n.s.	n.s.	n.s.
Ptp.6345.1.S1_s_at		AT2G38080	16.10	secondary metabolism.simple phenols	IRX12, LAC4 | IRX12 (IRREGULAR XYLEM 12); laccase | chr2:15934460-15937616 FORWARD	ptc-miR397b	1.5	15.213	1	20	171	190	CCAUUGAGUGCAGCGUUGAU	AUCAAUGCUGCACUCAAUGA	Cleavage	n.s.	n.s.	n.s.	n.s.	3.28867	n.s.	n.s.	n.s.	n.s.	n.s.	n.s.	n.s.	n.s.	n.s.	n.s.
PtpAffx.164036.1.S1_at		AT2G38080	16.10	secondary metabolism.simple phenols	IRX12, LAC4 | IRX12 (IRREGULAR XYLEM 12); laccase | chr2:15934460-15937616 FORWARD	ptc-miR397b	1.5	20.6	1	20	209	228	CCAUUGAGUGCAGCGUUGAU	AUCAAUGCUGCACUCAAUGA	Cleavage	n.s.	1.9082	n.s.	n.s.	n.s.	n.s.	n.s.	n.s.	n.s.	n.s.	n.s.	n.s.	n.s.	n.s.	n.s.
Ptp.6345.1.S1_s_at		AT2G38080	16.10	secondary metabolism.simple phenols	IRX12, LAC4 | IRX12 (IRREGULAR XYLEM 12); laccase | chr2:15934460-15937616 FORWARD	ptc-miR397c	2	15.213	1	20	171	190	UCAUUGAGUGGAGCUUUGAU	AUCAAUGCUGCACUCAAUGA	Translation	n.s.	n.s.	n.s.	n.s.	3.28867	n.s.	n.s.	n.s.	n.s.	n.s.	n.s.	n.s.	n.s.	n.s.	n.s.
PtpAffx.164036.1.S1_at		AT2G38080	16.10	secondary metabolism.simple phenols	IRX12, LAC4 | IRX12 (IRREGULAR XYLEM 12); laccase | chr2:15934460-15937616 FORWARD	ptc-miR397c	2	20.6	1	20	209	228	UCAUUGAGUGGAGCUUUGAU	AUCAAUGCUGCACUCAAUGA	Translation	n.s.	1.9082	n.s.	n.s.	n.s.	n.s.	n.s.	n.s.	n.s.	n.s.	n.s.	n.s.	n.s.	n.s.	n.s.
Ptp.1846.1.S1_s_at		AT2G29130	16.10	secondary metabolism.simple phenols	LAC2, ATLAC2 | LAC2 (laccase 2); laccase | chr2:12524889-12527747 REVERSE	ptc-miR397a	0.5	17.072	1	20	320	339	UCAUUGAGUGCAGCGUUGAU	AUCAAUGCUGCACUCAAUGA	Cleavage	n.s.	2.76962	n.s.	n.s.	3.2427	n.s.	n.s.	n.s.	n.s.	n.s.	n.s.	n.s.	n.s.	n.s.	n.s.
Ptp.1846.1.S1_s_at		AT2G29130	16.10	secondary metabolism.simple phenols	LAC2, ATLAC2 | LAC2 (laccase 2); laccase | chr2:12524889-12527747 REVERSE	ptc-miR397b	1.5	17.072	1	20	320	339	CCAUUGAGUGCAGCGUUGAU	AUCAAUGCUGCACUCAAUGA	Cleavage	n.s.	2.76962	n.s.	n.s.	3.2427	n.s.	n.s.	n.s.	n.s.	n.s.	n.s.	n.s.	n.s.	n.s.	n.s.
Ptp.1846.1.S1_s_at		AT2G29130	16.10	secondary metabolism.simple phenols	LAC2, ATLAC2 | LAC2 (laccase 2); laccase | chr2:12524889-12527747 REVERSE	ptc-miR397c	2	17.072	1	20	320	339	UCAUUGAGUGGAGCUUUGAU	AUCAAUGCUGCACUCAAUGA	Translation	n.s.	2.76962	n.s.	n.s.	3.2427	n.s.	n.s.	n.s.	n.s.	n.s.	n.s.	n.s.	n.s.	n.s.	n.s.
PtpAffx.201155.1.S1_at		AT4G34050	16.2.1.6	secondary metabolism.phenylpropanoids.lignin biosynthesis.CCoAOMT	caffeoyl-CoA 3-O-methyltransferase, putative | chr4:16310775-16312216 FORWARD	peu-miR78	3	10.856	1	20	488	507	UAAAUUUAUUUUUAAUAUUU	UGGUAUUAAAAAUAAAUUUU	Cleavage	n.s.	n.s.	n.s.	n.s.	n.s.	3.08644	n.s.	n.s.	n.s.	n.s.	n.s.	n.s.	n.s.	n.s.	n.s.
PtpAffx.22220.2.A1_at		AT3G63410	16.1.3.3	secondary metabolism.isoprenoids.tocopherol biosynthesis.MPBQ/MSBQ methyltransferase	APG1, VTE3, IEP37, E37 | APG1 (ALBINO OR PALE GREEN MUTANT 1); 2-methyl-6-phytyl-1,4-benzoquinone methyltransferase/ S-adenosylmethionine-dependent methyltransferase/ methyltransferase | chr3:23415589-23417119 REVERSE	peu-miR126	2.5	18.692	1	20	521	540	UUAUAACCAAGACUAAUGCA	UGUAUUGCUCUUGGUUGUAA	Cleavage	n.s.	n.s.	1.79069	n.s.	-1.14746	n.s.	n.s.	n.s.	n.s.	n.s.	2.23311	n.s.	n.s.	n.s.	-1.93216
PtpAffx.22220.2.A1_s_at		AT3G63410	16.1.3.3	secondary metabolism.isoprenoids.tocopherol biosynthesis.MPBQ/MSBQ methyltransferase	APG1, VTE3, IEP37, E37 | APG1 (ALBINO OR PALE GREEN MUTANT 1); 2-methyl-6-phytyl-1,4-benzoquinone methyltransferase/ S-adenosylmethionine-dependent methyltransferase/ methyltransferase | chr3:23415589-23417119 REVERSE	peu-miR126	2.5	18.692	1	20	521	540	UUAUAACCAAGACUAAUGCA	UGUAUUGCUCUUGGUUGUAA	Cleavage	n.s.	n.s.	1.7549	n.s.	n.s.	n.s.	n.s.	n.s.	n.s.	n.s.	1.85441	n.s.	n.s.	n.s.	n.s.
Ptp.4673.1.S1_at		AT2G45400	16.8.4.1	secondary metabolism.flavonoids.flavonols.dihydrokaempferol 4-reductase	BEN1 | BEN1; binding / catalytic/ coenzyme binding / oxidoreductase, acting on CH-OH group of donors | chr2:18703829-18706266 REVERSE	peu-miR140a	3	17.556	1	20	963	982	UUUGAAUUUGAAACUUGCAU	AUUUGGGUUUCAAAUUCAAG	Cleavage	1.21463	1.15204	1.48095	1.17512	n.s.	n.s.	n.s.	n.s.	n.s.	n.s.	n.s.	n.s.	n.s.	n.s.	n.s.
Ptp.4673.1.S1_at		AT2G45400	16.8.4.1	secondary metabolism.flavonoids.flavonols.dihydrokaempferol 4-reductase	BEN1 | BEN1; binding / catalytic/ coenzyme binding / oxidoreductase, acting on CH-OH group of donors | chr2:18703829-18706266 REVERSE	peu-miR140b	3	17.556	1	20	963	982	UUUGAAUUUGAAACUUGCAU	AUUUGGGUUUCAAAUUCAAG	Cleavage	1.21463	1.15204	1.48095	1.17512	n.s.	n.s.	n.s.	n.s.	n.s.	n.s.	n.s.	n.s.	n.s.	n.s.	n.s.
PtpAffx.41647.2.S1_a_at		AT1G19920	14.1	S-assimilation.APS	APS2, ASA1 | APS2; sulfate adenylyltransferase (ATP) | chr1:6914613-6916805 REVERSE	peu-miR34a	3	15.4	1	22	33	54	AUGGAAAGACUCAUGUGAUGGU	AUCAUUAGAUGAUUCUUUCUAU	Translation	-1.74806	-1.32057	n.s.	-1.77603	n.s.	n.s.	n.s.	n.s.	n.s.	2.47704	n.s.	1.8833	n.s.	n.s.	n.s.
PtpAffx.3573.1.S1_at		AT2G18350	27.3.80	RNA.regulation of transcription.zf-HD	AtHB24 | AtHB24 (ARABIDOPSIS THALIANA HOMEOBOX PROTEIN 24); DNA binding / transcription factor | chr2:7971017-7972081 REVERSE	peu-miR106	3	14.376	1	20	416	435	UGAAGAGGUAGAGAGUGUAA	UUACACUUGCUUCUUCUUCA	Translation	n.s.	1.71356	n.s.	n.s.	1.44904	n.s.	n.s.	n.s.	n.s.	n.s.	-1.7201	n.s.	n.s.	n.s.	n.s.
PtpAffx.207176.1.S1_at	677	AT4G24630	27.3.99	RNA.regulation of transcription.unclassified	receptor/ zinc ion binding | chr4:12714624-12717111 FORWARD	peu-miR76	2.5	15.378	1	21	393	413	UCGUAAUGCUUCAUUCUCACA	UGUGAAAGUGAAGUAUUGCGA	Cleavage	1.92773	1.76866	1.10209	1.52414	1.6884	1.14957	n.s.	n.s.	n.s.	n.s.	n.s.	n.s.	n.s.	n.s.	n.s.
PtpAffx.103645.1.A1_at		AT3G15030	27.3.29	RNA.regulation of transcription.TCP transcription factor family	TCP4, MEE35 | TCP4 (TCP family transcription factor 4); transcription factor | chr3:5062019-5064115 FORWARD	ptc-miR319e	3	22.355	1	20	310	329	UUGGACUGAAGGGAGCUCCU	AGGGGAACCCUUCAGUCCAG	Cleavage	n.s.	n.s.	n.s.	1.62776	n.s.	n.s.	n.s.	n.s.	n.s.	-2.23288	n.s.	n.s.	n.s.	n.s.	n.s.
Ptp.831.1.S1_s_at		AT3G15030	27.3.29	RNA.regulation of transcription.TCP transcription factor family	TCP4, MEE35 | TCP4 (TCP family transcription factor 4); transcription factor | chr3:5062019-5064115 FORWARD	peu-miR111	2.5	16.453	1	20	478	497	UGAGGAUUAGGAAAAGAAGA	UCUUCUUCUCCAAAUUCUCA	Translation	n.s.	n.s.	-1.91385	n.s.	n.s.	-3.38347	n.s.	n.s.	n.s.	-3.51597	n.s.	-2.8403	n.s.	n.s.	n.s.
PtpAffx.209858.1.S1_s_at		AT3G15030	27.3.29	RNA.regulation of transcription.TCP transcription factor family	TCP4, MEE35 | TCP4 (TCP family transcription factor 4); transcription factor | chr3:5062019-5064115 FORWARD	ptc-miR319e	3	15.092	1	20	982	1001	UUGGACUGAAGGGAGCUCCU	AGGGGAACCCUUCAGUCCAG	Cleavage	n.s.	1.17799	n.s.	n.s.	n.s.	n.s.	n.s.	n.s.	n.s.	n.s.	n.s.	n.s.	n.s.	n.s.	n.s.
Ptp.831.1.S1_s_at		AT3G15030	27.3.29	RNA.regulation of transcription.TCP transcription factor family	TCP4, MEE35 | TCP4 (TCP family transcription factor 4); transcription factor | chr3:5062019-5064115 FORWARD	ptc-miR319a	3	19.167	1	20	272	290	UUGGACUGAAGGGAGCUCCC	GGGGGC-CCCUUCAGUCCAG	Cleavage	n.s.	n.s.	-1.91385	n.s.	n.s.	-3.38347	n.s.	n.s.	n.s.	-3.51597	n.s.	-2.8403	n.s.	n.s.	n.s.
PtpAffx.103645.1.A1_at		AT3G15030	27.3.29	RNA.regulation of transcription.TCP transcription factor family	TCP4, MEE35 | TCP4 (TCP family transcription factor 4); transcription factor | chr3:5062019-5064115 FORWARD	ptc-miR319f	3	22.355	1	20	310	329	UUGGACUGAAGGGAGCUCCU	AGGGGAACCCUUCAGUCCAG	Cleavage	n.s.	n.s.	n.s.	1.62776	n.s.	n.s.	n.s.	n.s.	n.s.	-2.23288	n.s.	n.s.	n.s.	n.s.	n.s.
PtpAffx.209858.1.S1_s_at		AT3G15030	27.3.29	RNA.regulation of transcription.TCP transcription factor family	TCP4, MEE35 | TCP4 (TCP family transcription factor 4); transcription factor | chr3:5062019-5064115 FORWARD	ptc-miR319f	3	15.092	1	20	982	1001	UUGGACUGAAGGGAGCUCCU	AGGGGAACCCUUCAGUCCAG	Cleavage	n.s.	1.17799	n.s.	n.s.	n.s.	n.s.	n.s.	n.s.	n.s.	n.s.	n.s.	n.s.	n.s.	n.s.	n.s.
Ptp.831.1.S1_s_at		AT3G15030	27.3.29	RNA.regulation of transcription.TCP transcription factor family	TCP4, MEE35 | TCP4 (TCP family transcription factor 4); transcription factor | chr3:5062019-5064115 FORWARD	ptc-miR319b	3	19.167	1	20	272	290	UUGGACUGAAGGGAGCUCCC	GGGGGC-CCCUUCAGUCCAG	Cleavage	n.s.	n.s.	-1.91385	n.s.	n.s.	-3.38347	n.s.	n.s.	n.s.	-3.51597	n.s.	-2.8403	n.s.	n.s.	n.s.
PtpAffx.103645.1.A1_at		AT3G15030	27.3.29	RNA.regulation of transcription.TCP transcription factor family	TCP4, MEE35 | TCP4 (TCP family transcription factor 4); transcription factor | chr3:5062019-5064115 FORWARD	ptc-miR319g	3	22.355	1	20	310	329	UUGGACUGAAGGGAGCUCCU	AGGGGAACCCUUCAGUCCAG	Cleavage	n.s.	n.s.	n.s.	1.62776	n.s.	n.s.	n.s.	n.s.	n.s.	-2.23288	n.s.	n.s.	n.s.	n.s.	n.s.
PtpAffx.209858.1.S1_s_at		AT3G15030	27.3.29	RNA.regulation of transcription.TCP transcription factor family	TCP4, MEE35 | TCP4 (TCP family transcription factor 4); transcription factor | chr3:5062019-5064115 FORWARD	ptc-miR319g	3	15.092	1	20	982	1001	UUGGACUGAAGGGAGCUCCU	AGGGGAACCCUUCAGUCCAG	Cleavage	n.s.	1.17799	n.s.	n.s.	n.s.	n.s.	n.s.	n.s.	n.s.	n.s.	n.s.	n.s.	n.s.	n.s.	n.s.
Ptp.831.1.S1_s_at		AT3G15030	27.3.29	RNA.regulation of transcription.TCP transcription factor family	TCP4, MEE35 | TCP4 (TCP family transcription factor 4); transcription factor | chr3:5062019-5064115 FORWARD	ptc-miR319c	3	19.167	1	20	272	290	UUGGACUGAAGGGAGCUCCC	GGGGGC-CCCUUCAGUCCAG	Cleavage	n.s.	n.s.	-1.91385	n.s.	n.s.	-3.38347	n.s.	n.s.	n.s.	-3.51597	n.s.	-2.8403	n.s.	n.s.	n.s.
PtpAffx.103645.1.A1_at		AT3G15030	27.3.29	RNA.regulation of transcription.TCP transcription factor family	TCP4, MEE35 | TCP4 (TCP family transcription factor 4); transcription factor | chr3:5062019-5064115 FORWARD	ptc-miR319h	3	22.355	1	20	310	329	UUGGACUGAAGGGAGCUCCU	AGGGGAACCCUUCAGUCCAG	Cleavage	n.s.	n.s.	n.s.	1.62776	n.s.	n.s.	n.s.	n.s.	n.s.	-2.23288	n.s.	n.s.	n.s.	n.s.	n.s.
PtpAffx.209858.1.S1_s_at		AT3G15030	27.3.29	RNA.regulation of transcription.TCP transcription factor family	TCP4, MEE35 | TCP4 (TCP family transcription factor 4); transcription factor | chr3:5062019-5064115 FORWARD	ptc-miR319h	3	15.092	1	20	982	1001	UUGGACUGAAGGGAGCUCCU	AGGGGAACCCUUCAGUCCAG	Cleavage	n.s.	1.17799	n.s.	n.s.	n.s.	n.s.	n.s.	n.s.	n.s.	n.s.	n.s.	n.s.	n.s.	n.s.	n.s.
Ptp.831.1.S1_s_at		AT3G15030	27.3.29	RNA.regulation of transcription.TCP transcription factor family	TCP4, MEE35 | TCP4 (TCP family transcription factor 4); transcription factor | chr3:5062019-5064115 FORWARD	ptc-miR319d	3	19.167	1	20	272	290	UUGGACUGAAGGGAGCUCCC	GGGGGC-CCCUUCAGUCCAG	Cleavage	n.s.	n.s.	-1.91385	n.s.	n.s.	-3.38347	n.s.	n.s.	n.s.	-3.51597	n.s.	-2.8403	n.s.	n.s.	n.s.
Ptp.831.1.S1_s_at		AT3G15030	27.3.29	RNA.regulation of transcription.TCP transcription factor family	TCP4, MEE35 | TCP4 (TCP family transcription factor 4); transcription factor | chr3:5062019-5064115 FORWARD	ptc-miR319e	3	19.167	1	20	271	290	UUGGACUGAAGGGAGCUCCU	AGGGGGCCCCUUCAGUCCAG	Cleavage	n.s.	n.s.	-1.91385	n.s.	n.s.	-3.38347	n.s.	n.s.	n.s.	-3.51597	n.s.	-2.8403	n.s.	n.s.	n.s.
Ptp.831.1.S1_s_at		AT3G15030	27.3.29	RNA.regulation of transcription.TCP transcription factor family	TCP4, MEE35 | TCP4 (TCP family transcription factor 4); transcription factor | chr3:5062019-5064115 FORWARD	ptc-miR319f	3	19.167	1	20	271	290	UUGGACUGAAGGGAGCUCCU	AGGGGGCCCCUUCAGUCCAG	Cleavage	n.s.	n.s.	-1.91385	n.s.	n.s.	-3.38347	n.s.	n.s.	n.s.	-3.51597	n.s.	-2.8403	n.s.	n.s.	n.s.
Ptp.831.1.S1_s_at		AT3G15030	27.3.29	RNA.regulation of transcription.TCP transcription factor family	TCP4, MEE35 | TCP4 (TCP family transcription factor 4); transcription factor | chr3:5062019-5064115 FORWARD	ptc-miR319g	3	19.167	1	20	271	290	UUGGACUGAAGGGAGCUCCU	AGGGGGCCCCUUCAGUCCAG	Cleavage	n.s.	n.s.	-1.91385	n.s.	n.s.	-3.38347	n.s.	n.s.	n.s.	-3.51597	n.s.	-2.8403	n.s.	n.s.	n.s.
Ptp.831.1.S1_s_at		AT3G15030	27.3.29	RNA.regulation of transcription.TCP transcription factor family	TCP4, MEE35 | TCP4 (TCP family transcription factor 4); transcription factor | chr3:5062019-5064115 FORWARD	ptc-miR319h	3	19.167	1	20	271	290	UUGGACUGAAGGGAGCUCCU	AGGGGGCCCCUUCAGUCCAG	Cleavage	n.s.	n.s.	-1.91385	n.s.	n.s.	-3.38347	n.s.	n.s.	n.s.	-3.51597	n.s.	-2.8403	n.s.	n.s.	n.s.
PtpAffx.215996.1.S1_s_at		AT5G27650	27.3.68	RNA.regulation of transcription.PWWP domain protein	PWWP domain-containing protein | chr5:9785407-9789232 FORWARD	peu-miR4a	3	11.339	1	22	3328	3349	AAGAGCUUAGAAUCAAGAGGUU	AUCCUUUUGCUUUUGGGCUCUU	Cleavage	n.s.	n.s.	1.09164	n.s.	n.s.	n.s.	n.s.	n.s.	n.s.	n.s.	n.s.	n.s.	n.s.	n.s.	n.s.
PtpAffx.56386.1.A1_at		AT3G13000	27.3.27	RNA.regulation of transcription.NAC domain transcription factor family	transcription factor | chr3:4157968-4162065 REVERSE	ptc-miR169aa	3	22.689	1	20	657	676	GAGCCAAGAAUGACUUGUCG	CGACAAAGCCUUCUUGGCUC	Translation	n.s.	n.s.	n.s.	n.s.	n.s.	-1.53345	n.s.	n.s.	n.s.	n.s.	n.s.	n.s.	n.s.	n.s.	n.s.
PtpAffx.4285.1.A1_at	1001	AT1G56010	27.3.27	RNA.regulation of transcription.NAC domain transcription factor family	NAC1, ANAC022 | NAC1; transcription factor | chr1:20946571-20949281 REVERSE	peu-miR164a	1	9.284	1	20	702	721	UGGAGAAGCAGGGCACGUGC	GCAAGUGCCCUGCUUCUCCA	Cleavage	-2.00159	-1.36264	-2.13174	-2.19176	-1.30055	-1.60193	n.s.	n.s.	n.s.	n.s.	n.s.	n.s.	n.s.	n.s.	n.s.
PtpAffx.4285.1.A1_at	1001	AT1G56010	27.3.27	RNA.regulation of transcription.NAC domain transcription factor family	NAC1, ANAC022 | NAC1; transcription factor | chr1:20946571-20949281 REVERSE	ptc-miR164a	1	9.284	1	20	702	721	UGGAGAAGCAGGGCACGUGC	GCAAGUGCCCUGCUUCUCCA	Cleavage	-2.00159	-1.36264	-2.13174	-2.19176	-1.30055	-1.60193	n.s.	n.s.	n.s.	n.s.	n.s.	n.s.	n.s.	n.s.	n.s.
PtpAffx.4285.1.A1_at	1001	AT1G56010	27.3.27	RNA.regulation of transcription.NAC domain transcription factor family	NAC1, ANAC022 | NAC1; transcription factor | chr1:20946571-20949281 REVERSE	ptc-miR164b	1	9.284	1	20	702	721	UGGAGAAGCAGGGCACGUGC	GCAAGUGCCCUGCUUCUCCA	Cleavage	-2.00159	-1.36264	-2.13174	-2.19176	-1.30055	-1.60193	n.s.	n.s.	n.s.	n.s.	n.s.	n.s.	n.s.	n.s.	n.s.
PtpAffx.4285.1.A1_at	1001	AT1G56010	27.3.27	RNA.regulation of transcription.NAC domain transcription factor family	NAC1, ANAC022 | NAC1; transcription factor | chr1:20946571-20949281 REVERSE	ptc-miR164c	1	9.284	1	20	702	721	UGGAGAAGCAGGGCACGUGC	GCAAGUGCCCUGCUUCUCCA	Cleavage	-2.00159	-1.36264	-2.13174	-2.19176	-1.30055	-1.60193	n.s.	n.s.	n.s.	n.s.	n.s.	n.s.	n.s.	n.s.	n.s.
PtpAffx.4285.1.A1_at	1001	AT1G56010	27.3.27	RNA.regulation of transcription.NAC domain transcription factor family	NAC1, ANAC022 | NAC1; transcription factor | chr1:20946571-20949281 REVERSE	ptc-miR164d	1	9.284	1	20	702	721	UGGAGAAGCAGGGCACGUGC	GCAAGUGCCCUGCUUCUCCA	Cleavage	-2.00159	-1.36264	-2.13174	-2.19176	-1.30055	-1.60193	n.s.	n.s.	n.s.	n.s.	n.s.	n.s.	n.s.	n.s.	n.s.
PtpAffx.4285.1.A1_at	1001	AT1G56010	27.3.27	RNA.regulation of transcription.NAC domain transcription factor family	NAC1, ANAC022 | NAC1; transcription factor | chr1:20946571-20949281 REVERSE	ptc-miR164e	1	9.284	1	20	702	721	UGGAGAAGCAGGGCACGUGC	GCAAGUGCCCUGCUUCUCCA	Cleavage	-2.00159	-1.36264	-2.13174	-2.19176	-1.30055	-1.60193	n.s.	n.s.	n.s.	n.s.	n.s.	n.s.	n.s.	n.s.	n.s.
PtpAffx.4285.1.A1_at	1001	AT1G56010	27.3.27	RNA.regulation of transcription.NAC domain transcription factor family	NAC1, ANAC022 | NAC1; transcription factor | chr1:20946571-20949281 REVERSE	ptc-miR164f	1	9.284	1	21	701	721	UGGAGAAGCAGGGCACAUGCU	AGCAAGUGCCCUGCUUCUCCA	Cleavage	-2.00159	-1.36264	-2.13174	-2.19176	-1.30055	-1.60193	n.s.	n.s.	n.s.	n.s.	n.s.	n.s.	n.s.	n.s.	n.s.
PtpAffx.158774.2.S1_s_at		AT3G09600	27.3.26	RNA.regulation of transcription.MYB-related transcription factor family	myb family transcription factor | chr3:2946406-2948995 FORWARD	ptc-miR395a	3	15.674	1	20	367	386	CUGAAGGGUUUGGAGGAACU	AGUUCCUUGAAGCCCUUCAA	Cleavage	-2.82857	-1.48837	n.s.	-3.22376	n.s.	n.s.	n.s.	n.s.	3.03203	2.57591	n.s.	n.s.	n.s.	n.s.	n.s.
PtpAffx.219737.1.S1_s_at		AT3G09600	27.3.26	RNA.regulation of transcription.MYB-related transcription factor family	myb family transcription factor | chr3:2946406-2948995 FORWARD	ptc-miR395a	3	15.679	1	20	128	147	CUGAAGGGUUUGGAGGAACU	AGUUCCUUGAAGCCCUUCAA	Cleavage	-2.43514	n.s.	n.s.	-1.87253	n.s.	n.s.	n.s.	n.s.	2.81168	2.17579	n.s.	n.s.	n.s.	n.s.	n.s.
PtpAffx.211683.1.S1_x_at		AT1G75250	27.3.26	RNA.regulation of transcription.MYB-related transcription factor family	ATRL6 | ATRL6 (ARABIDOPSIS RAD-LIKE 6); transcription factor | chr1:28245073-28245453 REVERSE	ptc-miR472b	2.5	14.772	1	21	3	23	UUUUCCCAACUCCACCCAUCC	GUAUGGGUGGAGCUGGGAAGA	Translation	n.s.	n.s.	n.s.	n.s.	1.04327	n.s.	n.s.	n.s.	n.s.	n.s.	n.s.	n.s.	n.s.	n.s.	n.s.
Ptp.7249.1.A1_at		AT5G06550	27.3.57	RNA.regulation of transcription.JUMONJI family	FUNCTIONS IN: molecular_function unknown; INVOLVED IN: cell surface receptor linked signal transduction; EXPRESSED IN: 19 plant structures; EXPRESSED DURING: 12 growth stages; CONTAINS InterPro DOMAIN/s: Cyclin-like F-box (InterPro:IPR001810), Transcription factor jumonji/aspartyl beta-hydroxylase (InterPro:IPR003347), Transcription factor jumonji (InterPro:IPR013129); BEST Arabidopsis thaliana p…	ptc-miR480b	2.5	10.319	1	21	713	733	ACUACUACAUCAUUGAUGUUG	CAACAAAAAUGGUGUAGUAGU	Cleavage	n.s.	n.s.	-1.03633	n.s.	n.s.	n.s.	n.s.	n.s.	n.s.	n.s.	n.s.	n.s.	n.s.	n.s.	n.s.
PtpAffx.161852.1.A1_at		AT5G03720	27.3.23	RNA.regulation of transcription.HSF,Heat-shock transcription factor family	AT-HSFA3, HSFA3 | AT-HSFA3; DNA binding / transcription factor | chr5:971786-973683 REVERSE	peu-miR31	3	18.457	1	21	690	710	AUCAGUAGGAUUUUCUUCGGU	GCUGAUGAAAGUCCUGUUGAU	Cleavage	-3.10431	-1.64124	n.s.	-1.87873	-1.2913	n.s.	n.s.	n.s.	n.s.	n.s.	n.s.	n.s.	n.s.	n.s.	n.s.
Ptp.7335.1.S1_at		AT2G41690	27.3.23	RNA.regulation of transcription.HSF,Heat-shock transcription factor family	AT-HSFB3, HSFB3 | AT-HSFB3; DNA binding / transcription factor | chr2:17381723-17382577 FORWARD	peu-miR105	3	13.044	1	20	133	152	UGAAGAGGUAGAGAGUAGAA	UUCUCUUCUCUGCCUCUUCU	Cleavage	-4.04234	-4.48823	-4.1082	-4.5774	-4.26739	n.s.	n.s.	n.s.	n.s.	n.s.	n.s.	n.s.	n.s.	n.s.	n.s.
PtpAffx.126410.1.S1_s_at		AT2G41690	27.3.23	RNA.regulation of transcription.HSF,Heat-shock transcription factor family	AT-HSFB3, HSFB3 | AT-HSFB3; DNA binding / transcription factor | chr2:17381723-17382577 FORWARD	peu-miR105	3	12.646	1	20	137	156	UGAAGAGGUAGAGAGUAGAA	UUCUCUUCUCUGCCUCUUCU	Cleavage	-2.49824	-2.68162	-2.86153	-3.0939	-3.2068	n.s.	n.s.	n.s.	n.s.	2.00771	n.s.	2.12061	n.s.	n.s.	n.s.
Ptp.4287.1.S1_s_at		AT4G32880	27.3.22	RNA.regulation of transcription.HB,Homeobox transcription factor family	ATHB-8, ATHB8 | ATHB-8 (HOMEOBOX GENE 8); DNA binding / transcription factor | chr4:15863452-15868625 REVERSE	ptc-miR166a	2	22.483	1	20	519	538	UCGGACCAGGCUUCAUUCCC	UGGGAUGAAGCCUGGUCCGG	Cleavage	n.s.	n.s.	n.s.	n.s.	1.53401	n.s.	n.s.	n.s.	n.s.	n.s.	n.s.	n.s.	n.s.	n.s.	n.s.
PtpAffx.9623.1.S1_s_at		AT4G32880	27.3.22	RNA.regulation of transcription.HB,Homeobox transcription factor family	ATHB-8, ATHB8 | ATHB-8 (HOMEOBOX GENE 8); DNA binding / transcription factor | chr4:15863452-15868625 REVERSE	ptc-miR166a	2	22.71	1	20	519	538	UCGGACCAGGCUUCAUUCCC	UGGGAUGAAGCCUGGUCCGG	Cleavage	n.s.	1.58879	n.s.	n.s.	1.60609	n.s.	n.s.	n.s.	n.s.	n.s.	-2.06539	n.s.	n.s.	n.s.	n.s.
Ptp.4287.1.S1_s_at		AT4G32880	27.3.22	RNA.regulation of transcription.HB,Homeobox transcription factor family	ATHB-8, ATHB8 | ATHB-8 (HOMEOBOX GENE 8); DNA binding / transcription factor | chr4:15863452-15868625 REVERSE	ptc-miR166b	2	22.483	1	20	519	538	UCGGACCAGGCUUCAUUCCC	UGGGAUGAAGCCUGGUCCGG	Cleavage	n.s.	n.s.	n.s.	n.s.	1.53401	n.s.	n.s.	n.s.	n.s.	n.s.	n.s.	n.s.	n.s.	n.s.	n.s.
PtpAffx.9623.1.S1_s_at		AT4G32880	27.3.22	RNA.regulation of transcription.HB,Homeobox transcription factor family	ATHB-8, ATHB8 | ATHB-8 (HOMEOBOX GENE 8); DNA binding / transcription factor | chr4:15863452-15868625 REVERSE	ptc-miR166b	2	22.71	1	20	519	538	UCGGACCAGGCUUCAUUCCC	UGGGAUGAAGCCUGGUCCGG	Cleavage	n.s.	1.58879	n.s.	n.s.	1.60609	n.s.	n.s.	n.s.	n.s.	n.s.	-2.06539	n.s.	n.s.	n.s.	n.s.
Ptp.4287.1.S1_s_at		AT4G32880	27.3.22	RNA.regulation of transcription.HB,Homeobox transcription factor family	ATHB-8, ATHB8 | ATHB-8 (HOMEOBOX GENE 8); DNA binding / transcription factor | chr4:15863452-15868625 REVERSE	ptc-miR166c	2	22.483	1	20	519	538	UCGGACCAGGCUUCAUUCCC	UGGGAUGAAGCCUGGUCCGG	Cleavage	n.s.	n.s.	n.s.	n.s.	1.53401	n.s.	n.s.	n.s.	n.s.	n.s.	n.s.	n.s.	n.s.	n.s.	n.s.
PtpAffx.9623.1.S1_s_at		AT4G32880	27.3.22	RNA.regulation of transcription.HB,Homeobox transcription factor family	ATHB-8, ATHB8 | ATHB-8 (HOMEOBOX GENE 8); DNA binding / transcription factor | chr4:15863452-15868625 REVERSE	ptc-miR166c	2	22.71	1	20	519	538	UCGGACCAGGCUUCAUUCCC	UGGGAUGAAGCCUGGUCCGG	Cleavage	n.s.	1.58879	n.s.	n.s.	1.60609	n.s.	n.s.	n.s.	n.s.	n.s.	-2.06539	n.s.	n.s.	n.s.	n.s.
Ptp.4287.1.S1_s_at		AT4G32880	27.3.22	RNA.regulation of transcription.HB,Homeobox transcription factor family	ATHB-8, ATHB8 | ATHB-8 (HOMEOBOX GENE 8); DNA binding / transcription factor | chr4:15863452-15868625 REVERSE	ptc-miR166d	2	22.483	1	20	519	538	UCGGACCAGGCUUCAUUCCC	UGGGAUGAAGCCUGGUCCGG	Cleavage	n.s.	n.s.	n.s.	n.s.	1.53401	n.s.	n.s.	n.s.	n.s.	n.s.	n.s.	n.s.	n.s.	n.s.	n.s.
PtpAffx.9623.1.S1_s_at		AT4G32880	27.3.22	RNA.regulation of transcription.HB,Homeobox transcription factor family	ATHB-8, ATHB8 | ATHB-8 (HOMEOBOX GENE 8); DNA binding / transcription factor | chr4:15863452-15868625 REVERSE	ptc-miR166d	2	22.71	1	20	519	538	UCGGACCAGGCUUCAUUCCC	UGGGAUGAAGCCUGGUCCGG	Cleavage	n.s.	1.58879	n.s.	n.s.	1.60609	n.s.	n.s.	n.s.	n.s.	n.s.	-2.06539	n.s.	n.s.	n.s.	n.s.
Ptp.4287.1.S1_s_at		AT4G32880	27.3.22	RNA.regulation of transcription.HB,Homeobox transcription factor family	ATHB-8, ATHB8 | ATHB-8 (HOMEOBOX GENE 8); DNA binding / transcription factor | chr4:15863452-15868625 REVERSE	ptc-miR166e	2	22.483	1	20	519	538	UCGGACCAGGCUUCAUUCCC	UGGGAUGAAGCCUGGUCCGG	Cleavage	n.s.	n.s.	n.s.	n.s.	1.53401	n.s.	n.s.	n.s.	n.s.	n.s.	n.s.	n.s.	n.s.	n.s.	n.s.
PtpAffx.9623.1.S1_s_at		AT4G32880	27.3.22	RNA.regulation of transcription.HB,Homeobox transcription factor family	ATHB-8, ATHB8 | ATHB-8 (HOMEOBOX GENE 8); DNA binding / transcription factor | chr4:15863452-15868625 REVERSE	ptc-miR166e	2	22.71	1	20	519	538	UCGGACCAGGCUUCAUUCCC	UGGGAUGAAGCCUGGUCCGG	Cleavage	n.s.	1.58879	n.s.	n.s.	1.60609	n.s.	n.s.	n.s.	n.s.	n.s.	-2.06539	n.s.	n.s.	n.s.	n.s.
Ptp.4287.1.S1_s_at		AT4G32880	27.3.22	RNA.regulation of transcription.HB,Homeobox transcription factor family	ATHB-8, ATHB8 | ATHB-8 (HOMEOBOX GENE 8); DNA binding / transcription factor | chr4:15863452-15868625 REVERSE	ptc-miR166f	2	22.483	1	20	519	538	UCGGACCAGGCUUCAUUCCC	UGGGAUGAAGCCUGGUCCGG	Cleavage	n.s.	n.s.	n.s.	n.s.	1.53401	n.s.	n.s.	n.s.	n.s.	n.s.	n.s.	n.s.	n.s.	n.s.	n.s.
PtpAffx.9623.1.S1_s_at		AT4G32880	27.3.22	RNA.regulation of transcription.HB,Homeobox transcription factor family	ATHB-8, ATHB8 | ATHB-8 (HOMEOBOX GENE 8); DNA binding / transcription factor | chr4:15863452-15868625 REVERSE	ptc-miR166f	2	22.71	1	20	519	538	UCGGACCAGGCUUCAUUCCC	UGGGAUGAAGCCUGGUCCGG	Cleavage	n.s.	1.58879	n.s.	n.s.	1.60609	n.s.	n.s.	n.s.	n.s.	n.s.	-2.06539	n.s.	n.s.	n.s.	n.s.
Ptp.4287.1.S1_s_at		AT4G32880	27.3.22	RNA.regulation of transcription.HB,Homeobox transcription factor family	ATHB-8, ATHB8 | ATHB-8 (HOMEOBOX GENE 8); DNA binding / transcription factor | chr4:15863452-15868625 REVERSE	ptc-miR166g	2	22.483	1	20	519	538	UCGGACCAGGCUUCAUUCCC	UGGGAUGAAGCCUGGUCCGG	Cleavage	n.s.	n.s.	n.s.	n.s.	1.53401	n.s.	n.s.	n.s.	n.s.	n.s.	n.s.	n.s.	n.s.	n.s.	n.s.
PtpAffx.9623.1.S1_s_at		AT4G32880	27.3.22	RNA.regulation of transcription.HB,Homeobox transcription factor family	ATHB-8, ATHB8 | ATHB-8 (HOMEOBOX GENE 8); DNA binding / transcription factor | chr4:15863452-15868625 REVERSE	ptc-miR166g	2	22.71	1	20	519	538	UCGGACCAGGCUUCAUUCCC	UGGGAUGAAGCCUGGUCCGG	Cleavage	n.s.	1.58879	n.s.	n.s.	1.60609	n.s.	n.s.	n.s.	n.s.	n.s.	-2.06539	n.s.	n.s.	n.s.	n.s.
Ptp.4287.1.S1_s_at		AT4G32880	27.3.22	RNA.regulation of transcription.HB,Homeobox transcription factor family	ATHB-8, ATHB8 | ATHB-8 (HOMEOBOX GENE 8); DNA binding / transcription factor | chr4:15863452-15868625 REVERSE	ptc-miR166h	2	22.483	1	20	519	538	UCGGACCAGGCUUCAUUCCC	UGGGAUGAAGCCUGGUCCGG	Cleavage	n.s.	n.s.	n.s.	n.s.	1.53401	n.s.	n.s.	n.s.	n.s.	n.s.	n.s.	n.s.	n.s.	n.s.	n.s.
PtpAffx.9623.1.S1_s_at		AT4G32880	27.3.22	RNA.regulation of transcription.HB,Homeobox transcription factor family	ATHB-8, ATHB8 | ATHB-8 (HOMEOBOX GENE 8); DNA binding / transcription factor | chr4:15863452-15868625 REVERSE	ptc-miR166h	2	22.71	1	20	519	538	UCGGACCAGGCUUCAUUCCC	UGGGAUGAAGCCUGGUCCGG	Cleavage	n.s.	1.58879	n.s.	n.s.	1.60609	n.s.	n.s.	n.s.	n.s.	n.s.	-2.06539	n.s.	n.s.	n.s.	n.s.
Ptp.4287.1.S1_s_at		AT4G32880	27.3.22	RNA.regulation of transcription.HB,Homeobox transcription factor family	ATHB-8, ATHB8 | ATHB-8 (HOMEOBOX GENE 8); DNA binding / transcription factor | chr4:15863452-15868625 REVERSE	ptc-miR166i	2	22.483	1	20	519	538	UCGGACCAGGCUUCAUUCCC	UGGGAUGAAGCCUGGUCCGG	Cleavage	n.s.	n.s.	n.s.	n.s.	1.53401	n.s.	n.s.	n.s.	n.s.	n.s.	n.s.	n.s.	n.s.	n.s.	n.s.
PtpAffx.9623.1.S1_s_at		AT4G32880	27.3.22	RNA.regulation of transcription.HB,Homeobox transcription factor family	ATHB-8, ATHB8 | ATHB-8 (HOMEOBOX GENE 8); DNA binding / transcription factor | chr4:15863452-15868625 REVERSE	ptc-miR166i	2	22.71	1	20	519	538	UCGGACCAGGCUUCAUUCCC	UGGGAUGAAGCCUGGUCCGG	Cleavage	n.s.	1.58879	n.s.	n.s.	1.60609	n.s.	n.s.	n.s.	n.s.	n.s.	-2.06539	n.s.	n.s.	n.s.	n.s.
Ptp.4287.1.S1_s_at		AT4G32880	27.3.22	RNA.regulation of transcription.HB,Homeobox transcription factor family	ATHB-8, ATHB8 | ATHB-8 (HOMEOBOX GENE 8); DNA binding / transcription factor | chr4:15863452-15868625 REVERSE	ptc-miR166j	2	22.483	1	20	519	538	UCGGACCAGGCUUCAUUCCC	UGGGAUGAAGCCUGGUCCGG	Cleavage	n.s.	n.s.	n.s.	n.s.	1.53401	n.s.	n.s.	n.s.	n.s.	n.s.	n.s.	n.s.	n.s.	n.s.	n.s.
PtpAffx.9623.1.S1_s_at		AT4G32880	27.3.22	RNA.regulation of transcription.HB,Homeobox transcription factor family	ATHB-8, ATHB8 | ATHB-8 (HOMEOBOX GENE 8); DNA binding / transcription factor | chr4:15863452-15868625 REVERSE	ptc-miR166j	2	22.71	1	20	519	538	UCGGACCAGGCUUCAUUCCC	UGGGAUGAAGCCUGGUCCGG	Cleavage	n.s.	1.58879	n.s.	n.s.	1.60609	n.s.	n.s.	n.s.	n.s.	n.s.	-2.06539	n.s.	n.s.	n.s.	n.s.
Ptp.4287.1.S1_s_at		AT4G32880	27.3.22	RNA.regulation of transcription.HB,Homeobox transcription factor family	ATHB-8, ATHB8 | ATHB-8 (HOMEOBOX GENE 8); DNA binding / transcription factor | chr4:15863452-15868625 REVERSE	ptc-miR166k	2	22.483	1	20	519	538	UCGGACCAGGCUUCAUUCCC	UGGGAUGAAGCCUGGUCCGG	Cleavage	n.s.	n.s.	n.s.	n.s.	1.53401	n.s.	n.s.	n.s.	n.s.	n.s.	n.s.	n.s.	n.s.	n.s.	n.s.
PtpAffx.9623.1.S1_s_at		AT4G32880	27.3.22	RNA.regulation of transcription.HB,Homeobox transcription factor family	ATHB-8, ATHB8 | ATHB-8 (HOMEOBOX GENE 8); DNA binding / transcription factor | chr4:15863452-15868625 REVERSE	ptc-miR166k	2	22.71	1	20	519	538	UCGGACCAGGCUUCAUUCCC	UGGGAUGAAGCCUGGUCCGG	Cleavage	n.s.	1.58879	n.s.	n.s.	1.60609	n.s.	n.s.	n.s.	n.s.	n.s.	-2.06539	n.s.	n.s.	n.s.	n.s.
Ptp.4287.1.S1_s_at		AT4G32880	27.3.22	RNA.regulation of transcription.HB,Homeobox transcription factor family	ATHB-8, ATHB8 | ATHB-8 (HOMEOBOX GENE 8); DNA binding / transcription factor | chr4:15863452-15868625 REVERSE	ptc-miR166l	2	22.483	1	20	519	538	UCGGACCAGGCUUCAUUCCC	UGGGAUGAAGCCUGGUCCGG	Cleavage	n.s.	n.s.	n.s.	n.s.	1.53401	n.s.	n.s.	n.s.	n.s.	n.s.	n.s.	n.s.	n.s.	n.s.	n.s.
PtpAffx.9623.1.S1_s_at		AT4G32880	27.3.22	RNA.regulation of transcription.HB,Homeobox transcription factor family	ATHB-8, ATHB8 | ATHB-8 (HOMEOBOX GENE 8); DNA binding / transcription factor | chr4:15863452-15868625 REVERSE	ptc-miR166l	2	22.71	1	20	519	538	UCGGACCAGGCUUCAUUCCC	UGGGAUGAAGCCUGGUCCGG	Cleavage	n.s.	1.58879	n.s.	n.s.	1.60609	n.s.	n.s.	n.s.	n.s.	n.s.	-2.06539	n.s.	n.s.	n.s.	n.s.
Ptp.4287.1.S1_s_at		AT4G32880	27.3.22	RNA.regulation of transcription.HB,Homeobox transcription factor family	ATHB-8, ATHB8 | ATHB-8 (HOMEOBOX GENE 8); DNA binding / transcription factor | chr4:15863452-15868625 REVERSE	ptc-miR166m	2	22.483	1	20	519	538	UCGGACCAGGCUUCAUUCCC	UGGGAUGAAGCCUGGUCCGG	Cleavage	n.s.	n.s.	n.s.	n.s.	1.53401	n.s.	n.s.	n.s.	n.s.	n.s.	n.s.	n.s.	n.s.	n.s.	n.s.
PtpAffx.9623.1.S1_s_at		AT4G32880	27.3.22	RNA.regulation of transcription.HB,Homeobox transcription factor family	ATHB-8, ATHB8 | ATHB-8 (HOMEOBOX GENE 8); DNA binding / transcription factor | chr4:15863452-15868625 REVERSE	ptc-miR166m	2	22.71	1	20	519	538	UCGGACCAGGCUUCAUUCCC	UGGGAUGAAGCCUGGUCCGG	Cleavage	n.s.	1.58879	n.s.	n.s.	1.60609	n.s.	n.s.	n.s.	n.s.	n.s.	-2.06539	n.s.	n.s.	n.s.	n.s.
Ptp.4287.1.S1_s_at		AT4G32880	27.3.22	RNA.regulation of transcription.HB,Homeobox transcription factor family	ATHB-8, ATHB8 | ATHB-8 (HOMEOBOX GENE 8); DNA binding / transcription factor | chr4:15863452-15868625 REVERSE	ptc-miR166n	2	22.483	1	20	519	538	UCGGACCAGGCUUCAUUCCU	UGGGAUGAAGCCUGGUCCGG	Cleavage	n.s.	n.s.	n.s.	n.s.	1.53401	n.s.	n.s.	n.s.	n.s.	n.s.	n.s.	n.s.	n.s.	n.s.	n.s.
PtpAffx.9623.1.S1_s_at		AT4G32880	27.3.22	RNA.regulation of transcription.HB,Homeobox transcription factor family	ATHB-8, ATHB8 | ATHB-8 (HOMEOBOX GENE 8); DNA binding / transcription factor | chr4:15863452-15868625 REVERSE	ptc-miR166n	2	22.71	1	20	519	538	UCGGACCAGGCUUCAUUCCU	UGGGAUGAAGCCUGGUCCGG	Cleavage	n.s.	1.58879	n.s.	n.s.	1.60609	n.s.	n.s.	n.s.	n.s.	n.s.	-2.06539	n.s.	n.s.	n.s.	n.s.
Ptp.4287.1.S1_s_at		AT4G32880	27.3.22	RNA.regulation of transcription.HB,Homeobox transcription factor family	ATHB-8, ATHB8 | ATHB-8 (HOMEOBOX GENE 8); DNA binding / transcription factor | chr4:15863452-15868625 REVERSE	ptc-miR166o	2	22.483	1	20	519	538	UCGGACCAGGCUUCAUUCCU	UGGGAUGAAGCCUGGUCCGG	Cleavage	n.s.	n.s.	n.s.	n.s.	1.53401	n.s.	n.s.	n.s.	n.s.	n.s.	n.s.	n.s.	n.s.	n.s.	n.s.
PtpAffx.9623.1.S1_s_at		AT4G32880	27.3.22	RNA.regulation of transcription.HB,Homeobox transcription factor family	ATHB-8, ATHB8 | ATHB-8 (HOMEOBOX GENE 8); DNA binding / transcription factor | chr4:15863452-15868625 REVERSE	ptc-miR166o	2	22.71	1	20	519	538	UCGGACCAGGCUUCAUUCCU	UGGGAUGAAGCCUGGUCCGG	Cleavage	n.s.	1.58879	n.s.	n.s.	1.60609	n.s.	n.s.	n.s.	n.s.	n.s.	-2.06539	n.s.	n.s.	n.s.	n.s.
Ptp.4287.1.S1_s_at		AT4G32880	27.3.22	RNA.regulation of transcription.HB,Homeobox transcription factor family	ATHB-8, ATHB8 | ATHB-8 (HOMEOBOX GENE 8); DNA binding / transcription factor | chr4:15863452-15868625 REVERSE	ptc-miR166p	3	22.483	1	20	519	538	UCGGACCAGGCUCCAUUCCU	UGGGAUGAAGCCUGGUCCGG	Cleavage	n.s.	n.s.	n.s.	n.s.	1.53401	n.s.	n.s.	n.s.	n.s.	n.s.	n.s.	n.s.	n.s.	n.s.	n.s.
PtpAffx.9623.1.S1_s_at		AT4G32880	27.3.22	RNA.regulation of transcription.HB,Homeobox transcription factor family	ATHB-8, ATHB8 | ATHB-8 (HOMEOBOX GENE 8); DNA binding / transcription factor | chr4:15863452-15868625 REVERSE	ptc-miR166p	3	22.71	1	20	519	538	UCGGACCAGGCUCCAUUCCU	UGGGAUGAAGCCUGGUCCGG	Cleavage	n.s.	1.58879	n.s.	n.s.	1.60609	n.s.	n.s.	n.s.	n.s.	n.s.	-2.06539	n.s.	n.s.	n.s.	n.s.
Ptp.4287.1.S1_s_at		AT4G32880	27.3.22	RNA.regulation of transcription.HB,Homeobox transcription factor family	ATHB-8, ATHB8 | ATHB-8 (HOMEOBOX GENE 8); DNA binding / transcription factor | chr4:15863452-15868625 REVERSE	ptc-miR166q	2	22.483	1	20	519	538	UCGGACCAGGCUUCAUUCCU	UGGGAUGAAGCCUGGUCCGG	Cleavage	n.s.	n.s.	n.s.	n.s.	1.53401	n.s.	n.s.	n.s.	n.s.	n.s.	n.s.	n.s.	n.s.	n.s.	n.s.
PtpAffx.9623.1.S1_s_at		AT4G32880	27.3.22	RNA.regulation of transcription.HB,Homeobox transcription factor family	ATHB-8, ATHB8 | ATHB-8 (HOMEOBOX GENE 8); DNA binding / transcription factor | chr4:15863452-15868625 REVERSE	ptc-miR166q	2	22.71	1	20	519	538	UCGGACCAGGCUUCAUUCCU	UGGGAUGAAGCCUGGUCCGG	Cleavage	n.s.	1.58879	n.s.	n.s.	1.60609	n.s.	n.s.	n.s.	n.s.	n.s.	-2.06539	n.s.	n.s.	n.s.	n.s.
Ptp.548.1.S1_at		AT2G34710	27.3.22	RNA.regulation of transcription.HB,Homeobox transcription factor family	PHB, ATHB14, ATHB-14, PHB-1D | PHB (PHABULOSA); DNA binding / transcription factor | chr2:14639323-14644273 REVERSE	ptc-miR166a	2.5	18.935	1	20	564	583	UCGGACCAGGCUUCAUUCCC	UGGUAUGAAGCCUGGUCCGG	Cleavage	2.06604	1.84922	1.66162	1.76116	1.93702	n.s.	n.s.	n.s.	n.s.	n.s.	n.s.	n.s.	n.s.	n.s.	n.s.
Ptp.548.1.S1_x_at		AT2G34710	27.3.22	RNA.regulation of transcription.HB,Homeobox transcription factor family	PHB, ATHB14, ATHB-14, PHB-1D | PHB (PHABULOSA); DNA binding / transcription factor | chr2:14639323-14644273 REVERSE	ptc-miR166a	2.5	18.935	1	20	564	583	UCGGACCAGGCUUCAUUCCC	UGGUAUGAAGCCUGGUCCGG	Cleavage	2.47533	2.32129	2.08668	2.16239	2.61983	n.s.	n.s.	n.s.	n.s.	n.s.	n.s.	n.s.	n.s.	n.s.	n.s.
Ptp.548.1.S1_at		AT2G34710	27.3.22	RNA.regulation of transcription.HB,Homeobox transcription factor family	PHB, ATHB14, ATHB-14, PHB-1D | PHB (PHABULOSA); DNA binding / transcription factor | chr2:14639323-14644273 REVERSE	ptc-miR166b	2.5	18.935	1	20	564	583	UCGGACCAGGCUUCAUUCCC	UGGUAUGAAGCCUGGUCCGG	Cleavage	2.06604	1.84922	1.66162	1.76116	1.93702	n.s.	n.s.	n.s.	n.s.	n.s.	n.s.	n.s.	n.s.	n.s.	n.s.
Ptp.548.1.S1_x_at		AT2G34710	27.3.22	RNA.regulation of transcription.HB,Homeobox transcription factor family	PHB, ATHB14, ATHB-14, PHB-1D | PHB (PHABULOSA); DNA binding / transcription factor | chr2:14639323-14644273 REVERSE	ptc-miR166b	2.5	18.935	1	20	564	583	UCGGACCAGGCUUCAUUCCC	UGGUAUGAAGCCUGGUCCGG	Cleavage	2.47533	2.32129	2.08668	2.16239	2.61983	n.s.	n.s.	n.s.	n.s.	n.s.	n.s.	n.s.	n.s.	n.s.	n.s.
Ptp.548.1.S1_at		AT2G34710	27.3.22	RNA.regulation of transcription.HB,Homeobox transcription factor family	PHB, ATHB14, ATHB-14, PHB-1D | PHB (PHABULOSA); DNA binding / transcription factor | chr2:14639323-14644273 REVERSE	ptc-miR166c	2.5	18.935	1	20	564	583	UCGGACCAGGCUUCAUUCCC	UGGUAUGAAGCCUGGUCCGG	Cleavage	2.06604	1.84922	1.66162	1.76116	1.93702	n.s.	n.s.	n.s.	n.s.	n.s.	n.s.	n.s.	n.s.	n.s.	n.s.
Ptp.548.1.S1_x_at		AT2G34710	27.3.22	RNA.regulation of transcription.HB,Homeobox transcription factor family	PHB, ATHB14, ATHB-14, PHB-1D | PHB (PHABULOSA); DNA binding / transcription factor | chr2:14639323-14644273 REVERSE	ptc-miR166c	2.5	18.935	1	20	564	583	UCGGACCAGGCUUCAUUCCC	UGGUAUGAAGCCUGGUCCGG	Cleavage	2.47533	2.32129	2.08668	2.16239	2.61983	n.s.	n.s.	n.s.	n.s.	n.s.	n.s.	n.s.	n.s.	n.s.	n.s.
Ptp.548.1.S1_at		AT2G34710	27.3.22	RNA.regulation of transcription.HB,Homeobox transcription factor family	PHB, ATHB14, ATHB-14, PHB-1D | PHB (PHABULOSA); DNA binding / transcription factor | chr2:14639323-14644273 REVERSE	ptc-miR166d	2.5	18.935	1	20	564	583	UCGGACCAGGCUUCAUUCCC	UGGUAUGAAGCCUGGUCCGG	Cleavage	2.06604	1.84922	1.66162	1.76116	1.93702	n.s.	n.s.	n.s.	n.s.	n.s.	n.s.	n.s.	n.s.	n.s.	n.s.
Ptp.548.1.S1_x_at		AT2G34710	27.3.22	RNA.regulation of transcription.HB,Homeobox transcription factor family	PHB, ATHB14, ATHB-14, PHB-1D | PHB (PHABULOSA); DNA binding / transcription factor | chr2:14639323-14644273 REVERSE	ptc-miR166d	2.5	18.935	1	20	564	583	UCGGACCAGGCUUCAUUCCC	UGGUAUGAAGCCUGGUCCGG	Cleavage	2.47533	2.32129	2.08668	2.16239	2.61983	n.s.	n.s.	n.s.	n.s.	n.s.	n.s.	n.s.	n.s.	n.s.	n.s.
Ptp.548.1.S1_at		AT2G34710	27.3.22	RNA.regulation of transcription.HB,Homeobox transcription factor family	PHB, ATHB14, ATHB-14, PHB-1D | PHB (PHABULOSA); DNA binding / transcription factor | chr2:14639323-14644273 REVERSE	ptc-miR166e	2.5	18.935	1	20	564	583	UCGGACCAGGCUUCAUUCCC	UGGUAUGAAGCCUGGUCCGG	Cleavage	2.06604	1.84922	1.66162	1.76116	1.93702	n.s.	n.s.	n.s.	n.s.	n.s.	n.s.	n.s.	n.s.	n.s.	n.s.
Ptp.548.1.S1_x_at		AT2G34710	27.3.22	RNA.regulation of transcription.HB,Homeobox transcription factor family	PHB, ATHB14, ATHB-14, PHB-1D | PHB (PHABULOSA); DNA binding / transcription factor | chr2:14639323-14644273 REVERSE	ptc-miR166e	2.5	18.935	1	20	564	583	UCGGACCAGGCUUCAUUCCC	UGGUAUGAAGCCUGGUCCGG	Cleavage	2.47533	2.32129	2.08668	2.16239	2.61983	n.s.	n.s.	n.s.	n.s.	n.s.	n.s.	n.s.	n.s.	n.s.	n.s.
Ptp.548.1.S1_at		AT2G34710	27.3.22	RNA.regulation of transcription.HB,Homeobox transcription factor family	PHB, ATHB14, ATHB-14, PHB-1D | PHB (PHABULOSA); DNA binding / transcription factor | chr2:14639323-14644273 REVERSE	ptc-miR166f	2.5	18.935	1	20	564	583	UCGGACCAGGCUUCAUUCCC	UGGUAUGAAGCCUGGUCCGG	Cleavage	2.06604	1.84922	1.66162	1.76116	1.93702	n.s.	n.s.	n.s.	n.s.	n.s.	n.s.	n.s.	n.s.	n.s.	n.s.
Ptp.548.1.S1_x_at		AT2G34710	27.3.22	RNA.regulation of transcription.HB,Homeobox transcription factor family	PHB, ATHB14, ATHB-14, PHB-1D | PHB (PHABULOSA); DNA binding / transcription factor | chr2:14639323-14644273 REVERSE	ptc-miR166f	2.5	18.935	1	20	564	583	UCGGACCAGGCUUCAUUCCC	UGGUAUGAAGCCUGGUCCGG	Cleavage	2.47533	2.32129	2.08668	2.16239	2.61983	n.s.	n.s.	n.s.	n.s.	n.s.	n.s.	n.s.	n.s.	n.s.	n.s.
Ptp.548.1.S1_at		AT2G34710	27.3.22	RNA.regulation of transcription.HB,Homeobox transcription factor family	PHB, ATHB14, ATHB-14, PHB-1D | PHB (PHABULOSA); DNA binding / transcription factor | chr2:14639323-14644273 REVERSE	ptc-miR166g	2.5	18.935	1	20	564	583	UCGGACCAGGCUUCAUUCCC	UGGUAUGAAGCCUGGUCCGG	Cleavage	2.06604	1.84922	1.66162	1.76116	1.93702	n.s.	n.s.	n.s.	n.s.	n.s.	n.s.	n.s.	n.s.	n.s.	n.s.
Ptp.548.1.S1_x_at		AT2G34710	27.3.22	RNA.regulation of transcription.HB,Homeobox transcription factor family	PHB, ATHB14, ATHB-14, PHB-1D | PHB (PHABULOSA); DNA binding / transcription factor | chr2:14639323-14644273 REVERSE	ptc-miR166g	2.5	18.935	1	20	564	583	UCGGACCAGGCUUCAUUCCC	UGGUAUGAAGCCUGGUCCGG	Cleavage	2.47533	2.32129	2.08668	2.16239	2.61983	n.s.	n.s.	n.s.	n.s.	n.s.	n.s.	n.s.	n.s.	n.s.	n.s.
Ptp.548.1.S1_at		AT2G34710	27.3.22	RNA.regulation of transcription.HB,Homeobox transcription factor family	PHB, ATHB14, ATHB-14, PHB-1D | PHB (PHABULOSA); DNA binding / transcription factor | chr2:14639323-14644273 REVERSE	ptc-miR166h	2.5	18.935	1	20	564	583	UCGGACCAGGCUUCAUUCCC	UGGUAUGAAGCCUGGUCCGG	Cleavage	2.06604	1.84922	1.66162	1.76116	1.93702	n.s.	n.s.	n.s.	n.s.	n.s.	n.s.	n.s.	n.s.	n.s.	n.s.
Ptp.548.1.S1_x_at		AT2G34710	27.3.22	RNA.regulation of transcription.HB,Homeobox transcription factor family	PHB, ATHB14, ATHB-14, PHB-1D | PHB (PHABULOSA); DNA binding / transcription factor | chr2:14639323-14644273 REVERSE	ptc-miR166h	2.5	18.935	1	20	564	583	UCGGACCAGGCUUCAUUCCC	UGGUAUGAAGCCUGGUCCGG	Cleavage	2.47533	2.32129	2.08668	2.16239	2.61983	n.s.	n.s.	n.s.	n.s.	n.s.	n.s.	n.s.	n.s.	n.s.	n.s.
Ptp.548.1.S1_at		AT2G34710	27.3.22	RNA.regulation of transcription.HB,Homeobox transcription factor family	PHB, ATHB14, ATHB-14, PHB-1D | PHB (PHABULOSA); DNA binding / transcription factor | chr2:14639323-14644273 REVERSE	ptc-miR166i	2.5	18.935	1	20	564	583	UCGGACCAGGCUUCAUUCCC	UGGUAUGAAGCCUGGUCCGG	Cleavage	2.06604	1.84922	1.66162	1.76116	1.93702	n.s.	n.s.	n.s.	n.s.	n.s.	n.s.	n.s.	n.s.	n.s.	n.s.
Ptp.548.1.S1_x_at		AT2G34710	27.3.22	RNA.regulation of transcription.HB,Homeobox transcription factor family	PHB, ATHB14, ATHB-14, PHB-1D | PHB (PHABULOSA); DNA binding / transcription factor | chr2:14639323-14644273 REVERSE	ptc-miR166i	2.5	18.935	1	20	564	583	UCGGACCAGGCUUCAUUCCC	UGGUAUGAAGCCUGGUCCGG	Cleavage	2.47533	2.32129	2.08668	2.16239	2.61983	n.s.	n.s.	n.s.	n.s.	n.s.	n.s.	n.s.	n.s.	n.s.	n.s.
Ptp.548.1.S1_at		AT2G34710	27.3.22	RNA.regulation of transcription.HB,Homeobox transcription factor family	PHB, ATHB14, ATHB-14, PHB-1D | PHB (PHABULOSA); DNA binding / transcription factor | chr2:14639323-14644273 REVERSE	ptc-miR166j	2.5	18.935	1	20	564	583	UCGGACCAGGCUUCAUUCCC	UGGUAUGAAGCCUGGUCCGG	Cleavage	2.06604	1.84922	1.66162	1.76116	1.93702	n.s.	n.s.	n.s.	n.s.	n.s.	n.s.	n.s.	n.s.	n.s.	n.s.
Ptp.548.1.S1_x_at		AT2G34710	27.3.22	RNA.regulation of transcription.HB,Homeobox transcription factor family	PHB, ATHB14, ATHB-14, PHB-1D | PHB (PHABULOSA); DNA binding / transcription factor | chr2:14639323-14644273 REVERSE	ptc-miR166j	2.5	18.935	1	20	564	583	UCGGACCAGGCUUCAUUCCC	UGGUAUGAAGCCUGGUCCGG	Cleavage	2.47533	2.32129	2.08668	2.16239	2.61983	n.s.	n.s.	n.s.	n.s.	n.s.	n.s.	n.s.	n.s.	n.s.	n.s.
Ptp.548.1.S1_at		AT2G34710	27.3.22	RNA.regulation of transcription.HB,Homeobox transcription factor family	PHB, ATHB14, ATHB-14, PHB-1D | PHB (PHABULOSA); DNA binding / transcription factor | chr2:14639323-14644273 REVERSE	ptc-miR166k	2.5	18.935	1	20	564	583	UCGGACCAGGCUUCAUUCCC	UGGUAUGAAGCCUGGUCCGG	Cleavage	2.06604	1.84922	1.66162	1.76116	1.93702	n.s.	n.s.	n.s.	n.s.	n.s.	n.s.	n.s.	n.s.	n.s.	n.s.
Ptp.548.1.S1_x_at		AT2G34710	27.3.22	RNA.regulation of transcription.HB,Homeobox transcription factor family	PHB, ATHB14, ATHB-14, PHB-1D | PHB (PHABULOSA); DNA binding / transcription factor | chr2:14639323-14644273 REVERSE	ptc-miR166k	2.5	18.935	1	20	564	583	UCGGACCAGGCUUCAUUCCC	UGGUAUGAAGCCUGGUCCGG	Cleavage	2.47533	2.32129	2.08668	2.16239	2.61983	n.s.	n.s.	n.s.	n.s.	n.s.	n.s.	n.s.	n.s.	n.s.	n.s.
Ptp.548.1.S1_at		AT2G34710	27.3.22	RNA.regulation of transcription.HB,Homeobox transcription factor family	PHB, ATHB14, ATHB-14, PHB-1D | PHB (PHABULOSA); DNA binding / transcription factor | chr2:14639323-14644273 REVERSE	ptc-miR166l	2.5	18.935	1	20	564	583	UCGGACCAGGCUUCAUUCCC	UGGUAUGAAGCCUGGUCCGG	Cleavage	2.06604	1.84922	1.66162	1.76116	1.93702	n.s.	n.s.	n.s.	n.s.	n.s.	n.s.	n.s.	n.s.	n.s.	n.s.
Ptp.548.1.S1_x_at		AT2G34710	27.3.22	RNA.regulation of transcription.HB,Homeobox transcription factor family	PHB, ATHB14, ATHB-14, PHB-1D | PHB (PHABULOSA); DNA binding / transcription factor | chr2:14639323-14644273 REVERSE	ptc-miR166l	2.5	18.935	1	20	564	583	UCGGACCAGGCUUCAUUCCC	UGGUAUGAAGCCUGGUCCGG	Cleavage	2.47533	2.32129	2.08668	2.16239	2.61983	n.s.	n.s.	n.s.	n.s.	n.s.	n.s.	n.s.	n.s.	n.s.	n.s.
Ptp.548.1.S1_at		AT2G34710	27.3.22	RNA.regulation of transcription.HB,Homeobox transcription factor family	PHB, ATHB14, ATHB-14, PHB-1D | PHB (PHABULOSA); DNA binding / transcription factor | chr2:14639323-14644273 REVERSE	ptc-miR166m	2.5	18.935	1	20	564	583	UCGGACCAGGCUUCAUUCCC	UGGUAUGAAGCCUGGUCCGG	Cleavage	2.06604	1.84922	1.66162	1.76116	1.93702	n.s.	n.s.	n.s.	n.s.	n.s.	n.s.	n.s.	n.s.	n.s.	n.s.
Ptp.548.1.S1_x_at		AT2G34710	27.3.22	RNA.regulation of transcription.HB,Homeobox transcription factor family	PHB, ATHB14, ATHB-14, PHB-1D | PHB (PHABULOSA); DNA binding / transcription factor | chr2:14639323-14644273 REVERSE	ptc-miR166m	2.5	18.935	1	20	564	583	UCGGACCAGGCUUCAUUCCC	UGGUAUGAAGCCUGGUCCGG	Cleavage	2.47533	2.32129	2.08668	2.16239	2.61983	n.s.	n.s.	n.s.	n.s.	n.s.	n.s.	n.s.	n.s.	n.s.	n.s.
Ptp.548.1.S1_at		AT2G34710	27.3.22	RNA.regulation of transcription.HB,Homeobox transcription factor family	PHB, ATHB14, ATHB-14, PHB-1D | PHB (PHABULOSA); DNA binding / transcription factor | chr2:14639323-14644273 REVERSE	ptc-miR166n	2.5	18.935	1	20	564	583	UCGGACCAGGCUUCAUUCCU	UGGUAUGAAGCCUGGUCCGG	Cleavage	2.06604	1.84922	1.66162	1.76116	1.93702	n.s.	n.s.	n.s.	n.s.	n.s.	n.s.	n.s.	n.s.	n.s.	n.s.
Ptp.548.1.S1_x_at		AT2G34710	27.3.22	RNA.regulation of transcription.HB,Homeobox transcription factor family	PHB, ATHB14, ATHB-14, PHB-1D | PHB (PHABULOSA); DNA binding / transcription factor | chr2:14639323-14644273 REVERSE	ptc-miR166n	2.5	18.935	1	20	564	583	UCGGACCAGGCUUCAUUCCU	UGGUAUGAAGCCUGGUCCGG	Cleavage	2.47533	2.32129	2.08668	2.16239	2.61983	n.s.	n.s.	n.s.	n.s.	n.s.	n.s.	n.s.	n.s.	n.s.	n.s.
Ptp.548.1.S1_at		AT2G34710	27.3.22	RNA.regulation of transcription.HB,Homeobox transcription factor family	PHB, ATHB14, ATHB-14, PHB-1D | PHB (PHABULOSA); DNA binding / transcription factor | chr2:14639323-14644273 REVERSE	ptc-miR166o	2.5	18.935	1	20	564	583	UCGGACCAGGCUUCAUUCCU	UGGUAUGAAGCCUGGUCCGG	Cleavage	2.06604	1.84922	1.66162	1.76116	1.93702	n.s.	n.s.	n.s.	n.s.	n.s.	n.s.	n.s.	n.s.	n.s.	n.s.
Ptp.548.1.S1_x_at		AT2G34710	27.3.22	RNA.regulation of transcription.HB,Homeobox transcription factor family	PHB, ATHB14, ATHB-14, PHB-1D | PHB (PHABULOSA); DNA binding / transcription factor | chr2:14639323-14644273 REVERSE	ptc-miR166o	2.5	18.935	1	20	564	583	UCGGACCAGGCUUCAUUCCU	UGGUAUGAAGCCUGGUCCGG	Cleavage	2.47533	2.32129	2.08668	2.16239	2.61983	n.s.	n.s.	n.s.	n.s.	n.s.	n.s.	n.s.	n.s.	n.s.	n.s.
Ptp.548.1.S1_at		AT2G34710	27.3.22	RNA.regulation of transcription.HB,Homeobox transcription factor family	PHB, ATHB14, ATHB-14, PHB-1D | PHB (PHABULOSA); DNA binding / transcription factor | chr2:14639323-14644273 REVERSE	ptc-miR166q	2.5	18.935	1	20	564	583	UCGGACCAGGCUUCAUUCCU	UGGUAUGAAGCCUGGUCCGG	Cleavage	2.06604	1.84922	1.66162	1.76116	1.93702	n.s.	n.s.	n.s.	n.s.	n.s.	n.s.	n.s.	n.s.	n.s.	n.s.
Ptp.548.1.S1_x_at		AT2G34710	27.3.22	RNA.regulation of transcription.HB,Homeobox transcription factor family	PHB, ATHB14, ATHB-14, PHB-1D | PHB (PHABULOSA); DNA binding / transcription factor | chr2:14639323-14644273 REVERSE	ptc-miR166q	2.5	18.935	1	20	564	583	UCGGACCAGGCUUCAUUCCU	UGGUAUGAAGCCUGGUCCGG	Cleavage	2.47533	2.32129	2.08668	2.16239	2.61983	n.s.	n.s.	n.s.	n.s.	n.s.	n.s.	n.s.	n.s.	n.s.	n.s.
PtpAffx.18687.1.A1_at		AT1G62990	27.3.22	RNA.regulation of transcription.HB,Homeobox transcription factor family	KNAT7, IXR11 | KNAT7 (KNOTTED-LIKE HOMEOBOX OF ARABIDOPSIS THALIANA 7); DNA binding / transcription activator/ transcription factor | chr1:23337365-23340688 FORWARD	ptc-miR1446a	3	15.064	1	20	128	147	UUCUGAACUCUCUCCCUCAA	UUGAUGGAGAGAGUUCGGCA	Cleavage	n.s.	1.23111	n.s.	n.s.	n.s.	n.s.	n.s.	n.s.	n.s.	n.s.	n.s.	-1.4467	n.s.	n.s.	n.s.
PtpAffx.18687.1.A1_at		AT1G62990	27.3.22	RNA.regulation of transcription.HB,Homeobox transcription factor family	KNAT7, IXR11 | KNAT7 (KNOTTED-LIKE HOMEOBOX OF ARABIDOPSIS THALIANA 7); DNA binding / transcription activator/ transcription factor | chr1:23337365-23340688 FORWARD	ptc-miR1446b	3	15.064	1	20	128	147	UUCUGAACUCUCUCCCUCAA	UUGAUGGAGAGAGUUCGGCA	Cleavage	n.s.	1.23111	n.s.	n.s.	n.s.	n.s.	n.s.	n.s.	n.s.	n.s.	n.s.	-1.4467	n.s.	n.s.	n.s.
PtpAffx.18687.1.A1_at		AT1G62990	27.3.22	RNA.regulation of transcription.HB,Homeobox transcription factor family	KNAT7, IXR11 | KNAT7 (KNOTTED-LIKE HOMEOBOX OF ARABIDOPSIS THALIANA 7); DNA binding / transcription activator/ transcription factor | chr1:23337365-23340688 FORWARD	ptc-miR1446c	3	15.064	1	20	128	147	UUCUGAACUCUCUCCCUCAA	UUGAUGGAGAGAGUUCGGCA	Cleavage	n.s.	1.23111	n.s.	n.s.	n.s.	n.s.	n.s.	n.s.	n.s.	n.s.	n.s.	-1.4467	n.s.	n.s.	n.s.
PtpAffx.18687.1.A1_at		AT1G62990	27.3.22	RNA.regulation of transcription.HB,Homeobox transcription factor family	KNAT7, IXR11 | KNAT7 (KNOTTED-LIKE HOMEOBOX OF ARABIDOPSIS THALIANA 7); DNA binding / transcription activator/ transcription factor | chr1:23337365-23340688 FORWARD	ptc-miR1446d	3	15.064	1	20	128	147	UUCUGAACUCUCUCCCUCAA	UUGAUGGAGAGAGUUCGGCA	Cleavage	n.s.	1.23111	n.s.	n.s.	n.s.	n.s.	n.s.	n.s.	n.s.	n.s.	n.s.	-1.4467	n.s.	n.s.	n.s.
PtpAffx.18687.1.A1_at		AT1G62990	27.3.22	RNA.regulation of transcription.HB,Homeobox transcription factor family	KNAT7, IXR11 | KNAT7 (KNOTTED-LIKE HOMEOBOX OF ARABIDOPSIS THALIANA 7); DNA binding / transcription activator/ transcription factor | chr1:23337365-23340688 FORWARD	ptc-miR1446e	3	15.064	1	20	128	147	UUCUGAACUCUCUCCCUCAA	UUGAUGGAGAGAGUUCGGCA	Cleavage	n.s.	1.23111	n.s.	n.s.	n.s.	n.s.	n.s.	n.s.	n.s.	n.s.	n.s.	-1.4467	n.s.	n.s.	n.s.
PtpAffx.3110.1.S1_at		AT1G62360	27.3.22	RNA.regulation of transcription.HB,Homeobox transcription factor family	STM, BUM1, SHL, WAM1, BUM, WAM | STM (SHOOT MERISTEMLESS); transcription factor | chr1:23058582-23061722 REVERSE	peu-miR97	2.5	16.777	1	23	127	149	UCUGAUGAGGAUGCUGAUGAUGA	UCAUCAUCAGCAUCCUCAUCAUC	Cleavage	n.s.	-2.13888	-2.2949	-2.00539	n.s.	-2.1663	n.s.	n.s.	n.s.	n.s.	n.s.	n.s.	n.s.	n.s.	n.s.
PtpAffx.222327.1.S1_x_at		AT2G20570	27.3.20	RNA.regulation of transcription.G2-like transcription factor family, GARP	GPRI1, GLK1 | GPRI1 (GBF'S PRO-RICH REGION-INTERACTING FACTOR 1); transcription factor/ transcription regulator | chr2:8855358-8857756 FORWARD	peu-miR42a	2.5	18.369	1	21	240	260	CAGAAAUUCUCGAAGGCACUG	CAGUGCCUUCGAGGAUUUUAG	Cleavage	-1.1224	n.s.	-1.13115	-1.30348	-1.06791	-1.10814	n.s.	n.s.	n.s.	n.s.	n.s.	n.s.	n.s.	n.s.	n.s.
PtpAffx.222327.1.S1_x_at		AT2G20570	27.3.20	RNA.regulation of transcription.G2-like transcription factor family, GARP	GPRI1, GLK1 | GPRI1 (GBF'S PRO-RICH REGION-INTERACTING FACTOR 1); transcription factor/ transcription regulator | chr2:8855358-8857756 FORWARD	peu-miR42b	2.5	18.369	1	21	240	260	CAGAAAUUCUCGAAGGCACUG	CAGUGCCUUCGAGGAUUUUAG	Cleavage	-1.1224	n.s.	-1.13115	-1.30348	-1.06791	-1.10814	n.s.	n.s.	n.s.	n.s.	n.s.	n.s.	n.s.	n.s.	n.s.
PtpAffx.222327.1.S1_x_at		AT2G20570	27.3.20	RNA.regulation of transcription.G2-like transcription factor family, GARP	GPRI1, GLK1 | GPRI1 (GBF'S PRO-RICH REGION-INTERACTING FACTOR 1); transcription factor/ transcription regulator | chr2:8855358-8857756 FORWARD	peu-miR42c	2.5	18.369	1	21	240	260	CAGAAAUUCUCGAAGGCACUG	CAGUGCCUUCGAGGAUUUUAG	Cleavage	-1.1224	n.s.	-1.13115	-1.30348	-1.06791	-1.10814	n.s.	n.s.	n.s.	n.s.	n.s.	n.s.	n.s.	n.s.	n.s.
PtpAffx.209102.1.S1_at		AT3G17310	27.3.46	RNA.regulation of transcription.DNA methyltransferases	methyltransferase family protein | chr3:5909001-5913242 REVERSE	peu-miR131	3	14.625	1	20	46	65	UUGACAGAAGAUGGAGAGCA	UACUCUCCGUCUCUUGUCAA	Cleavage	n.s.	-1.23254	n.s.	n.s.	n.s.	n.s.	n.s.	n.s.	n.s.	n.s.	n.s.	n.s.	n.s.	n.s.	n.s.
PtpAffx.210841.1.S1_at		AT1G08060	27.3.44	RNA.regulation of transcription.Chromatin Remodeling Factors	MOM | MOM (MORPHEUS MOLECULE) | chr1:2501742-2511084 REVERSE	peu-miR123a	2.5	5.702	1	21	6424	6444	UGUCGCAGGAGAGAUGGCGCU	AGCUCCAUCUCUCCUGCCACA	Cleavage	n.s.	n.s.	n.s.	n.s.	n.s.	1.01711	n.s.	n.s.	n.s.	n.s.	1.2864	n.s.	n.s.	n.s.	n.s.
PtpAffx.210841.1.S1_at		AT1G08060	27.3.44	RNA.regulation of transcription.Chromatin Remodeling Factors	MOM | MOM (MORPHEUS MOLECULE) | chr1:2501742-2511084 REVERSE	peu-miR123b	2.5	5.702	1	21	6424	6444	UGUCGCAGGAGAGAUGGCGCU	AGCUCCAUCUCUCCUGCCACA	Cleavage	n.s.	n.s.	n.s.	n.s.	n.s.	1.01711	n.s.	n.s.	n.s.	n.s.	1.2864	n.s.	n.s.	n.s.	n.s.
Ptp.6882.1.A1_s_at		AT5G12840	27.3.14	RNA.regulation of transcription.CCAAT box binding factor family, HAP2	HAP2A, EMB2220, ATHAP2A, NF-YA1 | NF-YA1 (NUCLEAR FACTOR Y, SUBUNIT A1); transcription factor | chr5:4050840-4053534 REVERSE	ptc-miR169a	2.5	21.1	1	20	721	740	CAGCCAAGGAUGACUUGCCG	CGGCAAAUCAUUCUUGGCUU	Cleavage	n.s.	n.s.	n.s.	-1.15733	n.s.	n.s.	n.s.	n.s.	n.s.	n.s.	n.s.	n.s.	n.s.	n.s.	n.s.
Ptp.6882.1.A1_s_at		AT5G12840	27.3.14	RNA.regulation of transcription.CCAAT box binding factor family, HAP2	HAP2A, EMB2220, ATHAP2A, NF-YA1 | NF-YA1 (NUCLEAR FACTOR Y, SUBUNIT A1); transcription factor | chr5:4050840-4053534 REVERSE	ptc-miR169aa	2	21.1	1	20	721	740	GAGCCAAGAAUGACUUGUCG	CGGCAAAUCAUUCUUGGCUU	Cleavage	n.s.	n.s.	n.s.	-1.15733	n.s.	n.s.	n.s.	n.s.	n.s.	n.s.	n.s.	n.s.	n.s.	n.s.	n.s.
Ptp.6882.1.A1_s_at		AT5G12840	27.3.14	RNA.regulation of transcription.CCAAT box binding factor family, HAP2	HAP2A, EMB2220, ATHAP2A, NF-YA1 | NF-YA1 (NUCLEAR FACTOR Y, SUBUNIT A1); transcription factor | chr5:4050840-4053534 REVERSE	ptc-miR169b	2.5	21.1	1	20	721	740	CAGCCAAGGAUGACUUGCCG	CGGCAAAUCAUUCUUGGCUU	Cleavage	n.s.	n.s.	n.s.	-1.15733	n.s.	n.s.	n.s.	n.s.	n.s.	n.s.	n.s.	n.s.	n.s.	n.s.	n.s.
Ptp.6882.1.A1_s_at		AT5G12840	27.3.14	RNA.regulation of transcription.CCAAT box binding factor family, HAP2	HAP2A, EMB2220, ATHAP2A, NF-YA1 | NF-YA1 (NUCLEAR FACTOR Y, SUBUNIT A1); transcription factor | chr5:4050840-4053534 REVERSE	ptc-miR169c	2.5	21.1	1	20	721	740	CAGCCAAGGAUGACUUGCCG	CGGCAAAUCAUUCUUGGCUU	Cleavage	n.s.	n.s.	n.s.	-1.15733	n.s.	n.s.	n.s.	n.s.	n.s.	n.s.	n.s.	n.s.	n.s.	n.s.	n.s.
Ptp.6882.1.A1_s_at		AT5G12840	27.3.14	RNA.regulation of transcription.CCAAT box binding factor family, HAP2	HAP2A, EMB2220, ATHAP2A, NF-YA1 | NF-YA1 (NUCLEAR FACTOR Y, SUBUNIT A1); transcription factor | chr5:4050840-4053534 REVERSE	ptc-miR169d	2.5	21.1	1	20	721	740	CAGCCAAGGAUGACUUGCCG	CGGCAAAUCAUUCUUGGCUU	Cleavage	n.s.	n.s.	n.s.	-1.15733	n.s.	n.s.	n.s.	n.s.	n.s.	n.s.	n.s.	n.s.	n.s.	n.s.	n.s.
Ptp.6882.1.A1_s_at		AT5G12840	27.3.14	RNA.regulation of transcription.CCAAT box binding factor family, HAP2	HAP2A, EMB2220, ATHAP2A, NF-YA1 | NF-YA1 (NUCLEAR FACTOR Y, SUBUNIT A1); transcription factor | chr5:4050840-4053534 REVERSE	ptc-miR169e	2.5	21.1	1	20	721	740	CAGCCAAGGAUGACUUGCCG	CGGCAAAUCAUUCUUGGCUU	Cleavage	n.s.	n.s.	n.s.	-1.15733	n.s.	n.s.	n.s.	n.s.	n.s.	n.s.	n.s.	n.s.	n.s.	n.s.	n.s.
Ptp.6882.1.A1_s_at		AT5G12840	27.3.14	RNA.regulation of transcription.CCAAT box binding factor family, HAP2	HAP2A, EMB2220, ATHAP2A, NF-YA1 | NF-YA1 (NUCLEAR FACTOR Y, SUBUNIT A1); transcription factor | chr5:4050840-4053534 REVERSE	ptc-miR169f	2.5	21.1	1	20	721	740	CAGCCAAGGAUGACUUGCCG	CGGCAAAUCAUUCUUGGCUU	Cleavage	n.s.	n.s.	n.s.	-1.15733	n.s.	n.s.	n.s.	n.s.	n.s.	n.s.	n.s.	n.s.	n.s.	n.s.	n.s.
Ptp.6882.1.A1_s_at		AT5G12840	27.3.14	RNA.regulation of transcription.CCAAT box binding factor family, HAP2	HAP2A, EMB2220, ATHAP2A, NF-YA1 | NF-YA1 (NUCLEAR FACTOR Y, SUBUNIT A1); transcription factor | chr5:4050840-4053534 REVERSE	ptc-miR169g	2.5	21.1	1	20	721	740	CAGCCAAGGAUGACUUGCCG	CGGCAAAUCAUUCUUGGCUU	Cleavage	n.s.	n.s.	n.s.	-1.15733	n.s.	n.s.	n.s.	n.s.	n.s.	n.s.	n.s.	n.s.	n.s.	n.s.	n.s.
Ptp.6882.1.A1_s_at		AT5G12840	27.3.14	RNA.regulation of transcription.CCAAT box binding factor family, HAP2	HAP2A, EMB2220, ATHAP2A, NF-YA1 | NF-YA1 (NUCLEAR FACTOR Y, SUBUNIT A1); transcription factor | chr5:4050840-4053534 REVERSE	ptc-miR169h	2.5	21.1	1	20	721	740	CAGCCAAGGAUGACUUGCCG	CGGCAAAUCAUUCUUGGCUU	Cleavage	n.s.	n.s.	n.s.	-1.15733	n.s.	n.s.	n.s.	n.s.	n.s.	n.s.	n.s.	n.s.	n.s.	n.s.	n.s.
Ptp.6882.1.A1_s_at		AT5G12840	27.3.14	RNA.regulation of transcription.CCAAT box binding factor family, HAP2	HAP2A, EMB2220, ATHAP2A, NF-YA1 | NF-YA1 (NUCLEAR FACTOR Y, SUBUNIT A1); transcription factor | chr5:4050840-4053534 REVERSE	ptc-miR169n	3	21.147	1	21	721	741	UGAGCCAAGGAUGACUUGCCG	CGGCAAAUCAUUCUUGGCUUU	Cleavage	n.s.	n.s.	n.s.	-1.15733	n.s.	n.s.	n.s.	n.s.	n.s.	n.s.	n.s.	n.s.	n.s.	n.s.	n.s.
Ptp.6882.1.A1_s_at		AT5G12840	27.3.14	RNA.regulation of transcription.CCAAT box binding factor family, HAP2	HAP2A, EMB2220, ATHAP2A, NF-YA1 | NF-YA1 (NUCLEAR FACTOR Y, SUBUNIT A1); transcription factor | chr5:4050840-4053534 REVERSE	ptc-miR169o	2.5	21.1	1	20	721	740	AAGCCAAGGAUGACUUGCCU	CGGCAAAUCAUUCUUGGCUU	Cleavage	n.s.	n.s.	n.s.	-1.15733	n.s.	n.s.	n.s.	n.s.	n.s.	n.s.	n.s.	n.s.	n.s.	n.s.	n.s.
Ptp.6882.1.A1_s_at		AT5G12840	27.3.14	RNA.regulation of transcription.CCAAT box binding factor family, HAP2	HAP2A, EMB2220, ATHAP2A, NF-YA1 | NF-YA1 (NUCLEAR FACTOR Y, SUBUNIT A1); transcription factor | chr5:4050840-4053534 REVERSE	ptc-miR169p	2.5	21.1	1	20	721	740	AAGCCAAGGAUGACUUGCCU	CGGCAAAUCAUUCUUGGCUU	Cleavage	n.s.	n.s.	n.s.	-1.15733	n.s.	n.s.	n.s.	n.s.	n.s.	n.s.	n.s.	n.s.	n.s.	n.s.	n.s.
Ptp.6882.1.A1_s_at		AT5G12840	27.3.14	RNA.regulation of transcription.CCAAT box binding factor family, HAP2	HAP2A, EMB2220, ATHAP2A, NF-YA1 | NF-YA1 (NUCLEAR FACTOR Y, SUBUNIT A1); transcription factor | chr5:4050840-4053534 REVERSE	ptc-miR169t	1.5	21.1	1	20	721	740	GAGCCAAGAAUGACUUGCCG	CGGCAAAUCAUUCUUGGCUU	Cleavage	n.s.	n.s.	n.s.	-1.15733	n.s.	n.s.	n.s.	n.s.	n.s.	n.s.	n.s.	n.s.	n.s.	n.s.	n.s.
Ptp.6882.1.A1_s_at		AT5G12840	27.3.14	RNA.regulation of transcription.CCAAT box binding factor family, HAP2	HAP2A, EMB2220, ATHAP2A, NF-YA1 | NF-YA1 (NUCLEAR FACTOR Y, SUBUNIT A1); transcription factor | chr5:4050840-4053534 REVERSE	ptc-miR169z	1	21.1	1	20	721	740	CAGCCAAGAAUGAUUUGCCG	CGGCAAAUCAUUCUUGGCUU	Cleavage	n.s.	n.s.	n.s.	-1.15733	n.s.	n.s.	n.s.	n.s.	n.s.	n.s.	n.s.	n.s.	n.s.	n.s.	n.s.
PtpAffx.129522.1.A1_at		AT3G14020	27.3.14	RNA.regulation of transcription.CCAAT box binding factor family, HAP2	NF-YA6 | NF-YA6 (NUCLEAR FACTOR Y, SUBUNIT A6); transcription factor | chr3:4642968-4644301 FORWARD	ptc-miR169a	3	12.276	1	21	811	831	CAGCCAAGGAUGACUUGCCGA	UUGGCAAAUCAUUCUUGGCUU	Cleavage	n.s.	n.s.	2.75836	n.s.	n.s.	2.83103	n.s.	n.s.	3.81069	n.s.	2.47574	2.81018	n.s.	n.s.	n.s.
PtpAffx.129522.1.A1_at		AT3G14020	27.3.14	RNA.regulation of transcription.CCAAT box binding factor family, HAP2	NF-YA6 | NF-YA6 (NUCLEAR FACTOR Y, SUBUNIT A6); transcription factor | chr3:4642968-4644301 FORWARD	ptc-miR169aa	2.5	12.276	1	21	811	831	GAGCCAAGAAUGACUUGUCGG	UUGGCAAAUCAUUCUUGGCUU	Cleavage	n.s.	n.s.	2.75836	n.s.	n.s.	2.83103	n.s.	n.s.	3.81069	n.s.	2.47574	2.81018	n.s.	n.s.	n.s.
PtpAffx.129522.1.A1_at		AT3G14020	27.3.14	RNA.regulation of transcription.CCAAT box binding factor family, HAP2	NF-YA6 | NF-YA6 (NUCLEAR FACTOR Y, SUBUNIT A6); transcription factor | chr3:4642968-4644301 FORWARD	ptc-miR169b	3	12.276	1	21	811	831	CAGCCAAGGAUGACUUGCCGA	UUGGCAAAUCAUUCUUGGCUU	Cleavage	n.s.	n.s.	2.75836	n.s.	n.s.	2.83103	n.s.	n.s.	3.81069	n.s.	2.47574	2.81018	n.s.	n.s.	n.s.
PtpAffx.129522.1.A1_at		AT3G14020	27.3.14	RNA.regulation of transcription.CCAAT box binding factor family, HAP2	NF-YA6 | NF-YA6 (NUCLEAR FACTOR Y, SUBUNIT A6); transcription factor | chr3:4642968-4644301 FORWARD	ptc-miR169c	3	12.276	1	21	811	831	CAGCCAAGGAUGACUUGCCGA	UUGGCAAAUCAUUCUUGGCUU	Cleavage	n.s.	n.s.	2.75836	n.s.	n.s.	2.83103	n.s.	n.s.	3.81069	n.s.	2.47574	2.81018	n.s.	n.s.	n.s.
PtpAffx.129522.1.A1_at		AT3G14020	27.3.14	RNA.regulation of transcription.CCAAT box binding factor family, HAP2	NF-YA6 | NF-YA6 (NUCLEAR FACTOR Y, SUBUNIT A6); transcription factor | chr3:4642968-4644301 FORWARD	ptc-miR169d	3	12.276	1	21	811	831	CAGCCAAGGAUGACUUGCCGG	UUGGCAAAUCAUUCUUGGCUU	Cleavage	n.s.	n.s.	2.75836	n.s.	n.s.	2.83103	n.s.	n.s.	3.81069	n.s.	2.47574	2.81018	n.s.	n.s.	n.s.
PtpAffx.129522.1.A1_at		AT3G14020	27.3.14	RNA.regulation of transcription.CCAAT box binding factor family, HAP2	NF-YA6 | NF-YA6 (NUCLEAR FACTOR Y, SUBUNIT A6); transcription factor | chr3:4642968-4644301 FORWARD	ptc-miR169e	3	12.276	1	21	811	831	CAGCCAAGGAUGACUUGCCGG	UUGGCAAAUCAUUCUUGGCUU	Cleavage	n.s.	n.s.	2.75836	n.s.	n.s.	2.83103	n.s.	n.s.	3.81069	n.s.	2.47574	2.81018	n.s.	n.s.	n.s.
PtpAffx.129522.1.A1_at		AT3G14020	27.3.14	RNA.regulation of transcription.CCAAT box binding factor family, HAP2	NF-YA6 | NF-YA6 (NUCLEAR FACTOR Y, SUBUNIT A6); transcription factor | chr3:4642968-4644301 FORWARD	ptc-miR169f	3	12.276	1	21	811	831	CAGCCAAGGAUGACUUGCCGG	UUGGCAAAUCAUUCUUGGCUU	Cleavage	n.s.	n.s.	2.75836	n.s.	n.s.	2.83103	n.s.	n.s.	3.81069	n.s.	2.47574	2.81018	n.s.	n.s.	n.s.
PtpAffx.129522.1.A1_at		AT3G14020	27.3.14	RNA.regulation of transcription.CCAAT box binding factor family, HAP2	NF-YA6 | NF-YA6 (NUCLEAR FACTOR Y, SUBUNIT A6); transcription factor | chr3:4642968-4644301 FORWARD	ptc-miR169g	3	12.276	1	21	811	831	CAGCCAAGGAUGACUUGCCGG	UUGGCAAAUCAUUCUUGGCUU	Cleavage	n.s.	n.s.	2.75836	n.s.	n.s.	2.83103	n.s.	n.s.	3.81069	n.s.	2.47574	2.81018	n.s.	n.s.	n.s.
PtpAffx.129522.1.A1_at		AT3G14020	27.3.14	RNA.regulation of transcription.CCAAT box binding factor family, HAP2	NF-YA6 | NF-YA6 (NUCLEAR FACTOR Y, SUBUNIT A6); transcription factor | chr3:4642968-4644301 FORWARD	ptc-miR169h	3	12.276	1	21	811	831	CAGCCAAGGAUGACUUGCCGG	UUGGCAAAUCAUUCUUGGCUU	Cleavage	n.s.	n.s.	2.75836	n.s.	n.s.	2.83103	n.s.	n.s.	3.81069	n.s.	2.47574	2.81018	n.s.	n.s.	n.s.
PtpAffx.129522.1.A1_at		AT3G14020	27.3.14	RNA.regulation of transcription.CCAAT box binding factor family, HAP2	NF-YA6 | NF-YA6 (NUCLEAR FACTOR Y, SUBUNIT A6); transcription factor | chr3:4642968-4644301 FORWARD	ptc-miR169n	2	9.178	1	21	812	832	UGAGCCAAGGAUGACUUGCCG	UGGCAAAUCAUUCUUGGCUUA	Cleavage	n.s.	n.s.	2.75836	n.s.	n.s.	2.83103	n.s.	n.s.	3.81069	n.s.	2.47574	2.81018	n.s.	n.s.	n.s.
PtpAffx.129522.1.A1_at		AT3G14020	27.3.14	RNA.regulation of transcription.CCAAT box binding factor family, HAP2	NF-YA6 | NF-YA6 (NUCLEAR FACTOR Y, SUBUNIT A6); transcription factor | chr3:4642968-4644301 FORWARD	ptc-miR169o	2.5	12.276	1	20	812	831	AAGCCAAGGAUGACUUGCCU	UGGCAAAUCAUUCUUGGCUU	Cleavage	n.s.	n.s.	2.75836	n.s.	n.s.	2.83103	n.s.	n.s.	3.81069	n.s.	2.47574	2.81018	n.s.	n.s.	n.s.
PtpAffx.129522.1.A1_at		AT3G14020	27.3.14	RNA.regulation of transcription.CCAAT box binding factor family, HAP2	NF-YA6 | NF-YA6 (NUCLEAR FACTOR Y, SUBUNIT A6); transcription factor | chr3:4642968-4644301 FORWARD	ptc-miR169p	2.5	12.276	1	20	812	831	AAGCCAAGGAUGACUUGCCU	UGGCAAAUCAUUCUUGGCUU	Cleavage	n.s.	n.s.	2.75836	n.s.	n.s.	2.83103	n.s.	n.s.	3.81069	n.s.	2.47574	2.81018	n.s.	n.s.	n.s.
PtpAffx.129522.1.A1_at		AT3G14020	27.3.14	RNA.regulation of transcription.CCAAT box binding factor family, HAP2	NF-YA6 | NF-YA6 (NUCLEAR FACTOR Y, SUBUNIT A6); transcription factor | chr3:4642968-4644301 FORWARD	ptc-miR169s	3	9.178	1	21	812	832	UCAGCCAAGGAUGACUUGCCG	UGGCAAAUCAUUCUUGGCUUA	Cleavage	n.s.	n.s.	2.75836	n.s.	n.s.	2.83103	n.s.	n.s.	3.81069	n.s.	2.47574	2.81018	n.s.	n.s.	n.s.
PtpAffx.129522.1.A1_at		AT3G14020	27.3.14	RNA.regulation of transcription.CCAAT box binding factor family, HAP2	NF-YA6 | NF-YA6 (NUCLEAR FACTOR Y, SUBUNIT A6); transcription factor | chr3:4642968-4644301 FORWARD	ptc-miR169t	2	12.276	1	21	811	831	GAGCCAAGAAUGACUUGCCGG	UUGGCAAAUCAUUCUUGGCUU	Cleavage	n.s.	n.s.	2.75836	n.s.	n.s.	2.83103	n.s.	n.s.	3.81069	n.s.	2.47574	2.81018	n.s.	n.s.	n.s.
PtpAffx.129522.1.A1_at		AT3G14020	27.3.14	RNA.regulation of transcription.CCAAT box binding factor family, HAP2	NF-YA6 | NF-YA6 (NUCLEAR FACTOR Y, SUBUNIT A6); transcription factor | chr3:4642968-4644301 FORWARD	ptc-miR169z	1.5	12.276	1	21	811	831	CAGCCAAGAAUGAUUUGCCGG	UUGGCAAAUCAUUCUUGGCUU	Cleavage	n.s.	n.s.	2.75836	n.s.	n.s.	2.83103	n.s.	n.s.	3.81069	n.s.	2.47574	2.81018	n.s.	n.s.	n.s.
PtpAffx.249.205.A1_at	1001	AT1G72830	27.3.14	RNA.regulation of transcription.CCAAT box binding factor family, HAP2	HAP2C, ATHAP2C, NF-YA3 | NF-YA3 (NUCLEAR FACTOR Y, SUBUNIT A3); transcription factor | chr1:27405461-27407969 REVERSE	ptc-miR169a	3	16.629	1	20	1317	1336	CAGCCAAGGAUGACUUGCCG	AGGCAAUUCAUCCUUGGCUU	Cleavage	-2.3755	-2.30057	-3.06219	-2.91311	-2.1454	-3.26119	n.s.	n.s.	n.s.	n.s.	n.s.	n.s.	n.s.	n.s.	n.s.
PtpAffx.249.482.S1_at		AT1G72830	27.3.14	RNA.regulation of transcription.CCAAT box binding factor family, HAP2	HAP2C, ATHAP2C, NF-YA3 | NF-YA3 (NUCLEAR FACTOR Y, SUBUNIT A3); transcription factor | chr1:27405461-27407969 REVERSE	ptc-miR169a	3	13.861	1	20	917	936	CAGCCAAGGAUGACUUGCCG	AGGCAAUUCAUCCUUGGCUU	Cleavage	n.s.	n.s.	n.s.	-1.19503	-1.1028	-1.49002	n.s.	n.s.	n.s.	n.s.	n.s.	n.s.	n.s.	n.s.	n.s.
PtpAffx.249.205.A1_at	1001	AT1G72830	27.3.14	RNA.regulation of transcription.CCAAT box binding factor family, HAP2	HAP2C, ATHAP2C, NF-YA3 | NF-YA3 (NUCLEAR FACTOR Y, SUBUNIT A3); transcription factor | chr1:27405461-27407969 REVERSE	ptc-miR169b	3	16.629	1	20	1317	1336	CAGCCAAGGAUGACUUGCCG	AGGCAAUUCAUCCUUGGCUU	Cleavage	-2.3755	-2.30057	-3.06219	-2.91311	-2.1454	-3.26119	n.s.	n.s.	n.s.	n.s.	n.s.	n.s.	n.s.	n.s.	n.s.
PtpAffx.249.482.S1_at		AT1G72830	27.3.14	RNA.regulation of transcription.CCAAT box binding factor family, HAP2	HAP2C, ATHAP2C, NF-YA3 | NF-YA3 (NUCLEAR FACTOR Y, SUBUNIT A3); transcription factor | chr1:27405461-27407969 REVERSE	ptc-miR169b	3	13.861	1	20	917	936	CAGCCAAGGAUGACUUGCCG	AGGCAAUUCAUCCUUGGCUU	Cleavage	n.s.	n.s.	n.s.	-1.19503	-1.1028	-1.49002	n.s.	n.s.	n.s.	n.s.	n.s.	n.s.	n.s.	n.s.	n.s.
PtpAffx.249.205.A1_at	1001	AT1G72830	27.3.14	RNA.regulation of transcription.CCAAT box binding factor family, HAP2	HAP2C, ATHAP2C, NF-YA3 | NF-YA3 (NUCLEAR FACTOR Y, SUBUNIT A3); transcription factor | chr1:27405461-27407969 REVERSE	ptc-miR169c	3	16.629	1	20	1317	1336	CAGCCAAGGAUGACUUGCCG	AGGCAAUUCAUCCUUGGCUU	Cleavage	-2.3755	-2.30057	-3.06219	-2.91311	-2.1454	-3.26119	n.s.	n.s.	n.s.	n.s.	n.s.	n.s.	n.s.	n.s.	n.s.
PtpAffx.249.482.S1_at		AT1G72830	27.3.14	RNA.regulation of transcription.CCAAT box binding factor family, HAP2	HAP2C, ATHAP2C, NF-YA3 | NF-YA3 (NUCLEAR FACTOR Y, SUBUNIT A3); transcription factor | chr1:27405461-27407969 REVERSE	ptc-miR169c	3	13.861	1	20	917	936	CAGCCAAGGAUGACUUGCCG	AGGCAAUUCAUCCUUGGCUU	Cleavage	n.s.	n.s.	n.s.	-1.19503	-1.1028	-1.49002	n.s.	n.s.	n.s.	n.s.	n.s.	n.s.	n.s.	n.s.	n.s.
PtpAffx.249.205.A1_at	1001	AT1G72830	27.3.14	RNA.regulation of transcription.CCAAT box binding factor family, HAP2	HAP2C, ATHAP2C, NF-YA3 | NF-YA3 (NUCLEAR FACTOR Y, SUBUNIT A3); transcription factor | chr1:27405461-27407969 REVERSE	ptc-miR169d	3	16.629	1	21	1316	1336	CAGCCAAGGAUGACUUGCCGG	CAGGCAAUUCAUCCUUGGCUU	Cleavage	-2.3755	-2.30057	-3.06219	-2.91311	-2.1454	-3.26119	n.s.	n.s.	n.s.	n.s.	n.s.	n.s.	n.s.	n.s.	n.s.
PtpAffx.249.482.S1_at		AT1G72830	27.3.14	RNA.regulation of transcription.CCAAT box binding factor family, HAP2	HAP2C, ATHAP2C, NF-YA3 | NF-YA3 (NUCLEAR FACTOR Y, SUBUNIT A3); transcription factor | chr1:27405461-27407969 REVERSE	ptc-miR169d	3	13.861	1	21	916	936	CAGCCAAGGAUGACUUGCCGG	CAGGCAAUUCAUCCUUGGCUU	Cleavage	n.s.	n.s.	n.s.	-1.19503	-1.1028	-1.49002	n.s.	n.s.	n.s.	n.s.	n.s.	n.s.	n.s.	n.s.	n.s.
PtpAffx.249.205.A1_at	1001	AT1G72830	27.3.14	RNA.regulation of transcription.CCAAT box binding factor family, HAP2	HAP2C, ATHAP2C, NF-YA3 | NF-YA3 (NUCLEAR FACTOR Y, SUBUNIT A3); transcription factor | chr1:27405461-27407969 REVERSE	ptc-miR169e	3	16.629	1	21	1316	1336	CAGCCAAGGAUGACUUGCCGG	CAGGCAAUUCAUCCUUGGCUU	Cleavage	-2.3755	-2.30057	-3.06219	-2.91311	-2.1454	-3.26119	n.s.	n.s.	n.s.	n.s.	n.s.	n.s.	n.s.	n.s.	n.s.
PtpAffx.249.482.S1_at		AT1G72830	27.3.14	RNA.regulation of transcription.CCAAT box binding factor family, HAP2	HAP2C, ATHAP2C, NF-YA3 | NF-YA3 (NUCLEAR FACTOR Y, SUBUNIT A3); transcription factor | chr1:27405461-27407969 REVERSE	ptc-miR169e	3	13.861	1	21	916	936	CAGCCAAGGAUGACUUGCCGG	CAGGCAAUUCAUCCUUGGCUU	Cleavage	n.s.	n.s.	n.s.	-1.19503	-1.1028	-1.49002	n.s.	n.s.	n.s.	n.s.	n.s.	n.s.	n.s.	n.s.	n.s.
PtpAffx.249.205.A1_at	1001	AT1G72830	27.3.14	RNA.regulation of transcription.CCAAT box binding factor family, HAP2	HAP2C, ATHAP2C, NF-YA3 | NF-YA3 (NUCLEAR FACTOR Y, SUBUNIT A3); transcription factor | chr1:27405461-27407969 REVERSE	ptc-miR169f	3	16.629	1	21	1316	1336	CAGCCAAGGAUGACUUGCCGG	CAGGCAAUUCAUCCUUGGCUU	Cleavage	-2.3755	-2.30057	-3.06219	-2.91311	-2.1454	-3.26119	n.s.	n.s.	n.s.	n.s.	n.s.	n.s.	n.s.	n.s.	n.s.
PtpAffx.249.482.S1_at		AT1G72830	27.3.14	RNA.regulation of transcription.CCAAT box binding factor family, HAP2	HAP2C, ATHAP2C, NF-YA3 | NF-YA3 (NUCLEAR FACTOR Y, SUBUNIT A3); transcription factor | chr1:27405461-27407969 REVERSE	ptc-miR169f	3	13.861	1	21	916	936	CAGCCAAGGAUGACUUGCCGG	CAGGCAAUUCAUCCUUGGCUU	Cleavage	n.s.	n.s.	n.s.	-1.19503	-1.1028	-1.49002	n.s.	n.s.	n.s.	n.s.	n.s.	n.s.	n.s.	n.s.	n.s.
PtpAffx.249.205.A1_at	1001	AT1G72830	27.3.14	RNA.regulation of transcription.CCAAT box binding factor family, HAP2	HAP2C, ATHAP2C, NF-YA3 | NF-YA3 (NUCLEAR FACTOR Y, SUBUNIT A3); transcription factor | chr1:27405461-27407969 REVERSE	ptc-miR169g	3	16.629	1	21	1316	1336	CAGCCAAGGAUGACUUGCCGG	CAGGCAAUUCAUCCUUGGCUU	Cleavage	-2.3755	-2.30057	-3.06219	-2.91311	-2.1454	-3.26119	n.s.	n.s.	n.s.	n.s.	n.s.	n.s.	n.s.	n.s.	n.s.
PtpAffx.249.482.S1_at		AT1G72830	27.3.14	RNA.regulation of transcription.CCAAT box binding factor family, HAP2	HAP2C, ATHAP2C, NF-YA3 | NF-YA3 (NUCLEAR FACTOR Y, SUBUNIT A3); transcription factor | chr1:27405461-27407969 REVERSE	ptc-miR169g	3	13.861	1	21	916	936	CAGCCAAGGAUGACUUGCCGG	CAGGCAAUUCAUCCUUGGCUU	Cleavage	n.s.	n.s.	n.s.	-1.19503	-1.1028	-1.49002	n.s.	n.s.	n.s.	n.s.	n.s.	n.s.	n.s.	n.s.	n.s.
PtpAffx.249.205.A1_at	1001	AT1G72830	27.3.14	RNA.regulation of transcription.CCAAT box binding factor family, HAP2	HAP2C, ATHAP2C, NF-YA3 | NF-YA3 (NUCLEAR FACTOR Y, SUBUNIT A3); transcription factor | chr1:27405461-27407969 REVERSE	ptc-miR169h	3	16.629	1	21	1316	1336	CAGCCAAGGAUGACUUGCCGG	CAGGCAAUUCAUCCUUGGCUU	Cleavage	-2.3755	-2.30057	-3.06219	-2.91311	-2.1454	-3.26119	n.s.	n.s.	n.s.	n.s.	n.s.	n.s.	n.s.	n.s.	n.s.
PtpAffx.249.482.S1_at		AT1G72830	27.3.14	RNA.regulation of transcription.CCAAT box binding factor family, HAP2	HAP2C, ATHAP2C, NF-YA3 | NF-YA3 (NUCLEAR FACTOR Y, SUBUNIT A3); transcription factor | chr1:27405461-27407969 REVERSE	ptc-miR169h	3	13.861	1	21	916	936	CAGCCAAGGAUGACUUGCCGG	CAGGCAAUUCAUCCUUGGCUU	Cleavage	n.s.	n.s.	n.s.	-1.19503	-1.1028	-1.49002	n.s.	n.s.	n.s.	n.s.	n.s.	n.s.	n.s.	n.s.	n.s.
PtpAffx.249.205.A1_at	1001	AT1G72830	27.3.14	RNA.regulation of transcription.CCAAT box binding factor family, HAP2	HAP2C, ATHAP2C, NF-YA3 | NF-YA3 (NUCLEAR FACTOR Y, SUBUNIT A3); transcription factor | chr1:27405461-27407969 REVERSE	ptc-miR169i	2	16.629	1	21	1316	1336	UAGCCAAGGAUGACUUGCCUG	CAGGCAAUUCAUCCUUGGCUU	Cleavage	-2.3755	-2.30057	-3.06219	-2.91311	-2.1454	-3.26119	n.s.	n.s.	n.s.	n.s.	n.s.	n.s.	n.s.	n.s.	n.s.
PtpAffx.249.482.S1_at		AT1G72830	27.3.14	RNA.regulation of transcription.CCAAT box binding factor family, HAP2	HAP2C, ATHAP2C, NF-YA3 | NF-YA3 (NUCLEAR FACTOR Y, SUBUNIT A3); transcription factor | chr1:27405461-27407969 REVERSE	ptc-miR169i	2	13.861	1	21	916	936	UAGCCAAGGAUGACUUGCCUG	CAGGCAAUUCAUCCUUGGCUU	Cleavage	n.s.	n.s.	n.s.	-1.19503	-1.1028	-1.49002	n.s.	n.s.	n.s.	n.s.	n.s.	n.s.	n.s.	n.s.	n.s.
PtpAffx.249.205.A1_at	1001	AT1G72830	27.3.14	RNA.regulation of transcription.CCAAT box binding factor family, HAP2	HAP2C, ATHAP2C, NF-YA3 | NF-YA3 (NUCLEAR FACTOR Y, SUBUNIT A3); transcription factor | chr1:27405461-27407969 REVERSE	ptc-miR169j	2	16.629	1	21	1316	1336	UAGCCAAGGAUGACUUGCCUG	CAGGCAAUUCAUCCUUGGCUU	Cleavage	-2.3755	-2.30057	-3.06219	-2.91311	-2.1454	-3.26119	n.s.	n.s.	n.s.	n.s.	n.s.	n.s.	n.s.	n.s.	n.s.
PtpAffx.249.482.S1_at		AT1G72830	27.3.14	RNA.regulation of transcription.CCAAT box binding factor family, HAP2	HAP2C, ATHAP2C, NF-YA3 | NF-YA3 (NUCLEAR FACTOR Y, SUBUNIT A3); transcription factor | chr1:27405461-27407969 REVERSE	ptc-miR169j	2	13.861	1	21	916	936	UAGCCAAGGAUGACUUGCCUG	CAGGCAAUUCAUCCUUGGCUU	Cleavage	n.s.	n.s.	n.s.	-1.19503	-1.1028	-1.49002	n.s.	n.s.	n.s.	n.s.	n.s.	n.s.	n.s.	n.s.	n.s.
PtpAffx.249.205.A1_at	1001	AT1G72830	27.3.14	RNA.regulation of transcription.CCAAT box binding factor family, HAP2	HAP2C, ATHAP2C, NF-YA3 | NF-YA3 (NUCLEAR FACTOR Y, SUBUNIT A3); transcription factor | chr1:27405461-27407969 REVERSE	ptc-miR169k	2	16.629	1	21	1316	1336	UAGCCAAGGAUGACUUGCCUG	CAGGCAAUUCAUCCUUGGCUU	Cleavage	-2.3755	-2.30057	-3.06219	-2.91311	-2.1454	-3.26119	n.s.	n.s.	n.s.	n.s.	n.s.	n.s.	n.s.	n.s.	n.s.
PtpAffx.249.482.S1_at		AT1G72830	27.3.14	RNA.regulation of transcription.CCAAT box binding factor family, HAP2	HAP2C, ATHAP2C, NF-YA3 | NF-YA3 (NUCLEAR FACTOR Y, SUBUNIT A3); transcription factor | chr1:27405461-27407969 REVERSE	ptc-miR169k	2	13.861	1	21	916	936	UAGCCAAGGAUGACUUGCCUG	CAGGCAAUUCAUCCUUGGCUU	Cleavage	n.s.	n.s.	n.s.	-1.19503	-1.1028	-1.49002	n.s.	n.s.	n.s.	n.s.	n.s.	n.s.	n.s.	n.s.	n.s.
PtpAffx.249.205.A1_at	1001	AT1G72830	27.3.14	RNA.regulation of transcription.CCAAT box binding factor family, HAP2	HAP2C, ATHAP2C, NF-YA3 | NF-YA3 (NUCLEAR FACTOR Y, SUBUNIT A3); transcription factor | chr1:27405461-27407969 REVERSE	ptc-miR169l	2	16.629	1	21	1316	1336	UAGCCAAGGAUGACUUGCCUG	CAGGCAAUUCAUCCUUGGCUU	Cleavage	-2.3755	-2.30057	-3.06219	-2.91311	-2.1454	-3.26119	n.s.	n.s.	n.s.	n.s.	n.s.	n.s.	n.s.	n.s.	n.s.
PtpAffx.249.482.S1_at		AT1G72830	27.3.14	RNA.regulation of transcription.CCAAT box binding factor family, HAP2	HAP2C, ATHAP2C, NF-YA3 | NF-YA3 (NUCLEAR FACTOR Y, SUBUNIT A3); transcription factor | chr1:27405461-27407969 REVERSE	ptc-miR169l	2	13.861	1	21	916	936	UAGCCAAGGAUGACUUGCCUG	CAGGCAAUUCAUCCUUGGCUU	Cleavage	n.s.	n.s.	n.s.	-1.19503	-1.1028	-1.49002	n.s.	n.s.	n.s.	n.s.	n.s.	n.s.	n.s.	n.s.	n.s.
PtpAffx.249.205.A1_at	1001	AT1G72830	27.3.14	RNA.regulation of transcription.CCAAT box binding factor family, HAP2	HAP2C, ATHAP2C, NF-YA3 | NF-YA3 (NUCLEAR FACTOR Y, SUBUNIT A3); transcription factor | chr1:27405461-27407969 REVERSE	ptc-miR169m	2	16.629	1	21	1316	1336	UAGCCAAGGAUGACUUGCCUG	CAGGCAAUUCAUCCUUGGCUU	Cleavage	-2.3755	-2.30057	-3.06219	-2.91311	-2.1454	-3.26119	n.s.	n.s.	n.s.	n.s.	n.s.	n.s.	n.s.	n.s.	n.s.
PtpAffx.249.482.S1_at		AT1G72830	27.3.14	RNA.regulation of transcription.CCAAT box binding factor family, HAP2	HAP2C, ATHAP2C, NF-YA3 | NF-YA3 (NUCLEAR FACTOR Y, SUBUNIT A3); transcription factor | chr1:27405461-27407969 REVERSE	ptc-miR169m	2	13.861	1	21	916	936	UAGCCAAGGAUGACUUGCCUG	CAGGCAAUUCAUCCUUGGCUU	Cleavage	n.s.	n.s.	n.s.	-1.19503	-1.1028	-1.49002	n.s.	n.s.	n.s.	n.s.	n.s.	n.s.	n.s.	n.s.	n.s.
PtpAffx.249.205.A1_at	1001	AT1G72830	27.3.14	RNA.regulation of transcription.CCAAT box binding factor family, HAP2	HAP2C, ATHAP2C, NF-YA3 | NF-YA3 (NUCLEAR FACTOR Y, SUBUNIT A3); transcription factor | chr1:27405461-27407969 REVERSE	ptc-miR169n	2.5	14.157	1	20	1318	1337	UGAGCCAAGGAUGACUUGCC	GGCAAUUCAUCCUUGGCUUU	Cleavage	-2.3755	-2.30057	-3.06219	-2.91311	-2.1454	-3.26119	n.s.	n.s.	n.s.	n.s.	n.s.	n.s.	n.s.	n.s.	n.s.
PtpAffx.249.482.S1_at		AT1G72830	27.3.14	RNA.regulation of transcription.CCAAT box binding factor family, HAP2	HAP2C, ATHAP2C, NF-YA3 | NF-YA3 (NUCLEAR FACTOR Y, SUBUNIT A3); transcription factor | chr1:27405461-27407969 REVERSE	ptc-miR169n	2.5	13.876	1	20	918	937	UGAGCCAAGGAUGACUUGCC	GGCAAUUCAUCCUUGGCUUC	Cleavage	n.s.	n.s.	n.s.	-1.19503	-1.1028	-1.49002	n.s.	n.s.	n.s.	n.s.	n.s.	n.s.	n.s.	n.s.	n.s.
PtpAffx.249.205.A1_at	1001	AT1G72830	27.3.14	RNA.regulation of transcription.CCAAT box binding factor family, HAP2	HAP2C, ATHAP2C, NF-YA3 | NF-YA3 (NUCLEAR FACTOR Y, SUBUNIT A3); transcription factor | chr1:27405461-27407969 REVERSE	ptc-miR169o	1	16.629	1	21	1316	1336	AAGCCAAGGAUGACUUGCCUG	CAGGCAAUUCAUCCUUGGCUU	Cleavage	-2.3755	-2.30057	-3.06219	-2.91311	-2.1454	-3.26119	n.s.	n.s.	n.s.	n.s.	n.s.	n.s.	n.s.	n.s.	n.s.
PtpAffx.249.482.S1_at		AT1G72830	27.3.14	RNA.regulation of transcription.CCAAT box binding factor family, HAP2	HAP2C, ATHAP2C, NF-YA3 | NF-YA3 (NUCLEAR FACTOR Y, SUBUNIT A3); transcription factor | chr1:27405461-27407969 REVERSE	ptc-miR169o	1	13.861	1	21	916	936	AAGCCAAGGAUGACUUGCCUG	CAGGCAAUUCAUCCUUGGCUU	Cleavage	n.s.	n.s.	n.s.	-1.19503	-1.1028	-1.49002	n.s.	n.s.	n.s.	n.s.	n.s.	n.s.	n.s.	n.s.	n.s.
PtpAffx.249.205.A1_at	1001	AT1G72830	27.3.14	RNA.regulation of transcription.CCAAT box binding factor family, HAP2	HAP2C, ATHAP2C, NF-YA3 | NF-YA3 (NUCLEAR FACTOR Y, SUBUNIT A3); transcription factor | chr1:27405461-27407969 REVERSE	ptc-miR169p	1	16.629	1	21	1316	1336	AAGCCAAGGAUGACUUGCCUG	CAGGCAAUUCAUCCUUGGCUU	Cleavage	-2.3755	-2.30057	-3.06219	-2.91311	-2.1454	-3.26119	n.s.	n.s.	n.s.	n.s.	n.s.	n.s.	n.s.	n.s.	n.s.
PtpAffx.249.482.S1_at		AT1G72830	27.3.14	RNA.regulation of transcription.CCAAT box binding factor family, HAP2	HAP2C, ATHAP2C, NF-YA3 | NF-YA3 (NUCLEAR FACTOR Y, SUBUNIT A3); transcription factor | chr1:27405461-27407969 REVERSE	ptc-miR169p	1	13.861	1	21	916	936	AAGCCAAGGAUGACUUGCCUG	CAGGCAAUUCAUCCUUGGCUU	Cleavage	n.s.	n.s.	n.s.	-1.19503	-1.1028	-1.49002	n.s.	n.s.	n.s.	n.s.	n.s.	n.s.	n.s.	n.s.	n.s.
PtpAffx.249.205.A1_at	1001	AT1G72830	27.3.14	RNA.regulation of transcription.CCAAT box binding factor family, HAP2	HAP2C, ATHAP2C, NF-YA3 | NF-YA3 (NUCLEAR FACTOR Y, SUBUNIT A3); transcription factor | chr1:27405461-27407969 REVERSE	ptc-miR169q	3	16.629	1	21	1316	1336	UAGCCAAGGACGACUUGCCUG	CAGGCAAUUCAUCCUUGGCUU	Translation	-2.3755	-2.30057	-3.06219	-2.91311	-2.1454	-3.26119	n.s.	n.s.	n.s.	n.s.	n.s.	n.s.	n.s.	n.s.	n.s.
PtpAffx.249.482.S1_at		AT1G72830	27.3.14	RNA.regulation of transcription.CCAAT box binding factor family, HAP2	HAP2C, ATHAP2C, NF-YA3 | NF-YA3 (NUCLEAR FACTOR Y, SUBUNIT A3); transcription factor | chr1:27405461-27407969 REVERSE	ptc-miR169q	3	13.861	1	21	916	936	UAGCCAAGGACGACUUGCCUG	CAGGCAAUUCAUCCUUGGCUU	Translation	n.s.	n.s.	n.s.	-1.19503	-1.1028	-1.49002	n.s.	n.s.	n.s.	n.s.	n.s.	n.s.	n.s.	n.s.	n.s.
PtpAffx.249.205.A1_at	1001	AT1G72830	27.3.14	RNA.regulation of transcription.CCAAT box binding factor family, HAP2	HAP2C, ATHAP2C, NF-YA3 | NF-YA3 (NUCLEAR FACTOR Y, SUBUNIT A3); transcription factor | chr1:27405461-27407969 REVERSE	ptc-miR169r	2	16.629	1	20	1317	1336	UAGCCAAGGAUGACUUGCCU	AGGCAAUUCAUCCUUGGCUU	Cleavage	-2.3755	-2.30057	-3.06219	-2.91311	-2.1454	-3.26119	n.s.	n.s.	n.s.	n.s.	n.s.	n.s.	n.s.	n.s.	n.s.
PtpAffx.249.482.S1_at		AT1G72830	27.3.14	RNA.regulation of transcription.CCAAT box binding factor family, HAP2	HAP2C, ATHAP2C, NF-YA3 | NF-YA3 (NUCLEAR FACTOR Y, SUBUNIT A3); transcription factor | chr1:27405461-27407969 REVERSE	ptc-miR169r	2	13.861	1	20	917	936	UAGCCAAGGAUGACUUGCCU	AGGCAAUUCAUCCUUGGCUU	Cleavage	n.s.	n.s.	n.s.	-1.19503	-1.1028	-1.49002	n.s.	n.s.	n.s.	n.s.	n.s.	n.s.	n.s.	n.s.	n.s.
PtpAffx.249.205.A1_at	1001	AT1G72830	27.3.14	RNA.regulation of transcription.CCAAT box binding factor family, HAP2	HAP2C, ATHAP2C, NF-YA3 | NF-YA3 (NUCLEAR FACTOR Y, SUBUNIT A3); transcription factor | chr1:27405461-27407969 REVERSE	ptc-miR169u	3	16.629	1	20	1317	1336	UAGCCAAGGACGACUUGCCU	AGGCAAUUCAUCCUUGGCUU	Translation	-2.3755	-2.30057	-3.06219	-2.91311	-2.1454	-3.26119	n.s.	n.s.	n.s.	n.s.	n.s.	n.s.	n.s.	n.s.	n.s.
PtpAffx.249.482.S1_at		AT1G72830	27.3.14	RNA.regulation of transcription.CCAAT box binding factor family, HAP2	HAP2C, ATHAP2C, NF-YA3 | NF-YA3 (NUCLEAR FACTOR Y, SUBUNIT A3); transcription factor | chr1:27405461-27407969 REVERSE	ptc-miR169u	3	13.861	1	20	917	936	UAGCCAAGGACGACUUGCCU	AGGCAAUUCAUCCUUGGCUU	Translation	n.s.	n.s.	n.s.	-1.19503	-1.1028	-1.49002	n.s.	n.s.	n.s.	n.s.	n.s.	n.s.	n.s.	n.s.	n.s.
PtpAffx.249.205.A1_at	1001	AT1G72830	27.3.14	RNA.regulation of transcription.CCAAT box binding factor family, HAP2	HAP2C, ATHAP2C, NF-YA3 | NF-YA3 (NUCLEAR FACTOR Y, SUBUNIT A3); transcription factor | chr1:27405461-27407969 REVERSE	ptc-miR169v	3	16.629	1	20	1317	1336	UAGCCAAGGAUGACUUGCCC	AGGCAAUUCAUCCUUGGCUU	Cleavage	-2.3755	-2.30057	-3.06219	-2.91311	-2.1454	-3.26119	n.s.	n.s.	n.s.	n.s.	n.s.	n.s.	n.s.	n.s.	n.s.
PtpAffx.249.482.S1_at		AT1G72830	27.3.14	RNA.regulation of transcription.CCAAT box binding factor family, HAP2	HAP2C, ATHAP2C, NF-YA3 | NF-YA3 (NUCLEAR FACTOR Y, SUBUNIT A3); transcription factor | chr1:27405461-27407969 REVERSE	ptc-miR169v	3	13.861	1	20	917	936	UAGCCAAGGAUGACUUGCCC	AGGCAAUUCAUCCUUGGCUU	Cleavage	n.s.	n.s.	n.s.	-1.19503	-1.1028	-1.49002	n.s.	n.s.	n.s.	n.s.	n.s.	n.s.	n.s.	n.s.	n.s.
PtpAffx.249.205.A1_at	1001	AT1G72830	27.3.14	RNA.regulation of transcription.CCAAT box binding factor family, HAP2	HAP2C, ATHAP2C, NF-YA3 | NF-YA3 (NUCLEAR FACTOR Y, SUBUNIT A3); transcription factor | chr1:27405461-27407969 REVERSE	ptc-miR169w	3	16.629	1	20	1317	1336	UAGCCAAGGAUGACUUGCCC	AGGCAAUUCAUCCUUGGCUU	Cleavage	-2.3755	-2.30057	-3.06219	-2.91311	-2.1454	-3.26119	n.s.	n.s.	n.s.	n.s.	n.s.	n.s.	n.s.	n.s.	n.s.
PtpAffx.249.482.S1_at		AT1G72830	27.3.14	RNA.regulation of transcription.CCAAT box binding factor family, HAP2	HAP2C, ATHAP2C, NF-YA3 | NF-YA3 (NUCLEAR FACTOR Y, SUBUNIT A3); transcription factor | chr1:27405461-27407969 REVERSE	ptc-miR169w	3	13.861	1	20	917	936	UAGCCAAGGAUGACUUGCCC	AGGCAAUUCAUCCUUGGCUU	Cleavage	n.s.	n.s.	n.s.	-1.19503	-1.1028	-1.49002	n.s.	n.s.	n.s.	n.s.	n.s.	n.s.	n.s.	n.s.	n.s.
PtpAffx.249.205.A1_at	1001	AT1G72830	27.3.14	RNA.regulation of transcription.CCAAT box binding factor family, HAP2	HAP2C, ATHAP2C, NF-YA3 | NF-YA3 (NUCLEAR FACTOR Y, SUBUNIT A3); transcription factor | chr1:27405461-27407969 REVERSE	ptc-miR169y	2.5	16.629	1	21	1316	1336	UAGCCAUGGAUGAAUUGCCUG	CAGGCAAUUCAUCCUUGGCUU	Cleavage	-2.3755	-2.30057	-3.06219	-2.91311	-2.1454	-3.26119	n.s.	n.s.	n.s.	n.s.	n.s.	n.s.	n.s.	n.s.	n.s.
PtpAffx.249.482.S1_at		AT1G72830	27.3.14	RNA.regulation of transcription.CCAAT box binding factor family, HAP2	HAP2C, ATHAP2C, NF-YA3 | NF-YA3 (NUCLEAR FACTOR Y, SUBUNIT A3); transcription factor | chr1:27405461-27407969 REVERSE	ptc-miR169y	2.5	13.861	1	21	916	936	UAGCCAUGGAUGAAUUGCCUG	CAGGCAAUUCAUCCUUGGCUU	Cleavage	n.s.	n.s.	n.s.	-1.19503	-1.1028	-1.49002	n.s.	n.s.	n.s.	n.s.	n.s.	n.s.	n.s.	n.s.	n.s.
PtpAffx.3096.2.S1_s_at		AT4G29190	27.3.12	RNA.regulation of transcription.C3H zinc finger family	zinc finger (CCCH-type) family protein | chr4:14391938-14393373 REVERSE	peu-miR114	3	10.9	1	21	702	722	UGGAGAUGAGACAAUGGAGCU	GGGUCUUUUGUUUCAUCUCCA	Cleavage	1.45121	1.59558	1.05859	1.3874	1.74347	n.s.	n.s.	n.s.	n.s.	n.s.	n.s.	-1.03979	n.s.	n.s.	n.s.
Ptp.5332.1.S1_at		AT1G27730	27.3.11	RNA.regulation of transcription.C2H2 zinc finger family	STZ, ZAT10 | STZ (salt tolerance zinc finger); nucleic acid binding / transcription factor/ transcription repressor/ zinc ion binding | chr1:9648141-9649073 REVERSE	ptc-miR159e	3	16.371	1	21	402	422	CUUGGGGUGAAGGGAGCUCCU	AGGAGUUUCCUUCAUACCAAG	Cleavage	-5.5086	n.s.	n.s.	n.s.	n.s.	n.s.	n.s.	n.s.	n.s.	n.s.	n.s.	n.s.	n.s.	n.s.	3.58164
Ptp.5332.1.S1_x_at		AT1G27730	27.3.11	RNA.regulation of transcription.C2H2 zinc finger family	STZ, ZAT10 | STZ (salt tolerance zinc finger); nucleic acid binding / transcription factor/ transcription repressor/ zinc ion binding | chr1:9648141-9649073 REVERSE	ptc-miR159e	3	16.371	1	21	402	422	CUUGGGGUGAAGGGAGCUCCU	AGGAGUUUCCUUCAUACCAAG	Cleavage	-5.20934	n.s.	-2.39358	n.s.	n.s.	n.s.	n.s.	n.s.	n.s.	n.s.	n.s.	n.s.	n.s.	n.s.	3.53437
PtpAffx.15802.1.S1_at	677	AT5G66320	27.3.9	RNA.regulation of transcription.C2C2(Zn) GATA transcription factor family	zinc finger (GATA type) family protein | chr5:26495955-26497855 REVERSE	peu-miR66a	3	13.712	1	20	693	712	GCUUGAUAAUUCUGUUGGGG	CUUUAACAGAAUCAUCAAGU	Cleavage	1.33872	1.40652	1.35479	1.24527	1.67428	1.57797	n.s.	n.s.	n.s.	n.s.	n.s.	n.s.	n.s.	n.s.	n.s.
Ptp.7527.1.S1_s_at		AT3G50410	27.3.8	RNA.regulation of transcription.C2C2(Zn) DOF zinc finger family	OBP1 | OBP1 (OBF BINDING PROTEIN 1); DNA binding / protein binding / transcription factor | chr3:18709748-18710760 FORWARD	peu-miR66a	3	12.87	1	20	262	281	GCUUGAUAAUUCUGUUGGGG	UGCCGGCAGAAUUAUCAAGC	Cleavage	n.s.	n.s.	n.s.	n.s.	1.30669	n.s.	n.s.	n.s.	n.s.	n.s.	n.s.	-1.04759	n.s.	n.s.	n.s.
PtpAffx.20549.1.S1_at		AT3G62420	27.3.35	RNA.regulation of transcription.bZIP transcription factor family	Symbols: ATBZIP53 | ATBZIP53 (BASIC REGION/LEUCINE ZIPPER MOTIF 53); DNA binding / protein heterodimerization/ sequence-specific DNA binding / transcription factor | chr3:23091586-23092850 REVERSE	ptc-miR1447	3	11.043	1	20	69	88	CAGAAUUGCAGUGCCUUGAU	AUCUAGGCACUCCAAUUCUA	Translation	-1.79192	-1.43268	n.s.	n.s.	n.s.	n.s.	n.s.	n.s.	n.s.	1.71329	n.s.	2.08669	n.s.	n.s.	1.99059
PtpAffx.206072.1.S1_at		AT3G57040	27.3.5	RNA.regulation of transcription.ARR	ARR9, ATRR4 | ARR9 (RESPONSE REGULATOR 9); transcription regulator/ two-component response regulator | chr3:21109614-21111432 FORWARD	peu-miR110	3	22.658	1	21	371	391	CCUUUGCUCAUUCUUCUCAAC	GUUUAGAGGAAGGAGCAGAGG	Translation	n.s.	-1.96438	-2.73344	-2.04964	n.s.	-2.38256	n.s.	n.s.	n.s.	n.s.	n.s.	n.s.	n.s.	n.s.	n.s.
PtpAffx.209404.1.S1_at		AT4G30080	27.3.4	RNA.regulation of transcription.ARF, Auxin Response Factor family	ARF16 | ARF16 (AUXIN RESPONSE FACTOR 16); miRNA binding / transcription factor | chr4:14703201-14706336 REVERSE	ptc-miR160a	0	22.111	1	20	1291	1310	UGCCUGGCUCCCUGUAUGCC	GGCAUACAGGGAGCCAGGCA	Cleavage	n.s.	1.25143	n.s.	n.s.	n.s.	n.s.	n.s.	n.s.	n.s.	n.s.	-1.58988	-1.34942	n.s.	n.s.	n.s.
PtpAffx.213504.1.S1_s_at		AT4G30080	27.3.4	RNA.regulation of transcription.ARF, Auxin Response Factor family	ARF16 | ARF16 (AUXIN RESPONSE FACTOR 16); miRNA binding / transcription factor | chr4:14703201-14706336 REVERSE	ptc-miR160a	0.5	20.365	1	21	1368	1388	UGCCUGGCUCCCUGUAUGCCA	UGGCAUGCAGGGAGCCAGGCA	Cleavage	-2.25026	n.s.	n.s.	n.s.	n.s.	n.s.	n.s.	n.s.	n.s.	n.s.	n.s.	n.s.	n.s.	n.s.	n.s.
PtpAffx.71801.1.A1_s_at		AT4G30080	27.3.4	RNA.regulation of transcription.ARF, Auxin Response Factor family	ARF16 | ARF16 (AUXIN RESPONSE FACTOR 16); miRNA binding / transcription factor | chr4:14703201-14706336 REVERSE	ptc-miR160a	0	20.656	1	20	546	565	UGCCUGGCUCCCUGUAUGCC	GGCAUACAGGGAGCCAGGCA	Cleavage	n.s.	n.s.	n.s.	n.s.	n.s.	-1.17215	n.s.	n.s.	n.s.	n.s.	n.s.	-1.61549	n.s.	n.s.	n.s.
PtpAffx.209404.1.S1_at		AT4G30080	27.3.4	RNA.regulation of transcription.ARF, Auxin Response Factor family	ARF16 | ARF16 (AUXIN RESPONSE FACTOR 16); miRNA binding / transcription factor | chr4:14703201-14706336 REVERSE	ptc-miR160b	0	22.111	1	20	1291	1310	UGCCUGGCUCCCUGUAUGCC	GGCAUACAGGGAGCCAGGCA	Cleavage	n.s.	1.25143	n.s.	n.s.	n.s.	n.s.	n.s.	n.s.	n.s.	n.s.	-1.58988	-1.34942	n.s.	n.s.	n.s.
PtpAffx.213504.1.S1_s_at		AT4G30080	27.3.4	RNA.regulation of transcription.ARF, Auxin Response Factor family	ARF16 | ARF16 (AUXIN RESPONSE FACTOR 16); miRNA binding / transcription factor | chr4:14703201-14706336 REVERSE	ptc-miR160b	0.5	20.365	1	21	1368	1388	UGCCUGGCUCCCUGUAUGCCA	UGGCAUGCAGGGAGCCAGGCA	Cleavage	-2.25026	n.s.	n.s.	n.s.	n.s.	n.s.	n.s.	n.s.	n.s.	n.s.	n.s.	n.s.	n.s.	n.s.	n.s.
PtpAffx.71801.1.A1_s_at		AT4G30080	27.3.4	RNA.regulation of transcription.ARF, Auxin Response Factor family	ARF16 | ARF16 (AUXIN RESPONSE FACTOR 16); miRNA binding / transcription factor | chr4:14703201-14706336 REVERSE	ptc-miR160b	0	20.656	1	20	546	565	UGCCUGGCUCCCUGUAUGCC	GGCAUACAGGGAGCCAGGCA	Cleavage	n.s.	n.s.	n.s.	n.s.	n.s.	-1.17215	n.s.	n.s.	n.s.	n.s.	n.s.	-1.61549	n.s.	n.s.	n.s.
PtpAffx.209404.1.S1_at		AT4G30080	27.3.4	RNA.regulation of transcription.ARF, Auxin Response Factor family	ARF16 | ARF16 (AUXIN RESPONSE FACTOR 16); miRNA binding / transcription factor | chr4:14703201-14706336 REVERSE	ptc-miR160c	0	22.111	1	20	1291	1310	UGCCUGGCUCCCUGUAUGCC	GGCAUACAGGGAGCCAGGCA	Cleavage	n.s.	1.25143	n.s.	n.s.	n.s.	n.s.	n.s.	n.s.	n.s.	n.s.	-1.58988	-1.34942	n.s.	n.s.	n.s.
PtpAffx.213504.1.S1_s_at		AT4G30080	27.3.4	RNA.regulation of transcription.ARF, Auxin Response Factor family	ARF16 | ARF16 (AUXIN RESPONSE FACTOR 16); miRNA binding / transcription factor | chr4:14703201-14706336 REVERSE	ptc-miR160c	0.5	20.365	1	21	1368	1388	UGCCUGGCUCCCUGUAUGCCA	UGGCAUGCAGGGAGCCAGGCA	Cleavage	-2.25026	n.s.	n.s.	n.s.	n.s.	n.s.	n.s.	n.s.	n.s.	n.s.	n.s.	n.s.	n.s.	n.s.	n.s.
PtpAffx.71801.1.A1_s_at		AT4G30080	27.3.4	RNA.regulation of transcription.ARF, Auxin Response Factor family	ARF16 | ARF16 (AUXIN RESPONSE FACTOR 16); miRNA binding / transcription factor | chr4:14703201-14706336 REVERSE	ptc-miR160c	0	20.656	1	20	546	565	UGCCUGGCUCCCUGUAUGCC	GGCAUACAGGGAGCCAGGCA	Cleavage	n.s.	n.s.	n.s.	n.s.	n.s.	-1.17215	n.s.	n.s.	n.s.	n.s.	n.s.	-1.61549	n.s.	n.s.	n.s.
PtpAffx.209404.1.S1_at		AT4G30080	27.3.4	RNA.regulation of transcription.ARF, Auxin Response Factor family	ARF16 | ARF16 (AUXIN RESPONSE FACTOR 16); miRNA binding / transcription factor | chr4:14703201-14706336 REVERSE	ptc-miR160d	0	22.111	1	20	1291	1310	UGCCUGGCUCCCUGUAUGCC	GGCAUACAGGGAGCCAGGCA	Cleavage	n.s.	1.25143	n.s.	n.s.	n.s.	n.s.	n.s.	n.s.	n.s.	n.s.	-1.58988	-1.34942	n.s.	n.s.	n.s.
PtpAffx.213504.1.S1_s_at		AT4G30080	27.3.4	RNA.regulation of transcription.ARF, Auxin Response Factor family	ARF16 | ARF16 (AUXIN RESPONSE FACTOR 16); miRNA binding / transcription factor | chr4:14703201-14706336 REVERSE	ptc-miR160d	0.5	20.365	1	21	1368	1388	UGCCUGGCUCCCUGUAUGCCA	UGGCAUGCAGGGAGCCAGGCA	Cleavage	-2.25026	n.s.	n.s.	n.s.	n.s.	n.s.	n.s.	n.s.	n.s.	n.s.	n.s.	n.s.	n.s.	n.s.	n.s.
PtpAffx.71801.1.A1_s_at		AT4G30080	27.3.4	RNA.regulation of transcription.ARF, Auxin Response Factor family	ARF16 | ARF16 (AUXIN RESPONSE FACTOR 16); miRNA binding / transcription factor | chr4:14703201-14706336 REVERSE	ptc-miR160d	0	20.656	1	20	546	565	UGCCUGGCUCCCUGUAUGCC	GGCAUACAGGGAGCCAGGCA	Cleavage	n.s.	n.s.	n.s.	n.s.	n.s.	-1.17215	n.s.	n.s.	n.s.	n.s.	n.s.	-1.61549	n.s.	n.s.	n.s.
PtpAffx.209404.1.S1_at		AT4G30080	27.3.4	RNA.regulation of transcription.ARF, Auxin Response Factor family	ARF16 | ARF16 (AUXIN RESPONSE FACTOR 16); miRNA binding / transcription factor | chr4:14703201-14706336 REVERSE	ptc-miR160e	1	22.111	1	20	1291	1310	UGCCUGGCUCCCUGAAUGCC	GGCAUACAGGGAGCCAGGCA	Cleavage	n.s.	1.25143	n.s.	n.s.	n.s.	n.s.	n.s.	n.s.	n.s.	n.s.	-1.58988	-1.34942	n.s.	n.s.	n.s.
PtpAffx.213504.1.S1_s_at		AT4G30080	27.3.4	RNA.regulation of transcription.ARF, Auxin Response Factor family	ARF16 | ARF16 (AUXIN RESPONSE FACTOR 16); miRNA binding / transcription factor | chr4:14703201-14706336 REVERSE	ptc-miR160e	1	20.365	1	21	1368	1388	UGCCUGGCUCCCUGAAUGCCA	UGGCAUGCAGGGAGCCAGGCA	Cleavage	-2.25026	n.s.	n.s.	n.s.	n.s.	n.s.	n.s.	n.s.	n.s.	n.s.	n.s.	n.s.	n.s.	n.s.	n.s.
PtpAffx.71801.1.A1_s_at		AT4G30080	27.3.4	RNA.regulation of transcription.ARF, Auxin Response Factor family	ARF16 | ARF16 (AUXIN RESPONSE FACTOR 16); miRNA binding / transcription factor | chr4:14703201-14706336 REVERSE	ptc-miR160e	1	20.656	1	20	546	565	UGCCUGGCUCCCUGAAUGCC	GGCAUACAGGGAGCCAGGCA	Cleavage	n.s.	n.s.	n.s.	n.s.	n.s.	-1.17215	n.s.	n.s.	n.s.	n.s.	n.s.	-1.61549	n.s.	n.s.	n.s.
PtpAffx.209404.1.S1_at		AT4G30080	27.3.4	RNA.regulation of transcription.ARF, Auxin Response Factor family	ARF16 | ARF16 (AUXIN RESPONSE FACTOR 16); miRNA binding / transcription factor | chr4:14703201-14706336 REVERSE	ptc-miR160f	1	22.111	1	20	1291	1310	UGCCUGGCUCCCUGAAUGCC	GGCAUACAGGGAGCCAGGCA	Cleavage	n.s.	1.25143	n.s.	n.s.	n.s.	n.s.	n.s.	n.s.	n.s.	n.s.	-1.58988	-1.34942	n.s.	n.s.	n.s.
PtpAffx.213504.1.S1_s_at		AT4G30080	27.3.4	RNA.regulation of transcription.ARF, Auxin Response Factor family	ARF16 | ARF16 (AUXIN RESPONSE FACTOR 16); miRNA binding / transcription factor | chr4:14703201-14706336 REVERSE	ptc-miR160f	1	20.365	1	21	1368	1388	UGCCUGGCUCCCUGAAUGCCA	UGGCAUGCAGGGAGCCAGGCA	Cleavage	-2.25026	n.s.	n.s.	n.s.	n.s.	n.s.	n.s.	n.s.	n.s.	n.s.	n.s.	n.s.	n.s.	n.s.	n.s.
PtpAffx.71801.1.A1_s_at		AT4G30080	27.3.4	RNA.regulation of transcription.ARF, Auxin Response Factor family	ARF16 | ARF16 (AUXIN RESPONSE FACTOR 16); miRNA binding / transcription factor | chr4:14703201-14706336 REVERSE	ptc-miR160f	1	20.656	1	20	546	565	UGCCUGGCUCCCUGAAUGCC	GGCAUACAGGGAGCCAGGCA	Cleavage	n.s.	n.s.	n.s.	n.s.	n.s.	-1.17215	n.s.	n.s.	n.s.	n.s.	n.s.	-1.61549	n.s.	n.s.	n.s.
PtpAffx.209404.1.S1_at		AT4G30080	27.3.4	RNA.regulation of transcription.ARF, Auxin Response Factor family	ARF16 | ARF16 (AUXIN RESPONSE FACTOR 16); miRNA binding / transcription factor | chr4:14703201-14706336 REVERSE	ptc-miR160g	1	22.111	1	20	1291	1310	UGCCUGGCUCCCUGGAUGCC	GGCAUACAGGGAGCCAGGCA	Cleavage	n.s.	1.25143	n.s.	n.s.	n.s.	n.s.	n.s.	n.s.	n.s.	n.s.	-1.58988	-1.34942	n.s.	n.s.	n.s.
PtpAffx.213504.1.S1_s_at		AT4G30080	27.3.4	RNA.regulation of transcription.ARF, Auxin Response Factor family	ARF16 | ARF16 (AUXIN RESPONSE FACTOR 16); miRNA binding / transcription factor | chr4:14703201-14706336 REVERSE	ptc-miR160g	1	20.365	1	21	1368	1388	UGCCUGGCUCCCUGGAUGCCA	UGGCAUGCAGGGAGCCAGGCA	Cleavage	-2.25026	n.s.	n.s.	n.s.	n.s.	n.s.	n.s.	n.s.	n.s.	n.s.	n.s.	n.s.	n.s.	n.s.	n.s.
PtpAffx.71801.1.A1_s_at		AT4G30080	27.3.4	RNA.regulation of transcription.ARF, Auxin Response Factor family	ARF16 | ARF16 (AUXIN RESPONSE FACTOR 16); miRNA binding / transcription factor | chr4:14703201-14706336 REVERSE	ptc-miR160g	1	20.656	1	20	546	565	UGCCUGGCUCCCUGGAUGCC	GGCAUACAGGGAGCCAGGCA	Cleavage	n.s.	n.s.	n.s.	n.s.	n.s.	-1.17215	n.s.	n.s.	n.s.	n.s.	n.s.	-1.61549	n.s.	n.s.	n.s.
PtpAffx.209404.1.S1_at		AT4G30080	27.3.4	RNA.regulation of transcription.ARF, Auxin Response Factor family	ARF16 | ARF16 (AUXIN RESPONSE FACTOR 16); miRNA binding / transcription factor | chr4:14703201-14706336 REVERSE	ptc-miR160h	1	22.111	1	20	1291	1310	UGCCUGGCUCCCUGCAUGCC	GGCAUACAGGGAGCCAGGCA	Cleavage	n.s.	1.25143	n.s.	n.s.	n.s.	n.s.	n.s.	n.s.	n.s.	n.s.	-1.58988	-1.34942	n.s.	n.s.	n.s.
PtpAffx.213504.1.S1_s_at		AT4G30080	27.3.4	RNA.regulation of transcription.ARF, Auxin Response Factor family	ARF16 | ARF16 (AUXIN RESPONSE FACTOR 16); miRNA binding / transcription factor | chr4:14703201-14706336 REVERSE	ptc-miR160h	0	20.365	1	21	1368	1388	UGCCUGGCUCCCUGCAUGCCA	UGGCAUGCAGGGAGCCAGGCA	Cleavage	-2.25026	n.s.	n.s.	n.s.	n.s.	n.s.	n.s.	n.s.	n.s.	n.s.	n.s.	n.s.	n.s.	n.s.	n.s.
PtpAffx.71801.1.A1_s_at		AT4G30080	27.3.4	RNA.regulation of transcription.ARF, Auxin Response Factor family	ARF16 | ARF16 (AUXIN RESPONSE FACTOR 16); miRNA binding / transcription factor | chr4:14703201-14706336 REVERSE	ptc-miR160h	1	20.656	1	20	546	565	UGCCUGGCUCCCUGCAUGCC	GGCAUACAGGGAGCCAGGCA	Cleavage	n.s.	n.s.	n.s.	n.s.	n.s.	-1.17215	n.s.	n.s.	n.s.	n.s.	n.s.	-1.61549	n.s.	n.s.	n.s.
PtpAffx.201891.1.S1_at		AT1G77850	27.3.4	RNA.regulation of transcription.ARF, Auxin Response Factor family	ARF17 | ARF17 (AUXIN RESPONSE FACTOR 17); transcription factor | chr1:29272313-29275419 FORWARD	ptc-miR160a	0.5	20.307	1	21	240	260	UGCCUGGCUCCCUGUAUGCCA	UGGCAUGCAGGGAGCCAGGCA	Cleavage	n.s.	n.s.	n.s.	-1.37189	n.s.	n.s.	n.s.	n.s.	n.s.	n.s.	n.s.	n.s.	n.s.	n.s.	n.s.
PtpAffx.201891.1.S1_at		AT1G77850	27.3.4	RNA.regulation of transcription.ARF, Auxin Response Factor family	ARF17 | ARF17 (AUXIN RESPONSE FACTOR 17); transcription factor | chr1:29272313-29275419 FORWARD	ptc-miR160b	0.5	20.307	1	21	240	260	UGCCUGGCUCCCUGUAUGCCA	UGGCAUGCAGGGAGCCAGGCA	Cleavage	n.s.	n.s.	n.s.	-1.37189	n.s.	n.s.	n.s.	n.s.	n.s.	n.s.	n.s.	n.s.	n.s.	n.s.	n.s.
PtpAffx.201891.1.S1_at		AT1G77850	27.3.4	RNA.regulation of transcription.ARF, Auxin Response Factor family	ARF17 | ARF17 (AUXIN RESPONSE FACTOR 17); transcription factor | chr1:29272313-29275419 FORWARD	ptc-miR160c	0.5	20.307	1	21	240	260	UGCCUGGCUCCCUGUAUGCCA	UGGCAUGCAGGGAGCCAGGCA	Cleavage	n.s.	n.s.	n.s.	-1.37189	n.s.	n.s.	n.s.	n.s.	n.s.	n.s.	n.s.	n.s.	n.s.	n.s.	n.s.
PtpAffx.201891.1.S1_at		AT1G77850	27.3.4	RNA.regulation of transcription.ARF, Auxin Response Factor family	ARF17 | ARF17 (AUXIN RESPONSE FACTOR 17); transcription factor | chr1:29272313-29275419 FORWARD	ptc-miR160d	0.5	20.307	1	21	240	260	UGCCUGGCUCCCUGUAUGCCA	UGGCAUGCAGGGAGCCAGGCA	Cleavage	n.s.	n.s.	n.s.	-1.37189	n.s.	n.s.	n.s.	n.s.	n.s.	n.s.	n.s.	n.s.	n.s.	n.s.	n.s.
PtpAffx.201891.1.S1_at		AT1G77850	27.3.4	RNA.regulation of transcription.ARF, Auxin Response Factor family	ARF17 | ARF17 (AUXIN RESPONSE FACTOR 17); transcription factor | chr1:29272313-29275419 FORWARD	ptc-miR160e	1	20.307	1	21	240	260	UGCCUGGCUCCCUGAAUGCCA	UGGCAUGCAGGGAGCCAGGCA	Cleavage	n.s.	n.s.	n.s.	-1.37189	n.s.	n.s.	n.s.	n.s.	n.s.	n.s.	n.s.	n.s.	n.s.	n.s.	n.s.
PtpAffx.201891.1.S1_at		AT1G77850	27.3.4	RNA.regulation of transcription.ARF, Auxin Response Factor family	ARF17 | ARF17 (AUXIN RESPONSE FACTOR 17); transcription factor | chr1:29272313-29275419 FORWARD	ptc-miR160f	1	20.307	1	21	240	260	UGCCUGGCUCCCUGAAUGCCA	UGGCAUGCAGGGAGCCAGGCA	Cleavage	n.s.	n.s.	n.s.	-1.37189	n.s.	n.s.	n.s.	n.s.	n.s.	n.s.	n.s.	n.s.	n.s.	n.s.	n.s.
PtpAffx.201891.1.S1_at		AT1G77850	27.3.4	RNA.regulation of transcription.ARF, Auxin Response Factor family	ARF17 | ARF17 (AUXIN RESPONSE FACTOR 17); transcription factor | chr1:29272313-29275419 FORWARD	ptc-miR160g	1	20.307	1	21	240	260	UGCCUGGCUCCCUGGAUGCCA	UGGCAUGCAGGGAGCCAGGCA	Cleavage	n.s.	n.s.	n.s.	-1.37189	n.s.	n.s.	n.s.	n.s.	n.s.	n.s.	n.s.	n.s.	n.s.	n.s.	n.s.
PtpAffx.201891.1.S1_at		AT1G77850	27.3.4	RNA.regulation of transcription.ARF, Auxin Response Factor family	ARF17 | ARF17 (AUXIN RESPONSE FACTOR 17); transcription factor | chr1:29272313-29275419 FORWARD	ptc-miR160h	0	20.307	1	21	240	260	UGCCUGGCUCCCUGCAUGCCA	UGGCAUGCAGGGAGCCAGGCA	Cleavage	n.s.	n.s.	n.s.	-1.37189	n.s.	n.s.	n.s.	n.s.	n.s.	n.s.	n.s.	n.s.	n.s.	n.s.	n.s.
PtpAffx.147208.1.A1_at		AT5G11590	27.3.3	RNA.regulation of transcription.AP2/EREBP, APETALA2/Ethylene-responsive element binding protein family	TINY2 | TINY2 (TINY2); DNA binding / transcription factor | chr5:3727534-3728726 REVERSE	peu-miR58	3	11.083	1	20	793	812	GACAGAAUGAGAAGUGAGCA	UGCUUGCUUUUUAUUCUGUA	Cleavage	n.s.	n.s.	-1.0885	n.s.	n.s.	n.s.	n.s.	n.s.	n.s.	-1.13091	n.s.	n.s.	n.s.	n.s.	n.s.
PtpAffx.4624.1.S1_at		AT3G16770	27.3.3	RNA.regulation of transcription.AP2/EREBP, APETALA2/Ethylene-responsive element binding protein family	RAP2.3, ATEBP, ERF72 | ATEBP (ETHYLENE-RESPONSIVE ELEMENT BINDING PROTEIN); DNA binding / protein binding / transcription activator/ transcription factor | chr3:5705662-5707023 FORWARD	peu-miR97	3	17.406	1	22	793	814	UCUGAUGAGGAUGCUGAUGAUG	CAUCAUCAGUAUCGACGUCAGA	Translation	-3.45646	n.s.	-2.4639	-2.79075	n.s.	n.s.	n.s.	n.s.	n.s.	n.s.	n.s.	n.s.	n.s.	n.s.	n.s.
PtpAffx.159450.1.A1_at	1001	AT2G28550	27.3.3	RNA.regulation of transcription.AP2/EREBP, APETALA2/Ethylene-responsive element binding protein family	RAP2.7, TOE1 | RAP2.7 (RELATED TO AP2.7); DNA binding / transcription factor | chr2:12225951-12228543 REVERSE	peu-miR172a	0.5	12.54	1	20	448	467	AGAAUCUUGAUGAUGCUGCA	UGCAGCAUCAUCAGGAUUCU	Cleavage	-1.95173	-1.63502	-1.90209	-2.73613	-1.69011	-2.38147	n.s.	n.s.	n.s.	n.s.	n.s.	n.s.	n.s.	n.s.	n.s.
PtpAffx.159450.1.A1_at	1001	AT2G28550	27.3.3	RNA.regulation of transcription.AP2/EREBP, APETALA2/Ethylene-responsive element binding protein family	RAP2.7, TOE1 | RAP2.7 (RELATED TO AP2.7); DNA binding / transcription factor | chr2:12225951-12228543 REVERSE	ptc-miR172a	0.5	12.54	1	20	448	467	AGAAUCUUGAUGAUGCUGCA	UGCAGCAUCAUCAGGAUUCU	Cleavage	-1.95173	-1.63502	-1.90209	-2.73613	-1.69011	-2.38147	n.s.	n.s.	n.s.	n.s.	n.s.	n.s.	n.s.	n.s.	n.s.
PtpAffx.159450.1.A1_at	1001	AT2G28550	27.3.3	RNA.regulation of transcription.AP2/EREBP, APETALA2/Ethylene-responsive element binding protein family	RAP2.7, TOE1 | RAP2.7 (RELATED TO AP2.7); DNA binding / transcription factor | chr2:12225951-12228543 REVERSE	ptc-miR172b	0.5	12.54	1	20	448	467	AGAAUCUUGAUGAUGCUGCA	UGCAGCAUCAUCAGGAUUCU	Cleavage	-1.95173	-1.63502	-1.90209	-2.73613	-1.69011	-2.38147	n.s.	n.s.	n.s.	n.s.	n.s.	n.s.	n.s.	n.s.	n.s.
PtpAffx.159450.1.A1_at	1001	AT2G28550	27.3.3	RNA.regulation of transcription.AP2/EREBP, APETALA2/Ethylene-responsive element binding protein family	RAP2.7, TOE1 | RAP2.7 (RELATED TO AP2.7); DNA binding / transcription factor | chr2:12225951-12228543 REVERSE	ptc-miR172c	0.5	12.54	1	20	448	467	AGAAUCUUGAUGAUGCUGCA	UGCAGCAUCAUCAGGAUUCU	Cleavage	-1.95173	-1.63502	-1.90209	-2.73613	-1.69011	-2.38147	n.s.	n.s.	n.s.	n.s.	n.s.	n.s.	n.s.	n.s.	n.s.
PtpAffx.159450.1.A1_at	1001	AT2G28550	27.3.3	RNA.regulation of transcription.AP2/EREBP, APETALA2/Ethylene-responsive element binding protein family	RAP2.7, TOE1 | RAP2.7 (RELATED TO AP2.7); DNA binding / transcription factor | chr2:12225951-12228543 REVERSE	ptc-miR172d	1	12.54	1	20	448	467	GGAAUCUUGAUGAUGCUGCA	UGCAGCAUCAUCAGGAUUCU	Cleavage	-1.95173	-1.63502	-1.90209	-2.73613	-1.69011	-2.38147	n.s.	n.s.	n.s.	n.s.	n.s.	n.s.	n.s.	n.s.	n.s.
PtpAffx.159450.1.A1_at	1001	AT2G28550	27.3.3	RNA.regulation of transcription.AP2/EREBP, APETALA2/Ethylene-responsive element binding protein family	RAP2.7, TOE1 | RAP2.7 (RELATED TO AP2.7); DNA binding / transcription factor | chr2:12225951-12228543 REVERSE	ptc-miR172e	1	12.54	1	20	448	467	GGAAUCUUGAUGAUGCUGCA	UGCAGCAUCAUCAGGAUUCU	Cleavage	-1.95173	-1.63502	-1.90209	-2.73613	-1.69011	-2.38147	n.s.	n.s.	n.s.	n.s.	n.s.	n.s.	n.s.	n.s.	n.s.
PtpAffx.159450.1.A1_at	1001	AT2G28550	27.3.3	RNA.regulation of transcription.AP2/EREBP, APETALA2/Ethylene-responsive element binding protein family	RAP2.7, TOE1 | RAP2.7 (RELATED TO AP2.7); DNA binding / transcription factor | chr2:12225951-12228543 REVERSE	ptc-miR172f	0.5	12.54	1	20	448	467	AGAAUCUUGAUGAUGCUGCA	UGCAGCAUCAUCAGGAUUCU	Cleavage	-1.95173	-1.63502	-1.90209	-2.73613	-1.69011	-2.38147	n.s.	n.s.	n.s.	n.s.	n.s.	n.s.	n.s.	n.s.	n.s.
PtpAffx.159450.1.A1_at	1001	AT2G28550	27.3.3	RNA.regulation of transcription.AP2/EREBP, APETALA2/Ethylene-responsive element binding protein family	RAP2.7, TOE1 | RAP2.7 (RELATED TO AP2.7); DNA binding / transcription factor | chr2:12225951-12228543 REVERSE	ptc-miR172g	1	12.54	1	21	447	467	GGAAUCUUGAUGAUGCUGCAG	UUGCAGCAUCAUCAGGAUUCU	Cleavage	-1.95173	-1.63502	-1.90209	-2.73613	-1.69011	-2.38147	n.s.	n.s.	n.s.	n.s.	n.s.	n.s.	n.s.	n.s.	n.s.
PtpAffx.159450.1.A1_at	1001	AT2G28550	27.3.3	RNA.regulation of transcription.AP2/EREBP, APETALA2/Ethylene-responsive element binding protein family	RAP2.7, TOE1 | RAP2.7 (RELATED TO AP2.7); DNA binding / transcription factor | chr2:12225951-12228543 REVERSE	ptc-miR172h	1	12.54	1	21	447	467	GGAAUCUUGAUGAUGCUGCAG	UUGCAGCAUCAUCAGGAUUCU	Cleavage	-1.95173	-1.63502	-1.90209	-2.73613	-1.69011	-2.38147	n.s.	n.s.	n.s.	n.s.	n.s.	n.s.	n.s.	n.s.	n.s.
PtpAffx.159450.1.A1_at	1001	AT2G28550	27.3.3	RNA.regulation of transcription.AP2/EREBP, APETALA2/Ethylene-responsive element binding protein family	RAP2.7, TOE1 | RAP2.7 (RELATED TO AP2.7); DNA binding / transcription factor | chr2:12225951-12228543 REVERSE	ptc-miR172i	0	12.54	1	21	447	467	AGAAUCCUGAUGAUGCUGCAA	UUGCAGCAUCAUCAGGAUUCU	Cleavage	-1.95173	-1.63502	-1.90209	-2.73613	-1.69011	-2.38147	n.s.	n.s.	n.s.	n.s.	n.s.	n.s.	n.s.	n.s.	n.s.
PtpAffx.21486.1.S1_x_at		AT1G78080	27.3.3	RNA.regulation of transcription.AP2/EREBP, APETALA2/Ethylene-responsive element binding protein family	RAP2.4 | RAP2.4 (related to AP2 4); DNA binding / transcription factor | chr1:29364249-29366073 FORWARD	peu-miR4a	2.5	10.236	1	20	307	326	AAGAGCUUAGAAUCAAGAGG	UCUGUUGAUUUUAAGCUUUU	Cleavage	-1.50809	n.s.	-1.39721	-1.1364	n.s.	n.s.	n.s.	n.s.	n.s.	1.49972	n.s.	1.05536	n.s.	n.s.	1.76054
Ptp.1107.1.A1_at		AT5G63630	27.1.2	RNA.processing.RNA helicase	DEAD box RNA helicase, putative | chr5:25472598-25475196 REVERSE	peu-miR156g	3	17.983	1	20	467	486	UUGACAGAAGAUAGAGAGCA	UUCUUUUUAUCUNCUGUCAA	Cleavage	n.s.	n.s.	-1.31818	n.s.	n.s.	-1.47139	n.s.	n.s.	n.s.	n.s.	n.s.	n.s.	n.s.	n.s.	n.s.
Ptp.1107.1.A1_at		AT5G63630	27.1.2	RNA.processing.RNA helicase	DEAD box RNA helicase, putative | chr5:25472598-25475196 REVERSE	ptc-miR156g	3	17.983	1	20	467	486	UUGACAGAAGAUAGAGAGCA	UUCUUUUUAUCUNCUGUCAA	Cleavage	n.s.	n.s.	-1.31818	n.s.	n.s.	-1.47139	n.s.	n.s.	n.s.	n.s.	n.s.	n.s.	n.s.	n.s.	n.s.
Ptp.1107.1.A1_at		AT5G63630	27.1.2	RNA.processing.RNA helicase	DEAD box RNA helicase, putative | chr5:25472598-25475196 REVERSE	ptc-miR156h	3	17.983	1	20	467	486	UUGACAGAAGAUAGAGAGCA	UUCUUUUUAUCUNCUGUCAA	Cleavage	n.s.	n.s.	-1.31818	n.s.	n.s.	-1.47139	n.s.	n.s.	n.s.	n.s.	n.s.	n.s.	n.s.	n.s.	n.s.
Ptp.1107.1.A1_at		AT5G63630	27.1.2	RNA.processing.RNA helicase	DEAD box RNA helicase, putative | chr5:25472598-25475196 REVERSE	ptc-miR156i	3	17.983	1	20	467	486	UUGACAGAAGAUAGAGAGCA	UUCUUUUUAUCUNCUGUCAA	Cleavage	n.s.	n.s.	-1.31818	n.s.	n.s.	-1.47139	n.s.	n.s.	n.s.	n.s.	n.s.	n.s.	n.s.	n.s.	n.s.
Ptp.1107.1.A1_at		AT5G63630	27.1.2	RNA.processing.RNA helicase	DEAD box RNA helicase, putative | chr5:25472598-25475196 REVERSE	ptc-miR156j	3	17.983	1	20	467	486	UUGACAGAAGAUAGAGAGCA	UUCUUUUUAUCUNCUGUCAA	Cleavage	n.s.	n.s.	-1.31818	n.s.	n.s.	-1.47139	n.s.	n.s.	n.s.	n.s.	n.s.	n.s.	n.s.	n.s.	n.s.
PtpAffx.45857.1.S1_s_at	1001	AT1G01040	27.1.20	RNA.processing.degradation dicer	DCL1, CAF, SUS1, SIN1, ASU1, EMB76, EMB60, ATDCL1 | DCL1 (DICER-LIKE 1); ATP-dependent helicase/ double-stranded RNA binding / protein binding / ribonuclease III | chr1:23146-31227 FORWARD	ptc-miR162a	2	23.503	1	21	772	793	UCGAUAA-ACCUCUGCAUCCAG	CUGGAUGCAGAGGUCUUAUCGA	Cleavage	-1.23511	-1.12708	-1.27018	-1.37467	-1.14788	-1.07534	n.s.	n.s.	n.s.	n.s.	n.s.	n.s.	n.s.	n.s.	n.s.
PtpAffx.202309.1.S1_at		AT1G01040	27.1.20	RNA.processing.degradation dicer	DCL1, CAF, SUS1, SIN1, ASU1, EMB76, EMB60, ATDCL1 | DCL1 (DICER-LIKE 1); ATP-dependent helicase/ double-stranded RNA binding / protein binding / ribonuclease III | chr1:23146-31227 FORWARD	ptc-miR162a	2	23.665	1	21	2914	2935	UCGAUAA-ACCUCUGCAUCCAG	CUGGAUGCAGAGGUCUUAUCGA	Cleavage	n.s.	n.s.	n.s.	-1.10275	n.s.	n.s.	n.s.	n.s.	n.s.	n.s.	n.s.	n.s.	n.s.	n.s.	n.s.
PtpAffx.45857.1.S1_s_at	1001	AT1G01040	27.1.20	RNA.processing.degradation dicer	DCL1, CAF, SUS1, SIN1, ASU1, EMB76, EMB60, ATDCL1 | DCL1 (DICER-LIKE 1); ATP-dependent helicase/ double-stranded RNA binding / protein binding / ribonuclease III | chr1:23146-31227 FORWARD	ptc-miR162b	2	23.503	1	21	772	793	UCGAUAA-ACCUCUGCAUCCAG	CUGGAUGCAGAGGUCUUAUCGA	Cleavage	-1.23511	-1.12708	-1.27018	-1.37467	-1.14788	-1.07534	n.s.	n.s.	n.s.	n.s.	n.s.	n.s.	n.s.	n.s.	n.s.
PtpAffx.202309.1.S1_at		AT1G01040	27.1.20	RNA.processing.degradation dicer	DCL1, CAF, SUS1, SIN1, ASU1, EMB76, EMB60, ATDCL1 | DCL1 (DICER-LIKE 1); ATP-dependent helicase/ double-stranded RNA binding / protein binding / ribonuclease III | chr1:23146-31227 FORWARD	ptc-miR162b	2	23.665	1	21	2914	2935	UCGAUAA-ACCUCUGCAUCCAG	CUGGAUGCAGAGGUCUUAUCGA	Cleavage	n.s.	n.s.	n.s.	-1.10275	n.s.	n.s.	n.s.	n.s.	n.s.	n.s.	n.s.	n.s.	n.s.	n.s.	n.s.
PtpAffx.45857.1.S1_s_at	1001	AT1G01040	27.1.20	RNA.processing.degradation dicer	DCL1, CAF, SUS1, SIN1, ASU1, EMB76, EMB60, ATDCL1 | DCL1 (DICER-LIKE 1); ATP-dependent helicase/ double-stranded RNA binding / protein binding / ribonuclease III | chr1:23146-31227 FORWARD	ptc-miR162c	2	23.503	1	21	772	793	UCGAUAA-ACCUCUGCAUCCAG	CUGGAUGCAGAGGUCUUAUCGA	Cleavage	-1.23511	-1.12708	-1.27018	-1.37467	-1.14788	-1.07534	n.s.	n.s.	n.s.	n.s.	n.s.	n.s.	n.s.	n.s.	n.s.
PtpAffx.202309.1.S1_at		AT1G01040	27.1.20	RNA.processing.degradation dicer	DCL1, CAF, SUS1, SIN1, ASU1, EMB76, EMB60, ATDCL1 | DCL1 (DICER-LIKE 1); ATP-dependent helicase/ double-stranded RNA binding / protein binding / ribonuclease III | chr1:23146-31227 FORWARD	ptc-miR162c	2	23.665	1	21	2914	2935	UCGAUAA-ACCUCUGCAUCCAG	CUGGAUGCAGAGGUCUUAUCGA	Cleavage	n.s.	n.s.	n.s.	-1.10275	n.s.	n.s.	n.s.	n.s.	n.s.	n.s.	n.s.	n.s.	n.s.	n.s.	n.s.
PtpAffx.200135.1.S1_x_at		AT5G13480	27.1	RNA.processing	FY | FY; protein binding | chr5:4326528-4331699 REVERSE	peu-miR120a	3	16.109	1	21	176	196	UGGUAGAGCUUGGUGAUGGAU	AUCCAUCAACAAGCUUUGCUG	Cleavage	-1.64109	n.s.	-1.12698	-1.43119	-1.17458	n.s.	n.s.	n.s.	n.s.	n.s.	n.s.	n.s.	n.s.	n.s.	n.s.
PtpAffx.200135.1.S1_x_at		AT5G13480	27.1	RNA.processing	FY | FY; protein binding | chr5:4326528-4331699 REVERSE	peu-miR120b	3	16.109	1	21	176	196	UGGUAGAGCUUGGUGAUGGAU	AUCCAUCAACAAGCUUUGCUG	Cleavage	-1.64109	n.s.	-1.12698	-1.43119	-1.17458	n.s.	n.s.	n.s.	n.s.	n.s.	n.s.	n.s.	n.s.	n.s.	n.s.
PtpAffx.200135.1.S1_x_at		AT5G13480	27.1	RNA.processing	FY | FY; protein binding | chr5:4326528-4331699 REVERSE	peu-miR120c	3	16.109	1	21	176	196	UGGUAGAGCUUGGUGAUGGAU	AUCCAUCAACAAGCUUUGCUG	Cleavage	-1.64109	n.s.	-1.12698	-1.43119	-1.17458	n.s.	n.s.	n.s.	n.s.	n.s.	n.s.	n.s.	n.s.	n.s.	n.s.
PtpAffx.222344.1.S1_s_at	1001	AT1G61010	27.1	RNA.processing	CPSF73-I | CPSF73-I (CLEAVAGE AND POLYADENYLATION SPECIFICITY FACTOR 73-I); protein binding | chr1:22474717-22477731 REVERSE	peu-miR110	3	9.008	1	21	269	289	UGAGGAGAAUGAGCAAGGGGA	UUCUCUUGCUAAUUCUCCUUG	Translation	-2.0234	-2.15945	-2.20694	-2.01635	-1.58173	-2.16608	n.s.	n.s.	n.s.	n.s.	n.s.	n.s.	n.s.	n.s.	n.s.
PtpAffx.103853.1.A1_at		AT1G01860	27.1	RNA.processing	PFC1 | PFC1 (PALEFACE 1); mRNA (2'-O-methyladenosine-N6-)-methyltransferase | chr1:304133-306287 REVERSE	ptc-miR396a	3	18.646	1	20	53	72	UUCCACAGCUUUCUUGAACU	AGCUCAAGCAAGCUGUGGAC	Cleavage	1.70504	n.s.	1.02328	1.61992	n.s.	n.s.	n.s.	n.s.	n.s.	-2.07535	n.s.	-1.28035	n.s.	n.s.	-1.47871
PtpAffx.103853.1.A1_at		AT1G01860	27.1	RNA.processing	PFC1 | PFC1 (PALEFACE 1); mRNA (2'-O-methyladenosine-N6-)-methyltransferase | chr1:304133-306287 REVERSE	ptc-miR396b	3	18.646	1	20	53	72	UUCCACAGCUUUCUUGAACU	AGCUCAAGCAAGCUGUGGAC	Cleavage	1.70504	n.s.	1.02328	1.61992	n.s.	n.s.	n.s.	n.s.	n.s.	-2.07535	n.s.	-1.28035	n.s.	n.s.	-1.47871
PtpAffx.103853.1.A1_at		AT1G01860	27.1	RNA.processing	PFC1 | PFC1 (PALEFACE 1); mRNA (2'-O-methyladenosine-N6-)-methyltransferase | chr1:304133-306287 REVERSE	ptc-miR396c	3	18.646	1	21	52	72	UUCCACAGCUUUCUUGAACUU	AAGCUCAAGCAAGCUGUGGAC	Cleavage	1.70504	n.s.	1.02328	1.61992	n.s.	n.s.	n.s.	n.s.	n.s.	-2.07535	n.s.	-1.28035	n.s.	n.s.	-1.47871
PtpAffx.103853.1.A1_at		AT1G01860	27.1	RNA.processing	PFC1 | PFC1 (PALEFACE 1); mRNA (2'-O-methyladenosine-N6-)-methyltransferase | chr1:304133-306287 REVERSE	ptc-miR396d	3	18.646	1	21	52	72	UUCCACAGCUUUCUUGAACUU	AAGCUCAAGCAAGCUGUGGAC	Cleavage	1.70504	n.s.	1.02328	1.61992	n.s.	n.s.	n.s.	n.s.	n.s.	-2.07535	n.s.	-1.28035	n.s.	n.s.	-1.47871
PtpAffx.103853.1.A1_at		AT1G01860	27.1	RNA.processing	PFC1 | PFC1 (PALEFACE 1); mRNA (2'-O-methyladenosine-N6-)-methyltransferase | chr1:304133-306287 REVERSE	ptc-miR396e	3	18.646	1	21	52	72	UUCCACAGCUUUCUUGAACUU	AAGCUCAAGCAAGCUGUGGAC	Cleavage	1.70504	n.s.	1.02328	1.61992	n.s.	n.s.	n.s.	n.s.	n.s.	-2.07535	n.s.	-1.28035	n.s.	n.s.	-1.47871
PtpAffx.31831.1.S1_at		AT3G51030	21.1	redox.thioredoxin	ATTRX1, ATTRX H1 | ATTRX1; oxidoreductase, acting on sulfur group of donors, disulfide as acceptor | chr3:18950996-18952050 REVERSE	peu-miR64	3	20.535	1	20	335	354	GAGGGUUGGCAUUGCUCCUA	UGGAGGCAAUGCCAACUUUC	Cleavage	n.s.	1.0301	n.s.	n.s.	1.02428	n.s.	n.s.	n.s.	n.s.	n.s.	n.s.	n.s.	n.s.	n.s.	n.s.
PtpAffx.37449.1.A1_a_at		AT2G01270	21.1	redox.thioredoxin	AtQSOX2 | AtQSOX2 (quiescin-sulfhydryl oxidase 2); thiol oxidase | chr2:139331-142560 FORWARD	peu-miR69a	3	17.264	1	21	25	45	GGAGAGCUCUACGCUGGCGUG	CACGCCAUCGUUGAGUUCUUC	Translation	n.s.	-1.10855	n.s.	-1.10244	n.s.	n.s.	n.s.	n.s.	n.s.	1.0118	n.s.	n.s.	n.s.	n.s.	n.s.
PtpAffx.37449.1.A1_a_at		AT2G01270	21.1	redox.thioredoxin	AtQSOX2 | AtQSOX2 (quiescin-sulfhydryl oxidase 2); thiol oxidase | chr2:139331-142560 FORWARD	peu-miR69b	3	17.264	1	21	25	45	GGAGAGCUCUACGCUGGCGUG	CACGCCAUCGUUGAGUUCUUC	Translation	n.s.	-1.10855	n.s.	-1.10244	n.s.	n.s.	n.s.	n.s.	n.s.	1.0118	n.s.	n.s.	n.s.	n.s.	n.s.
PtpAffx.37449.1.A1_a_at		AT2G01270	21.1	redox.thioredoxin	AtQSOX2 | AtQSOX2 (quiescin-sulfhydryl oxidase 2); thiol oxidase | chr2:139331-142560 FORWARD	peu-miR69c	3	17.264	1	21	25	45	GGAGAGCUCUACGCUGGCGUG	CACGCCAUCGUUGAGUUCUUC	Translation	n.s.	-1.10855	n.s.	-1.10244	n.s.	n.s.	n.s.	n.s.	n.s.	1.0118	n.s.	n.s.	n.s.	n.s.	n.s.
PtpAffx.37449.1.A1_a_at		AT2G01270	21.1	redox.thioredoxin	AtQSOX2 | AtQSOX2 (quiescin-sulfhydryl oxidase 2); thiol oxidase | chr2:139331-142560 FORWARD	peu-miR69d	3	17.264	1	21	25	45	GGAGAGCUCUACGCUGGCGUG	CACGCCAUCGUUGAGUUCUUC	Translation	n.s.	-1.10855	n.s.	-1.10244	n.s.	n.s.	n.s.	n.s.	n.s.	1.0118	n.s.	n.s.	n.s.	n.s.	n.s.
PtpAffx.37449.1.A1_a_at		AT2G01270	21.1	redox.thioredoxin	AtQSOX2 | AtQSOX2 (quiescin-sulfhydryl oxidase 2); thiol oxidase | chr2:139331-142560 FORWARD	peu-miR69e	3	17.264	1	21	25	45	GGAGAGCUCUACGCUGGCGUG	CACGCCAUCGUUGAGUUCUUC	Translation	n.s.	-1.10855	n.s.	-1.10244	n.s.	n.s.	n.s.	n.s.	n.s.	1.0118	n.s.	n.s.	n.s.	n.s.	n.s.
PtpAffx.132467.1.S1_s_at		AT5G28840	21.2.1.1	redox.ascorbate and glutathione.ascorbate.GME	GME | GME (GDP-D-MANNOSE 3',5'-EPIMERASE); GDP-mannose 3,5-epimerase/ NAD or NADH binding / catalytic | chr5:10862173-10864903 REVERSE	ptc-miR319e	3	20.226	1	20	422	441	UUGGACUGAAGGGAGCUCCU	AUGGGCUUCAUUCAGUCCAA	Translation	n.s.	n.s.	1.25552	n.s.	n.s.	n.s.	n.s.	n.s.	n.s.	n.s.	n.s.	n.s.	n.s.	n.s.	n.s.
PtpAffx.132467.1.S1_s_at		AT5G28840	21.2.1.1	redox.ascorbate and glutathione.ascorbate.GME	GME | GME (GDP-D-MANNOSE 3',5'-EPIMERASE); GDP-mannose 3,5-epimerase/ NAD or NADH binding / catalytic | chr5:10862173-10864903 REVERSE	ptc-miR319f	3	20.226	1	20	422	441	UUGGACUGAAGGGAGCUCCU	AUGGGCUUCAUUCAGUCCAA	Translation	n.s.	n.s.	1.25552	n.s.	n.s.	n.s.	n.s.	n.s.	n.s.	n.s.	n.s.	n.s.	n.s.	n.s.	n.s.
PtpAffx.132467.1.S1_s_at		AT5G28840	21.2.1.1	redox.ascorbate and glutathione.ascorbate.GME	GME | GME (GDP-D-MANNOSE 3',5'-EPIMERASE); GDP-mannose 3,5-epimerase/ NAD or NADH binding / catalytic | chr5:10862173-10864903 REVERSE	ptc-miR319g	3	20.226	1	20	422	441	UUGGACUGAAGGGAGCUCCU	AUGGGCUUCAUUCAGUCCAA	Translation	n.s.	n.s.	1.25552	n.s.	n.s.	n.s.	n.s.	n.s.	n.s.	n.s.	n.s.	n.s.	n.s.	n.s.	n.s.
PtpAffx.132467.1.S1_s_at		AT5G28840	21.2.1.1	redox.ascorbate and glutathione.ascorbate.GME	GME | GME (GDP-D-MANNOSE 3',5'-EPIMERASE); GDP-mannose 3,5-epimerase/ NAD or NADH binding / catalytic | chr5:10862173-10864903 REVERSE	ptc-miR319h	3	20.226	1	20	422	441	UUGGACUGAAGGGAGCUCCU	AUGGGCUUCAUUCAGUCCAA	Translation	n.s.	n.s.	1.25552	n.s.	n.s.	n.s.	n.s.	n.s.	n.s.	n.s.	n.s.	n.s.	n.s.	n.s.	n.s.
Ptp.4891.2.A1_at		AT2G45630	1.2.6	PS.photorespiration.hydroxypyruvate reductase	oxidoreductase family protein | chr2:18796000-18797089 FORWARD	peu-miR4a	3	22.451	1	22	628	649	AAGAGCUUAGAAUCAAGAGGUU	AUCCUCUUGGUUCUAAGCUCAG	Cleavage	1.74995	1.0496	1.21891	1.45931	n.s.	n.s.	n.s.	n.s.	n.s.	n.s.	n.s.	n.s.	n.s.	n.s.	n.s.
PtpAffx.212180.1.S1_at	1001	ATCG00270	1.1.1.2	PS.lightreaction.photosystem II.PSII polypeptide subunits	PSBD | PSII D2 protein | chrC:32711-33772 FORWARD	peu-miR26	0.5	17.152	1	22	90	111	AGUAGCACCAUGAAUAGCGCAU	AUGUGCUAUUCAUGGUGCUACU	Cleavage	-3.81634	-3.58641	-3.61578	-3.44282	-3.43067	-3.56854	n.s.	n.s.	n.s.	n.s.	n.s.	n.s.	n.s.	n.s.	n.s.
PtpAffx.220888.1.S1_s_at	1001	ATCG00270	1.1.1.2	PS.lightreaction.photosystem II.PSII polypeptide subunits	PSBD | PSII D2 protein | chrC:32711-33772 FORWARD	peu-miR26	0	20.282	1	22	633	654	AGUAGCACCAUGAAUAGCGCAU	AUGCGCUAUUCAUGGUGCUACU	Cleavage	-4.96632	-4.25238	-4.47753	-4.07165	-4.19497	-4.61628	n.s.	n.s.	n.s.	n.s.	n.s.	n.s.	n.s.	n.s.	n.s.
Ptp.5247.1.S1_at		AT1G44575	1.1.1.2	PS.lightreaction.photosystem II.PSII polypeptide subunits	NPQ4, PSBS | NPQ4 (NONPHOTOCHEMICAL QUENCHING); chlorophyll binding / xanthophyll binding | chr1:16871696-16873383 FORWARD	peu-miR111	3	18.938	1	20	609	628	UGAGGAUUAGGAAAAGAAGA	UCUUCUUUUCUUCAUCCUUU	Cleavage	1.02506	1.07662	1.35628	1.06959	n.s.	n.s.	n.s.	n.s.	n.s.	n.s.	n.s.	n.s.	n.s.	n.s.	n.s.
Ptp.5165.1.A1_s_at		AT2G39730	1.3.13	PS.calvin cyle.rubisco interacting	RCA | RCA (RUBISCO ACTIVASE); ADP binding / ATP binding / enzyme regulator/ ribulose-1,5-bisphosphate carboxylase/oxygenase activator | chr2:16570746-16573548 REVERSE	peu-miR121	1.5	23.142	1	20	80	99	UGGUUAGGGAAGGUAUUAAC	GUUGAUACCUUCCCUGGCCA	Cleavage	-1.06082	n.s.	n.s.	n.s.	n.s.	n.s.	n.s.	n.s.	n.s.	n.s.	n.s.	n.s.	n.s.	n.s.	n.s.
PtpAffx.1601.4.A1_s_at		AT2G39730	1.3.13	PS.calvin cyle.rubisco interacting	RCA | RCA (RUBISCO ACTIVASE); ADP binding / ATP binding / enzyme regulator/ ribulose-1,5-bisphosphate carboxylase/oxygenase activator | chr2:16570746-16573548 REVERSE	peu-miR121	2	24.392	1	20	416	435	UGGUUAGGGAAGGUAUUAAC	GUUGAUACCUUCCCUGGUCA	Cleavage	n.s.	-1.26603	n.s.	n.s.	-1.82115	n.s.	n.s.	n.s.	n.s.	1.03621	1.4656	2.02359	n.s.	n.s.	n.s.
Ptp.5206.1.S1_at		AT4G26530	1.3.6	PS.calvin cyle.aldolase	fructose-bisphosphate aldolase, putative | chr4:13391344-13393107 FORWARD	peu-miR104	2.5	16.845	1	20	15	34	UGAAGAAAGGUAGACAGAUA	UAUCUAUUUAUCUUUCUUUA	Cleavage	n.s.	2.10584	n.s.	n.s.	n.s.	n.s.	n.s.	n.s.	n.s.	n.s.	n.s.	n.s.	n.s.	n.s.	n.s.
Ptp.5206.1.S1_x_at		AT4G26530	1.3.6	PS.calvin cyle.aldolase	fructose-bisphosphate aldolase, putative | chr4:13391344-13393107 FORWARD	peu-miR104	2.5	16.845	1	20	15	34	UGAAGAAAGGUAGACAGAUA	UAUCUAUUUAUCUUUCUUUA	Cleavage	n.s.	2.01446	n.s.	n.s.	n.s.	n.s.	n.s.	n.s.	n.s.	n.s.	n.s.	n.s.	n.s.	n.s.	n.s.
Ptp.6473.1.S1_s_at		AT2G21170	1.3.5	PS.calvin cycle.TPI	TIM | TIM (TRIOSEPHOSPHATE ISOMERASE); catalytic/ triose-phosphate isomerase | chr2:9070754-9073233 REVERSE	peu-miR137	3	21.076	1	21	1045	1065	UUUAUUUGUGUUUGUUUUCGG	UUGGAAACAAUAACAAAUAAA	Translation	n.s.	1.04916	1.2782	1.0853	1.09552	n.s.	n.s.	n.s.	n.s.	n.s.	n.s.	n.s.	n.s.	n.s.	n.s.
PtpAffx.766.1.S1_at		AT2G14740	29.3.4.3	protein.targeting.secretory pathway.vacuole	ATVSR3 | ATVSR3 (ARABIDOPSIS THALIANA VACULOLAR SORTING RECEPTOR 3); calcium ion binding | chr2:6308895-6312589 FORWARD	peu-miR156a	3	14.189	1	20	32	51	UGACAGAAGAGAGUGAGCAC	AUGCUUCCUCUCUUUUGUCA	Cleavage	-1.16772	-1.08758	n.s.	n.s.	-1.03999	n.s.	n.s.	n.s.	n.s.	n.s.	n.s.	n.s.	n.s.	n.s.	n.s.
PtpAffx.766.1.S1_at		AT2G14740	29.3.4.3	protein.targeting.secretory pathway.vacuole	ATVSR3 | ATVSR3 (ARABIDOPSIS THALIANA VACULOLAR SORTING RECEPTOR 3); calcium ion binding | chr2:6308895-6312589 FORWARD	peu-miR156g	3	14.21	1	20	33	52	UUGACAGAAGAUAGAGAGCA	UGCUUCCUCUCUUUUGUCAA	Cleavage	-1.16772	-1.08758	n.s.	n.s.	-1.03999	n.s.	n.s.	n.s.	n.s.	n.s.	n.s.	n.s.	n.s.	n.s.	n.s.
PtpAffx.766.1.S1_at		AT2G14740	29.3.4.3	protein.targeting.secretory pathway.vacuole	ATVSR3 | ATVSR3 (ARABIDOPSIS THALIANA VACULOLAR SORTING RECEPTOR 3); calcium ion binding | chr2:6308895-6312589 FORWARD	ptc-miR156a	3	14.189	1	20	32	51	UGACAGAAGAGAGUGAGCAC	AUGCUUCCUCUCUUUUGUCA	Cleavage	-1.16772	-1.08758	n.s.	n.s.	-1.03999	n.s.	n.s.	n.s.	n.s.	n.s.	n.s.	n.s.	n.s.	n.s.	n.s.
PtpAffx.766.1.S1_at		AT2G14740	29.3.4.3	protein.targeting.secretory pathway.vacuole	ATVSR3 | ATVSR3 (ARABIDOPSIS THALIANA VACULOLAR SORTING RECEPTOR 3); calcium ion binding | chr2:6308895-6312589 FORWARD	ptc-miR156b	3	14.189	1	20	32	51	UGACAGAAGAGAGUGAGCAC	AUGCUUCCUCUCUUUUGUCA	Cleavage	-1.16772	-1.08758	n.s.	n.s.	-1.03999	n.s.	n.s.	n.s.	n.s.	n.s.	n.s.	n.s.	n.s.	n.s.	n.s.
PtpAffx.766.1.S1_at		AT2G14740	29.3.4.3	protein.targeting.secretory pathway.vacuole	ATVSR3 | ATVSR3 (ARABIDOPSIS THALIANA VACULOLAR SORTING RECEPTOR 3); calcium ion binding | chr2:6308895-6312589 FORWARD	ptc-miR156c	3	14.189	1	20	32	51	UGACAGAAGAGAGUGAGCAC	AUGCUUCCUCUCUUUUGUCA	Cleavage	-1.16772	-1.08758	n.s.	n.s.	-1.03999	n.s.	n.s.	n.s.	n.s.	n.s.	n.s.	n.s.	n.s.	n.s.	n.s.
PtpAffx.766.1.S1_at		AT2G14740	29.3.4.3	protein.targeting.secretory pathway.vacuole	ATVSR3 | ATVSR3 (ARABIDOPSIS THALIANA VACULOLAR SORTING RECEPTOR 3); calcium ion binding | chr2:6308895-6312589 FORWARD	ptc-miR156d	3	14.189	1	20	32	51	UGACAGAAGAGAGUGAGCAC	AUGCUUCCUCUCUUUUGUCA	Cleavage	-1.16772	-1.08758	n.s.	n.s.	-1.03999	n.s.	n.s.	n.s.	n.s.	n.s.	n.s.	n.s.	n.s.	n.s.	n.s.
PtpAffx.766.1.S1_at		AT2G14740	29.3.4.3	protein.targeting.secretory pathway.vacuole	ATVSR3 | ATVSR3 (ARABIDOPSIS THALIANA VACULOLAR SORTING RECEPTOR 3); calcium ion binding | chr2:6308895-6312589 FORWARD	ptc-miR156e	3	14.189	1	20	32	51	UGACAGAAGAGAGUGAGCAC	AUGCUUCCUCUCUUUUGUCA	Cleavage	-1.16772	-1.08758	n.s.	n.s.	-1.03999	n.s.	n.s.	n.s.	n.s.	n.s.	n.s.	n.s.	n.s.	n.s.	n.s.
PtpAffx.766.1.S1_at		AT2G14740	29.3.4.3	protein.targeting.secretory pathway.vacuole	ATVSR3 | ATVSR3 (ARABIDOPSIS THALIANA VACULOLAR SORTING RECEPTOR 3); calcium ion binding | chr2:6308895-6312589 FORWARD	ptc-miR156f	3	14.189	1	20	32	51	UGACAGAAGAGAGUGAGCAC	AUGCUUCCUCUCUUUUGUCA	Cleavage	-1.16772	-1.08758	n.s.	n.s.	-1.03999	n.s.	n.s.	n.s.	n.s.	n.s.	n.s.	n.s.	n.s.	n.s.	n.s.
PtpAffx.766.1.S1_at		AT2G14740	29.3.4.3	protein.targeting.secretory pathway.vacuole	ATVSR3 | ATVSR3 (ARABIDOPSIS THALIANA VACULOLAR SORTING RECEPTOR 3); calcium ion binding | chr2:6308895-6312589 FORWARD	ptc-miR156g	3	14.21	1	20	33	52	UUGACAGAAGAUAGAGAGCA	UGCUUCCUCUCUUUUGUCAA	Cleavage	-1.16772	-1.08758	n.s.	n.s.	-1.03999	n.s.	n.s.	n.s.	n.s.	n.s.	n.s.	n.s.	n.s.	n.s.	n.s.
PtpAffx.766.1.S1_at		AT2G14740	29.3.4.3	protein.targeting.secretory pathway.vacuole	ATVSR3 | ATVSR3 (ARABIDOPSIS THALIANA VACULOLAR SORTING RECEPTOR 3); calcium ion binding | chr2:6308895-6312589 FORWARD	ptc-miR156h	3	14.21	1	20	33	52	UUGACAGAAGAUAGAGAGCA	UGCUUCCUCUCUUUUGUCAA	Cleavage	-1.16772	-1.08758	n.s.	n.s.	-1.03999	n.s.	n.s.	n.s.	n.s.	n.s.	n.s.	n.s.	n.s.	n.s.	n.s.
PtpAffx.766.1.S1_at		AT2G14740	29.3.4.3	protein.targeting.secretory pathway.vacuole	ATVSR3 | ATVSR3 (ARABIDOPSIS THALIANA VACULOLAR SORTING RECEPTOR 3); calcium ion binding | chr2:6308895-6312589 FORWARD	ptc-miR156i	3	14.21	1	20	33	52	UUGACAGAAGAUAGAGAGCA	UGCUUCCUCUCUUUUGUCAA	Cleavage	-1.16772	-1.08758	n.s.	n.s.	-1.03999	n.s.	n.s.	n.s.	n.s.	n.s.	n.s.	n.s.	n.s.	n.s.	n.s.
PtpAffx.766.1.S1_at		AT2G14740	29.3.4.3	protein.targeting.secretory pathway.vacuole	ATVSR3 | ATVSR3 (ARABIDOPSIS THALIANA VACULOLAR SORTING RECEPTOR 3); calcium ion binding | chr2:6308895-6312589 FORWARD	ptc-miR156j	3	14.21	1	20	33	52	UUGACAGAAGAUAGAGAGCA	UGCUUCCUCUCUUUUGUCAA	Cleavage	-1.16772	-1.08758	n.s.	n.s.	-1.03999	n.s.	n.s.	n.s.	n.s.	n.s.	n.s.	n.s.	n.s.	n.s.	n.s.
PtpAffx.766.1.S1_at		AT2G14740	29.3.4.3	protein.targeting.secretory pathway.vacuole	ATVSR3 | ATVSR3 (ARABIDOPSIS THALIANA VACULOLAR SORTING RECEPTOR 3); calcium ion binding | chr2:6308895-6312589 FORWARD	ptc-miR156k	2	14.189	1	20	32	51	UGACAGAAGAGAGGGAGCAC	AUGCUUCCUCUCUUUUGUCA	Cleavage	-1.16772	-1.08758	n.s.	n.s.	-1.03999	n.s.	n.s.	n.s.	n.s.	n.s.	n.s.	n.s.	n.s.	n.s.	n.s.
PtpAffx.203761.1.S1_at		AT4G05000	29.3.4.99	protein.targeting.secretory pathway.unspecified	VPS28-2 | VPS28-2; transporter | chr4:2563075-2564740 FORWARD	peu-miR21	3	10.996	1	20	120	139	AGAUAUGAUGAGAUAAACUU	AAGUUUAUUUGUUCGUAUCU	Translation	n.s.	n.s.	n.s.	n.s.	n.s.	1.29267	n.s.	n.s.	n.s.	n.s.	n.s.	n.s.	n.s.	n.s.	1.03893
Ptp.6893.1.S1_at		AT3G58170	29.3.4.2	protein.targeting.secretory pathway.golgi	ATBS14A, ATBET11, BET11, BS14A | BS14A (BET1P/SFT1P-LIKE PROTEIN 14A); SNAP receptor/ protein transporter | chr3:21542359-21543974 REVERSE	ptc-miR159a	2.5	19.573	1	21	410	430	UUUGGAUUGAAGGGAGCUCUA	UAGGGCUCCUUUCAGUUCAAG	Cleavage	1.24708	n.s.	n.s.	1.57182	n.s.	n.s.	n.s.	n.s.	n.s.	n.s.	n.s.	n.s.	n.s.	n.s.	n.s.
Ptp.6893.1.S1_at		AT3G58170	29.3.4.2	protein.targeting.secretory pathway.golgi	ATBS14A, ATBET11, BET11, BS14A | BS14A (BET1P/SFT1P-LIKE PROTEIN 14A); SNAP receptor/ protein transporter | chr3:21542359-21543974 REVERSE	ptc-miR159b	2.5	19.573	1	21	410	430	UUUGGAUUGAAGGGAGCUCUA	UAGGGCUCCUUUCAGUUCAAG	Cleavage	1.24708	n.s.	n.s.	1.57182	n.s.	n.s.	n.s.	n.s.	n.s.	n.s.	n.s.	n.s.	n.s.	n.s.	n.s.
Ptp.6893.1.S1_at		AT3G58170	29.3.4.2	protein.targeting.secretory pathway.golgi	ATBS14A, ATBET11, BET11, BS14A | BS14A (BET1P/SFT1P-LIKE PROTEIN 14A); SNAP receptor/ protein transporter | chr3:21542359-21543974 REVERSE	ptc-miR159c	2.5	19.573	1	21	410	430	UUUGGAUUGAAGGGAGCUCUA	UAGGGCUCCUUUCAGUUCAAG	Cleavage	1.24708	n.s.	n.s.	1.57182	n.s.	n.s.	n.s.	n.s.	n.s.	n.s.	n.s.	n.s.	n.s.	n.s.	n.s.
Ptp.6893.1.S1_at		AT3G58170	29.3.4.2	protein.targeting.secretory pathway.golgi	ATBS14A, ATBET11, BET11, BS14A | BS14A (BET1P/SFT1P-LIKE PROTEIN 14A); SNAP receptor/ protein transporter | chr3:21542359-21543974 REVERSE	ptc-miR159d	3	19.573	1	20	411	430	CUUGGAUUGAAGGGAGCUCC	AGGGCUCCUUUCAGUUCAAG	Cleavage	1.24708	n.s.	n.s.	1.57182	n.s.	n.s.	n.s.	n.s.	n.s.	n.s.	n.s.	n.s.	n.s.	n.s.	n.s.
PtpAffx.135278.1.S1_s_at	1001	AT3G17970	29.3.3	protein.targeting.chloroplast	atToc64-III | atToc64-III (Arabidopsis thaliana translocon at the outer membrane of chloroplasts 64-III); binding / carbon-nitrogen ligase, with glutamine as amido-N-donor | chr3:6147962-6152018 FORWARD	peu-miR98a	3	15.995	1	21	543	563	UCUGCAUCUGGCAACUCUUUU	AAUGGAGCUGUCAGAUGCAGA	Cleavage	-1.42582	-1.3294	-1.98551	-1.76596	-1.44904	-1.73933	n.s.	n.s.	n.s.	n.s.	n.s.	n.s.	n.s.	n.s.	n.s.
PtpAffx.212710.1.S1_s_at		AT3G17970	29.3.3	protein.targeting.chloroplast	atToc64-III | atToc64-III (Arabidopsis thaliana translocon at the outer membrane of chloroplasts 64-III); binding / carbon-nitrogen ligase, with glutamine as amido-N-donor | chr3:6147962-6152018 FORWARD	peu-miR98a	3	24.572	1	21	1023	1043	UCUGCAUCUGGCAACUCUUUU	AAUGGAGCUGUCAGAUGCAGA	Cleavage	n.s.	n.s.	-1.1794	-1.16617	n.s.	-1.06138	n.s.	n.s.	n.s.	n.s.	n.s.	n.s.	n.s.	n.s.	n.s.
PtpAffx.135278.1.S1_s_at	1001	AT3G17970	29.3.3	protein.targeting.chloroplast	atToc64-III | atToc64-III (Arabidopsis thaliana translocon at the outer membrane of chloroplasts 64-III); binding / carbon-nitrogen ligase, with glutamine as amido-N-donor | chr3:6147962-6152018 FORWARD	peu-miR98b	3	15.995	1	21	543	563	UCUGCAUCUGGCAACUCUUUU	AAUGGAGCUGUCAGAUGCAGA	Cleavage	-1.42582	-1.3294	-1.98551	-1.76596	-1.44904	-1.73933	n.s.	n.s.	n.s.	n.s.	n.s.	n.s.	n.s.	n.s.	n.s.
PtpAffx.212710.1.S1_s_at		AT3G17970	29.3.3	protein.targeting.chloroplast	atToc64-III | atToc64-III (Arabidopsis thaliana translocon at the outer membrane of chloroplasts 64-III); binding / carbon-nitrogen ligase, with glutamine as amido-N-donor | chr3:6147962-6152018 FORWARD	peu-miR98b	3	24.572	1	21	1023	1043	UCUGCAUCUGGCAACUCUUUU	AAUGGAGCUGUCAGAUGCAGA	Cleavage	n.s.	n.s.	-1.1794	-1.16617	n.s.	-1.06138	n.s.	n.s.	n.s.	n.s.	n.s.	n.s.	n.s.	n.s.	n.s.
PtpAffx.135278.1.S1_s_at	1001	AT3G17970	29.3.3	protein.targeting.chloroplast	atToc64-III | atToc64-III (Arabidopsis thaliana translocon at the outer membrane of chloroplasts 64-III); binding / carbon-nitrogen ligase, with glutamine as amido-N-donor | chr3:6147962-6152018 FORWARD	peu-miR98c	3	15.995	1	21	543	563	UCUGCAUCUGGCAACUCUUUU	AAUGGAGCUGUCAGAUGCAGA	Cleavage	-1.42582	-1.3294	-1.98551	-1.76596	-1.44904	-1.73933	n.s.	n.s.	n.s.	n.s.	n.s.	n.s.	n.s.	n.s.	n.s.
PtpAffx.212710.1.S1_s_at		AT3G17970	29.3.3	protein.targeting.chloroplast	atToc64-III | atToc64-III (Arabidopsis thaliana translocon at the outer membrane of chloroplasts 64-III); binding / carbon-nitrogen ligase, with glutamine as amido-N-donor | chr3:6147962-6152018 FORWARD	peu-miR98c	3	24.572	1	21	1023	1043	UCUGCAUCUGGCAACUCUUUU	AAUGGAGCUGUCAGAUGCAGA	Cleavage	n.s.	n.s.	-1.1794	-1.16617	n.s.	-1.06138	n.s.	n.s.	n.s.	n.s.	n.s.	n.s.	n.s.	n.s.	n.s.
Ptp.2375.1.A1_at		AT5G39740	29.2.1.2.2.5	protein.synthesis.ribosomal protein.eukaryotic.60S subunit.L5	OLI7, RPL5B | 60S ribosomal protein L5 (RPL5B) | chr5:15903296-15905464 FORWARD	ptc-miR474a	3	12.616	1	21	1173	1193	CAAAAGUUGCUGGGUUUGGCU	GGCUGAUGCCAGCAACUUUUG	Cleavage	n.s.	n.s.	-1.17713	n.s.	n.s.	n.s.	n.s.	n.s.	n.s.	n.s.	n.s.	n.s.	n.s.	n.s.	n.s.
PtpAffx.114510.1.A1_at		AT2G34970	29.2.3	protein.synthesis.initiation	eIF4-gamma/eIF5/eIF2-epsilon domain-containing protein | chr2:14746307-14748781 FORWARD	peu-miR121	3	17.404	1	19	63	82	UGGUUAGGGAAGGU-AUUAA	UUAAUUACCUUCCUUAAUCA	Cleavage	-1.6397	-1.46865	-1.24518	-1.0473	-1.2866	n.s.	n.s.	n.s.	n.s.	n.s.	n.s.	n.s.	n.s.	n.s.	n.s.
Ptp.5222.1.S1_at		AT2G24060	29.2.3	protein.synthesis.initiation	translation initiation factor 3 (IF-3) family protein | chr2:10229385-10231563 FORWARD	peu-miR4a	2.5	12.929	1	20	192	211	AAGAGCUUAGAAUCAAGAGG	UCUCUCGAUUCCAAGCUCUU	Translation	1.62419	1.55134	n.s.	1.2996	1.548	n.s.	n.s.	n.s.	n.s.	n.s.	n.s.	-1.25476	n.s.	n.s.	n.s.
PtpAffx.222714.1.S1_at	1001	AT3G04910	29.4.1	protein.postranslational modification.kinase	WNK1, ZIK4, ATWNK1 | WNK1 (WITH NO LYSINE (K) 1); kinase/ protein kinase/ protein serine/threonine kinase | chr3:1354635-1358211 FORWARD	peu-miR116a	2.5	20.231	1	20	373	392	UGGCUAUGGAGAUGAAGAAU	CUUCUUUACCUCCAUAGCCA	Cleavage	-2.27725	-2.55191	-2.09344	-2.51001	-2.13588	-1.99874	n.s.	n.s.	n.s.	n.s.	n.s.	n.s.	n.s.	n.s.	n.s.
PtpAffx.210973.1.S1_at		AT3G04910	29.4.1	protein.postranslational modification.kinase	WNK1, ZIK4, ATWNK1 | WNK1 (WITH NO LYSINE (K) 1); kinase/ protein kinase/ protein serine/threonine kinase | chr3:1354635-1358211 FORWARD	peu-miR116a	1.5	22.336	1	20	385	404	UGGCUAUGGAGAUGAAGAAU	CUUCUUUAUCUCCAUAGCCA	Cleavage	n.s.	n.s.	n.s.	n.s.	n.s.	-1.78788	n.s.	n.s.	n.s.	n.s.	n.s.	n.s.	n.s.	n.s.	n.s.
PtpAffx.222714.1.S1_at	1001	AT3G04910	29.4.1	protein.postranslational modification.kinase	WNK1, ZIK4, ATWNK1 | WNK1 (WITH NO LYSINE (K) 1); kinase/ protein kinase/ protein serine/threonine kinase | chr3:1354635-1358211 FORWARD	peu-miR116b	2.5	20.231	1	20	373	392	UGGCUAUGGAGAUGAAGAAU	CUUCUUUACCUCCAUAGCCA	Cleavage	-2.27725	-2.55191	-2.09344	-2.51001	-2.13588	-1.99874	n.s.	n.s.	n.s.	n.s.	n.s.	n.s.	n.s.	n.s.	n.s.
PtpAffx.210973.1.S1_at		AT3G04910	29.4.1	protein.postranslational modification.kinase	WNK1, ZIK4, ATWNK1 | WNK1 (WITH NO LYSINE (K) 1); kinase/ protein kinase/ protein serine/threonine kinase | chr3:1354635-1358211 FORWARD	peu-miR116b	1.5	22.336	1	20	385	404	UGGCUAUGGAGAUGAAGAAU	CUUCUUUAUCUCCAUAGCCA	Cleavage	n.s.	n.s.	n.s.	n.s.	n.s.	-1.78788	n.s.	n.s.	n.s.	n.s.	n.s.	n.s.	n.s.	n.s.	n.s.
PtpAffx.214402.1.S1_s_at	1001	AT5G57610	29.4	protein.postranslational modification	protein kinase family protein | chr5:23325307-23329347 FORWARD	peu-miR126	2.5	16.232	1	21	194	214	UUAUAACCAAGACUAAUGCAU	AUGCAUUAGUUUCGGUUGUGA	Translation	-1.61255	-1.29017	-1.35951	-1.34163	-1.32357	-1.5073	n.s.	n.s.	n.s.	n.s.	n.s.	n.s.	n.s.	n.s.	n.s.
PtpAffx.205772.1.S1_at		AT4G28560	29.4	protein.postranslational modification	RIC7 | RIC7 (ROP-INTERACTIVE CRIB MOTIF-CONTAINING PROTEIN 7); protein binding | chr4:14116015-14117367 REVERSE	ptc-miR319e	2.5	22.714	1	20	648	667	UUGGACUGAAGGGAGCUCCU	AGGGGUUCCUUUCAGUCUAG	Cleavage	n.s.	2.26182	n.s.	2.70235	2.12818	n.s.	n.s.	n.s.	n.s.	-2.70204	n.s.	-2.12787	n.s.	n.s.	n.s.
PtpAffx.205772.1.S1_at		AT4G28560	29.4	protein.postranslational modification	RIC7 | RIC7 (ROP-INTERACTIVE CRIB MOTIF-CONTAINING PROTEIN 7); protein binding | chr4:14116015-14117367 REVERSE	ptc-miR319f	2.5	22.714	1	20	648	667	UUGGACUGAAGGGAGCUCCU	AGGGGUUCCUUUCAGUCUAG	Cleavage	n.s.	2.26182	n.s.	2.70235	2.12818	n.s.	n.s.	n.s.	n.s.	-2.70204	n.s.	-2.12787	n.s.	n.s.	n.s.
PtpAffx.205772.1.S1_at		AT4G28560	29.4	protein.postranslational modification	RIC7 | RIC7 (ROP-INTERACTIVE CRIB MOTIF-CONTAINING PROTEIN 7); protein binding | chr4:14116015-14117367 REVERSE	ptc-miR319g	2.5	22.714	1	20	648	667	UUGGACUGAAGGGAGCUCCU	AGGGGUUCCUUUCAGUCUAG	Cleavage	n.s.	2.26182	n.s.	2.70235	2.12818	n.s.	n.s.	n.s.	n.s.	-2.70204	n.s.	-2.12787	n.s.	n.s.	n.s.
PtpAffx.205772.1.S1_at		AT4G28560	29.4	protein.postranslational modification	RIC7 | RIC7 (ROP-INTERACTIVE CRIB MOTIF-CONTAINING PROTEIN 7); protein binding | chr4:14116015-14117367 REVERSE	ptc-miR319h	2.5	22.714	1	20	648	667	UUGGACUGAAGGGAGCUCCU	AGGGGUUCCUUUCAGUCUAG	Cleavage	n.s.	2.26182	n.s.	2.70235	2.12818	n.s.	n.s.	n.s.	n.s.	-2.70204	n.s.	-2.12787	n.s.	n.s.	n.s.
Ptp.3806.1.A1_at		AT4G28540	29.4	protein.postranslational modification	CKL6, PAPK1 | CKL6 (CASEIN KINASE I-LIKE 6); kinase/ protein serine/threonine kinase | chr4:14106959-14110706 FORWARD	peu-miR131	2.5	11.935	1	20	1261	1280	UUGACAGAAGAUGGAGAGCA	CGCUCUCCAUUUUCUGUCAU	Cleavage	n.s.	-1.07145	n.s.	n.s.	n.s.	n.s.	n.s.	n.s.	n.s.	n.s.	n.s.	1.30937	n.s.	n.s.	n.s.
PtpAffx.207679.1.S1_at		AT3G55270	29.4	protein.postranslational modification	MKP1, ATMKP1 | MKP1 (MITOGEN-ACTIVATED PROTEIN KINASE PHOSPHATASE 1); MAP kinase tyrosine/serine/threonine phosphatase | chr3:20496081-20500019 FORWARD	peu-miR66a	3	20.383	1	22	233	254	GCUUGAUAAUUCUGUUGGGGCU	GGUCUCAACAGAAUUGUAAAGC	Cleavage	-1.43714	-1.28242	n.s.	-1.1111	-1.32771	n.s.	n.s.	n.s.	n.s.	n.s.	n.s.	n.s.	n.s.	n.s.	n.s.
PtpAffx.208634.1.S1_at		AT3G26020	29.4	protein.postranslational modification	serine/threonine protein phosphatase 2A (PP2A) regulatory subunit B', putative | chr3:9513696-9516869 FORWARD	peu-miR4ba	3	19.226	1	23	680	702	UAAGAACUUGAGAUCAAGAGGUU	ACUCUUUUGUUCUCAAGUUGUUA	Cleavage	n.s.	n.s.	n.s.	-1.06482	n.s.	n.s.	n.s.	n.s.	n.s.	n.s.	n.s.	n.s.	n.s.	n.s.	n.s.
PtpAffx.208634.1.S1_at		AT3G26020	29.4	protein.postranslational modification	serine/threonine protein phosphatase 2A (PP2A) regulatory subunit B', putative | chr3:9513696-9516869 FORWARD	peu-miR4bb	3	19.226	1	23	680	702	UAAGAACUUGAGAUCAAGAGGUU	ACUCUUUUGUUCUCAAGUUGUUA	Cleavage	n.s.	n.s.	n.s.	-1.06482	n.s.	n.s.	n.s.	n.s.	n.s.	n.s.	n.s.	n.s.	n.s.	n.s.	n.s.
PtpAffx.116699.1.S1_at	677	AT3G11410	29.4	protein.postranslational modification	ATPP2CA, AHG3, PP2CA | PP2CA (ARABIDOPSIS THALIANA PROTEIN PHOSPHATASE 2CA); protein binding / protein serine/threonine phosphatase | chr3:3583883-3585790 REVERSE	peu-miR115a	2	22.109	1	21	937	957	UGGCAGAAACACCAAGAACUC	GAGUUCUUGGUGUUUUGGCCA	Cleavage	1.54492	2.25417	1.30534	1.63961	2.39584	2.24805	n.s.	n.s.	n.s.	n.s.	n.s.	n.s.	n.s.	n.s.	n.s.
PtpAffx.116699.1.S1_at	677	AT3G11410	29.4	protein.postranslational modification	ATPP2CA, AHG3, PP2CA | PP2CA (ARABIDOPSIS THALIANA PROTEIN PHOSPHATASE 2CA); protein binding / protein serine/threonine phosphatase | chr3:3583883-3585790 REVERSE	peu-miR115b	2	22.109	1	21	937	957	UGGCAGAAACACCAAGAACUC	GAGUUCUUGGUGUUUUGGCCA	Cleavage	1.54492	2.25417	1.30534	1.63961	2.39584	2.24805	n.s.	n.s.	n.s.	n.s.	n.s.	n.s.	n.s.	n.s.	n.s.
PtpAffx.141320.1.S1_at		AT3G03940	29.4	protein.postranslational modification	protein kinase family protein | chr3:1014025-1019224 REVERSE	ptc-miR474b	3	16.563	1	20	215	234	CAAAAGUUGUUGGGUUUGGC	GUCAAACCCGAAAACUUUUU	Translation	-2.02896	-1.3273	-1.32365	-1.99831	-1.33753	n.s.	n.s.	n.s.	n.s.	n.s.	n.s.	n.s.	n.s.	n.s.	n.s.
PtpAffx.249.421.A1_a_at		AT1G07430	29.4	protein.postranslational modification	protein phosphatase 2C, putative / PP2C, putative | chr1:2280835-2282828 REVERSE	peu-miR129	3	6.611	1	22	69	90	UUCAUUCCUCUUCCUAAAAUGG	UUGUUUUAGGAGGAUGGAUGAG	Cleavage	n.s.	n.s.	n.s.	n.s.	n.s.	5.11296	n.s.	n.s.	n.s.	4.08746	n.s.	4.78087	n.s.	n.s.	4.51549
Ptp.1302.1.S1_at		AT2G01720	29.7	protein.glycosylation	ribophorin I family protein | chr2:317030-320264 REVERSE	peu-miR111	3	2.469	1	20	2	21	UGAGGAUUAGGAAAAGAAGA	UCUACCUUUCUUGAUCCUCA	Cleavage	-1.04859	n.s.	-1.06398	n.s.	-1.20751	-1.44653	n.s.	n.s.	n.s.	n.s.	n.s.	n.s.	n.s.	n.s.	n.s.
Ptp.3476.1.S1_s_at		AT5G20620	29.5.11.1	protein.degradation.ubiquitin.ubiquitin	UBQ4 | UBQ4; protein binding | chr5:6973071-6974946 REVERSE	ptc-miR159f	3	12.474	1	20	48	67	AUUGGAGUGAAGGGAGCUCG	UGGGCUUCCUUCACUCCUAU	Cleavage	-1.18109	-1.35707	n.s.	-1.17777	-1.44442	n.s.	n.s.	n.s.	n.s.	1.50896	1.23239	1.77561	n.s.	n.s.	n.s.
PtpAffx.91461.1.A1_s_at		AT3G15180	29.5.11.20	protein.degradation.ubiquitin.proteasom	proteasome-related | chr3:5111893-5116007 FORWARD	ptc-miR481e	3	19.97	1	20	509	528	AGGACCUCACCUAACAGCUU	AAGCUGUUAGUCGAGGUCCA	Translation	n.s.	n.s.	n.s.	-1.14726	n.s.	n.s.	n.s.	n.s.	n.s.	n.s.	n.s.	n.s.	n.s.	n.s.	n.s.
PtpAffx.113139.1.S1_at		AT4G02440	29.5.11.4.3.2	protein.degradation.ubiquitin.E3.SCF.FBOX	EID1 | EID1 (EMPFINDLICHER IM DUNKELROTEN LICHT 1); ubiquitin-protein ligase | chr4:1072481-1073779 FORWARD	peu-miR30ba	3	7.336	1	22	1351	1372	GAGACAAAAAUGGCAUAAGAGA	UCUUCUAUGCUAUUGUUGUCUC	Cleavage	n.s.	1.53816	n.s.	n.s.	1.37086	1.05586	n.s.	n.s.	n.s.	n.s.	n.s.	n.s.	n.s.	n.s.	n.s.
PtpAffx.100290.2.S1_at		AT3G27150	29.5.11.4.3.2	protein.degradation.ubiquitin.E3.SCF.FBOX	kelch repeat-containing F-box family protein | chr3:10009442-10011641 REVERSE	peu-miR82a	1	13.711	1	20	453	472	UAAUCUGCAUCCUGAGGUUU	AAACCUCAGGAUNCAGAUUA	Cleavage	n.s.	-2.04585	n.s.	n.s.	n.s.	n.s.	n.s.	n.s.	n.s.	n.s.	n.s.	n.s.	n.s.	n.s.	n.s.
PtpAffx.100290.2.S1_at		AT3G27150	29.5.11.4.3.2	protein.degradation.ubiquitin.E3.SCF.FBOX	kelch repeat-containing F-box family protein | chr3:10009442-10011641 REVERSE	peu-miR82b	1	13.711	1	20	453	472	UAAUCUGCAUCCUGAGGUUU	AAACCUCAGGAUNCAGAUUA	Cleavage	n.s.	-2.04585	n.s.	n.s.	n.s.	n.s.	n.s.	n.s.	n.s.	n.s.	n.s.	n.s.	n.s.	n.s.	n.s.
PtpAffx.48502.1.A1_at		AT2G44130	29.5.11.4.3.2	protein.degradation.ubiquitin.E3.SCF.FBOX	kelch repeat-containing F-box family protein | chr2:18253610-18255054 FORWARD	peu-miR28	3	11.626	1	19	238	257	AUAACAU-CUUGAACAAUGG	CCAUUGUUCAUGCAUGUUAU	Translation	n.s.	n.s.	1.37472	n.s.	n.s.	n.s.	n.s.	n.s.	n.s.	n.s.	n.s.	n.s.	n.s.	n.s.	n.s.
PtpAffx.4682.1.S1_at		AT1G27340	29.5.11.4.3.2	protein.degradation.ubiquitin.E3.SCF.FBOX	F-box family protein | chr1:9495520-9498085 FORWARD	ptc-miR394a-5p	1	17.305	1	20	1198	1217	UUGGCAUUCUGUCCACCUCC	GGAGGUUGACAGAAUGCCAA	Cleavage	-1.35689	-1.16326	n.s.	-1.45595	n.s.	n.s.	n.s.	n.s.	n.s.	n.s.	n.s.	n.s.	n.s.	n.s.	n.s.
PtpAffx.4682.1.S1_at		AT1G27340	29.5.11.4.3.2	protein.degradation.ubiquitin.E3.SCF.FBOX	F-box family protein | chr1:9495520-9498085 FORWARD	ptc-miR394b-5p	1	17.305	1	20	1198	1217	UUGGCAUUCUGUCCACCUCC	GGAGGUUGACAGAAUGCCAA	Cleavage	-1.35689	-1.16326	n.s.	-1.45595	n.s.	n.s.	n.s.	n.s.	n.s.	n.s.	n.s.	n.s.	n.s.	n.s.	n.s.
PtpAffx.44551.1.A1_at		AT3G10910	29.5.11.4.2	protein.degradation.ubiquitin.E3.RING	zinc finger (C3HC4-type RING finger) family protein | chr3:3412911-3414019 REVERSE	ptc-miR167h	3	20.732	1	20	2	21	UGAAGCUGCCAACAUGAUCU	UGAUCAUCUUGGCAGCUUUG	Cleavage	1.51268	2.3466	2.27583	1.31043	1.83173	n.s.	n.s.	n.s.	n.s.	-1.01086	n.s.	-1.53217	n.s.	n.s.	-1.97626
Ptp.2506.1.S1_at		AT2G37150	29.5.11.4.2	protein.degradation.ubiquitin.E3.RING	zinc finger (C3HC4-type RING finger) family protein | chr2:15603584-15608454 REVERSE	peu-miR31	3	18.029	1	21	384	404	AUCAGUAGGAUUUUCUUCGGU	GCUGGAGGGAANCCUACUGAU	Translation	-2.27523	-1.67749	n.s.	-1.74661	n.s.	n.s.	n.s.	n.s.	n.s.	n.s.	n.s.	n.s.	n.s.	n.s.	n.s.
PtpAffx.225099.1.S1_at		AT4G30020	29.5.1	protein.degradation.subtilases	subtilase family protein | chr4:14677285-14681956 FORWARD	peu-miR40	3	12.852	1	21	1188	1207	CAACCAGGGUUGUAUGUUUGG	UCAAACAUAUA-CCUUGGUUG	Translation	n.s.	2.61985	n.s.	2.08242	2.28263	n.s.	n.s.	n.s.	n.s.	n.s.	n.s.	n.s.	n.s.	n.s.	n.s.
PtpAffx.6377.2.S1_s_at		AT2G30950	29.5.7	protein.degradation.metalloprotease	VAR2, FTSH2 | VAR2 (VARIEGATED 2); ATP-dependent peptidase/ ATPase/ metallopeptidase/ zinc ion binding | chr2:13174321-13177223 FORWARD	peu-miR73	2.5	21.574	1	20	130	149	GGGUAGAACCAAGAAGAUGA	UCAUCUUUUUGUUUCUACCA	Translation	-1.25233	-1.10257	n.s.	n.s.	-1.10375	n.s.	n.s.	n.s.	n.s.	n.s.	n.s.	n.s.	n.s.	n.s.	n.s.
Ptp.6016.1.S1_at		AT5G43060	29.5.3	protein.degradation.cysteine protease	cysteine proteinase, putative / thiol protease, putative | chr5:17269507-17272164 REVERSE	ptc-miR396a	3	21.394	1	20	119	138	UUCCACAGCUUUCUUGAACU	AGAUCAGGGAGGCUGUGGGA	Cleavage	n.s.	n.s.	-1.31152	n.s.	n.s.	-1.25974	n.s.	n.s.	n.s.	n.s.	n.s.	n.s.	n.s.	n.s.	n.s.
Ptp.6016.1.S1_at		AT5G43060	29.5.3	protein.degradation.cysteine protease	cysteine proteinase, putative / thiol protease, putative | chr5:17269507-17272164 REVERSE	ptc-miR396b	3	21.394	1	20	119	138	UUCCACAGCUUUCUUGAACU	AGAUCAGGGAGGCUGUGGGA	Cleavage	n.s.	n.s.	-1.31152	n.s.	n.s.	-1.25974	n.s.	n.s.	n.s.	n.s.	n.s.	n.s.	n.s.	n.s.	n.s.
Ptp.6016.1.S1_at		AT5G43060	29.5.3	protein.degradation.cysteine protease	cysteine proteinase, putative / thiol protease, putative | chr5:17269507-17272164 REVERSE	ptc-miR396c	3	21.394	1	21	118	138	UUCCACAGCUUUCUUGAACUU	AAGAUCAGGGAGGCUGUGGGA	Cleavage	n.s.	n.s.	-1.31152	n.s.	n.s.	-1.25974	n.s.	n.s.	n.s.	n.s.	n.s.	n.s.	n.s.	n.s.	n.s.
Ptp.6016.1.S1_at		AT5G43060	29.5.3	protein.degradation.cysteine protease	cysteine proteinase, putative / thiol protease, putative | chr5:17269507-17272164 REVERSE	ptc-miR396d	3	21.394	1	21	118	138	UUCCACAGCUUUCUUGAACUU	AAGAUCAGGGAGGCUGUGGGA	Cleavage	n.s.	n.s.	-1.31152	n.s.	n.s.	-1.25974	n.s.	n.s.	n.s.	n.s.	n.s.	n.s.	n.s.	n.s.	n.s.
Ptp.6016.1.S1_at		AT5G43060	29.5.3	protein.degradation.cysteine protease	cysteine proteinase, putative / thiol protease, putative | chr5:17269507-17272164 REVERSE	ptc-miR396e	3	21.394	1	21	118	138	UUCCACAGCUUUCUUGAACUU	AAGAUCAGGGAGGCUGUGGGA	Cleavage	n.s.	n.s.	-1.31152	n.s.	n.s.	-1.25974	n.s.	n.s.	n.s.	n.s.	n.s.	n.s.	n.s.	n.s.	n.s.
PtpAffx.208435.1.S1_at		AT1G62290	29.5.4	protein.degradation.aspartate protease	aspartyl protease family protein | chr1:23009911-23013492 REVERSE	peu-miR11	3	14.999	1	20	400	419	ACUUUGAUAUUCUUUUGGCU	AGCCAAGAUCAUGUCAAAGU	Translation	n.s.	n.s.	1.42797	1.42673	n.s.	n.s.	n.s.	n.s.	n.s.	n.s.	n.s.	n.s.	n.s.	n.s.	n.s.
PtpAffx.206022.1.S1_at	677	AT5G04200	29.5	protein.degradation	AtMC9 | AtMC9 (metacaspase 9); cysteine-type peptidase | chr5:1153790-1155040 FORWARD	peu-miR142a	3	17.774	1	21	777	797	UUUGGGCUUUUAUUAGAAGAA	UUCUGCUGAUAUGAGCCCAAA	Translation	3.00562	2.5321	2.37931	2.63068	2.60649	2.53284	n.s.	n.s.	n.s.	n.s.	n.s.	n.s.	n.s.	n.s.	n.s.
PtpAffx.206022.1.S1_at	677	AT5G04200	29.5	protein.degradation	AtMC9 | AtMC9 (metacaspase 9); cysteine-type peptidase | chr5:1153790-1155040 FORWARD	peu-miR142b	3	17.774	1	21	777	797	UUUGGGCUUUUAUUAGAAGAA	UUCUGCUGAUAUGAGCCCAAA	Translation	3.00562	2.5321	2.37931	2.63068	2.60649	2.53284	n.s.	n.s.	n.s.	n.s.	n.s.	n.s.	n.s.	n.s.	n.s.
PtpAffx.206022.1.S1_at	677	AT5G04200	29.5	protein.degradation	AtMC9 | AtMC9 (metacaspase 9); cysteine-type peptidase | chr5:1153790-1155040 FORWARD	peu-miR142c	3	17.774	1	21	777	797	UUUGGGCUUUUAUUAGAAGAA	UUCUGCUGAUAUGAGCCCAAA	Translation	3.00562	2.5321	2.37931	2.63068	2.60649	2.53284	n.s.	n.s.	n.s.	n.s.	n.s.	n.s.	n.s.	n.s.	n.s.
PtpAffx.206022.1.S1_at	677	AT5G04200	29.5	protein.degradation	AtMC9 | AtMC9 (metacaspase 9); cysteine-type peptidase | chr5:1153790-1155040 FORWARD	peu-miR142d	3	17.774	1	21	777	797	UUUGGGCUUUUAUUAGAAGAA	UUCUGCUGAUAUGAGCCCAAA	Translation	3.00562	2.5321	2.37931	2.63068	2.60649	2.53284	n.s.	n.s.	n.s.	n.s.	n.s.	n.s.	n.s.	n.s.	n.s.
PtpAffx.206022.1.S1_at	677	AT5G04200	29.5	protein.degradation	AtMC9 | AtMC9 (metacaspase 9); cysteine-type peptidase | chr5:1153790-1155040 FORWARD	peu-miR142e	3	17.774	1	21	777	797	UUUGGGCUUUUAUUAGAAGAA	UUCUGCUGAUAUGAGCCCAAA	Translation	3.00562	2.5321	2.37931	2.63068	2.60649	2.53284	n.s.	n.s.	n.s.	n.s.	n.s.	n.s.	n.s.	n.s.	n.s.
PtpAffx.579.2.S1_s_at		AT2G45290	7.2.1	OPP.non-reductive PP.transketolase	transketolase, putative | chr2:18672682-18675906 FORWARD	peu-miR34ba	2.5	23.016	1	23	1115	1137	AUGGAAAGGCUCAUGUGACGGUU	GAUGGCCAUAUGAGCCUUUCCAU	Cleavage	n.s.	n.s.	n.s.	n.s.	n.s.	-1.18872	n.s.	n.s.	n.s.	n.s.	n.s.	n.s.	n.s.	n.s.	n.s.
PtpAffx.579.2.S1_s_at		AT2G45290	7.2.1	OPP.non-reductive PP.transketolase	transketolase, putative | chr2:18672682-18675906 FORWARD	peu-miR34bb	2.5	23.016	1	23	1115	1137	AUGGAAAGGCUCAUGUGACGGUU	GAUGGCCAUAUGAGCCUUUCCAU	Cleavage	n.s.	n.s.	n.s.	n.s.	n.s.	-1.18872	n.s.	n.s.	n.s.	n.s.	n.s.	n.s.	n.s.	n.s.	n.s.
PtpAffx.579.2.S1_s_at		AT2G45290	7.2.1	OPP.non-reductive PP.transketolase	transketolase, putative | chr2:18672682-18675906 FORWARD	peu-miR34bc	2.5	23.016	1	23	1115	1137	AUGGAAAGGCUCAUGUGACGGUU	GAUGGCCAUAUGAGCCUUUCCAU	Cleavage	n.s.	n.s.	n.s.	n.s.	n.s.	-1.18872	n.s.	n.s.	n.s.	n.s.	n.s.	n.s.	n.s.	n.s.	n.s.
Ptp.4813.1.S1_s_at		AT1G12230	7.2.2	OPP.non-reductive PP.transaldolase	transketolase, putative | chr2:18672682-18675906 FORWARD	peu-miR2913	2.5	4.403	1	21	64	84	GAGGUCGGGGAUUGCAAGGAG	CUCCUUGCAAUCUCCGCUCUC	Cleavage	1.86941	1.76964	1.80813	1.46287	1.63658	n.s.	n.s.	n.s.	n.s.	n.s.	n.s.	n.s.	n.s.	n.s.	n.s.
Ptp.4813.1.S1_s_at		AT1G12230	7.2.2	OPP.non-reductive PP.transaldolase	transketolase, putative | chr2:18672682-18675906 FORWARD	peu-miR3a	2.5	4.403	1	21	64	84	GAGGUCGGGGAUUGCAAGGAG	CUCCUUGCAAUCUCCGCUCUC	Cleavage	1.86941	1.76964	1.80813	1.46287	1.63658	n.s.	n.s.	n.s.	n.s.	n.s.	n.s.	n.s.	n.s.	n.s.	n.s.
Ptp.4813.1.S1_s_at		AT1G12230	7.2.2	OPP.non-reductive PP.transaldolase	transketolase, putative | chr2:18672682-18675906 FORWARD	peu-miR3b	2.5	4.403	1	21	64	84	GAGGUCGGGGAUUGCAAGGAG	CUCCUUGCAAUCUCCGCUCUC	Cleavage	1.86941	1.76964	1.80813	1.46287	1.63658	n.s.	n.s.	n.s.	n.s.	n.s.	n.s.	n.s.	n.s.	n.s.	n.s.
Ptp.4813.1.S1_s_at		AT1G12230	7.2.2	OPP.non-reductive PP.transaldolase	transketolase, putative | chr2:18672682-18675906 FORWARD	peu-miR3c	2.5	4.403	1	21	64	84	GAGGUCGGGGAUUGCAAGGAG	CUCCUUGCAAUCUCCGCUCUC	Cleavage	1.86941	1.76964	1.80813	1.46287	1.63658	n.s.	n.s.	n.s.	n.s.	n.s.	n.s.	n.s.	n.s.	n.s.	n.s.
Ptp.4813.1.S1_s_at		AT1G12230	7.2.2	OPP.non-reductive PP.transaldolase	transketolase, putative | chr2:18672682-18675906 FORWARD	peu-miR3d	2.5	4.403	1	21	64	84	GAGGUCGGGGAUUGCAAGGAG	CUCCUUGCAAUCUCCGCUCUC	Cleavage	1.86941	1.76964	1.80813	1.46287	1.63658	n.s.	n.s.	n.s.	n.s.	n.s.	n.s.	n.s.	n.s.	n.s.	n.s.
PtpAffx.1499.1.S1_at		AT2G27510	7.3	OPP.electron transfer	ATFD3 | ATFD3 (ferredoxin 3); 2 iron, 2 sulfur cluster binding / electron carrier/ iron-sulfur cluster binding | chr2:11758079-11759476 REVERSE	peu-miR10	3	18.261	1	20	296	315	UAGUUGGUGGAGCGAUUUGU	UUGAAUUGCUCCGCCAACUA	Cleavage	-3.27868	-2.71153	-3.74543	-3.11816	n.s.	n.s.	n.s.	n.s.	n.s.	n.s.	n.s.	n.s.	n.s.	n.s.	n.s.
PtpAffx.203602.1.S1_s_at	1001	AT1G79690	23.3.3	nucleotide metabolism.salvage.NUDIX hydrolases	atnudt3 | atnudt3 (Arabidopsis thaliana Nudix hydrolase homolog 3); hydrolase | chr1:29985176-29990388 FORWARD	peu-miR105	2.5	20.488	1	20	125	144	UGAAGAGGUAGAGAGUAGAA	UUCCUCUCUCUAUCUCUUCA	Cleavage	-3.21579	-3.03307	-3.09636	-3.06398	-3.37602	-3.05727	n.s.	n.s.	n.s.	n.s.	n.s.	n.s.	n.s.	n.s.	n.s.
PtpAffx.203491.1.S1_at		AT1G79690	23.3.3	nucleotide metabolism.salvage.NUDIX hydrolases	atnudt3 | atnudt3 (Arabidopsis thaliana Nudix hydrolase homolog 3); hydrolase | chr1:29985176-29990388 FORWARD	peu-miR105	2.5	20.488	1	20	125	144	UGAAGAGGUAGAGAGUAGAA	UUCCUCUCUCUAUCUCUUCA	Cleavage	n.s.	-1.48634	n.s.	n.s.	-1.61509	n.s.	n.s.	n.s.	n.s.	n.s.	n.s.	n.s.	n.s.	n.s.	n.s.
PtpAffx.203602.1.S1_s_at	1001	AT1G79690	23.3.3	nucleotide metabolism.salvage.NUDIX hydrolases	atnudt3 | atnudt3 (Arabidopsis thaliana Nudix hydrolase homolog 3); hydrolase | chr1:29985176-29990388 FORWARD	peu-miR106	2.5	20.488	1	20	125	144	UGAAGAGGUAGAGAGUGUAA	UUCCUCUCUCUAUCUCUUCA	Cleavage	-3.21579	-3.03307	-3.09636	-3.06398	-3.37602	-3.05727	n.s.	n.s.	n.s.	n.s.	n.s.	n.s.	n.s.	n.s.	n.s.
PtpAffx.203491.1.S1_at		AT1G79690	23.3.3	nucleotide metabolism.salvage.NUDIX hydrolases	atnudt3 | atnudt3 (Arabidopsis thaliana Nudix hydrolase homolog 3); hydrolase | chr1:29985176-29990388 FORWARD	peu-miR106	2.5	20.488	1	20	125	144	UGAAGAGGUAGAGAGUGUAA	UUCCUCUCUCUAUCUCUUCA	Cleavage	n.s.	-1.48634	n.s.	n.s.	-1.61509	n.s.	n.s.	n.s.	n.s.	n.s.	n.s.	n.s.	n.s.	n.s.	n.s.
Ptp.5987.1.A1_at		AT1G01050	23.4.99	nucleotide metabolism.phosphotransfer and pyrophosphatases.misc	AtPPa1 | AtPPa1 (Arabidopsis thaliana pyrophosphorylase 1); inorganic diphosphatase | chr1:31170-33153 REVERSE	peu-miR4a	2.5	12.176	1	20	54	73	AAGAGCUUAGAAUCAAGAGG	UCUCUUGAUUUCAAGCUUUU	Translation	-1.40712	n.s.	n.s.	-1.28713	n.s.	n.s.	n.s.	n.s.	n.s.	n.s.	n.s.	n.s.	n.s.	n.s.	n.s.
PtpAffx.144250.1.S1_s_at		AT5G12200	23.2	nucleotide metabolism.degradation	dihydropyrimidinase / DHPase / dihydropyrimidine amidohydrolase / hydantoinase (PYD2) | chr5:3941528-3944811 REVERSE	ptc-miR1445	2.5	17.1	1	20	622	641	UCCCUUGUAGACUAGAAAAA	UUUUUCUAGCAUACAAGGGG	Translation	n.s.	n.s.	n.s.	-1.99571	n.s.	n.s.	n.s.	n.s.	n.s.	n.s.	n.s.	n.s.	n.s.	n.s.	n.s.
PtpAffx.62683.1.A1_at		AT5G64480	35.2	not assigned.unknown	unknown protein | chr5:25778169-25778922 FORWARD	peu-miR93b	3	23.259	1	20	519	538	UUCAGAUCAGUAGAUAGCAU	AUGCUGUUUCCUGGUUUGAA	Translation	1.56444	1.14829	1.65934	1.75693	1.21908	n.s.	n.s.	n.s.	n.s.	-1.14265	n.s.	n.s.	n.s.	n.s.	n.s.
PtpAffx.6334.2.S1_at		AT5G60680	35.2	not assigned.unknown	unknown protein | chr5:24386145-24386976 FORWARD	peu-miR77a	3	15.906	1	21	597	617	GUGUAGAAAUGGCAAGUUCCU	GGGGAUUUUUCAUUUUUACAC	Cleavage	n.s.	n.s.	n.s.	-1.05093	n.s.	n.s.	n.s.	n.s.	n.s.	n.s.	n.s.	n.s.	n.s.	n.s.	n.s.
PtpAffx.6334.2.S1_at		AT5G60680	35.2	not assigned.unknown	unknown protein | chr5:24386145-24386976 FORWARD	peu-miR77b	3	15.906	1	21	597	617	GUGUAGAAAUGGCAAGUUCCU	GGGGAUUUUUCAUUUUUACAC	Cleavage	n.s.	n.s.	n.s.	-1.05093	n.s.	n.s.	n.s.	n.s.	n.s.	n.s.	n.s.	n.s.	n.s.	n.s.	n.s.
Ptp.981.1.S1_at		AT5G58960	35.2	not assigned.unknown	GIL1 | GIL1 (GRAVITROPIC IN THE LIGHT) | chr5:23805717-23808478 FORWARD	peu-miR11	3	16.635	1	20	238	257	ACUUUGAUAUUCUUUUGGCU	AGUGAAAAGGACAUCAAAGU	Translation	1.97318	1.52087	n.s.	1.9848	n.s.	n.s.	n.s.	n.s.	n.s.	-1.80609	n.s.	n.s.	n.s.	n.s.	n.s.
PtpAffx.121699.1.A1_at		AT5G52960	35.2	not assigned.unknown	unknown protein | chr5:21477146-21478437 FORWARD	peu-miR58	3	15.957	1	20	682	701	GACAGAAUGAGAAGUGAGCA	UGCUCAUUCCUCAUUCUGGC	Cleavage	n.s.	1.41185	n.s.	n.s.	n.s.	n.s.	n.s.	n.s.	n.s.	n.s.	n.s.	n.s.	n.s.	n.s.	n.s.
PtpAffx.4416.1.S1_at		AT5G51170	35.2	not assigned.unknown	unknown protein | chr5:20793794-20795399 REVERSE	peu-miR138	3	11.198	1	20	523	542	UUUGAAACAAGAGGGACUAU	UCAGUCCCUCCUGUUUCAAA	Translation	1.05098	n.s.	n.s.	n.s.	n.s.	n.s.	n.s.	n.s.	n.s.	n.s.	n.s.	n.s.	n.s.	n.s.	n.s.
PtpAffx.222748.1.S1_at		AT5G27330	35.2	not assigned.unknown	LOCATED IN: endoplasmic reticulum; EXPRESSED IN: 22 plant structures; EXPRESSED DURING: 12 growth stages; CONTAINS InterPro DOMAIN/s: Prefoldin (InterPro:IPR009053); BEST Arabidopsis thaliana protein match is: unknown protein (TAIR:AT3G05130.1); Has 110457 Blast hits to 56483 proteins in 2051 species: Archae - 1653; Bacteria - 15111; Metazoa - 52441; Fungi - 7858; Plants - 4309; Viruses - 584; Ot…	peu-miR24a	2.5	0.999	1	21	36	56	AGGAUUUAGGGUUUAGGGUUU	AAACCCUAACCCUAAAAUCCU	Cleavage	n.s.	2.21787	n.s.	n.s.	2.23998	n.s.	n.s.	n.s.	n.s.	n.s.	n.s.	-1.97163	n.s.	n.s.	n.s.
PtpAffx.222748.1.S1_at		AT5G27330	35.2	not assigned.unknown	LOCATED IN: endoplasmic reticulum; EXPRESSED IN: 22 plant structures; EXPRESSED DURING: 12 growth stages; CONTAINS InterPro DOMAIN/s: Prefoldin (InterPro:IPR009053); BEST Arabidopsis thaliana protein match is: unknown protein (TAIR:AT3G05130.1); Has 110457 Blast hits to 56483 proteins in 2051 species: Archae - 1653; Bacteria - 15111; Metazoa - 52441; Fungi - 7858; Plants - 4309; Viruses - 584; Ot…	peu-miR24b	2.5	0.999	1	21	36	56	AGGAUUUAGGGUUUAGGGUUU	AAACCCUAACCCUAAAAUCCU	Cleavage	n.s.	2.21787	n.s.	n.s.	2.23998	n.s.	n.s.	n.s.	n.s.	n.s.	n.s.	-1.97163	n.s.	n.s.	n.s.
PtpAffx.222748.1.S1_at		AT5G27330	35.2	not assigned.unknown	LOCATED IN: endoplasmic reticulum; EXPRESSED IN: 22 plant structures; EXPRESSED DURING: 12 growth stages; CONTAINS InterPro DOMAIN/s: Prefoldin (InterPro:IPR009053); BEST Arabidopsis thaliana protein match is: unknown protein (TAIR:AT3G05130.1); Has 110457 Blast hits to 56483 proteins in 2051 species: Archae - 1653; Bacteria - 15111; Metazoa - 52441; Fungi - 7858; Plants - 4309; Viruses - 584; Ot…	peu-miR24c	2.5	0.999	1	21	36	56	AGGAUUUAGGGUUUAGGGUUU	AAACCCUAACCCUAAAAUCCU	Cleavage	n.s.	2.21787	n.s.	n.s.	2.23998	n.s.	n.s.	n.s.	n.s.	n.s.	n.s.	-1.97163	n.s.	n.s.	n.s.
PtpAffx.222748.1.S1_at		AT5G27330	35.2	not assigned.unknown	LOCATED IN: endoplasmic reticulum; EXPRESSED IN: 22 plant structures; EXPRESSED DURING: 12 growth stages; CONTAINS InterPro DOMAIN/s: Prefoldin (InterPro:IPR009053); BEST Arabidopsis thaliana protein match is: unknown protein (TAIR:AT3G05130.1); Has 110457 Blast hits to 56483 proteins in 2051 species: Archae - 1653; Bacteria - 15111; Metazoa - 52441; Fungi - 7858; Plants - 4309; Viruses - 584; Ot…	peu-miR24d	2.5	0.999	1	21	36	56	AGGAUUUAGGGUUUAGGGUUU	AAACCCUAACCCUAAAAUCCU	Cleavage	n.s.	2.21787	n.s.	n.s.	2.23998	n.s.	n.s.	n.s.	n.s.	n.s.	n.s.	-1.97163	n.s.	n.s.	n.s.
PtpAffx.222748.1.S1_at		AT5G27330	35.2	not assigned.unknown	LOCATED IN: endoplasmic reticulum; EXPRESSED IN: 22 plant structures; EXPRESSED DURING: 12 growth stages; CONTAINS InterPro DOMAIN/s: Prefoldin (InterPro:IPR009053); BEST Arabidopsis thaliana protein match is: unknown protein (TAIR:AT3G05130.1); Has 110457 Blast hits to 56483 proteins in 2051 species: Archae - 1653; Bacteria - 15111; Metazoa - 52441; Fungi - 7858; Plants - 4309; Viruses - 584; Ot…	peu-miR24e	2.5	0.999	1	21	36	56	AGGAUUUAGGGUUUAGGGUUU	AAACCCUAACCCUAAAAUCCU	Cleavage	n.s.	2.21787	n.s.	n.s.	2.23998	n.s.	n.s.	n.s.	n.s.	n.s.	n.s.	-1.97163	n.s.	n.s.	n.s.
PtpAffx.222748.1.S1_at		AT5G27330	35.2	not assigned.unknown	LOCATED IN: endoplasmic reticulum; EXPRESSED IN: 22 plant structures; EXPRESSED DURING: 12 growth stages; CONTAINS InterPro DOMAIN/s: Prefoldin (InterPro:IPR009053); BEST Arabidopsis thaliana protein match is: unknown protein (TAIR:AT3G05130.1); Has 110457 Blast hits to 56483 proteins in 2051 species: Archae - 1653; Bacteria - 15111; Metazoa - 52441; Fungi - 7858; Plants - 4309; Viruses - 584; Ot…	peu-miR24f	2.5	0.999	1	21	36	56	AGGAUUUAGGGUUUAGGGUUU	AAACCCUAACCCUAAAAUCCU	Cleavage	n.s.	2.21787	n.s.	n.s.	2.23998	n.s.	n.s.	n.s.	n.s.	n.s.	n.s.	-1.97163	n.s.	n.s.	n.s.
PtpAffx.222748.1.S1_at		AT5G27330	35.2	not assigned.unknown	LOCATED IN: endoplasmic reticulum; EXPRESSED IN: 22 plant structures; EXPRESSED DURING: 12 growth stages; CONTAINS InterPro DOMAIN/s: Prefoldin (InterPro:IPR009053); BEST Arabidopsis thaliana protein match is: unknown protein (TAIR:AT3G05130.1); Has 110457 Blast hits to 56483 proteins in 2051 species: Archae - 1653; Bacteria - 15111; Metazoa - 52441; Fungi - 7858; Plants - 4309; Viruses - 584; Ot…	peu-miR24g	2.5	0.999	1	21	36	56	AGGAUUUAGGGUUUAGGGUUU	AAACCCUAACCCUAAAAUCCU	Cleavage	n.s.	2.21787	n.s.	n.s.	2.23998	n.s.	n.s.	n.s.	n.s.	n.s.	n.s.	-1.97163	n.s.	n.s.	n.s.
PtpAffx.212888.1.S1_at		AT5G13090	35.2	not assigned.unknown	unknown protein | chr5:4153585-4154672 REVERSE	peu-miR172a	2.5	9.712	1	20	45	64	AGAAUCUUGAUGAUGCUGCA	AGCAUCAUCAUCAAGAUUUU	Cleavage	2.35774	n.s.	n.s.	1.88754	n.s.	n.s.	n.s.	n.s.	n.s.	-2.62743	n.s.	-2.07128	n.s.	n.s.	n.s.
PtpAffx.212888.1.S1_at		AT5G13090	35.2	not assigned.unknown	unknown protein | chr5:4153585-4154672 REVERSE	ptc-miR172a	2.5	9.712	1	20	45	64	AGAAUCUUGAUGAUGCUGCA	AGCAUCAUCAUCAAGAUUUU	Cleavage	2.35774	n.s.	n.s.	1.88754	n.s.	n.s.	n.s.	n.s.	n.s.	-2.62743	n.s.	-2.07128	n.s.	n.s.	n.s.
PtpAffx.212888.1.S1_at		AT5G13090	35.2	not assigned.unknown	unknown protein | chr5:4153585-4154672 REVERSE	ptc-miR172b	2.5	9.712	1	20	45	64	AGAAUCUUGAUGAUGCUGCA	AGCAUCAUCAUCAAGAUUUU	Cleavage	2.35774	n.s.	n.s.	1.88754	n.s.	n.s.	n.s.	n.s.	n.s.	-2.62743	n.s.	-2.07128	n.s.	n.s.	n.s.
PtpAffx.212888.1.S1_at		AT5G13090	35.2	not assigned.unknown	unknown protein | chr5:4153585-4154672 REVERSE	ptc-miR172c	2.5	9.712	1	20	45	64	AGAAUCUUGAUGAUGCUGCA	AGCAUCAUCAUCAAGAUUUU	Cleavage	2.35774	n.s.	n.s.	1.88754	n.s.	n.s.	n.s.	n.s.	n.s.	-2.62743	n.s.	-2.07128	n.s.	n.s.	n.s.
PtpAffx.212888.1.S1_at		AT5G13090	35.2	not assigned.unknown	unknown protein | chr5:4153585-4154672 REVERSE	ptc-miR172d	3	9.712	1	20	45	64	GGAAUCUUGAUGAUGCUGCA	AGCAUCAUCAUCAAGAUUUU	Cleavage	2.35774	n.s.	n.s.	1.88754	n.s.	n.s.	n.s.	n.s.	n.s.	-2.62743	n.s.	-2.07128	n.s.	n.s.	n.s.
PtpAffx.212888.1.S1_at		AT5G13090	35.2	not assigned.unknown	unknown protein | chr5:4153585-4154672 REVERSE	ptc-miR172e	3	9.712	1	20	45	64	GGAAUCUUGAUGAUGCUGCA	AGCAUCAUCAUCAAGAUUUU	Cleavage	2.35774	n.s.	n.s.	1.88754	n.s.	n.s.	n.s.	n.s.	n.s.	-2.62743	n.s.	-2.07128	n.s.	n.s.	n.s.
PtpAffx.212888.1.S1_at		AT5G13090	35.2	not assigned.unknown	unknown protein | chr5:4153585-4154672 REVERSE	ptc-miR172f	2.5	9.712	1	20	45	64	AGAAUCUUGAUGAUGCUGCA	AGCAUCAUCAUCAAGAUUUU	Cleavage	2.35774	n.s.	n.s.	1.88754	n.s.	n.s.	n.s.	n.s.	n.s.	-2.62743	n.s.	-2.07128	n.s.	n.s.	n.s.
PtpAffx.212888.1.S1_at		AT5G13090	35.2	not assigned.unknown	unknown protein | chr5:4153585-4154672 REVERSE	ptc-miR172g	3	9.712	1	21	44	64	GGAAUCUUGAUGAUGCUGCAG	CAGCAUCAUCAUCAAGAUUUU	Cleavage	2.35774	n.s.	n.s.	1.88754	n.s.	n.s.	n.s.	n.s.	n.s.	-2.62743	n.s.	-2.07128	n.s.	n.s.	n.s.
PtpAffx.212888.1.S1_at		AT5G13090	35.2	not assigned.unknown	unknown protein | chr5:4153585-4154672 REVERSE	ptc-miR172h	3	9.712	1	21	44	64	GGAAUCUUGAUGAUGCUGCAG	CAGCAUCAUCAUCAAGAUUUU	Cleavage	2.35774	n.s.	n.s.	1.88754	n.s.	n.s.	n.s.	n.s.	n.s.	-2.62743	n.s.	-2.07128	n.s.	n.s.	n.s.
PtpAffx.52414.1.S1_at		AT5G11890	35.2	not assigned.unknown	FUNCTIONS IN: molecular_function unknown; LOCATED IN: plasma membrane; EXPRESSED IN: 12 plant structures; EXPRESSED DURING: 6 growth stages; CONTAINS InterPro DOMAIN/s: Harpin-induced 1 (InterPro:IPR010847); BEST Arabidopsis thaliana protein match is: unknown protein (TAIR:AT1G17620.1); Has 455 Blast hits to 454 proteins in 19 species: Archae - 0; Bacteria - 0; Metazoa - 0; Fungi - 0; Plants - 45…	peu-miR110	3	12.634	1	21	302	322	UGAGGAGAAUGAGCAAGGGGA	UCCUCUUGCUCCUCCUCCUCG	Translation	2.45239	2.2189	1.91879	2.09523	2.1768	n.s.	n.s.	n.s.	n.s.	n.s.	n.s.	n.s.	n.s.	n.s.	n.s.
Ptp.6474.1.S1_at		AT5G11890	35.2	not assigned.unknown	FUNCTIONS IN: molecular_function unknown; LOCATED IN: plasma membrane; EXPRESSED IN: 12 plant structures; EXPRESSED DURING: 6 growth stages; CONTAINS InterPro DOMAIN/s: Harpin-induced 1 (InterPro:IPR010847); BEST Arabidopsis thaliana protein match is: unknown protein (TAIR:AT1G17620.1); Has 455 Blast hits to 454 proteins in 19 species: Archae - 0; Bacteria - 0; Metazoa - 0; Fungi - 0; Plants - 45…	peu-miR110	3	13.301	1	21	260	280	UGAGGAGAAUGAGCAAGGGGA	UCCUCUUGCUCCUCCUCCUCG	Translation	n.s.	1.24118	n.s.	1.14442	1.44106	1.05928	n.s.	n.s.	n.s.	n.s.	n.s.	n.s.	n.s.	n.s.	n.s.
PtpAffx.214973.1.S1_at		AT5G11480	35.2	not assigned.unknown	GTP binding | chr5:3669193-3671574 REVERSE	peu-miR111	3	18.251	1	20	424	443	UGAGGAUUAGGAAAAGAAGA	UCUUCUCUUCUUAAUUCUCU	Cleavage	n.s.	1.51595	n.s.	n.s.	n.s.	n.s.	n.s.	n.s.	n.s.	n.s.	n.s.	n.s.	n.s.	n.s.	n.s.
PtpAffx.214973.1.S1_at		AT5G11480	35.2	not assigned.unknown	GTP binding | chr5:3669193-3671574 REVERSE	peu-miR408	3	14.651	1	21	481	501	CAUGCACUGCCUCUUCCCUGG	CCUGGGAAGACGCAGUGCAUC	Translation	n.s.	1.51595	n.s.	n.s.	n.s.	n.s.	n.s.	n.s.	n.s.	n.s.	n.s.	n.s.	n.s.	n.s.	n.s.
PtpAffx.214973.1.S1_at		AT5G11480	35.2	not assigned.unknown	GTP binding | chr5:3669193-3671574 REVERSE	ptc-miR408	2	14.848	1	20	481	500	AUGCACUGCCUCUUCCCUGG	CCUGGGAAGACGCAGUGCAU	Translation	n.s.	1.51595	n.s.	n.s.	n.s.	n.s.	n.s.	n.s.	n.s.	n.s.	n.s.	n.s.	n.s.	n.s.	n.s.
PtpAffx.204972.1.S1_at		AT5G02390	35.2	not assigned.unknown	unknown protein | chr5:508637-511710 REVERSE	peu-miR120a	3	19.459	1	21	1202	1222	UGGUAGAGCUUGGUGAUGGAU	AUCCAGCACCAAGGUCUACUG	Cleavage	n.s.	-1.29116	n.s.	-1.47879	n.s.	n.s.	n.s.	n.s.	n.s.	n.s.	n.s.	n.s.	n.s.	n.s.	n.s.
PtpAffx.204972.1.S1_at		AT5G02390	35.2	not assigned.unknown	unknown protein | chr5:508637-511710 REVERSE	peu-miR120b	3	19.459	1	21	1202	1222	UGGUAGAGCUUGGUGAUGGAU	AUCCAGCACCAAGGUCUACUG	Cleavage	n.s.	-1.29116	n.s.	-1.47879	n.s.	n.s.	n.s.	n.s.	n.s.	n.s.	n.s.	n.s.	n.s.	n.s.	n.s.
PtpAffx.204972.1.S1_at		AT5G02390	35.2	not assigned.unknown	unknown protein | chr5:508637-511710 REVERSE	peu-miR120c	3	19.459	1	21	1202	1222	UGGUAGAGCUUGGUGAUGGAU	AUCCAGCACCAAGGUCUACUG	Cleavage	n.s.	-1.29116	n.s.	-1.47879	n.s.	n.s.	n.s.	n.s.	n.s.	n.s.	n.s.	n.s.	n.s.	n.s.	n.s.
PtpAffx.19267.1.S1_a_at		AT4G38060	35.2	not assigned.unknown	unknown protein | chr4:17873485-17874803 REVERSE	peu-miR20	2.5	16.338	1	21	100	120	AGAUAGAUUAGUUUCCUCUUU	AAAGAGGAGACAAAUCUAUCG	Translation	-2.34548	n.s.	n.s.	-1.9994	n.s.	n.s.	n.s.	n.s.	2.58486	2.68867	n.s.	1.54256	n.s.	n.s.	n.s.
PtpAffx.207280.1.S1_at		AT4G37080	35.2	not assigned.unknown	unknown protein | chr4:17473272-17476952 FORWARD	ptc-miR474a	3	16.158	1	21	326	346	CAAAAGUUGCUGGGUUUGGCU	AGACCAAUUCAGCAACUUUUG	Cleavage	n.s.	n.s.	n.s.	n.s.	n.s.	-1.06379	n.s.	n.s.	n.s.	n.s.	n.s.	-1.05379	n.s.	n.s.	n.s.
PtpAffx.249.772.S1_a_at		AT4G32020	35.2	not assigned.unknown	unknown protein | chr4:15487944-15489450 FORWARD	ptc-miR172d	3	16.665	1	20	379	398	GGAAUCUUGAUGAUGCUGCA	UGUAGUUUCAUCAAGGUUUC	Cleavage	n.s.	n.s.	n.s.	n.s.	n.s.	2.06588	n.s.	n.s.	n.s.	1.81006	n.s.	2.19871	n.s.	n.s.	1.52315
PtpAffx.249.772.S1_a_at		AT4G32020	35.2	not assigned.unknown	unknown protein | chr4:15487944-15489450 FORWARD	ptc-miR172e	3	16.665	1	20	379	398	GGAAUCUUGAUGAUGCUGCA	UGUAGUUUCAUCAAGGUUUC	Cleavage	n.s.	n.s.	n.s.	n.s.	n.s.	2.06588	n.s.	n.s.	n.s.	1.81006	n.s.	2.19871	n.s.	n.s.	1.52315
PtpAffx.249.772.S1_a_at		AT4G32020	35.2	not assigned.unknown	unknown protein | chr4:15487944-15489450 FORWARD	ptc-miR172g	3	16.665	1	21	378	398	GGAAUCUUGAUGAUGCUGCAG	UUGUAGUUUCAUCAAGGUUUC	Cleavage	n.s.	n.s.	n.s.	n.s.	n.s.	2.06588	n.s.	n.s.	n.s.	1.81006	n.s.	2.19871	n.s.	n.s.	1.52315
PtpAffx.249.772.S1_a_at		AT4G32020	35.2	not assigned.unknown	unknown protein | chr4:15487944-15489450 FORWARD	ptc-miR172h	3	16.665	1	21	378	398	GGAAUCUUGAUGAUGCUGCAG	UUGUAGUUUCAUCAAGGUUUC	Cleavage	n.s.	n.s.	n.s.	n.s.	n.s.	2.06588	n.s.	n.s.	n.s.	1.81006	n.s.	2.19871	n.s.	n.s.	1.52315
PtpAffx.201086.1.S1_at		AT4G30990	35.2	not assigned.unknown	binding | chr4:15084456-15097920 FORWARD	peu-miR12a	3	18.821	1	21	5134	5154	AGAAGGACUGCUAUUUUUUAC	GUAAACAGUAGCAGUCCUUUG	Cleavage	n.s.	n.s.	-1.0523	n.s.	n.s.	-1.37616	n.s.	n.s.	n.s.	n.s.	n.s.	n.s.	n.s.	n.s.	n.s.
PtpAffx.201086.1.S1_at		AT4G30990	35.2	not assigned.unknown	binding | chr4:15084456-15097920 FORWARD	peu-miR12b	3	18.821	1	21	5134	5154	AGAAGGACUGCUAUUUUUUAC	GUAAACAGUAGCAGUCCUUUG	Cleavage	n.s.	n.s.	-1.0523	n.s.	n.s.	-1.37616	n.s.	n.s.	n.s.	n.s.	n.s.	n.s.	n.s.	n.s.	n.s.
PtpAffx.201086.1.S1_at		AT4G30990	35.2	not assigned.unknown	binding | chr4:15084456-15097920 FORWARD	peu-miR33	3	12.422	1	21	1600	1620	AUGCGAUGAUGAUAGAACAGU	ACUGUUCUAUCUUCAUUGCUU	Translation	n.s.	n.s.	-1.0523	n.s.	n.s.	-1.37616	n.s.	n.s.	n.s.	n.s.	n.s.	n.s.	n.s.	n.s.	n.s.
PtpAffx.99394.1.S1_at		AT4G24290	35.2	not assigned.unknown	FUNCTIONS IN: molecular_function unknown; INVOLVED IN: biological_process unknown; LOCATED IN: plasma membrane; EXPRESSED IN: 18 plant structures; EXPRESSED DURING: 9 growth stages; CONTAINS InterPro DOMAIN/s: Membrane attack complex component/perforin/complement C9 (InterPro:IPR001862); BEST Arabidopsis thaliana protein match is: NSL1 (necrotic spotted lesions 1) (TAIR:AT1G28380.1); Has 150 Blas…	peu-miR108	3	18.087	1	20	377	396	UGAAUGGCUGGAAGGAAUUU	AAAUUCCUUCGGGCCAUUUC	Translation	n.s.	n.s.	-1.02614	n.s.	n.s.	n.s.	n.s.	n.s.	n.s.	n.s.	n.s.	n.s.	n.s.	n.s.	n.s.
PtpAffx.202375.1.S1_at	1001	AT4G02030	35.2	not assigned.unknown	FUNCTIONS IN: molecular_function unknown; INVOLVED IN: biological_process unknown; LOCATED IN: cellular_component unknown; EXPRESSED IN: 23 plant structures; EXPRESSED DURING: 13 growth stages; CONTAINS InterPro DOMAIN/s: Vps51/Vps67 (InterPro:IPR014812); BEST Arabidopsis thaliana protein match is: SEC5B (TAIR:AT1G21170.1); Has 386 Blast hits to 358 proteins in 130 species: Archae - 0; Bacteria -…	peu-miR64	3	21.229	1	20	446	465	GAGGGUUGGCAUUGCUCCUA	UUGGAGCAAUGCCAAUUUUU	Cleavage	-1.25311	-1.67979	-1.63885	-1.45353	-1.83192	-1.54436	n.s.	n.s.	n.s.	n.s.	n.s.	n.s.	n.s.	n.s.	n.s.
PtpAffx.206603.1.S1_at		AT3G53540	35.2	not assigned.unknown	unknown protein | chr3:19846647-19850968 REVERSE	peu-miR120a	2.5	19.133	1	20	1137	1156	UGGUAGAGCUUGGUGAUGGA	UUCAUCAUCAUGCUCUACCG	Translation	n.s.	n.s.	n.s.	n.s.	n.s.	1.88512	n.s.	n.s.	n.s.	1.3559	n.s.	1.36184	n.s.	n.s.	n.s.
PtpAffx.206603.1.S1_at		AT3G53540	35.2	not assigned.unknown	unknown protein | chr3:19846647-19850968 REVERSE	peu-miR120b	2.5	19.133	1	20	1137	1156	UGGUAGAGCUUGGUGAUGGA	UUCAUCAUCAUGCUCUACCG	Translation	n.s.	n.s.	n.s.	n.s.	n.s.	1.88512	n.s.	n.s.	n.s.	1.3559	n.s.	1.36184	n.s.	n.s.	n.s.
PtpAffx.206603.1.S1_at		AT3G53540	35.2	not assigned.unknown	unknown protein | chr3:19846647-19850968 REVERSE	peu-miR120c	2.5	19.133	1	20	1137	1156	UGGUAGAGCUUGGUGAUGGA	UUCAUCAUCAUGCUCUACCG	Translation	n.s.	n.s.	n.s.	n.s.	n.s.	1.88512	n.s.	n.s.	n.s.	1.3559	n.s.	1.36184	n.s.	n.s.	n.s.
PtpAffx.18122.1.S1_at		AT3G42725	35.2	not assigned.unknown	unknown protein | chr3:14842900-14843707 REVERSE	peu-miR141	2.5	14.107	1	20	600	619	UUUGCUCUUCGUUUUCUCAU	AUGAUAAGAUGAAGAGCAAG	Cleavage	n.s.	n.s.	n.s.	1.96555	n.s.	n.s.	n.s.	n.s.	n.s.	n.s.	n.s.	n.s.	n.s.	n.s.	n.s.
PtpAffx.212912.1.S1_s_at		AT3G26890	35.2	not assigned.unknown	unknown protein | chr3:9907282-9911589 REVERSE	peu-miR100	2.5	14.762	1	20	1800	1819	UCUUCUGAGAUGACAUUGAA	UUUAAGGUCAUUUCAGAGGA	Cleavage	-2.64963	n.s.	n.s.	-1.98772	-1.31915	n.s.	n.s.	n.s.	3.24731	2.52356	1.45706	1.85499	n.s.	n.s.	n.s.
PtpAffx.147068.1.A1_at		AT3G25910	35.2	not assigned.unknown	zinc ion binding | chr3:9489221-9491130 FORWARD	peu-miR89	2.5	18.238	1	21	190	210	UAUUAUUUAUAGGCAAAAUAU	ACAUUUUGCCUAUAGAUGAUG	Cleavage	-1.18595	n.s.	n.s.	-1.21603	n.s.	n.s.	n.s.	n.s.	n.s.	n.s.	n.s.	n.s.	n.s.	n.s.	n.s.
PtpAffx.23169.1.A1_at		AT3G21360	35.2	not assigned.unknown	electron carrier/ oxidoreductase | chr3:7522804-7524580 FORWARD	peu-miR105	3	1.841	1	20	221	240	UGAAGAGGUAGAGAGUAGAA	CUCUACUCUUUCCUUCUUCA	Translation	n.s.	n.s.	1.81671	n.s.	n.s.	n.s.	n.s.	n.s.	n.s.	n.s.	2.48467	n.s.	n.s.	n.s.	n.s.
PtpAffx.217871.1.S1_at		AT3G14900	35.2	not assigned.unknown	unknown protein | chr3:5013291-5015292 REVERSE	peu-miR24a	2	4.458	1	21	32	52	AGGAUUUAGGGUUUAGGGUUU	AAACCCUAAACCCUAAUUUCU	Cleavage	1.53262	1.05634	n.s.	1.36585	n.s.	n.s.	n.s.	n.s.	n.s.	-1.55047	n.s.	n.s.	n.s.	n.s.	n.s.
PtpAffx.217871.1.S1_at		AT3G14900	35.2	not assigned.unknown	unknown protein | chr3:5013291-5015292 REVERSE	peu-miR24b	2	4.458	1	21	32	52	AGGAUUUAGGGUUUAGGGUUU	AAACCCUAAACCCUAAUUUCU	Cleavage	1.53262	1.05634	n.s.	1.36585	n.s.	n.s.	n.s.	n.s.	n.s.	-1.55047	n.s.	n.s.	n.s.	n.s.	n.s.
PtpAffx.217871.1.S1_at		AT3G14900	35.2	not assigned.unknown	unknown protein | chr3:5013291-5015292 REVERSE	peu-miR24c	2	4.458	1	21	32	52	AGGAUUUAGGGUUUAGGGUUU	AAACCCUAAACCCUAAUUUCU	Cleavage	1.53262	1.05634	n.s.	1.36585	n.s.	n.s.	n.s.	n.s.	n.s.	-1.55047	n.s.	n.s.	n.s.	n.s.	n.s.
PtpAffx.217871.1.S1_at		AT3G14900	35.2	not assigned.unknown	unknown protein | chr3:5013291-5015292 REVERSE	peu-miR24d	2	4.458	1	21	32	52	AGGAUUUAGGGUUUAGGGUUU	AAACCCUAAACCCUAAUUUCU	Cleavage	1.53262	1.05634	n.s.	1.36585	n.s.	n.s.	n.s.	n.s.	n.s.	-1.55047	n.s.	n.s.	n.s.	n.s.	n.s.
PtpAffx.217871.1.S1_at		AT3G14900	35.2	not assigned.unknown	unknown protein | chr3:5013291-5015292 REVERSE	peu-miR24e	2	4.458	1	21	32	52	AGGAUUUAGGGUUUAGGGUUU	AAACCCUAAACCCUAAUUUCU	Cleavage	1.53262	1.05634	n.s.	1.36585	n.s.	n.s.	n.s.	n.s.	n.s.	-1.55047	n.s.	n.s.	n.s.	n.s.	n.s.
PtpAffx.217871.1.S1_at		AT3G14900	35.2	not assigned.unknown	unknown protein | chr3:5013291-5015292 REVERSE	peu-miR24f	2	4.458	1	21	32	52	AGGAUUUAGGGUUUAGGGUUU	AAACCCUAAACCCUAAUUUCU	Cleavage	1.53262	1.05634	n.s.	1.36585	n.s.	n.s.	n.s.	n.s.	n.s.	-1.55047	n.s.	n.s.	n.s.	n.s.	n.s.
PtpAffx.217871.1.S1_at		AT3G14900	35.2	not assigned.unknown	unknown protein | chr3:5013291-5015292 REVERSE	peu-miR24g	2	4.458	1	21	32	52	AGGAUUUAGGGUUUAGGGUUU	AAACCCUAAACCCUAAUUUCU	Cleavage	1.53262	1.05634	n.s.	1.36585	n.s.	n.s.	n.s.	n.s.	n.s.	-1.55047	n.s.	n.s.	n.s.	n.s.	n.s.
PtpAffx.206586.1.S1_at		AT3G11560	35.2	not assigned.unknown	LOCATED IN: chloroplast, chloroplast envelope; EXPRESSED IN: 22 plant structures; EXPRESSED DURING: 13 growth stages; CONTAINS InterPro DOMAIN/s: LETM1-like (InterPro:IPR011685); BEST Arabidopsis thaliana protein match is: unknown protein (TAIR:AT5G06220.1); Has 320 Blast hits to 313 proteins in 106 species: Archae - 0; Bacteria - 8; Metazoa - 121; Fungi - 108; Plants - 51; Viruses - 0; Other Euk…	peu-miR58	3	15.078	1	20	2556	2575	GACAGAAUGAGAAGUGAGCA	UUUUCACUUCUCCUUCUGUU	Cleavage	n.s.	n.s.	n.s.	n.s.	-1.0384	n.s.	n.s.	n.s.	n.s.	n.s.	n.s.	n.s.	n.s.	n.s.	n.s.
PtpAffx.207526.1.S1_s_at	1001	AT3G10650	35.2	not assigned.unknown	FUNCTIONS IN: molecular_function unknown; INVOLVED IN: biological_process unknown; LOCATED IN: cellular_component unknown; EXPRESSED IN: 24 plant structures; EXPRESSED DURING: 14 growth stages; BEST Arabidopsis thaliana protein match is: nucleoporin-related (TAIR:AT5G20200.1); Has 51621 Blast hits to 25162 proteins in 1378 species: Archae - 161; Bacteria - 11485; Metazoa - 15659; Fungi - 10121; P…	ptc-miR169a	3	22.7	1	20	1452	1471	CAGCCAAGGAUGACUUGCCG	UGGCAAGUCAGCCUUGGCAG	Translation	-2.33222	-2.10628	-2.16486	-2.41068	-2.13146	-2.20118	n.s.	n.s.	n.s.	n.s.	n.s.	n.s.	n.s.	n.s.	n.s.
PtpAffx.207526.1.S1_s_at	1001	AT3G10650	35.2	not assigned.unknown	FUNCTIONS IN: molecular_function unknown; INVOLVED IN: biological_process unknown; LOCATED IN: cellular_component unknown; EXPRESSED IN: 24 plant structures; EXPRESSED DURING: 14 growth stages; BEST Arabidopsis thaliana protein match is: nucleoporin-related (TAIR:AT5G20200.1); Has 51621 Blast hits to 25162 proteins in 1378 species: Archae - 161; Bacteria - 11485; Metazoa - 15659; Fungi - 10121; P…	ptc-miR169b	3	22.7	1	20	1452	1471	CAGCCAAGGAUGACUUGCCG	UGGCAAGUCAGCCUUGGCAG	Translation	-2.33222	-2.10628	-2.16486	-2.41068	-2.13146	-2.20118	n.s.	n.s.	n.s.	n.s.	n.s.	n.s.	n.s.	n.s.	n.s.
PtpAffx.207526.1.S1_s_at	1001	AT3G10650	35.2	not assigned.unknown	FUNCTIONS IN: molecular_function unknown; INVOLVED IN: biological_process unknown; LOCATED IN: cellular_component unknown; EXPRESSED IN: 24 plant structures; EXPRESSED DURING: 14 growth stages; BEST Arabidopsis thaliana protein match is: nucleoporin-related (TAIR:AT5G20200.1); Has 51621 Blast hits to 25162 proteins in 1378 species: Archae - 161; Bacteria - 11485; Metazoa - 15659; Fungi - 10121; P…	ptc-miR169c	3	22.7	1	20	1452	1471	CAGCCAAGGAUGACUUGCCG	UGGCAAGUCAGCCUUGGCAG	Translation	-2.33222	-2.10628	-2.16486	-2.41068	-2.13146	-2.20118	n.s.	n.s.	n.s.	n.s.	n.s.	n.s.	n.s.	n.s.	n.s.
PtpAffx.207526.1.S1_s_at	1001	AT3G10650	35.2	not assigned.unknown	FUNCTIONS IN: molecular_function unknown; INVOLVED IN: biological_process unknown; LOCATED IN: cellular_component unknown; EXPRESSED IN: 24 plant structures; EXPRESSED DURING: 14 growth stages; BEST Arabidopsis thaliana protein match is: nucleoporin-related (TAIR:AT5G20200.1); Has 51621 Blast hits to 25162 proteins in 1378 species: Archae - 161; Bacteria - 11485; Metazoa - 15659; Fungi - 10121; P…	ptc-miR169d	3	22.7	1	20	1452	1471	CAGCCAAGGAUGACUUGCCG	UGGCAAGUCAGCCUUGGCAG	Translation	-2.33222	-2.10628	-2.16486	-2.41068	-2.13146	-2.20118	n.s.	n.s.	n.s.	n.s.	n.s.	n.s.	n.s.	n.s.	n.s.
PtpAffx.207526.1.S1_s_at	1001	AT3G10650	35.2	not assigned.unknown	FUNCTIONS IN: molecular_function unknown; INVOLVED IN: biological_process unknown; LOCATED IN: cellular_component unknown; EXPRESSED IN: 24 plant structures; EXPRESSED DURING: 14 growth stages; BEST Arabidopsis thaliana protein match is: nucleoporin-related (TAIR:AT5G20200.1); Has 51621 Blast hits to 25162 proteins in 1378 species: Archae - 161; Bacteria - 11485; Metazoa - 15659; Fungi - 10121; P…	ptc-miR169e	3	22.7	1	20	1452	1471	CAGCCAAGGAUGACUUGCCG	UGGCAAGUCAGCCUUGGCAG	Translation	-2.33222	-2.10628	-2.16486	-2.41068	-2.13146	-2.20118	n.s.	n.s.	n.s.	n.s.	n.s.	n.s.	n.s.	n.s.	n.s.
PtpAffx.207526.1.S1_s_at	1001	AT3G10650	35.2	not assigned.unknown	FUNCTIONS IN: molecular_function unknown; INVOLVED IN: biological_process unknown; LOCATED IN: cellular_component unknown; EXPRESSED IN: 24 plant structures; EXPRESSED DURING: 14 growth stages; BEST Arabidopsis thaliana protein match is: nucleoporin-related (TAIR:AT5G20200.1); Has 51621 Blast hits to 25162 proteins in 1378 species: Archae - 161; Bacteria - 11485; Metazoa - 15659; Fungi - 10121; P…	ptc-miR169f	3	22.7	1	20	1452	1471	CAGCCAAGGAUGACUUGCCG	UGGCAAGUCAGCCUUGGCAG	Translation	-2.33222	-2.10628	-2.16486	-2.41068	-2.13146	-2.20118	n.s.	n.s.	n.s.	n.s.	n.s.	n.s.	n.s.	n.s.	n.s.
PtpAffx.207526.1.S1_s_at	1001	AT3G10650	35.2	not assigned.unknown	FUNCTIONS IN: molecular_function unknown; INVOLVED IN: biological_process unknown; LOCATED IN: cellular_component unknown; EXPRESSED IN: 24 plant structures; EXPRESSED DURING: 14 growth stages; BEST Arabidopsis thaliana protein match is: nucleoporin-related (TAIR:AT5G20200.1); Has 51621 Blast hits to 25162 proteins in 1378 species: Archae - 161; Bacteria - 11485; Metazoa - 15659; Fungi - 10121; P…	ptc-miR169g	3	22.7	1	20	1452	1471	CAGCCAAGGAUGACUUGCCG	UGGCAAGUCAGCCUUGGCAG	Translation	-2.33222	-2.10628	-2.16486	-2.41068	-2.13146	-2.20118	n.s.	n.s.	n.s.	n.s.	n.s.	n.s.	n.s.	n.s.	n.s.
PtpAffx.207526.1.S1_s_at	1001	AT3G10650	35.2	not assigned.unknown	FUNCTIONS IN: molecular_function unknown; INVOLVED IN: biological_process unknown; LOCATED IN: cellular_component unknown; EXPRESSED IN: 24 plant structures; EXPRESSED DURING: 14 growth stages; BEST Arabidopsis thaliana protein match is: nucleoporin-related (TAIR:AT5G20200.1); Has 51621 Blast hits to 25162 proteins in 1378 species: Archae - 161; Bacteria - 11485; Metazoa - 15659; Fungi - 10121; P…	ptc-miR169h	3	22.7	1	20	1452	1471	CAGCCAAGGAUGACUUGCCG	UGGCAAGUCAGCCUUGGCAG	Translation	-2.33222	-2.10628	-2.16486	-2.41068	-2.13146	-2.20118	n.s.	n.s.	n.s.	n.s.	n.s.	n.s.	n.s.	n.s.	n.s.
PtpAffx.207526.1.S1_s_at	1001	AT3G10650	35.2	not assigned.unknown	FUNCTIONS IN: molecular_function unknown; INVOLVED IN: biological_process unknown; LOCATED IN: cellular_component unknown; EXPRESSED IN: 24 plant structures; EXPRESSED DURING: 14 growth stages; BEST Arabidopsis thaliana protein match is: nucleoporin-related (TAIR:AT5G20200.1); Has 51621 Blast hits to 25162 proteins in 1378 species: Archae - 161; Bacteria - 11485; Metazoa - 15659; Fungi - 10121; P…	ptc-miR169s	3	22.697	1	21	1452	1472	UCAGCCAAGGAUGACUUGCCG	UGGCAAGUCAGCCUUGGCAGG	Translation	-2.33222	-2.10628	-2.16486	-2.41068	-2.13146	-2.20118	n.s.	n.s.	n.s.	n.s.	n.s.	n.s.	n.s.	n.s.	n.s.
PtpAffx.204848.1.S1_at		AT3G08030	35.2	not assigned.unknown	unknown protein | chr3:2564033-2566002 FORWARD	peu-miR140a	2.5	16.668	1	20	959	978	UUUGAAUUUGAAACUUGCAU	GCGCAAGUUUCAAGUUCAAA	Cleavage	n.s.	3.30636	n.s.	4.18182	2.87165	3.29384	n.s.	n.s.	n.s.	n.s.	n.s.	n.s.	n.s.	n.s.	n.s.
PtpAffx.204848.1.S1_at		AT3G08030	35.2	not assigned.unknown	unknown protein | chr3:2564033-2566002 FORWARD	peu-miR140b	2.5	16.668	1	20	959	978	UUUGAAUUUGAAACUUGCAU	GCGCAAGUUUCAAGUUCAAA	Cleavage	n.s.	3.30636	n.s.	4.18182	2.87165	3.29384	n.s.	n.s.	n.s.	n.s.	n.s.	n.s.	n.s.	n.s.	n.s.
PtpAffx.211799.1.S1_at	1001	AT2G48060	35.2	not assigned.unknown	unknown protein | chr2:19651196-19662617 REVERSE	peu-miR46	3	3.781	1	23	5	27	GAGGGGGAGAUUUGUUGUGUGUG	CCUAUUCAACAAAUCUCUCUUUC	Cleavage	-1.05328	-1.5009	-1.4079	-1.186	-1.59051	-1.54885	n.s.	n.s.	n.s.	n.s.	n.s.	n.s.	n.s.	n.s.	n.s.
Ptp.5703.1.S1_at		AT2G42570	35.2	not assigned.unknown	unknown protein | chr2:17717367-17720080 REVERSE	peu-miR8	3	19.457	1	20	791	810	CCCGUCUAGCUCAGUUGGUA	AACCACCUGGGCUAGAUGGG	Cleavage	n.s.	1.5697	n.s.	n.s.	n.s.	n.s.	n.s.	n.s.	n.s.	n.s.	n.s.	n.s.	n.s.	n.s.	n.s.
PtpAffx.209290.1.S1_at		AT2G29670	35.2	not assigned.unknown	binding | chr2:12681958-12685087 REVERSE	peu-miR46	3	21.046	1	21	555	575	CAGUAUGACGAAUUCCUCACA	UGUGCGGAAUUCUGCAUACUG	Translation	n.s.	n.s.	n.s.	n.s.	n.s.	2.25364	n.s.	n.s.	n.s.	1.68717	n.s.	2.61404	n.s.	n.s.	n.s.
PtpAffx.205298.1.S1_at		AT2G17550	35.2	not assigned.unknown	unknown protein | chr2:7634283-7637611 REVERSE	peu-miR78	3	17.594	1	21	941	961	UAAAUUUAUUUUUAAUAUUUU	AAAAUUUUAAAAAGGAAUUUG	Cleavage	1.11223	1.21685	n.s.	1.11133	1.26681	1.51901	n.s.	n.s.	n.s.	n.s.	n.s.	n.s.	n.s.	n.s.	n.s.
PtpAffx.211302.1.S1_at		AT2G14830	35.2	not assigned.unknown	unknown protein | chr2:6362524-6365818 FORWARD	peu-miR139	3	18.653	1	23	1064	1086	UUUGAACUUGAAAAUGGCCUUUU	ACAAGAGAAUUUUCAAGUUCAAA	Cleavage	-2.55151	-2.09749	n.s.	-2.46015	-2.07625	-2.69536	n.s.	n.s.	n.s.	n.s.	n.s.	n.s.	n.s.	n.s.	n.s.
Ptp.3607.1.S1_at		AT1G68440	35.2	not assigned.unknown	unknown protein | chr1:25658033-25659273 FORWARD	peu-miR97	2	15.517	1	23	358	380	UCUGAUGAGGAUGCUGAUGAUGA	UCAUCAUCAAUAUCCUUAUCAGA	Cleavage	-3.01289	n.s.	n.s.	n.s.	n.s.	n.s.	n.s.	n.s.	n.s.	n.s.	n.s.	n.s.	n.s.	n.s.	n.s.
PtpAffx.158803.1.S1_at		AT1G68440	35.2	not assigned.unknown	unknown protein | chr1:25658033-25659273 FORWARD	peu-miR97	2	13.094	1	23	576	598	UCUGAUGAGGAUGCUGAUGAUGA	UCAUCAUCAAUAUCCUUAUCAGA	Cleavage	-2.95799	n.s.	n.s.	-2.29586	n.s.	n.s.	n.s.	n.s.	n.s.	n.s.	n.s.	n.s.	n.s.	n.s.	n.s.
PtpAffx.158803.1.S1_s_at		AT1G68440	35.2	not assigned.unknown	unknown protein | chr1:25658033-25659273 FORWARD	peu-miR97	2	13.094	1	23	576	598	UCUGAUGAGGAUGCUGAUGAUGA	UCAUCAUCAAUAUCCUUAUCAGA	Cleavage	-2.12725	n.s.	n.s.	n.s.	n.s.	n.s.	n.s.	n.s.	n.s.	n.s.	n.s.	n.s.	n.s.	n.s.	n.s.
PtpAffx.8535.1.S1_at		AT1G65420	35.2	not assigned.unknown	unknown protein | chr1:24297480-24298570 REVERSE	peu-miR108	2	17.419	1	20	614	633	UGAAUGGCUGGAAGGAAUUU	AAAUGCCUUCCAGCCAUUCC	Cleavage	n.s.	n.s.	n.s.	1.09049	n.s.	n.s.	n.s.	n.s.	n.s.	n.s.	n.s.	n.s.	n.s.	n.s.	n.s.
PtpAffx.98801.1.S1_at	677	AT1G63310	35.2	not assigned.unknown	FUNCTIONS IN: molecular_function unknown; INVOLVED IN: biological_process unknown; LOCATED IN: cellular_component unknown; EXPRESSED IN: 23 plant structures; EXPRESSED DURING: 13 growth stages; BEST Arabidopsis thaliana protein match is: oxidoreductase, acting on NADH or NADPH (TAIR:AT1G75260.1); Has 35 Blast hits to 35 proteins in 7 species: Archae - 0; Bacteria - 0; Metazoa - 0; Fungi - 0; Plan…	peu-miR2913	2.5	8.844	1	21	34	54	GAGGUCGGGGAUUGCAAGGAG	UUCCUUGCUAGCCCCGACCUU	Translation	3.08166	2.22784	2.22241	2.68458	2.03069	2.0662	n.s.	n.s.	n.s.	n.s.	n.s.	n.s.	n.s.	n.s.	n.s.
PtpAffx.98801.1.S1_at	677	AT1G63310	35.2	not assigned.unknown	FUNCTIONS IN: molecular_function unknown; INVOLVED IN: biological_process unknown; LOCATED IN: cellular_component unknown; EXPRESSED IN: 23 plant structures; EXPRESSED DURING: 13 growth stages; BEST Arabidopsis thaliana protein match is: oxidoreductase, acting on NADH or NADPH (TAIR:AT1G75260.1); Has 35 Blast hits to 35 proteins in 7 species: Archae - 0; Bacteria - 0; Metazoa - 0; Fungi - 0; Plan…	peu-miR3	2	8.844	1	20	35	54	GAGGUCGGGGAUGGCAAGGA	UCCUUGCUAGCCCCGACCUU	Translation	3.08166	2.22784	2.22241	2.68458	2.03069	2.0662	n.s.	n.s.	n.s.	n.s.	n.s.	n.s.	n.s.	n.s.	n.s.
PtpAffx.98801.1.S1_at	677	AT1G63310	35.2	not assigned.unknown	FUNCTIONS IN: molecular_function unknown; INVOLVED IN: biological_process unknown; LOCATED IN: cellular_component unknown; EXPRESSED IN: 23 plant structures; EXPRESSED DURING: 13 growth stages; BEST Arabidopsis thaliana protein match is: oxidoreductase, acting on NADH or NADPH (TAIR:AT1G75260.1); Has 35 Blast hits to 35 proteins in 7 species: Archae - 0; Bacteria - 0; Metazoa - 0; Fungi - 0; Plan…	peu-miR3a	2.5	8.844	1	21	34	54	GAGGUCGGGGAUUGCAAGGAG	UUCCUUGCUAGCCCCGACCUU	Translation	3.08166	2.22784	2.22241	2.68458	2.03069	2.0662	n.s.	n.s.	n.s.	n.s.	n.s.	n.s.	n.s.	n.s.	n.s.
PtpAffx.98801.1.S1_at	677	AT1G63310	35.2	not assigned.unknown	FUNCTIONS IN: molecular_function unknown; INVOLVED IN: biological_process unknown; LOCATED IN: cellular_component unknown; EXPRESSED IN: 23 plant structures; EXPRESSED DURING: 13 growth stages; BEST Arabidopsis thaliana protein match is: oxidoreductase, acting on NADH or NADPH (TAIR:AT1G75260.1); Has 35 Blast hits to 35 proteins in 7 species: Archae - 0; Bacteria - 0; Metazoa - 0; Fungi - 0; Plan…	peu-miR3b	2.5	8.844	1	21	34	54	GAGGUCGGGGAUUGCAAGGAG	UUCCUUGCUAGCCCCGACCUU	Translation	3.08166	2.22784	2.22241	2.68458	2.03069	2.0662	n.s.	n.s.	n.s.	n.s.	n.s.	n.s.	n.s.	n.s.	n.s.
PtpAffx.98801.1.S1_at	677	AT1G63310	35.2	not assigned.unknown	FUNCTIONS IN: molecular_function unknown; INVOLVED IN: biological_process unknown; LOCATED IN: cellular_component unknown; EXPRESSED IN: 23 plant structures; EXPRESSED DURING: 13 growth stages; BEST Arabidopsis thaliana protein match is: oxidoreductase, acting on NADH or NADPH (TAIR:AT1G75260.1); Has 35 Blast hits to 35 proteins in 7 species: Archae - 0; Bacteria - 0; Metazoa - 0; Fungi - 0; Plan…	peu-miR3c	2.5	8.844	1	21	34	54	GAGGUCGGGGAUUGCAAGGAG	UUCCUUGCUAGCCCCGACCUU	Translation	3.08166	2.22784	2.22241	2.68458	2.03069	2.0662	n.s.	n.s.	n.s.	n.s.	n.s.	n.s.	n.s.	n.s.	n.s.
PtpAffx.98801.1.S1_at	677	AT1G63310	35.2	not assigned.unknown	FUNCTIONS IN: molecular_function unknown; INVOLVED IN: biological_process unknown; LOCATED IN: cellular_component unknown; EXPRESSED IN: 23 plant structures; EXPRESSED DURING: 13 growth stages; BEST Arabidopsis thaliana protein match is: oxidoreductase, acting on NADH or NADPH (TAIR:AT1G75260.1); Has 35 Blast hits to 35 proteins in 7 species: Archae - 0; Bacteria - 0; Metazoa - 0; Fungi - 0; Plan…	peu-miR3d	2.5	8.844	1	21	34	54	GAGGUCGGGGAUUGCAAGGAG	UUCCUUGCUAGCCCCGACCUU	Translation	3.08166	2.22784	2.22241	2.68458	2.03069	2.0662	n.s.	n.s.	n.s.	n.s.	n.s.	n.s.	n.s.	n.s.	n.s.
PtpAffx.4007.2.S1_at		AT1G35780	35.2	not assigned.unknown	unknown protein | chr1:13277274-13280289 REVERSE	peu-miR89	3	14.248	1	20	150	169	UAUUAUUUAUAGGCAAAAUA	UAUUUUUCUUAGAAAUAAUG	Translation	n.s.	n.s.	1.34463	1.05906	n.s.	n.s.	n.s.	n.s.	n.s.	n.s.	n.s.	n.s.	n.s.	n.s.	n.s.
PtpAffx.141102.1.A1_at	677	AT1G33800	35.2	not assigned.unknown	unknown protein | chr1:12261419-12262717 FORWARD	peu-miR137	3	10.277	1	20	127	146	UUUAUUUGUGUUUGUUUUCG	AGAAAACAAAAACAAAUAAU	Translation	3.49886	3.8262	4.41325	3.65693	4.54752	3.61631	n.s.	n.s.	n.s.	n.s.	n.s.	n.s.	n.s.	n.s.	n.s.
PtpAffx.2551.1.S1_at		AT1G27990	35.2	not assigned.unknown	unknown protein | chr1:9752799-9753952 REVERSE	peu-miR129	3	17.547	1	22	826	847	UUCAUUCCUCUUCCUAAAAUGG	UUAUUUCAGGGAGAGGNAUGAA	Cleavage	n.s.	n.s.	1.55494	n.s.	n.s.	n.s.	n.s.	n.s.	n.s.	n.s.	n.s.	n.s.	n.s.	n.s.	n.s.
PtpAffx.201562.1.S1_at		AT1G20530	35.2	not assigned.unknown	unknown protein | chr1:7108370-7110377 REVERSE	peu-miR129	3	15.834	1	20	1997	2016	AUUUUAGGAAGGGAAUGAAU	AUUUAUUCCCUUCCUGGAUU	Cleavage	n.s.	1.86641	n.s.	n.s.	n.s.	n.s.	n.s.	n.s.	n.s.	n.s.	-1.76871	n.s.	n.s.	n.s.	n.s.
Ptp.1912.1.A1_s_at	677	AT1G19835	35.2	not assigned.unknown	unknown protein | chr1:6855952-6860332 REVERSE	peu-miR103a	2.5	17.864	1	20	842	861	UGAAACUUGCACAGACUCAU	CUGAGUUUGUUCAAGUUUCA	Translation	1.69281	1.87743	1.36724	2.64247	2.08995	1.53136	n.s.	n.s.	n.s.	n.s.	n.s.	n.s.	n.s.	n.s.	n.s.
Ptp.1912.1.A1_s_at	677	AT1G19835	35.2	not assigned.unknown	unknown protein | chr1:6855952-6860332 REVERSE	peu-miR103b	2.5	17.864	1	20	842	861	UGAAACUUGCACAGACUCAU	CUGAGUUUGUUCAAGUUUCA	Translation	1.69281	1.87743	1.36724	2.64247	2.08995	1.53136	n.s.	n.s.	n.s.	n.s.	n.s.	n.s.	n.s.	n.s.	n.s.
Ptp.1912.1.A1_s_at	677	AT1G19835	35.2	not assigned.unknown	unknown protein | chr1:6855952-6860332 REVERSE	peu-miR118	3	11.679	1	20	569	588	UGGGAUCUCAAGUGGCUUUA	UCAAGCCUCUUGAGAUCCCC	Cleavage	1.69281	1.87743	1.36724	2.64247	2.08995	1.53136	n.s.	n.s.	n.s.	n.s.	n.s.	n.s.	n.s.	n.s.	n.s.
Ptp.6623.1.S1_at		AT1G18180	35.2	not assigned.unknown	oxidoreductase, acting on the CH-CH group of donors | chr1:6255830-6257900 FORWARD	ptc-miR399h	3	19.086	1	21	697	717	UGCCAAAGGAGAGUUUCCCUG	UGGCGAAAUUCUCCUUUGGUG	Cleavage	n.s.	n.s.	n.s.	-1.19639	n.s.	n.s.	n.s.	n.s.	1.15554	n.s.	n.s.	n.s.	n.s.	n.s.	n.s.
PtpAffx.44895.1.S1_at	1001	AT1G14780	35.2	not assigned.unknown	FUNCTIONS IN: molecular_function unknown; INVOLVED IN: biological_process unknown; LOCATED IN: cellular_component unknown; EXPRESSED IN: 13 plant structures; EXPRESSED DURING: 6 growth stages; CONTAINS InterPro DOMAIN/s: Membrane attack complex component/perforin/complement C9 (InterPro:IPR001862); BEST Arabidopsis thaliana protein match is: unknown protein (TAIR:AT4G24290.2); Has 119 Blast hits …	peu-miR61a	3	12.566	1	20	201	220	GAGGAGCUGGAGGUGCAUUU	AAGUUCAUCUUCAGCUCUUC	Cleavage	-3.57844	-2.80928	-2.4971	-3.51559	-2.55262	-2.72928	n.s.	n.s.	n.s.	n.s.	n.s.	n.s.	n.s.	n.s.	n.s.
PtpAffx.44895.1.S1_at	1001	AT1G14780	35.2	not assigned.unknown	FUNCTIONS IN: molecular_function unknown; INVOLVED IN: biological_process unknown; LOCATED IN: cellular_component unknown; EXPRESSED IN: 13 plant structures; EXPRESSED DURING: 6 growth stages; CONTAINS InterPro DOMAIN/s: Membrane attack complex component/perforin/complement C9 (InterPro:IPR001862); BEST Arabidopsis thaliana protein match is: unknown protein (TAIR:AT4G24290.2); Has 119 Blast hits …	peu-miR61b	3	12.566	1	20	201	220	GAGGAGCUGGAGGUGCAUUU	AAGUUCAUCUUCAGCUCUUC	Cleavage	-3.57844	-2.80928	-2.4971	-3.51559	-2.55262	-2.72928	n.s.	n.s.	n.s.	n.s.	n.s.	n.s.	n.s.	n.s.	n.s.
PtpAffx.47734.1.S1_s_at	1001	AT1G10410	35.2	not assigned.unknown	INVOLVED IN: N-terminal protein myristoylation; LOCATED IN: chloroplast; EXPRESSED IN: 24 plant structures; EXPRESSED DURING: 15 growth stages; CONTAINS InterPro DOMAIN/s: Protein of unknown function DUF1336 (InterPro:IPR009769); BEST Arabidopsis thaliana protein match is: CW14 (TAIR:AT1G59650.1); Has 144 Blast hits to 144 proteins in 21 species: Archae - 0; Bacteria - 0; Metazoa - 9; Fungi - 2; …	peu-miR98a	3	15.514	1	21	955	974	UCUGCAUCUGGCAACUCUUUU	AGAAGAGUUGCCAGA-GCAGA	Cleavage	-1.86973	-1.84981	-1.71623	-2.10668	-1.71518	-1.63389	n.s.	n.s.	n.s.	n.s.	n.s.	n.s.	n.s.	n.s.	n.s.
PtpAffx.47734.1.S1_s_at	1001	AT1G10410	35.2	not assigned.unknown	INVOLVED IN: N-terminal protein myristoylation; LOCATED IN: chloroplast; EXPRESSED IN: 24 plant structures; EXPRESSED DURING: 15 growth stages; CONTAINS InterPro DOMAIN/s: Protein of unknown function DUF1336 (InterPro:IPR009769); BEST Arabidopsis thaliana protein match is: CW14 (TAIR:AT1G59650.1); Has 144 Blast hits to 144 proteins in 21 species: Archae - 0; Bacteria - 0; Metazoa - 9; Fungi - 2; …	peu-miR98b	3	15.514	1	21	955	974	UCUGCAUCUGGCAACUCUUUU	AGAAGAGUUGCCAGA-GCAGA	Cleavage	-1.86973	-1.84981	-1.71623	-2.10668	-1.71518	-1.63389	n.s.	n.s.	n.s.	n.s.	n.s.	n.s.	n.s.	n.s.	n.s.
PtpAffx.47734.1.S1_s_at	1001	AT1G10410	35.2	not assigned.unknown	INVOLVED IN: N-terminal protein myristoylation; LOCATED IN: chloroplast; EXPRESSED IN: 24 plant structures; EXPRESSED DURING: 15 growth stages; CONTAINS InterPro DOMAIN/s: Protein of unknown function DUF1336 (InterPro:IPR009769); BEST Arabidopsis thaliana protein match is: CW14 (TAIR:AT1G59650.1); Has 144 Blast hits to 144 proteins in 21 species: Archae - 0; Bacteria - 0; Metazoa - 9; Fungi - 2; …	peu-miR98c	3	15.514	1	21	955	974	UCUGCAUCUGGCAACUCUUUU	AGAAGAGUUGCCAGA-GCAGA	Cleavage	-1.86973	-1.84981	-1.71623	-2.10668	-1.71518	-1.63389	n.s.	n.s.	n.s.	n.s.	n.s.	n.s.	n.s.	n.s.	n.s.
PtpAffx.211426.1.S1_at		AT1G10150	35.2	not assigned.unknown	carbohydrate binding | chr1:3325824-3327614 FORWARD	peu-miR85a	3	17.655	1	20	745	764	UAGAUUGUUUUUAUGCUUUG	CAAAGCAUCAAAACAAUGUG	Cleavage	n.s.	n.s.	1.32342	1.57975	n.s.	1.69328	n.s.	n.s.	n.s.	n.s.	n.s.	n.s.	n.s.	n.s.	n.s.
PtpAffx.211426.1.S1_at		AT1G10150	35.2	not assigned.unknown	carbohydrate binding | chr1:3325824-3327614 FORWARD	peu-miR85b	3	17.655	1	20	745	764	UAGAUUGUUUUUAUGCUUUG	CAAAGCAUCAAAACAAUGUG	Cleavage	n.s.	n.s.	1.32342	1.57975	n.s.	1.69328	n.s.	n.s.	n.s.	n.s.	n.s.	n.s.	n.s.	n.s.	n.s.
Ptp.3494.1.S1_at	677	AT1G07120	35.2	not assigned.unknown	FUNCTIONS IN: molecular_function unknown; INVOLVED IN: biological_process unknown; LOCATED IN: chloroplast envelope; EXPRESSED IN: leaf whorl, petal, inflorescence meristem, flower; EXPRESSED DURING: 4 anthesis, petal differentiation and expansion stage; BEST Arabidopsis thaliana protein match is: proline-rich family protein (TAIR:AT4G18570.1); Has 197 Blast hits to 171 proteins in 40 species: Ar…	peu-miR62a	3	13.905	1	20	13	32	GAGGAUGAUGAUCAAUGAUG	CAUCAUUGAUCAUCUACCUC	Cleavage	1.44685	1.40805	1.07239	1.60965	1.70874	2.40117	n.s.	n.s.	n.s.	n.s.	n.s.	n.s.	n.s.	n.s.	1.32878
Ptp.3494.1.S1_at	677	AT1G07120	35.2	not assigned.unknown	FUNCTIONS IN: molecular_function unknown; INVOLVED IN: biological_process unknown; LOCATED IN: chloroplast envelope; EXPRESSED IN: leaf whorl, petal, inflorescence meristem, flower; EXPRESSED DURING: 4 anthesis, petal differentiation and expansion stage; BEST Arabidopsis thaliana protein match is: proline-rich family protein (TAIR:AT4G18570.1); Has 197 Blast hits to 171 proteins in 40 species: Ar…	peu-miR62b	3	13.905	1	20	13	32	GAGGAUGAUGAUCAAUGAUG	CAUCAUUGAUCAUCUACCUC	Cleavage	1.44685	1.40805	1.07239	1.60965	1.70874	2.40117	n.s.	n.s.	n.s.	n.s.	n.s.	n.s.	n.s.	n.s.	1.32878
PtpAffx.57429.1.A1_at		AT1G02816	35.2	not assigned.unknown	unknown protein | chr1:621461-622469 FORWARD	ptc-miR475c	3	16.983	1	20	543	562	UUACAAUGUCCAUUGAUUAA	UUAAUUAAUGGAUAUUGAAG	Cleavage	n.s.	n.s.	n.s.	n.s.	n.s.	1.51227	n.s.	n.s.	n.s.	n.s.	n.s.	n.s.	n.s.	n.s.	n.s.
PtpAffx.218560.1.S1_s_at		AT1G11290	35.1.5	not assigned.no ontology.pentatricopeptide (PPR) repeat-containing protein	CRR22 | CRR22 (CHLORORESPIRATORY REDUCTION22); endonuclease | chr1:3791454-3793883 REVERSE	ptc-miR474b	3	22.078	1	24	1172	1195	CAAAAGUUGUUGGGUUUGGCUGGG	UCAGGCCAAACCAGAUCACUUUUG	Cleavage	1.8161	1.90264	1.4081	1.88711	1.73824	n.s.	n.s.	n.s.	n.s.	-1.25934	n.s.	-1.11047	n.s.	n.s.	n.s.
Ptp.5825.1.S1_at		AT2G25430	35.1.21	not assigned.no ontology.epsin N-terminal homology (ENTH) domain-containing protein	epsin N-terminal homology (ENTH) domain-containing protein | chr2:10822370-10824916 FORWARD	peu-miR105	3	8.021	1	20	911	930	UGAAGAGGUAGAGAGUAGAA	UUUUAUUCUUUAUUUCUUUA	Cleavage	1.46612	1.85928	1.08055	1.03646	1.61837	n.s.	n.s.	n.s.	n.s.	n.s.	n.s.	n.s.	n.s.	n.s.	n.s.
PtpAffx.206797.1.S1_s_at		AT2G25430	35.1.21	not assigned.no ontology.epsin N-terminal homology (ENTH) domain-containing protein	epsin N-terminal homology (ENTH) domain-containing protein | chr2:10822370-10824916 FORWARD	peu-miR93aa	2.5	12.142	1	20	1963	1982	UCAGAUCAGUAGAUAGCAUG	CAUGCUCCCUACUGAUUUGA	Cleavage	n.s.	1.02776	n.s.	1.5638	1.16031	1.17267	n.s.	n.s.	n.s.	n.s.	n.s.	n.s.	n.s.	n.s.	n.s.
PtpAffx.206797.1.S1_s_at		AT2G25430	35.1.21	not assigned.no ontology.epsin N-terminal homology (ENTH) domain-containing protein	epsin N-terminal homology (ENTH) domain-containing protein | chr2:10822370-10824916 FORWARD	peu-miR93ab	2.5	12.142	1	20	1963	1982	UCAGAUCAGUAGAUAGCAUG	CAUGCUCCCUACUGAUUUGA	Cleavage	n.s.	1.02776	n.s.	1.5638	1.16031	1.17267	n.s.	n.s.	n.s.	n.s.	n.s.	n.s.	n.s.	n.s.	n.s.
PtpAffx.206797.1.S1_s_at		AT2G25430	35.1.21	not assigned.no ontology.epsin N-terminal homology (ENTH) domain-containing protein	epsin N-terminal homology (ENTH) domain-containing protein | chr2:10822370-10824916 FORWARD	peu-miR93b	2.5	9.362	1	21	1963	1983	UUCAGAUCAGUAGAUAGCAUG	CAUGCUCCCUACUGAUUUGAA	Cleavage	n.s.	1.02776	n.s.	1.5638	1.16031	1.17267	n.s.	n.s.	n.s.	n.s.	n.s.	n.s.	n.s.	n.s.	n.s.
PtpAffx.220018.1.S1_at	1001	AT4G17140	35.1.19	not assigned.no ontology.C2 domain-containing protein	FUNCTIONS IN: molecular_function unknown; INVOLVED IN: biological_process unknown; EXPRESSED IN: 23 plant structures; EXPRESSED DURING: 13 growth stages; CONTAINS InterPro DOMAIN/s: Pleckstrin homology (InterPro:IPR001849); BEST Arabidopsis thaliana protein match is: phosphoinositide binding (TAIR:AT1G48090.2). | chr4:9613330-9636873 REVERSE	peu-miR27	3	22.368	1	21	5473	5493	AGUGGCAUUGGAGGUAUCCCA	UGGGAUACUUCUGAUGCCAGU	Cleavage	-1.96162	-2.11505	-1.73722	-2.01588	-1.79914	-1.84343	n.s.	n.s.	n.s.	n.s.	n.s.	n.s.	n.s.	n.s.	n.s.
PtpAffx.128997.1.S1_at		AT5G65170	35.1	not assigned.no ontology	VQ motif-containing protein | chr5:26041174-26042406 FORWARD	peu-miR97	2	19.134	1	20	365	384	UCUGAUGAGGAUGCUGAUGA	UCAUCAGCUUCUUCAUCAGG	Cleavage	n.s.	n.s.	-1.07368	n.s.	n.s.	n.s.	n.s.	n.s.	n.s.	n.s.	n.s.	n.s.	n.s.	n.s.	1.25037
PtpAffx.200588.1.S1_at		AT5G64170	35.1	not assigned.no ontology	dentin sialophosphoprotein-related | chr5:25672466-25676746 REVERSE	peu-miR4c	2.5	15.461	1	20	488	507	UAAGAACUUGGAAUCAAGAG	AUCUGGGUUCCAAGUUCUUA	Cleavage	-1.62386	-2.94403	n.s.	-1.51583	-2.99693	n.s.	n.s.	n.s.	2.49896	2.32655	3.81913	3.80765	n.s.	n.s.	n.s.
PtpAffx.96716.1.S1_at	677	AT5G22870	35.1	not assigned.no ontology	harpin-induced protein-related / HIN1-related / harpin-responsive protein-related | chr5:7647056-7647679 REVERSE	peu-miR142a	3	12.381	1	20	243	262	UUUGGGCUUUUAUUAGAAGA	UCUUCUCAUAAAAGCUCAUA	Cleavage	3.39791	2.66177	2.06444	2.68299	2.56047	1.85895	n.s.	n.s.	n.s.	n.s.	n.s.	n.s.	n.s.	n.s.	n.s.
PtpAffx.96716.1.S1_at	677	AT5G22870	35.1	not assigned.no ontology	harpin-induced protein-related / HIN1-related / harpin-responsive protein-related | chr5:7647056-7647679 REVERSE	peu-miR142b	3	12.381	1	20	243	262	UUUGGGCUUUUAUUAGAAGA	UCUUCUCAUAAAAGCUCAUA	Cleavage	3.39791	2.66177	2.06444	2.68299	2.56047	1.85895	n.s.	n.s.	n.s.	n.s.	n.s.	n.s.	n.s.	n.s.	n.s.
PtpAffx.96716.1.S1_at	677	AT5G22870	35.1	not assigned.no ontology	harpin-induced protein-related / HIN1-related / harpin-responsive protein-related | chr5:7647056-7647679 REVERSE	peu-miR142c	3	12.381	1	20	243	262	UUUGGGCUUUUAUUAGAAGA	UCUUCUCAUAAAAGCUCAUA	Cleavage	3.39791	2.66177	2.06444	2.68299	2.56047	1.85895	n.s.	n.s.	n.s.	n.s.	n.s.	n.s.	n.s.	n.s.	n.s.
PtpAffx.96716.1.S1_at	677	AT5G22870	35.1	not assigned.no ontology	harpin-induced protein-related / HIN1-related / harpin-responsive protein-related | chr5:7647056-7647679 REVERSE	peu-miR142d	3	12.381	1	20	243	262	UUUGGGCUUUUAUUAGAAGA	UCUUCUCAUAAAAGCUCAUA	Cleavage	3.39791	2.66177	2.06444	2.68299	2.56047	1.85895	n.s.	n.s.	n.s.	n.s.	n.s.	n.s.	n.s.	n.s.	n.s.
PtpAffx.96716.1.S1_at	677	AT5G22870	35.1	not assigned.no ontology	harpin-induced protein-related / HIN1-related / harpin-responsive protein-related | chr5:7647056-7647679 REVERSE	peu-miR142e	3	12.381	1	20	243	262	UUUGGGCUUUUAUUAGAAGA	UCUUCUCAUAAAAGCUCAUA	Cleavage	3.39791	2.66177	2.06444	2.68299	2.56047	1.85895	n.s.	n.s.	n.s.	n.s.	n.s.	n.s.	n.s.	n.s.	n.s.
PtpAffx.136361.1.S1_s_at		AT4G19185	35.1	not assigned.no ontology	integral membrane family protein | chr4:10489042-10491671 REVERSE	peu-miR5	3	21.585	1	20	248	267	AAGGCAACAGAGAAGAACGA	UCGUUCUUCUUUCUUGGCUU	Cleavage	1.20937	1.37039	1.14177	n.s.	n.s.	n.s.	n.s.	n.s.	n.s.	n.s.	n.s.	n.s.	n.s.	n.s.	n.s.
PtpAffx.209177.1.S1_at		AT3G19840	35.1	not assigned.no ontology	FF domain-containing protein / WW domain-containing protein | chr3:6891129-6897227 FORWARD	peu-miR86	3	19.098	1	21	44	64	UAUGAUGGCUCGUGAUCUUCA	UGAAGAUGACGGGCCAUCAAA	Cleavage	-1.10981	n.s.	n.s.	n.s.	n.s.	n.s.	n.s.	n.s.	n.s.	n.s.	n.s.	n.s.	n.s.	n.s.	n.s.
PtpAffx.61034.2.S1_at		AT3G13225	35.1	not assigned.no ontology	protein binding | chr3:4258770-4262911 REVERSE	peu-miR110	2.5	10.358	1	20	685	704	CCUUUGCUCAUUCUUCUCAA	UUGAGAAGAAGCGGCAAAGG	Translation	-1.23968	n.s.	n.s.	n.s.	n.s.	n.s.	n.s.	n.s.	n.s.	n.s.	n.s.	n.s.	n.s.	n.s.	n.s.
Ptp.1065.1.S1_at		AT3G13062	35.1	not assigned.no ontology	FUNCTIONS IN: molecular_function unknown; INVOLVED IN: biological_process unknown; LOCATED IN: cellular_component unknown; EXPRESSED IN: 22 plant structures; EXPRESSED DURING: 13 growth stages; CONTAINS InterPro DOMAIN/s: Lipid-binding START (InterPro:IPR002913); BEST Arabidopsis thaliana protein match is: unknown protein (TAIR:AT1G55960.1); Has 235 Blast hits to 235 proteins in 48 species: Archa…	peu-miR47	2.5	16.692	1	21	474	494	CAUUAGUCUUGGUUAUAAUAU	AUUNUAUGACCAAGACUAAUG	Cleavage	-1.05276	n.s.	n.s.	n.s.	n.s.	-1.52896	n.s.	n.s.	n.s.	n.s.	n.s.	-1.08136	n.s.	n.s.	-1.29991
Ptp.6604.1.S1_at		AT2G39670	35.1	not assigned.no ontology	radical SAM domain-containing protein | chr2:16534233-16537318 FORWARD	peu-miR89	3	20.906	1	20	739	758	UAUUAUUUAUAGGCAAAAUA	UGUUUUGAUUAUUAAUAAUA	Cleavage	1.51178	1.59184	n.s.	1.14403	1.68315	n.s.	n.s.	n.s.	n.s.	-1.26278	n.s.	-1.80191	n.s.	n.s.	n.s.
PtpAffx.205057.1.S1_at		AT2G28320	35.1	not assigned.no ontology	pleckstrin homology (PH) domain-containing protein / lipid-binding START domain-containing protein | chr2:12094746-12099644 FORWARD	ptc-miR478a	2.5	20.077	1	23	846	868	UGACGUGUCUUCUAUUUUUAGGG	CCUUAAAAGUGGAGGAUAUGUCA	Cleavage	-1.48107	-1.02218	-1.30511	-1.10433	n.s.	n.s.	n.s.	n.s.	n.s.	n.s.	n.s.	n.s.	n.s.	n.s.	n.s.
PtpAffx.205057.1.S1_at		AT2G28320	35.1	not assigned.no ontology	pleckstrin homology (PH) domain-containing protein / lipid-binding START domain-containing protein | chr2:12094746-12099644 FORWARD	ptc-miR478b	2.5	20.077	1	23	846	868	UGACGUGUCUUCUAUUUUUAGGG	CCUUAAAAGUGGAGGAUAUGUCA	Cleavage	-1.48107	-1.02218	-1.30511	-1.10433	n.s.	n.s.	n.s.	n.s.	n.s.	n.s.	n.s.	n.s.	n.s.	n.s.	n.s.
PtpAffx.205057.1.S1_at		AT2G28320	35.1	not assigned.no ontology	pleckstrin homology (PH) domain-containing protein / lipid-binding START domain-containing protein | chr2:12094746-12099644 FORWARD	ptc-miR478c	2.5	20.077	1	23	846	868	UGACGUGUCUUCUAUUUUUAGGG	CCUUAAAAGUGGAGGAUAUGUCA	Cleavage	-1.48107	-1.02218	-1.30511	-1.10433	n.s.	n.s.	n.s.	n.s.	n.s.	n.s.	n.s.	n.s.	n.s.	n.s.	n.s.
PtpAffx.205057.1.S1_at		AT2G28320	35.1	not assigned.no ontology	pleckstrin homology (PH) domain-containing protein / lipid-binding START domain-containing protein | chr2:12094746-12099644 FORWARD	ptc-miR478d	2.5	20.077	1	22	847	868	UGACGUGUCUUCUAUUUUUAGG	CUUAAAAGUGGAGGAUAUGUCA	Cleavage	-1.48107	-1.02218	-1.30511	-1.10433	n.s.	n.s.	n.s.	n.s.	n.s.	n.s.	n.s.	n.s.	n.s.	n.s.	n.s.
PtpAffx.205057.1.S1_at		AT2G28320	35.1	not assigned.no ontology	pleckstrin homology (PH) domain-containing protein / lipid-binding START domain-containing protein | chr2:12094746-12099644 FORWARD	ptc-miR478f	2	20.077	1	23	846	868	UGACAUGUCUUCUAUUUUUAGGG	CCUUAAAAGUGGAGGAUAUGUCA	Cleavage	-1.48107	-1.02218	-1.30511	-1.10433	n.s.	n.s.	n.s.	n.s.	n.s.	n.s.	n.s.	n.s.	n.s.	n.s.	n.s.
PtpAffx.64827.2.A1_at		AT2G05590	35.1	not assigned.no ontology	FUNCTIONS IN: molecular_function unknown; INVOLVED IN: biological_process unknown; LOCATED IN: chloroplast; EXPRESSED IN: 23 plant structures; EXPRESSED DURING: 15 growth stages; CONTAINS InterPro DOMAIN/s: TLDc (InterPro:IPR006571); BEST Arabidopsis thaliana protein match is: unknown protein (TAIR:AT4G39870.1); Has 697 Blast hits to 689 proteins in 142 species: Archae - 0; Bacteria - 0; Metazoa …	peu-miR22	3	15.705	1	20	353	372	AGAUAUGGUAGAGGGGCGCA	UGUGCACUUUUACCAUAUUU	Cleavage	n.s.	-1.51909	n.s.	n.s.	-1.60091	n.s.	n.s.	n.s.	n.s.	n.s.	n.s.	n.s.	n.s.	n.s.	n.s.
PtpAffx.101644.1.A1_at		AT1G73480	35.1	not assigned.no ontology	hydrolase, alpha/beta fold family protein | chr1:27628939-27632806 FORWARD	peu-miR26	3	21.519	1	20	388	407	AGUAGCACCAUGAAUAGCGC	UCGUUCUUCAUGGUGCUGCU	Cleavage	n.s.	n.s.	n.s.	n.s.	n.s.	1.61219	n.s.	n.s.	n.s.	1.31807	n.s.	1.46723	n.s.	n.s.	1.49021
PtpAffx.37990.1.S1_at		AT1G06890	35.1	not assigned.no ontology	transporter-related | chr1:2111563-2114601 REVERSE	peu-miR11	3	6.968	1	20	13	32	ACUUUGAUAUUCUUUUGGCU	AUCCAAAAGAAGUUCAAAGU	Translation	n.s.	n.s.	-1.15802	-1.26574	n.s.	n.s.	n.s.	n.s.	n.s.	n.s.	n.s.	n.s.	n.s.	n.s.	n.s.
PtpAffx.156958.1.S1_at		AT1G03070	35.1	not assigned.no ontology	glutamate binding | chr1:729935-731557 FORWARD	peu-miR5	3	7.456	1	20	316	335	AAGGCAACAGAGAAGAACGA	UCUUUUUACUUUGUUGCCUU	Cleavage	n.s.	n.s.	1.66172	n.s.	n.s.	1.9149	n.s.	n.s.	n.s.	n.s.	n.s.	n.s.	n.s.	n.s.	n.s.
Ptp.2470.1.S1_at	677	no hit	no hit	no hit	no hit	peu-miR78	3	9.395	1	20	945	964	UAAAUUUAUUUUUAAUAUUU	UGAUAUUAAAAAUGAAUUUU	Cleavage	3.54708	3.43724	3.0001	3.44116	3.70535	3.00256	n.s.	n.s.	n.s.	n.s.	n.s.	n.s.	n.s.	n.s.	n.s.
Ptp.4219.1.S1_at	1001	no hit	no hit	no hit	no hit	ptc-miR1444a	1.5	18.419	1	20	1122	1141	UCCACAUUCGGUCAAUGUUC	GAACGUUGACCGAAUGUGGU	Cleavage	-1.67954	-1.32431	-1.51358	-1.49291	-1.44199	-1.10614	n.s.	n.s.	n.s.	n.s.	n.s.	n.s.	n.s.	n.s.	n.s.
PtpAffx.4889.6.S1_a_at	677	no hit	no hit	no hit	no hit	ptc-miR390a	3	18.951	1	21	184	204	AAGCUCAGGAGGGAUAGCGCC	GGUGCUAUCCUACCUGAGCUA	Translation	4.67023	5.54657	4.43968	4.5294	5.47155	1.93099	n.s.	n.s.	n.s.	-2.59841	n.s.	-3.54057	n.s.	n.s.	-2.5087
PtpAffx.53702.1.S1_at	677	no hit	no hit	no hit	no hit	ptc-miR394a-3p	3	12.226	1	20	68	87	CUGUUGGUCUCUCUUUGUAA	UUGGAAAGGGAGAUCAAUAG	Cleavage	3.64416	3.00224	3.74726	3.71542	3.5729	3.93271	n.s.	n.s.	n.s.	n.s.	n.s.	n.s.	n.s.	n.s.	n.s.
Ptp.4219.1.S1_s_at	1001	no hit	no hit	no hit	no hit	ptc-miR1444a	1.5	18.419	1	20	1122	1141	UCCACAUUCGGUCAAUGUUC	GAACGUUGACCGAAUGUGGU	Cleavage	-5.27394	-4.74457	-5.08926	-4.81965	-4.78125	-4.03734	n.s.	n.s.	n.s.	n.s.	n.s.	n.s.	n.s.	n.s.	n.s.
Ptp.6995.1.S1_at	1001	no hit	no hit	no hit	no hit	peu-miR61a	3	20.289	1	20	125	144	GAGGAGCUGGAGGUGCAUUU	AAAUGCAACAGCAGCUCCUC	Translation	-4.10245	-4.30664	-4.7525	-4.66112	-4.29407	-3.19603	n.s.	n.s.	n.s.	n.s.	n.s.	n.s.	n.s.	n.s.	n.s.
Ptp.7966.1.S1_s_at		no hit	no hit	no hit	no hit	peu-miR30a	1	8.857	1	20	447	466	AUAUGCGUUUUUGUCCCUCG	CGAGGGACAAAAACGCAUAA	Cleavage	-2.8446	-2.12953	-2.06787	-2.64299	-1.44356	n.s.	n.s.	n.s.	n.s.	2.45667	n.s.	n.s.	n.s.	n.s.	1.88155
PtpAffx.52652.1.A1_at		no hit	no hit	no hit	no hit	ptc-miR399k	3	18.788	1	21	244	264	UGCCAAAGGAGAUUUGCUCAC	GUGAGCAAGGCGUCUUUGGCA	Translation	-2.15614	-1.58379	-1.43802	-1.51904	-1.24801	n.s.	n.s.	n.s.	n.s.	1.3814	n.s.	1.11037	n.s.	n.s.	1.30038
PtpAffx.2876.2.S1_a_at		no hit	no hit	no hit	no hit	peu-miR23a	3	17.975	1	20	78	97	AGCCAUGACAGAUUCUGGGC	CCCCAGAAACUNUCAUGGCU	Translation	1.23706	1.3726	1.07255	1.24668	1.48499	n.s.	n.s.	n.s.	n.s.	n.s.	n.s.	-1.01086	n.s.	n.s.	n.s.
PtpAffx.140723.1.A1_at		no hit	no hit	no hit	no hit	peu-miR84	3	13.043	1	21	288	308	UAGAGCAGAUUGUAAGGGAAG	UUUCCUUUACAUUCUUCUCUA	Translation	-1.45971	-1.18459	-1.27688	-1.14987	n.s.	-1.29166	n.s.	n.s.	n.s.	n.s.	n.s.	n.s.	n.s.	n.s.	n.s.
PtpAffx.697.4.S1_a_at		no hit	no hit	no hit	no hit	ptc-miR1444a	1.5	18.409	1	20	1080	1099	UCCACAUUCGGUCAAUGUUC	GAACGUUGACCGAAUGUGGU	Cleavage	-1.0015	-1.20644	-1.21005	-1.09163	-1.06865	n.s.	n.s.	n.s.	n.s.	n.s.	n.s.	n.s.	n.s.	n.s.	n.s.
PtpAffx.4889.1.A1_at		no hit	no hit	no hit	no hit	ptc-miR390a	2	12.016	1	21	257	277	AAGCUCAGGAGGGAUAGCGCC	GGUGCUAUCCUACCUGAGCUU	Translation	2.72925	3.62754	2.22662	3.04246	3.71126	n.s.	n.s.	n.s.	n.s.	n.s.	n.s.	n.s.	n.s.	n.s.	n.s.
PtpAffx.4889.1.A1_s_at		no hit	no hit	no hit	no hit	ptc-miR390a	2	12.016	1	21	257	277	AAGCUCAGGAGGGAUAGCGCC	GGUGCUAUCCUACCUGAGCUU	Translation	2.46807	3.46195	1.80909	3.0456	3.55006	n.s.	n.s.	n.s.	n.s.	-2.28666	n.s.	-2.79114	n.s.	n.s.	n.s.
PtpAffx.145936.1.S1_at		no hit	no hit	no hit	no hit	ptc-miR168a	2	17.818	1	21	279	299	UCGCUUGGUGCAGGUCGGGAA	UUCCCGGCCUGCACCAAUCGA	Cleavage	n.s.	-3.09196	n.s.	-2.59189	-2.82313	-2.43589	n.s.	n.s.	n.s.	n.s.	n.s.	n.s.	n.s.	n.s.	n.s.
PtpAffx.76158.1.A1_at		no hit	no hit	no hit	no hit	peu-miR104	3	7.368	1	20	300	319	UGAAGAAAGGUAGACAGAUA	AAUUUGUAUACUUUUCUUCA	Cleavage	n.s.	n.s.	1.82675	1.77995	1.52764	1.51023	n.s.	n.s.	n.s.	n.s.	n.s.	n.s.	n.s.	n.s.	n.s.
PtpAffx.212232.1.S1_x_at		no hit	no hit	no hit	no hit	peu-miR141	2.5	2.492	1	20	1112	1131	UUUGCUCUUCGUUUUCUCAU	AAGAGAAGAAGAAGAGCAAA	Translation	n.s.	-1.08185	-1.36716	-1.01271	-1.10517	-1.24558	n.s.	n.s.	n.s.	n.s.	n.s.	n.s.	n.s.	n.s.	n.s.
PtpAffx.249.171.A1_at		no hit	no hit	no hit	no hit	peu-miR2	3	19.301	1	20	302	321	UCUAGAACUCCAGAUAUGGC	GCAAUUUCUGGAGUUUUAGG	Cleavage	n.s.	n.s.	n.s.	n.s.	1.57968	n.s.	n.s.	n.s.	n.s.	n.s.	n.s.	-1.44827	n.s.	n.s.	n.s.
PtpAffx.38274.1.A1_a_at		no hit	no hit	no hit	no hit	peu-miR6	3	20.975	1	21	109	129	AAUCGUAAUCAUGGCUUAGGC	GCUUAAGCCAUGGUUANGGUU	Cleavage	n.s.	n.s.	n.s.	-1.41388	n.s.	n.s.	n.s.	n.s.	n.s.	n.s.	n.s.	n.s.	n.s.	n.s.	n.s.
PtpAffx.213725.1.S1_at		no hit	no hit	no hit	no hit	peu-miR68	3	20.235	1	20	208	227	GGAAAGUUGGUAAACGGAAA	UUUCCUUUUGUCGAUUUUCC	Cleavage	n.s.	n.s.	1.53811	1.11865	n.s.	1.31463	n.s.	n.s.	n.s.	n.s.	n.s.	n.s.	n.s.	n.s.	n.s.
Ptp.2326.1.S1_s_at		no hit	no hit	no hit	no hit	peu-miR88	3	16.191	1	20	430	450	UAUGUAAUA-AUAGACUUUUG	UAAAGGUUUAUGUAUUACAUA	Translation	n.s.	n.s.	n.s.	n.s.	n.s.	2.15416	n.s.	n.s.	n.s.	2.2884	n.s.	2.63575	n.s.	n.s.	3.56329
PtpAffx.13865.1.S1_a_at		no hit	no hit	no hit	no hit	peu-miR92	3	7.339	1	20	711	731	UCAGACAAGAAACGAC-CACU	AGUGUGUUGUUUCUUGUUUGA	Cleavage	1.83634	1.62223	n.s.	1.98544	2.76263	n.s.	n.s.	n.s.	n.s.	n.s.	n.s.	-1.75491	n.s.	n.s.	n.s.
PtpAffx.225212.1.S1_at		no hit	no hit	no hit	no hit	peu-miR135	2.5	19.77	1	22	617	638	UUGCCGACCCCACCCAUGCCAA	UAGGUAUGGCUGGGGUUGGUAA	Cleavage	n.s.	n.s.	n.s.	n.s.	n.s.	n.s.	n.s.	n.s.	n.s.	n.s.	n.s.	n.s.	n.s.	n.s.	n.s.
PtpAffx.16423.1.S1_at		no hit	no hit	no hit	no hit	peu-miR40	3	14.828	1	21	409	429	CAACCAGGGUUGUAUGUUUGG	UCAAACAUGCAGUNUUGGUUG	Cleavage	n.s.	n.s.	n.s.	n.s.	n.s.	n.s.	n.s.	n.s.	n.s.	n.s.	n.s.	n.s.	n.s.	n.s.	n.s.
PtpAffx.50373.1.A1_at		no hit	no hit	no hit	no hit	peu-miR47	3	15.959	1	20	163	182	CAUUAGUCUUGGUUAUAAUA	UAUUAUAACGAAGGCUAAAG	Translation	n.s.	-1.00068	n.s.	n.s.	-1.23761	n.s.	n.s.	n.s.	n.s.	n.s.	n.s.	n.s.	n.s.	n.s.	n.s.
Ptp.5224.1.S1_at		no hit	no hit	no hit	no hit	peu-miR84	2.5	21.497	1	20	691	710	UAGAGCAGAUUGUAAGGGAA	UUCCCUUUCAAGCUGUUCUA	Translation	n.s.	n.s.	n.s.	n.s.	n.s.	n.s.	n.s.	n.s.	n.s.	n.s.	n.s.	n.s.	n.s.	n.s.	n.s.
PtpAffx.29005.2.S1_at		no hit	no hit	no hit	no hit	peu-miR98	3	15.487	1	20	1214	1233	AUAGAGUUGAUAGAUAGGGA	UCCCGAACUAACAACUCUAU	Translation	n.s.	n.s.	-1.94053	n.s.	n.s.	-1.99302	n.s.	n.s.	n.s.	n.s.	n.s.	n.s.	n.s.	n.s.	n.s.
Ptp.2359.2.S1_a_at		no hit	no hit	no hit	no hit	ptc-miR399h	2.5	23.512	1	20	354	373	UGCCAAAGGAGAGUUUCCCU	AGGGGAACUCUCAUUUGGUG	Cleavage	n.s.	n.s.	n.s.	n.s.	n.s.	n.s.	n.s.	n.s.	n.s.	n.s.	n.s.	n.s.	n.s.	n.s.	n.s.
Ptp.5224.1.S1_x_at		no hit	no hit	no hit	no hit	peu-miR84	2.5	21.497	1	20	691	710	UAGAGCAGAUUGUAAGGGAA	UUCCCUUUCAAGCUGUUCUA	Translation	n.s.	n.s.	n.s.	n.s.	n.s.	n.s.	n.s.	n.s.	n.s.	n.s.	n.s.	n.s.	n.s.	n.s.	n.s.
Ptp.4421.1.A1_s_at		no hit	no hit	no hit	no hit	ptc-miR1444a	3	16.002	1	20	1093	1112	UCCACAUUCGGUCAAUGUUC	GAACGUCGACCGNAUGUGGG	Cleavage	n.s.	n.s.	-4.7734	-4.31586	n.s.	n.s.	n.s.	n.s.	n.s.	n.s.	n.s.	n.s.	n.s.	n.s.	n.s.
PtpAffx.118968.1.S1_at		no hit	no hit	no hit	no hit	ptc-miR396a	2	15.062	1	21	336	357	UUCCACA-GCUUUCUUGAACUG	CCGUUCAAGAAAGCAUGUGGAA	Cleavage	n.s.	n.s.	n.s.	n.s.	n.s.	n.s.	n.s.	n.s.	n.s.	n.s.	n.s.	n.s.	n.s.	n.s.	n.s.
PtpAffx.132982.1.S1_at		no hit	no hit	no hit	no hit	peu-miR106	3	17.354	1	21	281	301	UUGUACUCUCUUCUUCUCAUG	CAAGACAAGAAGAGAGUGCGA	Cleavage	n.s.	n.s.	n.s.	n.s.	n.s.	n.s.	n.s.	n.s.	n.s.	n.s.	n.s.	n.s.	n.s.	n.s.	n.s.
PtpAffx.92956.1.S1_s_at		no hit	no hit	no hit	no hit	peu-miR61a	2.5	13.652	1	20	131	149	GAGGAGCUGGAGGUGCAUUU	AAAUGC-CUUCCAGCUCCUC	Cleavage	1.43746	n.s.	n.s.	n.s.	n.s.	n.s.	n.s.	n.s.	n.s.	n.s.	n.s.	n.s.	n.s.	n.s.	n.s.
PtpAffx.249.373.A1_s_at		no hit	no hit	no hit	no hit	peu-miR84	2.5	22.823	1	20	1563	1582	UAGAGCAGAUUGUAAGGGAA	UUCCCUUUCAAGCUGUUCUA	Translation	n.s.	n.s.	n.s.	n.s.	n.s.	n.s.	n.s.	n.s.	n.s.	n.s.	n.s.	n.s.	n.s.	n.s.	n.s.
PtpAffx.70992.1.S1_a_at		no hit	no hit	no hit	no hit	ptc-miR1444a	2	12.981	1	20	1088	1107	UCCACAUUCGGUCAAUGUUC	AAAUGUUGACCGAAUGUGGA	Cleavage	n.s.	n.s.	n.s.	3.54405	n.s.	n.s.	n.s.	n.s.	n.s.	-3.13962	n.s.	n.s.	n.s.	n.s.	n.s.
PtpAffx.49471.1.A1_at		no hit	no hit	no hit	no hit	peu-miR172a	2	8.524	1	20	459	478	AGAAUCUUGAUGAUGCUGCA	UGCAGCAUCAUCAGGAUUNU	Cleavage	n.s.	n.s.	1.0189	n.s.	n.s.	1.12145	n.s.	n.s.	n.s.	n.s.	n.s.	1.02536	n.s.	n.s.	n.s.
PtpAffx.103335.1.S1_at		no hit	no hit	no hit	no hit	peu-miR105	3	10.17	1	20	554	573	UGAAGAGGUAGAGAGUAGAA	UUUUAUUCUUUAUCUCUUCU	Cleavage	n.s.	n.s.	n.s.	n.s.	n.s.	n.s.	n.s.	n.s.	n.s.	n.s.	n.s.	n.s.	n.s.	n.s.	n.s.
PtpAffx.200596.1.S1_s_at		no hit	no hit	no hit	no hit	peu-miR137	3	10.999	1	21	136	156	UUUAUUUGUGUUUGUUUUCGG	UCGAAAAAGAAAACAAGUAAA	Translation	n.s.	n.s.	n.s.	n.s.	n.s.	n.s.	n.s.	n.s.	n.s.	n.s.	n.s.	n.s.	n.s.	n.s.	n.s.
Ptp.4219.1.S1_at	1001	no hit	no hit	no hit	no hit	ptc-miR1444b	1.5	18.419	1	20	1122	1141	UUCACAUUCGGUCAACGUUC	GAACGUUGACCGAAUGUGGU	Cleavage	-1.67954	-1.32431	-1.51358	-1.49291	-1.44199	-1.10614	n.s.	n.s.	n.s.	n.s.	n.s.	n.s.	n.s.	n.s.	n.s.
PtpAffx.4889.6.S1_a_at	677	no hit	no hit	no hit	no hit	ptc-miR390b	3	18.951	1	21	184	204	AAGCUCAGGAGGGAUAGCGCC	GGUGCUAUCCUACCUGAGCUA	Translation	4.67023	5.54657	4.43968	4.5294	5.47155	1.93099	n.s.	n.s.	n.s.	-2.59841	n.s.	-3.54057	n.s.	n.s.	-2.5087
PtpAffx.53702.1.S1_at	677	no hit	no hit	no hit	no hit	ptc-miR394b-3p	3	12.226	1	20	68	87	CUGUUGGUCUCUCUUUGUAA	UUGGAAAGGGAGAUCAAUAG	Cleavage	3.64416	3.00224	3.74726	3.71542	3.5729	3.93271	n.s.	n.s.	n.s.	n.s.	n.s.	n.s.	n.s.	n.s.	n.s.
Ptp.4219.1.S1_s_at	1001	no hit	no hit	no hit	no hit	ptc-miR1444b	1.5	18.419	1	20	1122	1141	UUCACAUUCGGUCAACGUUC	GAACGUUGACCGAAUGUGGU	Cleavage	-5.27394	-4.74457	-5.08926	-4.81965	-4.78125	-4.03734	n.s.	n.s.	n.s.	n.s.	n.s.	n.s.	n.s.	n.s.	n.s.
Ptp.6995.1.S1_at	1001	no hit	no hit	no hit	no hit	peu-miR61b	3	20.289	1	20	125	144	GAGGAGCUGGAGGUGCAUUU	AAAUGCAACAGCAGCUCCUC	Translation	-4.10245	-4.30664	-4.7525	-4.66112	-4.29407	-3.19603	n.s.	n.s.	n.s.	n.s.	n.s.	n.s.	n.s.	n.s.	n.s.
PtpAffx.2876.2.S1_a_at		no hit	no hit	no hit	no hit	peu-miR23b	3	17.975	1	20	78	97	AGCCAUGACAGAUUCUGGGC	CCCCAGAAACUNUCAUGGCU	Translation	1.23706	1.3726	1.07255	1.24668	1.48499	n.s.	n.s.	n.s.	n.s.	n.s.	n.s.	-1.01086	n.s.	n.s.	n.s.
Ptp.7966.1.S1_s_at		no hit	no hit	no hit	no hit	peu-miR30ba	0.5	11.72	1	21	448	468	UCUUAUGCGUUUUUGUCUCUC	GAGGGACAAAAACGCAUAAGA	Cleavage	-2.8446	-2.12953	-2.06787	-2.64299	-1.44356	n.s.	n.s.	n.s.	n.s.	2.45667	n.s.	n.s.	n.s.	n.s.	1.88155
PtpAffx.697.4.S1_a_at		no hit	no hit	no hit	no hit	ptc-miR1444b	1.5	18.409	1	20	1080	1099	UUCACAUUCGGUCAACGUUC	GAACGUUGACCGAAUGUGGU	Cleavage	-1.0015	-1.20644	-1.21005	-1.09163	-1.06865	n.s.	n.s.	n.s.	n.s.	n.s.	n.s.	n.s.	n.s.	n.s.	n.s.
PtpAffx.4889.1.A1_at		no hit	no hit	no hit	no hit	ptc-miR390b	2	12.016	1	21	257	277	AAGCUCAGGAGGGAUAGCGCC	GGUGCUAUCCUACCUGAGCUU	Translation	2.72925	3.62754	2.22662	3.04246	3.71126	n.s.	n.s.	n.s.	n.s.	n.s.	n.s.	n.s.	n.s.	n.s.	n.s.
PtpAffx.4889.1.A1_s_at		no hit	no hit	no hit	no hit	ptc-miR390b	2	12.016	1	21	257	277	AAGCUCAGGAGGGAUAGCGCC	GGUGCUAUCCUACCUGAGCUU	Translation	2.46807	3.46195	1.80909	3.0456	3.55006	n.s.	n.s.	n.s.	n.s.	-2.28666	n.s.	-2.79114	n.s.	n.s.	n.s.
PtpAffx.145936.1.S1_at		no hit	no hit	no hit	no hit	ptc-miR168b	2	17.818	1	21	279	299	UCGCUUGGUGCAGGUCGGGAA	UUCCCGGCCUGCACCAAUCGA	Cleavage	n.s.	-3.09196	n.s.	-2.59189	-2.82313	-2.43589	n.s.	n.s.	n.s.	n.s.	n.s.	n.s.	n.s.	n.s.	n.s.
Ptp.2359.2.S1_a_at		no hit	no hit	no hit	no hit	ptc-miR399i	3	23.512	1	20	354	373	UGCCAAAGGAGAGUUGCCCU	AGGGGAACUCUCAUUUGGUG	Cleavage	n.s.	n.s.	n.s.	n.s.	n.s.	n.s.	n.s.	n.s.	n.s.	n.s.	n.s.	n.s.	n.s.	n.s.	n.s.
Ptp.4421.1.A1_s_at		no hit	no hit	no hit	no hit	ptc-miR1444b	3	16.002	1	20	1093	1112	UUCACAUUCGGUCAACGUUC	GAACGUCGACCGNAUGUGGG	Cleavage	n.s.	n.s.	-4.7734	-4.31586	n.s.	n.s.	n.s.	n.s.	n.s.	n.s.	n.s.	n.s.	n.s.	n.s.	n.s.
PtpAffx.118968.1.S1_at		no hit	no hit	no hit	no hit	ptc-miR396b	2	15.062	1	21	336	357	UUCCACA-GCUUUCUUGAACUG	CCGUUCAAGAAAGCAUGUGGAA	Cleavage	n.s.	n.s.	n.s.	n.s.	n.s.	n.s.	n.s.	n.s.	n.s.	n.s.	n.s.	n.s.	n.s.	n.s.	n.s.
PtpAffx.92956.1.S1_s_at		no hit	no hit	no hit	no hit	peu-miR61b	2.5	13.652	1	20	131	149	GAGGAGCUGGAGGUGCAUUU	AAAUGC-CUUCCAGCUCCUC	Cleavage	1.43746	n.s.	n.s.	n.s.	n.s.	n.s.	n.s.	n.s.	n.s.	n.s.	n.s.	n.s.	n.s.	n.s.	n.s.
PtpAffx.70992.1.S1_a_at		no hit	no hit	no hit	no hit	ptc-miR1444b	2	12.981	1	20	1088	1107	UUCACAUUCGGUCAACGUUC	AAAUGUUGACCGAAUGUGGA	Cleavage	n.s.	n.s.	n.s.	3.54405	n.s.	n.s.	n.s.	n.s.	n.s.	-3.13962	n.s.	n.s.	n.s.	n.s.	n.s.
PtpAffx.49471.1.A1_at		no hit	no hit	no hit	no hit	ptc-miR172a	2	8.524	1	20	459	478	AGAAUCUUGAUGAUGCUGCA	UGCAGCAUCAUCAGGAUUNU	Cleavage	n.s.	n.s.	1.0189	n.s.	n.s.	1.12145	n.s.	n.s.	n.s.	n.s.	n.s.	1.02536	n.s.	n.s.	n.s.
Ptp.4219.1.S1_at	1001	no hit	no hit	no hit	no hit	ptc-miR1444c	1.5	18.419	1	20	1122	1141	UUCACAUUCGGUCAACGUUC	GAACGUUGACCGAAUGUGGU	Cleavage	-1.67954	-1.32431	-1.51358	-1.49291	-1.44199	-1.10614	n.s.	n.s.	n.s.	n.s.	n.s.	n.s.	n.s.	n.s.	n.s.
PtpAffx.4889.6.S1_a_at	677	no hit	no hit	no hit	no hit	ptc-miR390c	3	18.951	1	21	184	204	AAGCUCAGGAGGGAUAGCGCC	GGUGCUAUCCUACCUGAGCUA	Translation	4.67023	5.54657	4.43968	4.5294	5.47155	1.93099	n.s.	n.s.	n.s.	-2.59841	n.s.	-3.54057	n.s.	n.s.	-2.5087
Ptp.4219.1.S1_s_at	1001	no hit	no hit	no hit	no hit	ptc-miR1444c	1.5	18.419	1	20	1122	1141	UUCACAUUCGGUCAACGUUC	GAACGUUGACCGAAUGUGGU	Cleavage	-5.27394	-4.74457	-5.08926	-4.81965	-4.78125	-4.03734	n.s.	n.s.	n.s.	n.s.	n.s.	n.s.	n.s.	n.s.	n.s.
Ptp.7966.1.S1_s_at		no hit	no hit	no hit	no hit	peu-miR30bb	0.5	11.72	1	21	448	468	UCUUAUGCGUUUUUGUCUCUC	GAGGGACAAAAACGCAUAAGA	Cleavage	-2.8446	-2.12953	-2.06787	-2.64299	-1.44356	n.s.	n.s.	n.s.	n.s.	2.45667	n.s.	n.s.	n.s.	n.s.	1.88155
PtpAffx.697.4.S1_a_at		no hit	no hit	no hit	no hit	ptc-miR1444c	1.5	18.409	1	20	1080	1099	UUCACAUUCGGUCAACGUUC	GAACGUUGACCGAAUGUGGU	Cleavage	-1.0015	-1.20644	-1.21005	-1.09163	-1.06865	n.s.	n.s.	n.s.	n.s.	n.s.	n.s.	n.s.	n.s.	n.s.	n.s.
PtpAffx.4889.1.A1_at		no hit	no hit	no hit	no hit	ptc-miR390c	2	12.016	1	21	257	277	AAGCUCAGGAGGGAUAGCGCC	GGUGCUAUCCUACCUGAGCUU	Translation	2.72925	3.62754	2.22662	3.04246	3.71126	n.s.	n.s.	n.s.	n.s.	n.s.	n.s.	n.s.	n.s.	n.s.	n.s.
PtpAffx.4889.1.A1_s_at		no hit	no hit	no hit	no hit	ptc-miR390c	2	12.016	1	21	257	277	AAGCUCAGGAGGGAUAGCGCC	GGUGCUAUCCUACCUGAGCUU	Translation	2.46807	3.46195	1.80909	3.0456	3.55006	n.s.	n.s.	n.s.	n.s.	-2.28666	n.s.	-2.79114	n.s.	n.s.	n.s.
Ptp.2359.2.S1_a_at		no hit	no hit	no hit	no hit	ptc-miR399l	2.5	23.512	1	21	353	373	CGCCAAAGGAGAGUUGCCCUC	GAGGGGAACUCUCAUUUGGUG	Cleavage	n.s.	n.s.	n.s.	n.s.	n.s.	n.s.	n.s.	n.s.	n.s.	n.s.	n.s.	n.s.	n.s.	n.s.	n.s.
Ptp.4421.1.A1_s_at		no hit	no hit	no hit	no hit	ptc-miR1444c	3	16.002	1	20	1093	1112	UUCACAUUCGGUCAACGUUC	GAACGUCGACCGNAUGUGGG	Cleavage	n.s.	n.s.	-4.7734	-4.31586	n.s.	n.s.	n.s.	n.s.	n.s.	n.s.	n.s.	n.s.	n.s.	n.s.	n.s.
PtpAffx.118968.1.S1_at		no hit	no hit	no hit	no hit	ptc-miR396c	2	15.062	1	19	338	357	UUCCACA-GCUUUCUUGAAC	GUUCAAGAAAGCAUGUGGAA	Cleavage	n.s.	n.s.	n.s.	n.s.	n.s.	n.s.	n.s.	n.s.	n.s.	n.s.	n.s.	n.s.	n.s.	n.s.	n.s.
PtpAffx.70992.1.S1_a_at		no hit	no hit	no hit	no hit	ptc-miR1444c	2	12.981	1	20	1088	1107	UUCACAUUCGGUCAACGUUC	AAAUGUUGACCGAAUGUGGA	Cleavage	n.s.	n.s.	n.s.	3.54405	n.s.	n.s.	n.s.	n.s.	n.s.	-3.13962	n.s.	n.s.	n.s.	n.s.	n.s.
PtpAffx.49471.1.A1_at		no hit	no hit	no hit	no hit	ptc-miR172b	2	8.524	1	20	459	478	AGAAUCUUGAUGAUGCUGCA	UGCAGCAUCAUCAGGAUUNU	Cleavage	n.s.	n.s.	1.0189	n.s.	n.s.	1.12145	n.s.	n.s.	n.s.	n.s.	n.s.	1.02536	n.s.	n.s.	n.s.
PtpAffx.4889.6.S1_a_at	677	no hit	no hit	no hit	no hit	ptc-miR390d	3	18.951	1	21	184	204	AAGCUCAGGAGGGAUAGCGCC	GGUGCUAUCCUACCUGAGCUA	Translation	4.67023	5.54657	4.43968	4.5294	5.47155	1.93099	n.s.	n.s.	n.s.	-2.59841	n.s.	-3.54057	n.s.	n.s.	-2.5087
Ptp.7966.1.S1_s_at		no hit	no hit	no hit	no hit	peu-miR30bc	0.5	11.72	1	21	448	468	UCUUAUGCGUUUUUGUCUCUC	GAGGGACAAAAACGCAUAAGA	Cleavage	-2.8446	-2.12953	-2.06787	-2.64299	-1.44356	n.s.	n.s.	n.s.	n.s.	2.45667	n.s.	n.s.	n.s.	n.s.	1.88155
PtpAffx.4889.1.A1_at		no hit	no hit	no hit	no hit	ptc-miR390d	2	12.016	1	21	257	277	AAGCUCAGGAGGGAUAGCGCC	GGUGCUAUCCUACCUGAGCUU	Translation	2.72925	3.62754	2.22662	3.04246	3.71126	n.s.	n.s.	n.s.	n.s.	n.s.	n.s.	n.s.	n.s.	n.s.	n.s.
PtpAffx.4889.1.A1_s_at		no hit	no hit	no hit	no hit	ptc-miR390d	2	12.016	1	21	257	277	AAGCUCAGGAGGGAUAGCGCC	GGUGCUAUCCUACCUGAGCUU	Translation	2.46807	3.46195	1.80909	3.0456	3.55006	n.s.	n.s.	n.s.	n.s.	-2.28666	n.s.	-2.79114	n.s.	n.s.	n.s.
PtpAffx.118968.1.S1_at		no hit	no hit	no hit	no hit	ptc-miR396d	2	15.062	1	19	338	357	UUCCACA-GCUUUCUUGAAC	GUUCAAGAAAGCAUGUGGAA	Cleavage	n.s.	n.s.	n.s.	n.s.	n.s.	n.s.	n.s.	n.s.	n.s.	n.s.	n.s.	n.s.	n.s.	n.s.	n.s.
PtpAffx.49471.1.A1_at		no hit	no hit	no hit	no hit	ptc-miR172c	2	8.524	1	20	459	478	AGAAUCUUGAUGAUGCUGCA	UGCAGCAUCAUCAGGAUUNU	Cleavage	n.s.	n.s.	1.0189	n.s.	n.s.	1.12145	n.s.	n.s.	n.s.	n.s.	n.s.	1.02536	n.s.	n.s.	n.s.
Ptp.7966.1.S1_s_at		no hit	no hit	no hit	no hit	peu-miR71	1	8.903	1	20	448	467	CUUAUGCAUUUUUGUCCCUC	GAGGGACAAAAACGCAUAAG	Cleavage	-2.8446	-2.12953	-2.06787	-2.64299	-1.44356	n.s.	n.s.	n.s.	n.s.	2.45667	n.s.	n.s.	n.s.	n.s.	1.88155
PtpAffx.118968.1.S1_at		no hit	no hit	no hit	no hit	ptc-miR396e	2	15.062	1	19	338	357	UUCCACA-GCUUUCUUGAAC	GUUCAAGAAAGCAUGUGGAA	Cleavage	n.s.	n.s.	n.s.	n.s.	n.s.	n.s.	n.s.	n.s.	n.s.	n.s.	n.s.	n.s.	n.s.	n.s.	n.s.
PtpAffx.49471.1.A1_at		no hit	no hit	no hit	no hit	ptc-miR172d	2.5	8.524	1	20	459	478	GGAAUCUUGAUGAUGCUGCA	UGCAGCAUCAUCAGGAUUNU	Cleavage	n.s.	n.s.	1.0189	n.s.	n.s.	1.12145	n.s.	n.s.	n.s.	n.s.	n.s.	1.02536	n.s.	n.s.	n.s.
PtpAffx.118968.1.S1_at		no hit	no hit	no hit	no hit	ptc-miR396f	2.5	15.062	1	21	336	357	UUCCACG-GCUUUCUUGAACUG	CCGUUCAAGAAAGCAUGUGGAA	Cleavage	n.s.	n.s.	n.s.	n.s.	n.s.	n.s.	n.s.	n.s.	n.s.	n.s.	n.s.	n.s.	n.s.	n.s.	n.s.
PtpAffx.49471.1.A1_at		no hit	no hit	no hit	no hit	ptc-miR172e	2.5	8.524	1	20	459	478	GGAAUCUUGAUGAUGCUGCA	UGCAGCAUCAUCAGGAUUNU	Cleavage	n.s.	n.s.	1.0189	n.s.	n.s.	1.12145	n.s.	n.s.	n.s.	n.s.	n.s.	1.02536	n.s.	n.s.	n.s.
PtpAffx.118968.1.S1_at		no hit	no hit	no hit	no hit	ptc-miR396g	2.5	15.062	1	19	338	357	UUCCACG-GCUUUCUUGAAC	GUUCAAGAAAGCAUGUGGAA	Cleavage	n.s.	n.s.	n.s.	n.s.	n.s.	n.s.	n.s.	n.s.	n.s.	n.s.	n.s.	n.s.	n.s.	n.s.	n.s.
PtpAffx.49471.1.A1_at		no hit	no hit	no hit	no hit	ptc-miR172f	2	8.524	1	20	459	478	AGAAUCUUGAUGAUGCUGCA	UGCAGCAUCAUCAGGAUUNU	Cleavage	n.s.	n.s.	1.0189	n.s.	n.s.	1.12145	n.s.	n.s.	n.s.	n.s.	n.s.	1.02536	n.s.	n.s.	n.s.
PtpAffx.49471.1.A1_at		no hit	no hit	no hit	no hit	ptc-miR172g	2.5	8.524	1	21	458	478	GGAAUCUUGAUGAUGCUGCAG	UUGCAGCAUCAUCAGGAUUNU	Cleavage	n.s.	n.s.	1.0189	n.s.	n.s.	1.12145	n.s.	n.s.	n.s.	n.s.	n.s.	1.02536	n.s.	n.s.	n.s.
PtpAffx.49471.1.A1_at		no hit	no hit	no hit	no hit	ptc-miR172h	2.5	8.524	1	21	458	478	GGAAUCUUGAUGAUGCUGCAG	UUGCAGCAUCAUCAGGAUUNU	Cleavage	n.s.	n.s.	1.0189	n.s.	n.s.	1.12145	n.s.	n.s.	n.s.	n.s.	n.s.	1.02536	n.s.	n.s.	n.s.
PtpAffx.49471.1.A1_at		no hit	no hit	no hit	no hit	ptc-miR172i	1.5	8.524	1	21	458	478	AGAAUCCUGAUGAUGCUGCAA	UUGCAGCAUCAUCAGGAUUNU	Cleavage	n.s.	n.s.	1.0189	n.s.	n.s.	1.12145	n.s.	n.s.	n.s.	n.s.	n.s.	1.02536	n.s.	n.s.	n.s.
PtpAffx.12037.2.A1_at		AT5G04140	12.2.1.1	N-metabolism.ammonia metabolism.glutamate synthase.ferredoxin dependent	GLU1, GLS1, GLUS, FD-GOGAT | GLU1 (GLUTAMATE SYNTHASE 1); glutamate synthase (ferredoxin) | chr5:1130031-1138438 FORWARD	peu-miR172a	3	11.623	1	20	640	659	AGAAUCUUGAUGAUGCUGCA	UCCACCAUUGUCAAGAUUCU	Cleavage	-1.62278	-1.1292	n.s.	-1.13389	n.s.	n.s.	n.s.	n.s.	n.s.	n.s.	n.s.	n.s.	n.s.	n.s.	n.s.
PtpAffx.12037.2.A1_at		AT5G04140	12.2.1.1	N-metabolism.ammonia metabolism.glutamate synthase.ferredoxin dependent	GLU1, GLS1, GLUS, FD-GOGAT | GLU1 (GLUTAMATE SYNTHASE 1); glutamate synthase (ferredoxin) | chr5:1130031-1138438 FORWARD	ptc-miR172a	3	11.623	1	20	640	659	AGAAUCUUGAUGAUGCUGCA	UCCACCAUUGUCAAGAUUCU	Cleavage	-1.62278	-1.1292	n.s.	-1.13389	n.s.	n.s.	n.s.	n.s.	n.s.	n.s.	n.s.	n.s.	n.s.	n.s.	n.s.
PtpAffx.12037.2.A1_at		AT5G04140	12.2.1.1	N-metabolism.ammonia metabolism.glutamate synthase.ferredoxin dependent	GLU1, GLS1, GLUS, FD-GOGAT | GLU1 (GLUTAMATE SYNTHASE 1); glutamate synthase (ferredoxin) | chr5:1130031-1138438 FORWARD	ptc-miR172b	3	11.623	1	20	640	659	AGAAUCUUGAUGAUGCUGCA	UCCACCAUUGUCAAGAUUCU	Cleavage	-1.62278	-1.1292	n.s.	-1.13389	n.s.	n.s.	n.s.	n.s.	n.s.	n.s.	n.s.	n.s.	n.s.	n.s.	n.s.
PtpAffx.12037.2.A1_at		AT5G04140	12.2.1.1	N-metabolism.ammonia metabolism.glutamate synthase.ferredoxin dependent	GLU1, GLS1, GLUS, FD-GOGAT | GLU1 (GLUTAMATE SYNTHASE 1); glutamate synthase (ferredoxin) | chr5:1130031-1138438 FORWARD	ptc-miR172c	3	11.623	1	20	640	659	AGAAUCUUGAUGAUGCUGCA	UCCACCAUUGUCAAGAUUCU	Cleavage	-1.62278	-1.1292	n.s.	-1.13389	n.s.	n.s.	n.s.	n.s.	n.s.	n.s.	n.s.	n.s.	n.s.	n.s.	n.s.
PtpAffx.12037.2.A1_at		AT5G04140	12.2.1.1	N-metabolism.ammonia metabolism.glutamate synthase.ferredoxin dependent	GLU1, GLS1, GLUS, FD-GOGAT | GLU1 (GLUTAMATE SYNTHASE 1); glutamate synthase (ferredoxin) | chr5:1130031-1138438 FORWARD	ptc-miR172f	3	11.623	1	20	640	659	AGAAUCUUGAUGAUGCUGCA	UCCACCAUUGUCAAGAUUCU	Cleavage	-1.62278	-1.1292	n.s.	-1.13389	n.s.	n.s.	n.s.	n.s.	n.s.	n.s.	n.s.	n.s.	n.s.	n.s.	n.s.
PtpAffx.89781.1.A1_at	1001	AT4G15550	26.2	misc.UDP glucosyl and glucoronyl transferases	IAGLU | IAGLU (INDOLE-3-ACETATE BETA-D-GLUCOSYLTRANSFERASE); UDP-glycosyltransferase/ transferase, transferring glycosyl groups | chr4:8877590-8879327 REVERSE	ptc-miR482.2	3	12.659	1	20	586	605	UCUUGCCUACUCCUCCCAUU	AAUGGAAGGAAUUGGCAAGA	Translation	-4.2006	-4.23539	-3.85105	-3.68322	-3.4245	-2.9149	n.s.	n.s.	n.s.	n.s.	n.s.	n.s.	n.s.	n.s.	n.s.
PtpAffx.132310.1.A1_at		AT3G22250	26.2	misc.UDP glucosyl and glucoronyl transferases	UDP-glucoronosyl/UDP-glucosyl transferase family protein | chr3:7867753-7870229 FORWARD	ptc-miR474b	2.5	11.623	1	20	231	250	CAAAAGUUGUUGGGUUUGGC	GUCAAAUCUCACAACUUUUG	Translation	n.s.	1.44102	n.s.	1.03259	n.s.	n.s.	n.s.	n.s.	n.s.	n.s.	n.s.	n.s.	n.s.	n.s.	n.s.
PtpAffx.142992.1.S1_at		AT1G70090	26.2	misc.UDP glucosyl and glucoronyl transferases	GATL9, LGT8 | LGT8 (GLUCOSYL TRANSFERASE FAMILY 8); polygalacturonate 4-alpha-galacturonosyltransferase/ transferase, transferring glycosyl groups / transferase, transferring hexosyl groups | chr1:26400790-26402397 FORWARD	peu-miR110	3	8.789	1	20	38	57	UGAGGAGAAUGAGCAAGGGG	CUCCUUGCUUGNUCUCUUCA	Translation	n.s.	n.s.	n.s.	n.s.	n.s.	2.67924	n.s.	n.s.	n.s.	3.04597	n.s.	3.31727	n.s.	n.s.	3.93149
PtpAffx.84967.1.A1_at		AT1G22360	26.2	misc.UDP glucosyl and glucoronyl transferases	AtUGT85A2 | AtUGT85A2 (UDP-glucosyl transferase 85A2); UDP-glycosyltransferase/ glucuronosyltransferase/ transferase, transferring glycosyl groups | chr1:7894858-7897591 REVERSE	ptc-miR159f	3	12.226	1	20	274	293	AUUGGAGUGAAGGGAGCUCG	UGGCCUCCCUUCAUUUCAAU	Cleavage	-2.2879	-2.53956	-2.22154	-1.9646	-2.48807	n.s.	n.s.	n.s.	n.s.	1.88246	n.s.	2.40594	n.s.	n.s.	2.13941
PtpAffx.83594.1.A1_at		AT4G20760	26.22	misc.short chain dehydrogenase/reductase (SDR)	short-chain dehydrogenase/reductase (SDR) family protein | chr4:11129015-11130770 FORWARD	peu-miR85a	2.5	11.558	1	20	544	563	UAGAUUGUUUUUAUGCUUUG	CAAAGUAUGAGAAUAAUUUA	Cleavage	n.s.	n.s.	n.s.	1.00278	n.s.	n.s.	n.s.	n.s.	n.s.	n.s.	n.s.	n.s.	n.s.	n.s.	n.s.
PtpAffx.83594.1.A1_at		AT4G20760	26.22	misc.short chain dehydrogenase/reductase (SDR)	short-chain dehydrogenase/reductase (SDR) family protein | chr4:11129015-11130770 FORWARD	peu-miR85b	2.5	11.558	1	20	544	563	UAGAUUGUUUUUAUGCUUUG	CAAAGUAUGAGAAUAAUUUA	Cleavage	n.s.	n.s.	n.s.	1.00278	n.s.	n.s.	n.s.	n.s.	n.s.	n.s.	n.s.	n.s.	n.s.	n.s.	n.s.
PtpAffx.27090.1.S1_a_at	677	AT3G50560	26.22	misc.short chain dehydrogenase/reductase (SDR)	short-chain dehydrogenase/reductase (SDR) family protein | chr3:18761088-18764016 REVERSE	peu-miR102	3	13.716	1	22	878	899	UCUUUCCGAGUCCUCCCAUACC	GGUAUGGGUGGAAUUGGAGAGA	Translation	2.344	2.28053	2.41006	2.51521	2.36709	2.32984	n.s.	n.s.	n.s.	n.s.	n.s.	n.s.	n.s.	n.s.	n.s.
PtpAffx.27090.1.S1_at	677	AT3G50560	26.22	misc.short chain dehydrogenase/reductase (SDR)	short-chain dehydrogenase/reductase (SDR) family protein | chr3:18761088-18764016 REVERSE	peu-miR102	3	13.716	1	22	878	899	UCUUUCCGAGUCCUCCCAUACC	GGUAUGGGUGGAAUUGGAGAGA	Translation	2.13507	1.75782	2.0838	1.62595	1.8627	1.46024	n.s.	n.s.	n.s.	n.s.	n.s.	n.s.	n.s.	n.s.	n.s.
Ptp.7732.1.S1_at		AT3G01980	26.22	misc.short chain dehydrogenase/reductase (SDR)	short-chain dehydrogenase/reductase (SDR) family protein | chr3:327615-329031 REVERSE	peu-miR78	2.5	13.666	1	21	319	339	UAAAUUUAUUUUUAAUAUUUU	AAAAUAGUGAAAAUAAAUUUU	Cleavage	n.s.	n.s.	1.24276	n.s.	n.s.	2.43376	n.s.	n.s.	n.s.	1.69211	n.s.	2.44717	n.s.	n.s.	n.s.
PtpAffx.31094.1.A1_s_at	677	AT5G64080	26.21	misc.protease inhibitor/seed storage/lipid transfer protein (LTP) family protein	protease inhibitor/seed storage/lipid transfer protein (LTP) family protein | chr5:25645263-25646735 REVERSE	peu-miR106	3	23.061	1	20	625	644	UUGUACUCUCUUCUUCUCAU	AUGAGAAGAAGAGAGGAUGG	Cleavage	3.87626	3.13772	3.05093	3.57158	3.29766	2.49107	n.s.	n.s.	n.s.	n.s.	n.s.	n.s.	n.s.	n.s.	n.s.
PtpAffx.149273.1.S1_at		AT2G02850	26.19	misc.plastocyanin-like	ARPN | ARPN (PLANTACYANIN); copper ion binding / electron carrier | chr2:826404-827812 REVERSE	peu-miR408	2.5	22.08	1	21	79	99	CAUGCACUGCCUCUUCCCUGG	UCAGGGAAGAGGCAGUGCAAU	Cleavage	n.s.	n.s.	-1.63155	-1.60503	n.s.	n.s.	n.s.	n.s.	n.s.	n.s.	n.s.	n.s.	n.s.	n.s.	n.s.
PtpAffx.149273.1.S1_at		AT2G02850	26.19	misc.plastocyanin-like	ARPN | ARPN (PLANTACYANIN); copper ion binding / electron carrier | chr2:826404-827812 REVERSE	ptc-miR408	1.5	22.135	1	20	79	98	AUGCACUGCCUCUUCCCUGG	UCAGGGAAGAGGCAGUGCAA	Cleavage	n.s.	n.s.	-1.63155	-1.60503	n.s.	n.s.	n.s.	n.s.	n.s.	n.s.	n.s.	n.s.	n.s.	n.s.	n.s.
PtpAffx.69019.1.A1_at	677	AT4G33420	26.12	misc.peroxidases	peroxidase, putative | chr4:16084828-16086296 FORWARD	peu-miR53	3	16.747	1	20	868	887	CGAGAAGUACAAGGAUGACG	GAUCAUCCUUGUACUUUUUG	Cleavage	3.09417	2.97773	4.15926	3.52881	3.30716	4.94763	n.s.	n.s.	n.s.	n.s.	n.s.	n.s.	n.s.	n.s.	n.s.
PtpAffx.206163.1.S1_at		AT2G41480	26.12	misc.peroxidases	electron carrier/ heme binding / peroxidase | chr2:17296812-17298731 REVERSE	peu-miR142a	3	18.655	1	20	499	518	UUUGGGCUUUUAUUAGAAGA	UUUUCUGAUAAAGGCCUGGA	Cleavage	n.s.	-2.24346	n.s.	-2.16472	n.s.	n.s.	n.s.	n.s.	n.s.	n.s.	n.s.	n.s.	n.s.	n.s.	n.s.
PtpAffx.206163.1.S1_at		AT2G41480	26.12	misc.peroxidases	electron carrier/ heme binding / peroxidase | chr2:17296812-17298731 REVERSE	peu-miR142b	3	18.655	1	20	499	518	UUUGGGCUUUUAUUAGAAGA	UUUUCUGAUAAAGGCCUGGA	Cleavage	n.s.	-2.24346	n.s.	-2.16472	n.s.	n.s.	n.s.	n.s.	n.s.	n.s.	n.s.	n.s.	n.s.	n.s.	n.s.
PtpAffx.206163.1.S1_at		AT2G41480	26.12	misc.peroxidases	electron carrier/ heme binding / peroxidase | chr2:17296812-17298731 REVERSE	peu-miR142c	3	18.655	1	20	499	518	UUUGGGCUUUUAUUAGAAGA	UUUUCUGAUAAAGGCCUGGA	Cleavage	n.s.	-2.24346	n.s.	-2.16472	n.s.	n.s.	n.s.	n.s.	n.s.	n.s.	n.s.	n.s.	n.s.	n.s.	n.s.
PtpAffx.206163.1.S1_at		AT2G41480	26.12	misc.peroxidases	electron carrier/ heme binding / peroxidase | chr2:17296812-17298731 REVERSE	peu-miR142d	3	18.655	1	20	499	518	UUUGGGCUUUUAUUAGAAGA	UUUUCUGAUAAAGGCCUGGA	Cleavage	n.s.	-2.24346	n.s.	-2.16472	n.s.	n.s.	n.s.	n.s.	n.s.	n.s.	n.s.	n.s.	n.s.	n.s.	n.s.
PtpAffx.206163.1.S1_at		AT2G41480	26.12	misc.peroxidases	electron carrier/ heme binding / peroxidase | chr2:17296812-17298731 REVERSE	peu-miR142e	3	18.655	1	20	499	518	UUUGGGCUUUUAUUAGAAGA	UUUUCUGAUAAAGGCCUGGA	Cleavage	n.s.	-2.24346	n.s.	-2.16472	n.s.	n.s.	n.s.	n.s.	n.s.	n.s.	n.s.	n.s.	n.s.	n.s.	n.s.
PtpAffx.23051.1.S1_at		AT2G23620	26.8	misc.nitrilases, *nitrile lyases, berberine bridge enzymes, reticuline oxidases, troponine reductases	ATMES1, MES1 | MES1 (METHYL ESTERASE 1); hydrolase, acting on ester bonds / methyl indole-3-acetate esterase/ methyl jasmonate esterase/ methyl salicylate esterase | chr2:10047379-10049291 REVERSE	peu-miR67	3	19.971	1	21	359	379	GGAAACCUUUUGUGGGGGUUU	AAAUUCCCAGAGAAGGUUUCU	Cleavage	n.s.	-1.24562	-1.00094	-1.18247	-1.10954	n.s.	n.s.	n.s.	n.s.	1.29037	n.s.	1.21744	n.s.	n.s.	n.s.
PtpAffx.214836.1.S1_at		AT4G21760	26.3	misc.gluco-, galacto- and mannosidases	BGLU47 | BGLU47 (Beta-glucosidase 47); catalytic/ cation binding / hydrolase, hydrolyzing O-glycosyl compounds | chr4:11561229-11563950 FORWARD	peu-miR66a	2.5	15.909	1	20	1156	1175	GCUUGAUAAUUCUGUUGGGG	CCGCAACAGAAUGAUCAAGU	Cleavage	1.54109	n.s.	n.s.	1.21992	n.s.	n.s.	n.s.	n.s.	n.s.	-1.00212	n.s.	n.s.	n.s.	n.s.	n.s.
PtpAffx.216782.1.S1_at		AT5G06900	26.10	misc.cytochrome P450	CYP93D1 | CYP93D1; electron carrier/ heme binding / iron ion binding / monooxygenase/ oxygen binding | chr5:2136160-2137925 REVERSE	peu-miR73	2	14.436	1	20	231	250	GGGUAGAACCAAGAAGAUGA	UUGUCUUCUUGCUUCUACCC	Translation	n.s.	n.s.	n.s.	-1.60944	n.s.	-1.63638	n.s.	n.s.	n.s.	n.s.	n.s.	n.s.	n.s.	n.s.	n.s.
Ptp.6339.1.S1_s_at		AT2G27500	26.4.1	misc.beta 1,3 glucan hydrolases.glucan endo-1,3-beta-glucosidase	glycosyl hydrolase family 17 protein | chr2:11752170-11754028 REVERSE	peu-miR111	3	10.055	1	21	90	110	UGAGGAUUAGGAAAAGAAGAC	GUCUUCUUUUCUUGCUUCUCA	Cleavage	1.32177	1.09068	n.s.	1.24886	n.s.	n.s.	n.s.	n.s.	n.s.	n.s.	n.s.	n.s.	n.s.	n.s.	n.s.
PtpAffx.107643.1.A1_at		AT1G09460	26.4	misc.beta 1,3 glucan hydrolases	glycosyl hydrolase family 17 protein | chr2:11752170-11754028 REVERSE	peu-miR97	3	14.354	1	22	268	289	UCUGAUGAGGAUGCUGAUGAUG	CAACAUCAUCAUCUUCAUCAGG	Cleavage	1.92532	1.82881	n.s.	1.41954	1.58465	n.s.	n.s.	n.s.	n.s.	n.s.	-1.64453	n.s.	n.s.	n.s.	n.s.
PtpAffx.210830.1.S1_s_at		AT1G09460	26.4	misc.beta 1,3 glucan hydrolases	glycosyl hydrolase family 17 protein | chr2:11752170-11754028 REVERSE	peu-miR97	3	10.473	1	22	1583	1604	UCUGAUGAGGAUGCUGAUGAUG	CAACAUCAUCAUCUUCAUCAGG	Cleavage	1.38163	1.41988	n.s.	n.s.	1.16919	n.s.	n.s.	n.s.	n.s.	n.s.	n.s.	n.s.	n.s.	n.s.	n.s.
PtpAffx.16691.2.S1_a_at		AT5G51970	3.3	minor CHO metabolism.sugar alcohols	sorbitol dehydrogenase, putative / L-iditol 2-dehydrogenase, putative | chr5:21111445-21113403 FORWARD	ptc-miR530a	2.5	22.039	1	20	20	39	UGCAUUUGCACCUGCACCUU	AAGAUGCGGGUUCAAAUGCA	Translation	n.s.	n.s.	-1.01659	n.s.	n.s.	-1.02615	n.s.	n.s.	n.s.	n.s.	n.s.	-1.21757	n.s.	n.s.	n.s.
PtpAffx.16691.2.S1_a_at		AT5G51970	3.3	minor CHO metabolism.sugar alcohols	sorbitol dehydrogenase, putative / L-iditol 2-dehydrogenase, putative | chr5:21111445-21113403 FORWARD	ptc-miR530b	1.5	22.039	1	20	20	39	UGCAUUUGCACCUGCAUCUU	AAGAUGCGGGUUCAAAUGCA	Translation	n.s.	n.s.	-1.01659	n.s.	n.s.	-1.02615	n.s.	n.s.	n.s.	n.s.	n.s.	-1.21757	n.s.	n.s.	n.s.
PtpAffx.249.474.S1_at		AT2G22240	3.4.3	minor CHO metabolism.myo-inositol.InsP Synthases	ATMIPS2, MIPS2 | MIPS2 (MYO-INOSITOL-1-PHOSTPATE SYNTHASE 2); binding / catalytic/ inositol-3-phosphate synthase | chr2:9451605-9454094 REVERSE	peu-miR49	3	23.353	1	21	226	246	CCAUUGAAGAGAAUCAUUUGU	AGAAAUGGUUCUUAUCAAUGG	Cleavage	-2.08079	-2.12039	-1.02077	-1.74385	-1.77113	n.s.	n.s.	n.s.	n.s.	1.33353	n.s.	1.36081	n.s.	n.s.	n.s.
PtpAffx.46971.1.S1_at		AT5G08380	3.8.2	minor CHO metabolism.galactose.alpha-galactosidases	AtAGAL1 | AtAGAL1 (Arabidopsis thaliana ALPHA-GALACTOSIDASE 1); alpha-galactosidase/ catalytic/ hydrolase, hydrolyzing O-glycosyl compounds | chr5:2694677-2697724 REVERSE	peu-miR25	2.5	23.213	1	20	933	952	AGGCAUGUGGGGAUCAUUUC	GGAAUGAUCCUGACAUGCUU	Translation	1.12891	1.53286	n.s.	1.11873	1.20834	n.s.	n.s.	n.s.	n.s.	-1.55148	-1.00055	-1.64109	n.s.	n.s.	n.s.
PtpAffx.201755.1.S1_at		AT1G06490	3.6	minor CHO metabolism.callose	ATGSL07, gsl07, atgsl7 | ATGSL07 (glucan synthase-like 7); 1,3-beta-glucan synthase/ transferase, transferring glycosyl groups | chr1:1978762-1989046 FORWARD	peu-miR86	3	14.987	1	21	4923	4943	UAUGAUGGCUCGUGAUCUUCA	UGAAGUUUACGGGGCAUCAUA	Cleavage	1.4052	1.44078	n.s.	1.19999	1.26104	1.2525	n.s.	n.s.	n.s.	n.s.	n.s.	n.s.	n.s.	n.s.	n.s.
PtpAffx.157136.1.S1_at		AT3G23920	2.2.2.1	major CHO metabolism.degradation.starch.starch cleavage	BAM1, BMY7, TR-BAMY | BAM1 (BETA-AMYLASE 1); beta-amylase | chr3:8641569-8644449 FORWARD	peu-miR20	3	16.656	1	21	56	76	AGAUAGAUUAGUUUCCUCUUU	AAAGAGGAAGGGAAUUUAUCU	Translation	-2.63484	-2.20849	n.s.	n.s.	n.s.	n.s.	n.s.	n.s.	n.s.	3.24238	n.s.	3.27529	n.s.	n.s.	n.s.
PtpAffx.208907.1.S1_at		AT1G15110	11.3	lipid metabolism.Phospholipid synthesis	phosphatidyl serine synthase family protein | chr1:5199018-5202175 FORWARD	peu-miR44a	3	14.536	1	20	1217	1236	CAGAGUCAGGAAUAUUACAC	UUGUAAUAUUCCUGAUUAUG	Cleavage	-1.36248	n.s.	-1.43846	-1.22042	n.s.	n.s.	n.s.	n.s.	n.s.	1.10332	n.s.	n.s.	n.s.	n.s.	1.32136
PtpAffx.208907.1.S1_at		AT1G15110	11.3	lipid metabolism.Phospholipid synthesis	phosphatidyl serine synthase family protein | chr1:5199018-5202175 FORWARD	peu-miR44b	3	14.536	1	20	1217	1236	CAGAGUCAGGAAUAUUACAC	UUGUAAUAUUCCUGAUUAUG	Cleavage	-1.36248	n.s.	-1.43846	-1.22042	n.s.	n.s.	n.s.	n.s.	n.s.	1.10332	n.s.	n.s.	n.s.	n.s.	1.32136
Ptp.6741.2.S1_a_at		AT2G29590	11.9.4.5	lipid metabolism.lipid degradation.beta-oxidation.acyl-CoA thioesterase	thioesterase family protein | chr2:12654456-12655457 REVERSE	peu-miR82a	3	13.856	1	21	626	646	UAAUCUGCAUCCUGAGGUUUG	UGAAGUUUAGGGUGCAGAUUA	Cleavage	n.s.	-1.2301	n.s.	n.s.	-1.22835	n.s.	n.s.	n.s.	n.s.	n.s.	n.s.	n.s.	n.s.	n.s.	n.s.
Ptp.6741.2.S1_a_at		AT2G29590	11.9.4.5	lipid metabolism.lipid degradation.beta-oxidation.acyl-CoA thioesterase	thioesterase family protein | chr2:12654456-12655457 REVERSE	peu-miR82b	3	13.856	1	21	626	646	UAAUCUGCAUCCUGAGGUUUG	UGAAGUUUAGGGUGCAGAUUA	Cleavage	n.s.	-1.2301	n.s.	n.s.	-1.22835	n.s.	n.s.	n.s.	n.s.	n.s.	n.s.	n.s.	n.s.	n.s.	n.s.
Ptp.5073.1.S1_at		AT4G27270	11.8	lipid metabolism.''exotics'' (steroids, squalene etc)	quinone reductase family protein | chr4:13661331-13663294 REVERSE	ptc-miR476b	2.5	10.779	1	20	412	431	UAGUAAUUCUUCUUUGCAAA	UUUGCAAAGAAUAAUUGUUG	Translation	n.s.	n.s.	-1.51977	n.s.	n.s.	n.s.	n.s.	n.s.	n.s.	n.s.	n.s.	n.s.	n.s.	n.s.	n.s.
Ptp.5073.1.S1_at		AT4G27270	11.8	lipid metabolism.''exotics'' (steroids, squalene etc)	quinone reductase family protein | chr4:13661331-13663294 REVERSE	ptc-miR476c	2.5	10.779	1	20	412	431	UAGUAAUUCUUCUUUGCAAA	UUUGCAAAGAAUAAUUGUUG	Translation	n.s.	n.s.	-1.51977	n.s.	n.s.	n.s.	n.s.	n.s.	n.s.	n.s.	n.s.	n.s.	n.s.	n.s.	n.s.
PtpAffx.224617.1.S1_at		AT1G05670	17.8.1	hormone metabolism.salicylic acid.synthesis-degradation	UDP-glucoronosyl/UDP-glucosyl transferase family protein | chr1:1697587-1702720 REVERSE	ptc-miR475a	3	12.456	1	21	1211	1231	UUACAGUGCCCAUUGAUUAAG	UUUGAUAAAAGGGCAUUGUAA	Cleavage	n.s.	n.s.	-1.0124	n.s.	n.s.	n.s.	n.s.	n.s.	n.s.	n.s.	n.s.	n.s.	n.s.	n.s.	n.s.
PtpAffx.224617.1.S1_at		AT1G05670	17.8.1	hormone metabolism.salicylic acid.synthesis-degradation	UDP-glucoronosyl/UDP-glucosyl transferase family protein | chr1:1697587-1702720 REVERSE	ptc-miR475b	3	12.456	1	21	1211	1231	UUACAGUGCCCAUUGAUUAAG	UUUGAUAAAAGGGCAUUGUAA	Cleavage	n.s.	n.s.	-1.0124	n.s.	n.s.	n.s.	n.s.	n.s.	n.s.	n.s.	n.s.	n.s.	n.s.	n.s.	n.s.
PtpAffx.224617.1.S1_at		AT1G05670	17.8.1	hormone metabolism.salicylic acid.synthesis-degradation	UDP-glucoronosyl/UDP-glucosyl transferase family protein | chr1:1697587-1702720 REVERSE	ptc-miR475c	3	12.456	1	21	1211	1231	UUACAAUGUCCAUUGAUUAAG	UUUGAUAAAAGGGCAUUGUAA	Cleavage	n.s.	n.s.	-1.0124	n.s.	n.s.	n.s.	n.s.	n.s.	n.s.	n.s.	n.s.	n.s.	n.s.	n.s.	n.s.
Ptp.118.1.S1_at		AT3G61510	17.5.1.1	hormone metabolism.ethylene.synthesis-degradation.1-aminocyclopropane-1-carboxylate synthase	ACS1, AT-ACS1 | ACS1 (ACC SYNTHASE 1); 1-aminocyclopropane-1-carboxylate synthase | chr3:22763495-22765730 REVERSE	peu-miR110	3	16.731	1	21	541	561	UGAGGAGAAUGAGCAAGGGGA	UUUCCUUGUUCCUUCUCCUUA	Translation	n.s.	n.s.	n.s.	n.s.	n.s.	4.40424	n.s.	n.s.	n.s.	4.56834	n.s.	3.82762	n.s.	n.s.	4.39464
PtpAffx.208849.1.S1_at		AT2G01830	17.4.2	hormone metabolism.cytokinin.signal transduction	WOL, CRE1, WOL1, AHK4, ATCRE1 | WOL (WOODEN LEG); cytokinin receptor/ osmosensor/ phosphoprotein phosphatase/ protein histidine kinase | chr2:362983-368082 REVERSE	ptc-miR160a	3	18.045	1	20	2765	2784	UGCCUGGCUCCCUGUAUGCC	GGCAGAUGGAGAGCCAGGCA	Translation	n.s.	-1.32017	n.s.	n.s.	n.s.	n.s.	n.s.	n.s.	n.s.	n.s.	n.s.	n.s.	n.s.	n.s.	n.s.
PtpAffx.208849.1.S1_at		AT2G01830	17.4.2	hormone metabolism.cytokinin.signal transduction	WOL, CRE1, WOL1, AHK4, ATCRE1 | WOL (WOODEN LEG); cytokinin receptor/ osmosensor/ phosphoprotein phosphatase/ protein histidine kinase | chr2:362983-368082 REVERSE	ptc-miR160b	3	18.045	1	20	2765	2784	UGCCUGGCUCCCUGUAUGCC	GGCAGAUGGAGAGCCAGGCA	Translation	n.s.	-1.32017	n.s.	n.s.	n.s.	n.s.	n.s.	n.s.	n.s.	n.s.	n.s.	n.s.	n.s.	n.s.	n.s.
PtpAffx.208849.1.S1_at		AT2G01830	17.4.2	hormone metabolism.cytokinin.signal transduction	WOL, CRE1, WOL1, AHK4, ATCRE1 | WOL (WOODEN LEG); cytokinin receptor/ osmosensor/ phosphoprotein phosphatase/ protein histidine kinase | chr2:362983-368082 REVERSE	ptc-miR160c	3	18.045	1	20	2765	2784	UGCCUGGCUCCCUGUAUGCC	GGCAGAUGGAGAGCCAGGCA	Translation	n.s.	-1.32017	n.s.	n.s.	n.s.	n.s.	n.s.	n.s.	n.s.	n.s.	n.s.	n.s.	n.s.	n.s.	n.s.
PtpAffx.208849.1.S1_at		AT2G01830	17.4.2	hormone metabolism.cytokinin.signal transduction	WOL, CRE1, WOL1, AHK4, ATCRE1 | WOL (WOODEN LEG); cytokinin receptor/ osmosensor/ phosphoprotein phosphatase/ protein histidine kinase | chr2:362983-368082 REVERSE	ptc-miR160d	3	18.045	1	20	2765	2784	UGCCUGGCUCCCUGUAUGCC	GGCAGAUGGAGAGCCAGGCA	Translation	n.s.	-1.32017	n.s.	n.s.	n.s.	n.s.	n.s.	n.s.	n.s.	n.s.	n.s.	n.s.	n.s.	n.s.	n.s.
PtpAffx.104567.1.S1_at		AT1G78700	17.3.2.2	hormone metabolism.brassinosteroid.signal transduction.BZR	brassinosteroid signalling positive regulator-related | chr1:29599349-29601682 FORWARD	peu-miR97	2	9.008	1	20	333	352	UCUGAUGAGGAUGCUGAUGA	UCAUCGGCAUCUUCAUCAGC	Cleavage	n.s.	1.63062	n.s.	n.s.	1.6134	n.s.	n.s.	n.s.	n.s.	n.s.	n.s.	n.s.	n.s.	n.s.	n.s.
PtpAffx.215746.1.S1_at		AT1G74360	17.3.2.1	hormone metabolism.brassinosteroid.signal transduction.BRI	leucine-rich repeat transmembrane protein kinase, putative | chr1:27954231-27958114 FORWARD	ptc-miR169aa	2.5	18.677	1	20	49	68	GAGCCAAGAAUGACUUGUCG	AGACAAGUCCUUCUUGGCUU	Translation	n.s.	-1.35143	-1.3877	-1.17883	-1.4496	n.s.	n.s.	n.s.	n.s.	n.s.	n.s.	n.s.	n.s.	n.s.	n.s.
PtpAffx.215746.1.S1_at		AT1G74360	17.3.2.1	hormone metabolism.brassinosteroid.signal transduction.BRI	leucine-rich repeat transmembrane protein kinase, putative | chr1:27954231-27958114 FORWARD	ptc-miR169o	2.5	18.677	1	21	48	68	AAGCCAAGGAUGACUUGCCUG	UAGACAAGUCCUUCUUGGCUU	Translation	n.s.	-1.35143	-1.3877	-1.17883	-1.4496	n.s.	n.s.	n.s.	n.s.	n.s.	n.s.	n.s.	n.s.	n.s.	n.s.
PtpAffx.215746.1.S1_at		AT1G74360	17.3.2.1	hormone metabolism.brassinosteroid.signal transduction.BRI	leucine-rich repeat transmembrane protein kinase, putative | chr1:27954231-27958114 FORWARD	ptc-miR169p	2.5	18.677	1	21	48	68	AAGCCAAGGAUGACUUGCCUG	UAGACAAGUCCUUCUUGGCUU	Translation	n.s.	-1.35143	-1.3877	-1.17883	-1.4496	n.s.	n.s.	n.s.	n.s.	n.s.	n.s.	n.s.	n.s.	n.s.	n.s.
PtpAffx.9239.1.A1_a_at		AT3G26810	17.2.2	hormone metabolism.auxin.signal transduction	AFB2 | AFB2 (AUXIN SIGNALING F-BOX 2); auxin binding / ubiquitin-protein ligase | chr3:9867845-9870640 FORWARD	peu-miR393a	1	17.592	1	20	931	950	UCCAAAGGGAUCGCAUUGAU	AACAAUGCGAUCCCUUUGGA	Cleavage	n.s.	1.36135	n.s.	n.s.	1.13428	n.s.	n.s.	n.s.	n.s.	n.s.	-1.25778	-1.18722	n.s.	n.s.	n.s.
PtpAffx.9239.1.A1_a_at		AT3G26810	17.2.2	hormone metabolism.auxin.signal transduction	AFB2 | AFB2 (AUXIN SIGNALING F-BOX 2); auxin binding / ubiquitin-protein ligase | chr3:9867845-9870640 FORWARD	ptc-miR393a	1	17.592	1	20	931	950	UCCAAAGGGAUCGCAUUGAU	AACAAUGCGAUCCCUUUGGA	Cleavage	n.s.	1.36135	n.s.	n.s.	1.13428	n.s.	n.s.	n.s.	n.s.	n.s.	-1.25778	-1.18722	n.s.	n.s.	n.s.
PtpAffx.9239.1.A1_a_at		AT3G26810	17.2.2	hormone metabolism.auxin.signal transduction	AFB2 | AFB2 (AUXIN SIGNALING F-BOX 2); auxin binding / ubiquitin-protein ligase | chr3:9867845-9870640 FORWARD	ptc-miR393b	1	17.592	1	20	931	950	UCCAAAGGGAUCGCAUUGAU	AACAAUGCGAUCCCUUUGGA	Cleavage	n.s.	1.36135	n.s.	n.s.	1.13428	n.s.	n.s.	n.s.	n.s.	n.s.	-1.25778	-1.18722	n.s.	n.s.	n.s.
PtpAffx.9239.1.A1_a_at		AT3G26810	17.2.2	hormone metabolism.auxin.signal transduction	AFB2 | AFB2 (AUXIN SIGNALING F-BOX 2); auxin binding / ubiquitin-protein ligase | chr3:9867845-9870640 FORWARD	ptc-miR393c	1	17.592	1	20	931	950	UCCAAAGGGAUCGCAUUGAU	AACAAUGCGAUCCCUUUGGA	Cleavage	n.s.	1.36135	n.s.	n.s.	1.13428	n.s.	n.s.	n.s.	n.s.	n.s.	-1.25778	-1.18722	n.s.	n.s.	n.s.
PtpAffx.9239.1.A1_a_at		AT3G26810	17.2.2	hormone metabolism.auxin.signal transduction	AFB2 | AFB2 (AUXIN SIGNALING F-BOX 2); auxin binding / ubiquitin-protein ligase | chr3:9867845-9870640 FORWARD	ptc-miR393d	1	17.592	1	20	931	950	UCCAAAGGGAUCGCAUUGAU	AACAAUGCGAUCCCUUUGGA	Cleavage	n.s.	1.36135	n.s.	n.s.	1.13428	n.s.	n.s.	n.s.	n.s.	n.s.	-1.25778	-1.18722	n.s.	n.s.	n.s.
PtpAffx.216909.1.S1_at	1001	AT3G02260	17.2.2	hormone metabolism.auxin.signal transduction	BIG, DOC1, TIR3, UMB1, ASA1, LPR1, CRM1 | BIG (BIG); binding / ubiquitin-protein ligase/ zinc ion binding | chr3:430984-448489 REVERSE	peu-miR137	3	17.383	1	21	1811	1831	UUUAUUUGUGUUUGUUUUCGG	UCUGGAACAAGUACAAAUAAA	Cleavage	-1.56024	-1.26008	-1.38491	-1.18705	-1.50622	-1.47943	n.s.	n.s.	n.s.	n.s.	n.s.	n.s.	n.s.	n.s.	n.s.
PtpAffx.132894.2.S1_s_at		AT2G46370	17.2.3	hormone metabolism.auxin.induced-regulated-responsive-activated	JAR1, FIN219 | JAR1 (JASMONATE RESISTANT 1); ATP binding / adenylyltransferase/ catalytic/ jasmonate-amino synthetase | chr2:19033790-19036659 FORWARD	peu-miR116a	2	8.287	1	20	20	39	UGGCUAUGGAGAUGAAGAAU	AUUUCUCAUUUCCAUAGCCA	Cleavage	-1.65079	n.s.	-1.8359	-1.43997	n.s.	n.s.	n.s.	n.s.	n.s.	n.s.	n.s.	n.s.	n.s.	n.s.	n.s.
PtpAffx.132894.2.S1_s_at		AT2G46370	17.2.3	hormone metabolism.auxin.induced-regulated-responsive-activated	JAR1, FIN219 | JAR1 (JASMONATE RESISTANT 1); ATP binding / adenylyltransferase/ catalytic/ jasmonate-amino synthetase | chr2:19033790-19036659 FORWARD	peu-miR116b	2	8.287	1	20	20	39	UGGCUAUGGAGAUGAAGAAU	AUUUCUCAUUUCCAUAGCCA	Cleavage	-1.65079	n.s.	-1.8359	-1.43997	n.s.	n.s.	n.s.	n.s.	n.s.	n.s.	n.s.	n.s.	n.s.	n.s.	n.s.
PtpAffx.214834.1.S1_at		AT1G52920	17.1.2	hormone metabolism.abscisic acid.signal transduction	GCR2, GPCR | GPCR (G PROTEIN COUPLED RECEPTOR); abscisic acid binding / catalytic | chr1:19709275-19711052 REVERSE	ptc-miR1447	3	15.052	1	20	325	343	CAGAAUUGCAGUGCCUUGAU	AUCAAGGC-UUGCGAUUCUG	Cleavage	n.s.	n.s.	2.13005	1.54501	n.s.	n.s.	n.s.	n.s.	n.s.	n.s.	n.s.	n.s.	n.s.	n.s.	n.s.
Ptp.1467.1.S1_x_at		AT5G38760	17.1.3	hormone metabolism.abscisic acid.induced-regulated-responsive-activated	unknown protein | chr5:15524178-15524977 FORWARD	ptc-miR395a	3	10.337	1	21	86	106	CUGAAGGGUUUGGAGGAACUC	GAGUUCUUCCAAAUCUUUUAU	Cleavage	n.s.	n.s.	5.30838	n.s.	n.s.	4.78665	n.s.	n.s.	n.s.	n.s.	n.s.	n.s.	n.s.	n.s.	n.s.
PtpAffx.285.1.S1_at		AT1G20950	4.1.6	glycolysis.cytosolic branch.pyrophosphate-fructose-6-P phosphotransferase	pyrophosphate--fructose-6-phosphate 1-phosphotransferase-related / pyrophosphate-dependent 6-phosphofructose-1-kinase-related | chr1:7297239-7301415 REVERSE	peu-miR123a	3	20.969	1	21	1891	1911	UGUCGCAGGAGAGAUGGCGCU	AGUGUCAUGUCUUCUGUGACA	Cleavage	n.s.	n.s.	n.s.	-1.00253	n.s.	n.s.	n.s.	n.s.	n.s.	n.s.	n.s.	n.s.	n.s.	n.s.	n.s.
PtpAffx.285.1.S1_at		AT1G20950	4.1.6	glycolysis.cytosolic branch.pyrophosphate-fructose-6-P phosphotransferase	pyrophosphate--fructose-6-phosphate 1-phosphotransferase-related / pyrophosphate-dependent 6-phosphofructose-1-kinase-related | chr1:7297239-7301415 REVERSE	peu-miR123b	3	20.969	1	21	1891	1911	UGUCGCAGGAGAGAUGGCGCU	AGUGUCAUGUCUUCUGUGACA	Cleavage	n.s.	n.s.	n.s.	-1.00253	n.s.	n.s.	n.s.	n.s.	n.s.	n.s.	n.s.	n.s.	n.s.	n.s.	n.s.
PtpAffx.285.1.S1_at		AT1G20950	4.1.6	glycolysis.cytosolic branch.pyrophosphate-fructose-6-P phosphotransferase	pyrophosphate--fructose-6-phosphate 1-phosphotransferase-related / pyrophosphate-dependent 6-phosphofructose-1-kinase-related | chr1:7297239-7301415 REVERSE	ptc-miR476a	3	22.38	1	21	867	887	UAGUAAUCCUUCUUUGCAAAG	CUCUGCAGAGAAGUAUUAUUA	Cleavage	n.s.	n.s.	n.s.	-1.00253	n.s.	n.s.	n.s.	n.s.	n.s.	n.s.	n.s.	n.s.	n.s.	n.s.	n.s.
PtpAffx.285.1.S1_at		AT1G20950	4.1.6	glycolysis.cytosolic branch.pyrophosphate-fructose-6-P phosphotransferase	pyrophosphate--fructose-6-phosphate 1-phosphotransferase-related / pyrophosphate-dependent 6-phosphofructose-1-kinase-related | chr1:7297239-7301415 REVERSE	ptc-miR476b	3	22.38	1	20	868	887	UAGUAAUUCUUCUUUGCAAA	UCUGCAGAGAAGUAUUAUUA	Cleavage	n.s.	n.s.	n.s.	-1.00253	n.s.	n.s.	n.s.	n.s.	n.s.	n.s.	n.s.	n.s.	n.s.	n.s.	n.s.
PtpAffx.285.1.S1_at		AT1G20950	4.1.6	glycolysis.cytosolic branch.pyrophosphate-fructose-6-P phosphotransferase	pyrophosphate--fructose-6-phosphate 1-phosphotransferase-related / pyrophosphate-dependent 6-phosphofructose-1-kinase-related | chr1:7297239-7301415 REVERSE	ptc-miR476c	3	22.38	1	20	868	887	UAGUAAUUCUUCUUUGCAAA	UCUGCAGAGAAGUAUUAUUA	Cleavage	n.s.	n.s.	n.s.	-1.00253	n.s.	n.s.	n.s.	n.s.	n.s.	n.s.	n.s.	n.s.	n.s.	n.s.	n.s.
PtpAffx.3300.1.S1_s_at		AT4G37870	6.4	gluconeogenese/ glyoxylate cycle.PEPCK	PCK1, PEPCK | PCK1 (PHOSPHOENOLPYRUVATE CARBOXYKINASE 1); ATP binding / phosphoenolpyruvate carboxykinase (ATP)/ phosphoenolpyruvate carboxykinase/ purine nucleotide binding | chr4:17802694-17806539 REVERSE	peu-miR100	3	22.813	1	21	327	347	UCUUCUGAGAUGACAUUGAAA	UUUCAAUGCUAUCUCUGAAGA	Cleavage	-2.03849	-2.36592	n.s.	-2.10488	-2.37637	-1.58745	n.s.	n.s.	n.s.	n.s.	1.42182	n.s.	n.s.	n.s.	n.s.
PtpAffx.203945.1.S1_at		AT5G17380	5.2	fermentation.PDC	pyruvate decarboxylase family protein | chr5:5724759-5726746 REVERSE	peu-miR4ba	2.5	16.804	1	20	382	401	UAAGAACUUGAGAUCAAGAG	GUCUUGAUCUCGGGUUCUUG	Cleavage	n.s.	n.s.	n.s.	n.s.	n.s.	1.90089	n.s.	n.s.	n.s.	n.s.	n.s.	n.s.	n.s.	n.s.	n.s.
PtpAffx.203945.1.S1_at		AT5G17380	5.2	fermentation.PDC	pyruvate decarboxylase family protein | chr5:5724759-5726746 REVERSE	peu-miR4bb	2.5	16.804	1	20	382	401	UAAGAACUUGAGAUCAAGAG	GUCUUGAUCUCGGGUUCUUG	Cleavage	n.s.	n.s.	n.s.	n.s.	n.s.	1.90089	n.s.	n.s.	n.s.	n.s.	n.s.	n.s.	n.s.	n.s.	n.s.
PtpAffx.20905.1.S1_at		AT3G24503	5.10	fermentation.aldehyde dehydrogenase	ALDH2C4, ALDH1A, REF1 | ALDH2C4; 3-chloroallyl aldehyde dehydrogenase/ aldehyde dehydrogenase (NAD)/ coniferyl-aldehyde dehydrogenase | chr3:8919560-8923073 REVERSE	ptc-miR159d	3	18.992	1	20	1038	1057	CUUGGAUUGAAGGGAGCUCC	GGGGAUCCUUUUGAUCCAAG	Cleavage	n.s.	n.s.	1.26285	1.03413	n.s.	n.s.	n.s.	n.s.	n.s.	n.s.	n.s.	n.s.	n.s.	n.s.	n.s.
PtpAffx.211831.1.S1_at		AT3G02060	28.99	DNA.unspecified	DEAD/DEAH box helicase, putative | chr3:354360-358807 FORWARD	peu-miR137	3	17.013	1	20	2252	2271	UUUAUUUGUGUUUGUUUUCG	UGGAAACAAAUAUGAGUAAA	Cleavage	n.s.	-1.36201	n.s.	n.s.	-1.57796	-2.75329	n.s.	n.s.	n.s.	-1.78117	n.s.	n.s.	n.s.	n.s.	-1.86564
PtpAffx.211831.1.S1_at		AT3G02060	28.99	DNA.unspecified	DEAD/DEAH box helicase, putative | chr3:354360-358807 FORWARD	peu-miR90	3	19.357	1	21	870	890	UCAAACCCAGAAUUUUCACAG	CUGUGGAGAUGUUGGGUUUGG	Translation	n.s.	-1.36201	n.s.	n.s.	-1.57796	-2.75329	n.s.	n.s.	n.s.	-1.78117	n.s.	n.s.	n.s.	n.s.	-1.86564
Ptp.6706.1.S1_x_at		AT5G65360	28.1.3	DNA.synthesis/chromatin structure.histone	histone H3 | chr5:26119859-26120581 REVERSE	peu-miR4ba	3	14.17	1	20	529	548	UAAGAACUUGAGAUCAAGAG	GUCUUGGUCUCAUGUUUUUA	Cleavage	2.26232	3.36372	n.s.	1.80592	3.67013	n.s.	n.s.	n.s.	n.s.	n.s.	-2.43335	-3.63039	n.s.	n.s.	n.s.
Ptp.6706.1.S1_x_at		AT5G65360	28.1.3	DNA.synthesis/chromatin structure.histone	histone H3 | chr5:26119859-26120581 REVERSE	peu-miR4bb	3	14.17	1	20	529	548	UAAGAACUUGAGAUCAAGAG	GUCUUGGUCUCAUGUUUUUA	Cleavage	2.26232	3.36372	n.s.	1.80592	3.67013	n.s.	n.s.	n.s.	n.s.	n.s.	-2.43335	-3.63039	n.s.	n.s.	n.s.
PtpAffx.210237.1.S1_at	1001	AT5G61430	33.99	development.unspecified	ANAC100, ATNAC5 | ANAC100 (ARABIDOPSIS NAC DOMAIN CONTAINING PROTEIN 100); transcription factor | chr5:24701122-24702761 REVERSE	peu-miR164a	1.5	17.599	1	20	642	661	UGGAGAAGCAGGGCACGUGC	CUACGUGCCCUGCUUCUCCA	Cleavage	-3.24981	-3.52653	-3.10199	-3.28177	-2.71813	-2.2057	n.s.	n.s.	n.s.	n.s.	n.s.	n.s.	n.s.	n.s.	n.s.
PtpAffx.212624.1.S1_at		AT5G61430	33.99	development.unspecified	ANAC100, ATNAC5 | ANAC100 (ARABIDOPSIS NAC DOMAIN CONTAINING PROTEIN 100); transcription factor | chr5:24701122-24702761 REVERSE	peu-miR164a	1.5	18.84	1	20	642	661	UGGAGAAGCAGGGCACGUGC	CUACGUGCCCUGCUUCUCCA	Cleavage	-2.25994	-2.12557	-2.16736	-2.41189	-1.45008	n.s.	n.s.	n.s.	n.s.	n.s.	n.s.	n.s.	n.s.	n.s.	n.s.
PtpAffx.210237.1.S1_at	1001	AT5G61430	33.99	development.unspecified	ANAC100, ATNAC5 | ANAC100 (ARABIDOPSIS NAC DOMAIN CONTAINING PROTEIN 100); transcription factor | chr5:24701122-24702761 REVERSE	ptc-miR164a	1.5	17.599	1	20	642	661	UGGAGAAGCAGGGCACGUGC	CUACGUGCCCUGCUUCUCCA	Cleavage	-3.24981	-3.52653	-3.10199	-3.28177	-2.71813	-2.2057	n.s.	n.s.	n.s.	n.s.	n.s.	n.s.	n.s.	n.s.	n.s.
PtpAffx.212624.1.S1_at		AT5G61430	33.99	development.unspecified	ANAC100, ATNAC5 | ANAC100 (ARABIDOPSIS NAC DOMAIN CONTAINING PROTEIN 100); transcription factor | chr5:24701122-24702761 REVERSE	ptc-miR164a	1.5	18.84	1	20	642	661	UGGAGAAGCAGGGCACGUGC	CUACGUGCCCUGCUUCUCCA	Cleavage	-2.25994	-2.12557	-2.16736	-2.41189	-1.45008	n.s.	n.s.	n.s.	n.s.	n.s.	n.s.	n.s.	n.s.	n.s.	n.s.
PtpAffx.210237.1.S1_at	1001	AT5G61430	33.99	development.unspecified	ANAC100, ATNAC5 | ANAC100 (ARABIDOPSIS NAC DOMAIN CONTAINING PROTEIN 100); transcription factor | chr5:24701122-24702761 REVERSE	ptc-miR164b	1.5	17.599	1	20	642	661	UGGAGAAGCAGGGCACGUGC	CUACGUGCCCUGCUUCUCCA	Cleavage	-3.24981	-3.52653	-3.10199	-3.28177	-2.71813	-2.2057	n.s.	n.s.	n.s.	n.s.	n.s.	n.s.	n.s.	n.s.	n.s.
PtpAffx.212624.1.S1_at		AT5G61430	33.99	development.unspecified	ANAC100, ATNAC5 | ANAC100 (ARABIDOPSIS NAC DOMAIN CONTAINING PROTEIN 100); transcription factor | chr5:24701122-24702761 REVERSE	ptc-miR164b	1.5	18.84	1	20	642	661	UGGAGAAGCAGGGCACGUGC	CUACGUGCCCUGCUUCUCCA	Cleavage	-2.25994	-2.12557	-2.16736	-2.41189	-1.45008	n.s.	n.s.	n.s.	n.s.	n.s.	n.s.	n.s.	n.s.	n.s.	n.s.
PtpAffx.210237.1.S1_at	1001	AT5G61430	33.99	development.unspecified	ANAC100, ATNAC5 | ANAC100 (ARABIDOPSIS NAC DOMAIN CONTAINING PROTEIN 100); transcription factor | chr5:24701122-24702761 REVERSE	ptc-miR164c	1.5	17.599	1	20	642	661	UGGAGAAGCAGGGCACGUGC	CUACGUGCCCUGCUUCUCCA	Cleavage	-3.24981	-3.52653	-3.10199	-3.28177	-2.71813	-2.2057	n.s.	n.s.	n.s.	n.s.	n.s.	n.s.	n.s.	n.s.	n.s.
PtpAffx.212624.1.S1_at		AT5G61430	33.99	development.unspecified	ANAC100, ATNAC5 | ANAC100 (ARABIDOPSIS NAC DOMAIN CONTAINING PROTEIN 100); transcription factor | chr5:24701122-24702761 REVERSE	ptc-miR164c	1.5	18.84	1	20	642	661	UGGAGAAGCAGGGCACGUGC	CUACGUGCCCUGCUUCUCCA	Cleavage	-2.25994	-2.12557	-2.16736	-2.41189	-1.45008	n.s.	n.s.	n.s.	n.s.	n.s.	n.s.	n.s.	n.s.	n.s.	n.s.
PtpAffx.210237.1.S1_at	1001	AT5G61430	33.99	development.unspecified	ANAC100, ATNAC5 | ANAC100 (ARABIDOPSIS NAC DOMAIN CONTAINING PROTEIN 100); transcription factor | chr5:24701122-24702761 REVERSE	ptc-miR164d	1.5	17.599	1	20	642	661	UGGAGAAGCAGGGCACGUGC	CUACGUGCCCUGCUUCUCCA	Cleavage	-3.24981	-3.52653	-3.10199	-3.28177	-2.71813	-2.2057	n.s.	n.s.	n.s.	n.s.	n.s.	n.s.	n.s.	n.s.	n.s.
PtpAffx.212624.1.S1_at		AT5G61430	33.99	development.unspecified	ANAC100, ATNAC5 | ANAC100 (ARABIDOPSIS NAC DOMAIN CONTAINING PROTEIN 100); transcription factor | chr5:24701122-24702761 REVERSE	ptc-miR164d	1.5	18.84	1	20	642	661	UGGAGAAGCAGGGCACGUGC	CUACGUGCCCUGCUUCUCCA	Cleavage	-2.25994	-2.12557	-2.16736	-2.41189	-1.45008	n.s.	n.s.	n.s.	n.s.	n.s.	n.s.	n.s.	n.s.	n.s.	n.s.
PtpAffx.210237.1.S1_at	1001	AT5G61430	33.99	development.unspecified	ANAC100, ATNAC5 | ANAC100 (ARABIDOPSIS NAC DOMAIN CONTAINING PROTEIN 100); transcription factor | chr5:24701122-24702761 REVERSE	ptc-miR164e	1.5	17.599	1	20	642	661	UGGAGAAGCAGGGCACGUGC	CUACGUGCCCUGCUUCUCCA	Cleavage	-3.24981	-3.52653	-3.10199	-3.28177	-2.71813	-2.2057	n.s.	n.s.	n.s.	n.s.	n.s.	n.s.	n.s.	n.s.	n.s.
PtpAffx.212624.1.S1_at		AT5G61430	33.99	development.unspecified	ANAC100, ATNAC5 | ANAC100 (ARABIDOPSIS NAC DOMAIN CONTAINING PROTEIN 100); transcription factor | chr5:24701122-24702761 REVERSE	ptc-miR164e	1.5	18.84	1	20	642	661	UGGAGAAGCAGGGCACGUGC	CUACGUGCCCUGCUUCUCCA	Cleavage	-2.25994	-2.12557	-2.16736	-2.41189	-1.45008	n.s.	n.s.	n.s.	n.s.	n.s.	n.s.	n.s.	n.s.	n.s.	n.s.
PtpAffx.210237.1.S1_at	1001	AT5G61430	33.99	development.unspecified	ANAC100, ATNAC5 | ANAC100 (ARABIDOPSIS NAC DOMAIN CONTAINING PROTEIN 100); transcription factor | chr5:24701122-24702761 REVERSE	ptc-miR164f	2.5	17.599	1	20	642	661	UGGAGAAGCAGGGCACAUGC	CUACGUGCCCUGCUUCUCCA	Cleavage	-3.24981	-3.52653	-3.10199	-3.28177	-2.71813	-2.2057	n.s.	n.s.	n.s.	n.s.	n.s.	n.s.	n.s.	n.s.	n.s.
PtpAffx.212624.1.S1_at		AT5G61430	33.99	development.unspecified	ANAC100, ATNAC5 | ANAC100 (ARABIDOPSIS NAC DOMAIN CONTAINING PROTEIN 100); transcription factor | chr5:24701122-24702761 REVERSE	ptc-miR164f	2.5	18.84	1	20	642	661	UGGAGAAGCAGGGCACAUGC	CUACGUGCCCUGCUUCUCCA	Cleavage	-2.25994	-2.12557	-2.16736	-2.41189	-1.45008	n.s.	n.s.	n.s.	n.s.	n.s.	n.s.	n.s.	n.s.	n.s.	n.s.
PtpAffx.210237.1.S1_at	1001	AT5G61430	33.99	development.unspecified	ANAC100, ATNAC5 | ANAC100 (ARABIDOPSIS NAC DOMAIN CONTAINING PROTEIN 100); transcription factor | chr5:24701122-24702761 REVERSE	ptc-miR395a	1.5	15.626	1	20	726	745	CUGAAGGGUUUGGAGGAACU	AGUUUCUUCGAACCCUUCAG	Cleavage	-3.24981	-3.52653	-3.10199	-3.28177	-2.71813	-2.2057	n.s.	n.s.	n.s.	n.s.	n.s.	n.s.	n.s.	n.s.	n.s.
PtpAffx.24166.1.A1_at		AT4G36920	33.99	development.unspecified	AP2, FLO2, FL1 | AP2 (APETALA 2); transcription factor | chr4:17400847-17403332 FORWARD	peu-miR172a	0.5	22.69	1	20	702	721	AGAAUCUUGAUGAUGCUGCA	UGCAGCAUCAUCAGGAUUCU	Cleavage	n.s.	n.s.	-1.41946	-1.11387	-1.02593	-1.90559	n.s.	n.s.	n.s.	n.s.	n.s.	n.s.	n.s.	n.s.	n.s.
PtpAffx.24166.1.A1_at		AT4G36920	33.99	development.unspecified	AP2, FLO2, FL1 | AP2 (APETALA 2); transcription factor | chr4:17400847-17403332 FORWARD	ptc-miR172a	0.5	22.69	1	20	702	721	AGAAUCUUGAUGAUGCUGCA	UGCAGCAUCAUCAGGAUUCU	Cleavage	n.s.	n.s.	-1.41946	-1.11387	-1.02593	-1.90559	n.s.	n.s.	n.s.	n.s.	n.s.	n.s.	n.s.	n.s.	n.s.
PtpAffx.24166.1.A1_at		AT4G36920	33.99	development.unspecified	AP2, FLO2, FL1 | AP2 (APETALA 2); transcription factor | chr4:17400847-17403332 FORWARD	ptc-miR172b	0.5	22.69	1	20	702	721	AGAAUCUUGAUGAUGCUGCA	UGCAGCAUCAUCAGGAUUCU	Cleavage	n.s.	n.s.	-1.41946	-1.11387	-1.02593	-1.90559	n.s.	n.s.	n.s.	n.s.	n.s.	n.s.	n.s.	n.s.	n.s.
PtpAffx.24166.1.A1_at		AT4G36920	33.99	development.unspecified	AP2, FLO2, FL1 | AP2 (APETALA 2); transcription factor | chr4:17400847-17403332 FORWARD	ptc-miR172c	0.5	22.69	1	20	702	721	AGAAUCUUGAUGAUGCUGCA	UGCAGCAUCAUCAGGAUUCU	Cleavage	n.s.	n.s.	-1.41946	-1.11387	-1.02593	-1.90559	n.s.	n.s.	n.s.	n.s.	n.s.	n.s.	n.s.	n.s.	n.s.
PtpAffx.24166.1.A1_at		AT4G36920	33.99	development.unspecified	AP2, FLO2, FL1 | AP2 (APETALA 2); transcription factor | chr4:17400847-17403332 FORWARD	ptc-miR172d	1	22.69	1	20	702	721	GGAAUCUUGAUGAUGCUGCA	UGCAGCAUCAUCAGGAUUCU	Cleavage	n.s.	n.s.	-1.41946	-1.11387	-1.02593	-1.90559	n.s.	n.s.	n.s.	n.s.	n.s.	n.s.	n.s.	n.s.	n.s.
PtpAffx.24166.1.A1_at		AT4G36920	33.99	development.unspecified	AP2, FLO2, FL1 | AP2 (APETALA 2); transcription factor | chr4:17400847-17403332 FORWARD	ptc-miR172e	1	22.69	1	20	702	721	GGAAUCUUGAUGAUGCUGCA	UGCAGCAUCAUCAGGAUUCU	Cleavage	n.s.	n.s.	-1.41946	-1.11387	-1.02593	-1.90559	n.s.	n.s.	n.s.	n.s.	n.s.	n.s.	n.s.	n.s.	n.s.
PtpAffx.24166.1.A1_at		AT4G36920	33.99	development.unspecified	AP2, FLO2, FL1 | AP2 (APETALA 2); transcription factor | chr4:17400847-17403332 FORWARD	ptc-miR172f	0.5	22.69	1	20	702	721	AGAAUCUUGAUGAUGCUGCA	UGCAGCAUCAUCAGGAUUCU	Cleavage	n.s.	n.s.	-1.41946	-1.11387	-1.02593	-1.90559	n.s.	n.s.	n.s.	n.s.	n.s.	n.s.	n.s.	n.s.	n.s.
PtpAffx.24166.1.A1_at		AT4G36920	33.99	development.unspecified	AP2, FLO2, FL1 | AP2 (APETALA 2); transcription factor | chr4:17400847-17403332 FORWARD	ptc-miR172g	1	22.69	1	21	701	721	GGAAUCUUGAUGAUGCUGCAG	CUGCAGCAUCAUCAGGAUUCU	Cleavage	n.s.	n.s.	-1.41946	-1.11387	-1.02593	-1.90559	n.s.	n.s.	n.s.	n.s.	n.s.	n.s.	n.s.	n.s.	n.s.
PtpAffx.24166.1.A1_at		AT4G36920	33.99	development.unspecified	AP2, FLO2, FL1 | AP2 (APETALA 2); transcription factor | chr4:17400847-17403332 FORWARD	ptc-miR172h	1	22.69	1	21	701	721	GGAAUCUUGAUGAUGCUGCAG	CUGCAGCAUCAUCAGGAUUCU	Cleavage	n.s.	n.s.	-1.41946	-1.11387	-1.02593	-1.90559	n.s.	n.s.	n.s.	n.s.	n.s.	n.s.	n.s.	n.s.	n.s.
PtpAffx.24166.1.A1_at		AT4G36920	33.99	development.unspecified	AP2, FLO2, FL1 | AP2 (APETALA 2); transcription factor | chr4:17400847-17403332 FORWARD	ptc-miR172i	0	22.69	1	20	702	721	AGAAUCCUGAUGAUGCUGCA	UGCAGCAUCAUCAGGAUUCU	Cleavage	n.s.	n.s.	-1.41946	-1.11387	-1.02593	-1.90559	n.s.	n.s.	n.s.	n.s.	n.s.	n.s.	n.s.	n.s.	n.s.
Ptp.7947.1.S1_at		AT4G28500	33.99	development.unspecified	ANAC073, SND2 | ANAC073 (ARABIDOPSIS NAC DOMAIN CONTAINING PROTEIN 73); transcription activator/ transcription factor | chr4:14082660-14084266 FORWARD	ptc-miR166a	3	18.489	1	20	255	274	UCGGACCAGGCUUCAUUCCC	GGGAGUGAAGUUUGAUCCGA	Cleavage	n.s.	n.s.	-1.93269	-1.854	n.s.	n.s.	n.s.	n.s.	n.s.	n.s.	n.s.	n.s.	n.s.	n.s.	n.s.
Ptp.7947.1.S1_s_at		AT4G28500	33.99	development.unspecified	ANAC073, SND2 | ANAC073 (ARABIDOPSIS NAC DOMAIN CONTAINING PROTEIN 73); transcription activator/ transcription factor | chr4:14082660-14084266 FORWARD	ptc-miR166a	3	18.489	1	20	255	274	UCGGACCAGGCUUCAUUCCC	GGGAGUGAAGUUUGAUCCGA	Cleavage	n.s.	-3.42543	-3.1715	-3.70419	-2.74385	n.s.	n.s.	n.s.	n.s.	n.s.	n.s.	n.s.	n.s.	n.s.	n.s.
Ptp.7947.1.S1_at		AT4G28500	33.99	development.unspecified	ANAC073, SND2 | ANAC073 (ARABIDOPSIS NAC DOMAIN CONTAINING PROTEIN 73); transcription activator/ transcription factor | chr4:14082660-14084266 FORWARD	ptc-miR166b	3	18.489	1	20	255	274	UCGGACCAGGCUUCAUUCCC	GGGAGUGAAGUUUGAUCCGA	Cleavage	n.s.	n.s.	-1.93269	-1.854	n.s.	n.s.	n.s.	n.s.	n.s.	n.s.	n.s.	n.s.	n.s.	n.s.	n.s.
Ptp.7947.1.S1_s_at		AT4G28500	33.99	development.unspecified	ANAC073, SND2 | ANAC073 (ARABIDOPSIS NAC DOMAIN CONTAINING PROTEIN 73); transcription activator/ transcription factor | chr4:14082660-14084266 FORWARD	ptc-miR166b	3	18.489	1	20	255	274	UCGGACCAGGCUUCAUUCCC	GGGAGUGAAGUUUGAUCCGA	Cleavage	n.s.	-3.42543	-3.1715	-3.70419	-2.74385	n.s.	n.s.	n.s.	n.s.	n.s.	n.s.	n.s.	n.s.	n.s.	n.s.
Ptp.7947.1.S1_at		AT4G28500	33.99	development.unspecified	ANAC073, SND2 | ANAC073 (ARABIDOPSIS NAC DOMAIN CONTAINING PROTEIN 73); transcription activator/ transcription factor | chr4:14082660-14084266 FORWARD	ptc-miR166c	3	18.489	1	20	255	274	UCGGACCAGGCUUCAUUCCC	GGGAGUGAAGUUUGAUCCGA	Cleavage	n.s.	n.s.	-1.93269	-1.854	n.s.	n.s.	n.s.	n.s.	n.s.	n.s.	n.s.	n.s.	n.s.	n.s.	n.s.
Ptp.7947.1.S1_s_at		AT4G28500	33.99	development.unspecified	ANAC073, SND2 | ANAC073 (ARABIDOPSIS NAC DOMAIN CONTAINING PROTEIN 73); transcription activator/ transcription factor | chr4:14082660-14084266 FORWARD	ptc-miR166c	3	18.489	1	20	255	274	UCGGACCAGGCUUCAUUCCC	GGGAGUGAAGUUUGAUCCGA	Cleavage	n.s.	-3.42543	-3.1715	-3.70419	-2.74385	n.s.	n.s.	n.s.	n.s.	n.s.	n.s.	n.s.	n.s.	n.s.	n.s.
Ptp.7947.1.S1_at		AT4G28500	33.99	development.unspecified	ANAC073, SND2 | ANAC073 (ARABIDOPSIS NAC DOMAIN CONTAINING PROTEIN 73); transcription activator/ transcription factor | chr4:14082660-14084266 FORWARD	ptc-miR166d	3	18.489	1	20	255	274	UCGGACCAGGCUUCAUUCCC	GGGAGUGAAGUUUGAUCCGA	Cleavage	n.s.	n.s.	-1.93269	-1.854	n.s.	n.s.	n.s.	n.s.	n.s.	n.s.	n.s.	n.s.	n.s.	n.s.	n.s.
Ptp.7947.1.S1_s_at		AT4G28500	33.99	development.unspecified	ANAC073, SND2 | ANAC073 (ARABIDOPSIS NAC DOMAIN CONTAINING PROTEIN 73); transcription activator/ transcription factor | chr4:14082660-14084266 FORWARD	ptc-miR166d	3	18.489	1	20	255	274	UCGGACCAGGCUUCAUUCCC	GGGAGUGAAGUUUGAUCCGA	Cleavage	n.s.	-3.42543	-3.1715	-3.70419	-2.74385	n.s.	n.s.	n.s.	n.s.	n.s.	n.s.	n.s.	n.s.	n.s.	n.s.
Ptp.7947.1.S1_at		AT4G28500	33.99	development.unspecified	ANAC073, SND2 | ANAC073 (ARABIDOPSIS NAC DOMAIN CONTAINING PROTEIN 73); transcription activator/ transcription factor | chr4:14082660-14084266 FORWARD	ptc-miR166e	3	18.489	1	20	255	274	UCGGACCAGGCUUCAUUCCC	GGGAGUGAAGUUUGAUCCGA	Cleavage	n.s.	n.s.	-1.93269	-1.854	n.s.	n.s.	n.s.	n.s.	n.s.	n.s.	n.s.	n.s.	n.s.	n.s.	n.s.
Ptp.7947.1.S1_s_at		AT4G28500	33.99	development.unspecified	ANAC073, SND2 | ANAC073 (ARABIDOPSIS NAC DOMAIN CONTAINING PROTEIN 73); transcription activator/ transcription factor | chr4:14082660-14084266 FORWARD	ptc-miR166e	3	18.489	1	20	255	274	UCGGACCAGGCUUCAUUCCC	GGGAGUGAAGUUUGAUCCGA	Cleavage	n.s.	-3.42543	-3.1715	-3.70419	-2.74385	n.s.	n.s.	n.s.	n.s.	n.s.	n.s.	n.s.	n.s.	n.s.	n.s.
Ptp.7947.1.S1_at		AT4G28500	33.99	development.unspecified	ANAC073, SND2 | ANAC073 (ARABIDOPSIS NAC DOMAIN CONTAINING PROTEIN 73); transcription activator/ transcription factor | chr4:14082660-14084266 FORWARD	ptc-miR166f	3	18.489	1	20	255	274	UCGGACCAGGCUUCAUUCCC	GGGAGUGAAGUUUGAUCCGA	Cleavage	n.s.	n.s.	-1.93269	-1.854	n.s.	n.s.	n.s.	n.s.	n.s.	n.s.	n.s.	n.s.	n.s.	n.s.	n.s.
Ptp.7947.1.S1_s_at		AT4G28500	33.99	development.unspecified	ANAC073, SND2 | ANAC073 (ARABIDOPSIS NAC DOMAIN CONTAINING PROTEIN 73); transcription activator/ transcription factor | chr4:14082660-14084266 FORWARD	ptc-miR166f	3	18.489	1	20	255	274	UCGGACCAGGCUUCAUUCCC	GGGAGUGAAGUUUGAUCCGA	Cleavage	n.s.	-3.42543	-3.1715	-3.70419	-2.74385	n.s.	n.s.	n.s.	n.s.	n.s.	n.s.	n.s.	n.s.	n.s.	n.s.
Ptp.7947.1.S1_at		AT4G28500	33.99	development.unspecified	ANAC073, SND2 | ANAC073 (ARABIDOPSIS NAC DOMAIN CONTAINING PROTEIN 73); transcription activator/ transcription factor | chr4:14082660-14084266 FORWARD	ptc-miR166g	3	18.489	1	20	255	274	UCGGACCAGGCUUCAUUCCC	GGGAGUGAAGUUUGAUCCGA	Cleavage	n.s.	n.s.	-1.93269	-1.854	n.s.	n.s.	n.s.	n.s.	n.s.	n.s.	n.s.	n.s.	n.s.	n.s.	n.s.
Ptp.7947.1.S1_s_at		AT4G28500	33.99	development.unspecified	ANAC073, SND2 | ANAC073 (ARABIDOPSIS NAC DOMAIN CONTAINING PROTEIN 73); transcription activator/ transcription factor | chr4:14082660-14084266 FORWARD	ptc-miR166g	3	18.489	1	20	255	274	UCGGACCAGGCUUCAUUCCC	GGGAGUGAAGUUUGAUCCGA	Cleavage	n.s.	-3.42543	-3.1715	-3.70419	-2.74385	n.s.	n.s.	n.s.	n.s.	n.s.	n.s.	n.s.	n.s.	n.s.	n.s.
Ptp.7947.1.S1_at		AT4G28500	33.99	development.unspecified	ANAC073, SND2 | ANAC073 (ARABIDOPSIS NAC DOMAIN CONTAINING PROTEIN 73); transcription activator/ transcription factor | chr4:14082660-14084266 FORWARD	ptc-miR166h	3	18.489	1	20	255	274	UCGGACCAGGCUUCAUUCCC	GGGAGUGAAGUUUGAUCCGA	Cleavage	n.s.	n.s.	-1.93269	-1.854	n.s.	n.s.	n.s.	n.s.	n.s.	n.s.	n.s.	n.s.	n.s.	n.s.	n.s.
Ptp.7947.1.S1_s_at		AT4G28500	33.99	development.unspecified	ANAC073, SND2 | ANAC073 (ARABIDOPSIS NAC DOMAIN CONTAINING PROTEIN 73); transcription activator/ transcription factor | chr4:14082660-14084266 FORWARD	ptc-miR166h	3	18.489	1	20	255	274	UCGGACCAGGCUUCAUUCCC	GGGAGUGAAGUUUGAUCCGA	Cleavage	n.s.	-3.42543	-3.1715	-3.70419	-2.74385	n.s.	n.s.	n.s.	n.s.	n.s.	n.s.	n.s.	n.s.	n.s.	n.s.
Ptp.7947.1.S1_at		AT4G28500	33.99	development.unspecified	ANAC073, SND2 | ANAC073 (ARABIDOPSIS NAC DOMAIN CONTAINING PROTEIN 73); transcription activator/ transcription factor | chr4:14082660-14084266 FORWARD	ptc-miR166i	3	18.489	1	20	255	274	UCGGACCAGGCUUCAUUCCC	GGGAGUGAAGUUUGAUCCGA	Cleavage	n.s.	n.s.	-1.93269	-1.854	n.s.	n.s.	n.s.	n.s.	n.s.	n.s.	n.s.	n.s.	n.s.	n.s.	n.s.
Ptp.7947.1.S1_s_at		AT4G28500	33.99	development.unspecified	ANAC073, SND2 | ANAC073 (ARABIDOPSIS NAC DOMAIN CONTAINING PROTEIN 73); transcription activator/ transcription factor | chr4:14082660-14084266 FORWARD	ptc-miR166i	3	18.489	1	20	255	274	UCGGACCAGGCUUCAUUCCC	GGGAGUGAAGUUUGAUCCGA	Cleavage	n.s.	-3.42543	-3.1715	-3.70419	-2.74385	n.s.	n.s.	n.s.	n.s.	n.s.	n.s.	n.s.	n.s.	n.s.	n.s.
Ptp.7947.1.S1_at		AT4G28500	33.99	development.unspecified	ANAC073, SND2 | ANAC073 (ARABIDOPSIS NAC DOMAIN CONTAINING PROTEIN 73); transcription activator/ transcription factor | chr4:14082660-14084266 FORWARD	ptc-miR166j	3	18.489	1	20	255	274	UCGGACCAGGCUUCAUUCCC	GGGAGUGAAGUUUGAUCCGA	Cleavage	n.s.	n.s.	-1.93269	-1.854	n.s.	n.s.	n.s.	n.s.	n.s.	n.s.	n.s.	n.s.	n.s.	n.s.	n.s.
Ptp.7947.1.S1_s_at		AT4G28500	33.99	development.unspecified	ANAC073, SND2 | ANAC073 (ARABIDOPSIS NAC DOMAIN CONTAINING PROTEIN 73); transcription activator/ transcription factor | chr4:14082660-14084266 FORWARD	ptc-miR166j	3	18.489	1	20	255	274	UCGGACCAGGCUUCAUUCCC	GGGAGUGAAGUUUGAUCCGA	Cleavage	n.s.	-3.42543	-3.1715	-3.70419	-2.74385	n.s.	n.s.	n.s.	n.s.	n.s.	n.s.	n.s.	n.s.	n.s.	n.s.
Ptp.7947.1.S1_at		AT4G28500	33.99	development.unspecified	ANAC073, SND2 | ANAC073 (ARABIDOPSIS NAC DOMAIN CONTAINING PROTEIN 73); transcription activator/ transcription factor | chr4:14082660-14084266 FORWARD	ptc-miR166k	3	18.489	1	20	255	274	UCGGACCAGGCUUCAUUCCC	GGGAGUGAAGUUUGAUCCGA	Cleavage	n.s.	n.s.	-1.93269	-1.854	n.s.	n.s.	n.s.	n.s.	n.s.	n.s.	n.s.	n.s.	n.s.	n.s.	n.s.
Ptp.7947.1.S1_s_at		AT4G28500	33.99	development.unspecified	ANAC073, SND2 | ANAC073 (ARABIDOPSIS NAC DOMAIN CONTAINING PROTEIN 73); transcription activator/ transcription factor | chr4:14082660-14084266 FORWARD	ptc-miR166k	3	18.489	1	20	255	274	UCGGACCAGGCUUCAUUCCC	GGGAGUGAAGUUUGAUCCGA	Cleavage	n.s.	-3.42543	-3.1715	-3.70419	-2.74385	n.s.	n.s.	n.s.	n.s.	n.s.	n.s.	n.s.	n.s.	n.s.	n.s.
Ptp.7947.1.S1_at		AT4G28500	33.99	development.unspecified	ANAC073, SND2 | ANAC073 (ARABIDOPSIS NAC DOMAIN CONTAINING PROTEIN 73); transcription activator/ transcription factor | chr4:14082660-14084266 FORWARD	ptc-miR166l	3	18.489	1	20	255	274	UCGGACCAGGCUUCAUUCCC	GGGAGUGAAGUUUGAUCCGA	Cleavage	n.s.	n.s.	-1.93269	-1.854	n.s.	n.s.	n.s.	n.s.	n.s.	n.s.	n.s.	n.s.	n.s.	n.s.	n.s.
Ptp.7947.1.S1_s_at		AT4G28500	33.99	development.unspecified	ANAC073, SND2 | ANAC073 (ARABIDOPSIS NAC DOMAIN CONTAINING PROTEIN 73); transcription activator/ transcription factor | chr4:14082660-14084266 FORWARD	ptc-miR166l	3	18.489	1	20	255	274	UCGGACCAGGCUUCAUUCCC	GGGAGUGAAGUUUGAUCCGA	Cleavage	n.s.	-3.42543	-3.1715	-3.70419	-2.74385	n.s.	n.s.	n.s.	n.s.	n.s.	n.s.	n.s.	n.s.	n.s.	n.s.
Ptp.7947.1.S1_at		AT4G28500	33.99	development.unspecified	ANAC073, SND2 | ANAC073 (ARABIDOPSIS NAC DOMAIN CONTAINING PROTEIN 73); transcription activator/ transcription factor | chr4:14082660-14084266 FORWARD	ptc-miR166m	3	18.489	1	20	255	274	UCGGACCAGGCUUCAUUCCC	GGGAGUGAAGUUUGAUCCGA	Cleavage	n.s.	n.s.	-1.93269	-1.854	n.s.	n.s.	n.s.	n.s.	n.s.	n.s.	n.s.	n.s.	n.s.	n.s.	n.s.
Ptp.7947.1.S1_s_at		AT4G28500	33.99	development.unspecified	ANAC073, SND2 | ANAC073 (ARABIDOPSIS NAC DOMAIN CONTAINING PROTEIN 73); transcription activator/ transcription factor | chr4:14082660-14084266 FORWARD	ptc-miR166m	3	18.489	1	20	255	274	UCGGACCAGGCUUCAUUCCC	GGGAGUGAAGUUUGAUCCGA	Cleavage	n.s.	-3.42543	-3.1715	-3.70419	-2.74385	n.s.	n.s.	n.s.	n.s.	n.s.	n.s.	n.s.	n.s.	n.s.	n.s.
PtpAffx.206152.1.S1_at		AT3G15880	33.99	development.unspecified	WSIP2, TPR4 | protein binding | chr3:5364081-5372289 REVERSE	ptc-miR827	3	12.754	1	20	3812	3831	UUAGAUGACCAUCAACGAAA	UUUCAGGGAUGGUCAUCUAA	Cleavage	n.s.	1.0298	n.s.	n.s.	1.20623	n.s.	n.s.	n.s.	n.s.	n.s.	n.s.	n.s.	n.s.	n.s.	n.s.
PtpAffx.211354.1.S1_at		AT2G30300	33.99	development.unspecified	nodulin-related | chr2:12919401-12921222 FORWARD	peu-miR46	2	11.695	1	20	1199	1218	GAGGGGGAGAUUUGUUGUGU	ACACAGCAAAUAUCUCCCUC	Translation	-2.05514	n.s.	n.s.	-1.94526	n.s.	-1.73734	n.s.	n.s.	n.s.	n.s.	n.s.	n.s.	n.s.	n.s.	n.s.
PtpAffx.160357.1.A1_at		AT2G28120	33.99	development.unspecified	nodulin family protein | chr2:11985687-11987738 FORWARD	peu-miR137	3	15.764	1	21	751	771	UUUAUUUGUGUUUGUUUUCGG	UUGAGAACAAGCUCAAAUAAG	Translation	n.s.	n.s.	-2.88646	n.s.	n.s.	n.s.	n.s.	n.s.	n.s.	n.s.	n.s.	n.s.	n.s.	n.s.	n.s.
PtpAffx.221292.1.S1_at		AT1G34550	33.99	development.unspecified	EMB2756 | EMB2756 (EMBRYO DEFECTIVE 2756) | chr1:12646696-12652646 REVERSE	ptc-miR399d	3	14.824	1	21	160	180	UGCCAAAGAAGAUUUGCCCCG	CGGGAAGAAUCUUUUUUGGCA	Cleavage	n.s.	n.s.	-1.10389	n.s.	n.s.	n.s.	n.s.	n.s.	n.s.	n.s.	n.s.	n.s.	n.s.	n.s.	n.s.
PtpAffx.212384.1.S1_s_at		AT1G34550	33.99	development.unspecified	EMB2756 | EMB2756 (EMBRYO DEFECTIVE 2756) | chr1:12646696-12652646 REVERSE	peu-miR77a	3	16.309	1	21	644	664	GUGUAGAAAUGGCAAGUUCCU	AUGAAUUUGCCAUUUCUAAAC	Cleavage	n.s.	-1.22722	n.s.	n.s.	n.s.	n.s.	n.s.	n.s.	n.s.	n.s.	n.s.	n.s.	n.s.	n.s.	n.s.
PtpAffx.221292.1.S1_at		AT1G34550	33.99	development.unspecified	EMB2756 | EMB2756 (EMBRYO DEFECTIVE 2756) | chr1:12646696-12652646 REVERSE	ptc-miR399e	3	14.824	1	21	160	180	UGCCAAAGAAGAUUUGCCCCG	CGGGAAGAAUCUUUUUUGGCA	Cleavage	n.s.	n.s.	-1.10389	n.s.	n.s.	n.s.	n.s.	n.s.	n.s.	n.s.	n.s.	n.s.	n.s.	n.s.	n.s.
PtpAffx.212384.1.S1_s_at		AT1G34550	33.99	development.unspecified	EMB2756 | EMB2756 (EMBRYO DEFECTIVE 2756) | chr1:12646696-12652646 REVERSE	peu-miR77b	3	16.309	1	21	644	664	GUGUAGAAAUGGCAAGUUCCU	AUGAAUUUGCCAUUUCUAAAC	Cleavage	n.s.	-1.22722	n.s.	n.s.	n.s.	n.s.	n.s.	n.s.	n.s.	n.s.	n.s.	n.s.	n.s.	n.s.	n.s.
PtpAffx.212384.1.S1_s_at		AT1G34550	33.99	development.unspecified	EMB2756 | EMB2756 (EMBRYO DEFECTIVE 2756) | chr1:12646696-12652646 REVERSE	ptc-miR399d	3	14.184	1	21	160	180	UGCCAAAGAAGAUUUGCCCCG	CGGGAAGAAUCUUUUUUGGCA	Cleavage	n.s.	-1.22722	n.s.	n.s.	n.s.	n.s.	n.s.	n.s.	n.s.	n.s.	n.s.	n.s.	n.s.	n.s.	n.s.
PtpAffx.212384.1.S1_s_at		AT1G34550	33.99	development.unspecified	EMB2756 | EMB2756 (EMBRYO DEFECTIVE 2756) | chr1:12646696-12652646 REVERSE	ptc-miR399e	3	14.184	1	21	160	180	UGCCAAAGAAGAUUUGCCCCG	CGGGAAGAAUCUUUUUUGGCA	Cleavage	n.s.	-1.22722	n.s.	n.s.	n.s.	n.s.	n.s.	n.s.	n.s.	n.s.	n.s.	n.s.	n.s.	n.s.	n.s.
PtpAffx.202192.1.S1_at		AT1G33060	33.99	development.unspecified	ANAC014 | no apical meristem (NAM) family protein | chr1:11975342-11978521 REVERSE	peu-miR129	2	16.07	1	22	242	263	UUCAUUCCUCUUCCUAAAAUGG	CUGUUUUAGGAAGAGUAAUGAA	Cleavage	n.s.	n.s.	-1.05529	-1.0579	n.s.	-1.49291	n.s.	n.s.	n.s.	n.s.	n.s.	n.s.	n.s.	n.s.	n.s.
PtpAffx.39413.1.S1_at		AT1G31280	33.99	development.unspecified	AGO2 | AGO2 (argonaute 2); nucleic acid binding | chr1:11181711-11185344 FORWARD	ptc-miR403a	2	13.676	1	20	417	437	UUAGAUUCACGCACAA-ACUC	GAGUNUUGUGCGUGAAUCUAA	Cleavage	n.s.	n.s.	1.08416	n.s.	1.04987	1.76008	n.s.	n.s.	n.s.	n.s.	n.s.	n.s.	n.s.	n.s.	n.s.
PtpAffx.39413.1.S1_at		AT1G31280	33.99	development.unspecified	AGO2 | AGO2 (argonaute 2); nucleic acid binding | chr1:11181711-11185344 FORWARD	ptc-miR403b	2	13.676	1	20	417	437	UUAGAUUCACGCACAA-ACUC	GAGUNUUGUGCGUGAAUCUAA	Cleavage	n.s.	n.s.	1.08416	n.s.	1.04987	1.76008	n.s.	n.s.	n.s.	n.s.	n.s.	n.s.	n.s.	n.s.	n.s.
PtpAffx.39413.1.S1_at		AT1G31280	33.99	development.unspecified	AGO2 | AGO2 (argonaute 2); nucleic acid binding | chr1:11181711-11185344 FORWARD	ptc-miR403c	2	13.676	1	20	417	437	UUAGAUUCACGCACAA-ACUC	GAGUNUUGUGCGUGAAUCUAA	Cleavage	n.s.	n.s.	1.08416	n.s.	1.04987	1.76008	n.s.	n.s.	n.s.	n.s.	n.s.	n.s.	n.s.	n.s.	n.s.
PtpAffx.17902.1.A1_at		AT1G29690	33.99	development.unspecified	CAD1 | CAD1 (constitutively activated cell death 1) | chr1:10379020-10382123 REVERSE	peu-miR5	3	7.165	1	21	763	783	AAGGCAACAGAGAAGAACGAA	UUCUUUUUUCUUUGUUGUUUU	Cleavage	n.s.	n.s.	n.s.	n.s.	n.s.	1.3527	n.s.	n.s.	n.s.	1.44826	n.s.	1.32686	n.s.	n.s.	2.24029
PtpAffx.96676.1.S1_at		AT5G50570	33.3	development.squamosa promoter binding like (SPL)	squamosa promoter-binding protein, putative | chr5:20582083-20584559 REVERSE	peu-miR131	2.5	12.532	1	21	366	386	UUGACAGAAGAUGGAGAGCAC	GUGCUCUCUCUCUUCUGUCAU	Cleavage	n.s.	1.81942	n.s.	n.s.	1.61101	n.s.	n.s.	n.s.	n.s.	n.s.	n.s.	n.s.	n.s.	n.s.	n.s.
PtpAffx.96676.1.S1_at		AT5G50570	33.3	development.squamosa promoter binding like (SPL)	squamosa promoter-binding protein, putative | chr5:20582083-20584559 REVERSE	peu-miR156a	1	12.565	1	20	366	385	UGACAGAAGAGAGUGAGCAC	GUGCUCUCUCUCUUCUGUCA	Cleavage	n.s.	1.81942	n.s.	n.s.	1.61101	n.s.	n.s.	n.s.	n.s.	n.s.	n.s.	n.s.	n.s.	n.s.	n.s.
PtpAffx.96676.1.S1_at		AT5G50570	33.3	development.squamosa promoter binding like (SPL)	squamosa promoter-binding protein, putative | chr5:20582083-20584559 REVERSE	peu-miR156g	2	12.532	1	20	367	386	UUGACAGAAGAUAGAGAGCA	UGCUCUCUCUCUUCUGUCAU	Cleavage	n.s.	1.81942	n.s.	n.s.	1.61101	n.s.	n.s.	n.s.	n.s.	n.s.	n.s.	n.s.	n.s.	n.s.	n.s.
PtpAffx.96676.1.S1_at		AT5G50570	33.3	development.squamosa promoter binding like (SPL)	squamosa promoter-binding protein, putative | chr5:20582083-20584559 REVERSE	ptc-miR156a	1	12.565	1	20	366	385	UGACAGAAGAGAGUGAGCAC	GUGCUCUCUCUCUUCUGUCA	Cleavage	n.s.	1.81942	n.s.	n.s.	1.61101	n.s.	n.s.	n.s.	n.s.	n.s.	n.s.	n.s.	n.s.	n.s.	n.s.
PtpAffx.96676.1.S1_at		AT5G50570	33.3	development.squamosa promoter binding like (SPL)	squamosa promoter-binding protein, putative | chr5:20582083-20584559 REVERSE	ptc-miR156b	1	12.565	1	20	366	385	UGACAGAAGAGAGUGAGCAC	GUGCUCUCUCUCUUCUGUCA	Cleavage	n.s.	1.81942	n.s.	n.s.	1.61101	n.s.	n.s.	n.s.	n.s.	n.s.	n.s.	n.s.	n.s.	n.s.	n.s.
PtpAffx.96676.1.S1_at		AT5G50570	33.3	development.squamosa promoter binding like (SPL)	squamosa promoter-binding protein, putative | chr5:20582083-20584559 REVERSE	ptc-miR156c	1	12.565	1	20	366	385	UGACAGAAGAGAGUGAGCAC	GUGCUCUCUCUCUUCUGUCA	Cleavage	n.s.	1.81942	n.s.	n.s.	1.61101	n.s.	n.s.	n.s.	n.s.	n.s.	n.s.	n.s.	n.s.	n.s.	n.s.
PtpAffx.96676.1.S1_at		AT5G50570	33.3	development.squamosa promoter binding like (SPL)	squamosa promoter-binding protein, putative | chr5:20582083-20584559 REVERSE	ptc-miR156d	1	12.565	1	20	366	385	UGACAGAAGAGAGUGAGCAC	GUGCUCUCUCUCUUCUGUCA	Cleavage	n.s.	1.81942	n.s.	n.s.	1.61101	n.s.	n.s.	n.s.	n.s.	n.s.	n.s.	n.s.	n.s.	n.s.	n.s.
PtpAffx.96676.1.S1_at		AT5G50570	33.3	development.squamosa promoter binding like (SPL)	squamosa promoter-binding protein, putative | chr5:20582083-20584559 REVERSE	ptc-miR156e	1	12.565	1	20	366	385	UGACAGAAGAGAGUGAGCAC	GUGCUCUCUCUCUUCUGUCA	Cleavage	n.s.	1.81942	n.s.	n.s.	1.61101	n.s.	n.s.	n.s.	n.s.	n.s.	n.s.	n.s.	n.s.	n.s.	n.s.
PtpAffx.96676.1.S1_at		AT5G50570	33.3	development.squamosa promoter binding like (SPL)	squamosa promoter-binding protein, putative | chr5:20582083-20584559 REVERSE	ptc-miR156f	1	12.565	1	20	366	385	UGACAGAAGAGAGUGAGCAC	GUGCUCUCUCUCUUCUGUCA	Cleavage	n.s.	1.81942	n.s.	n.s.	1.61101	n.s.	n.s.	n.s.	n.s.	n.s.	n.s.	n.s.	n.s.	n.s.	n.s.
PtpAffx.96676.1.S1_at		AT5G50570	33.3	development.squamosa promoter binding like (SPL)	squamosa promoter-binding protein, putative | chr5:20582083-20584559 REVERSE	ptc-miR156g	2	12.532	1	21	366	386	UUGACAGAAGAUAGAGAGCAC	GUGCUCUCUCUCUUCUGUCAU	Cleavage	n.s.	1.81942	n.s.	n.s.	1.61101	n.s.	n.s.	n.s.	n.s.	n.s.	n.s.	n.s.	n.s.	n.s.	n.s.
PtpAffx.96676.1.S1_at		AT5G50570	33.3	development.squamosa promoter binding like (SPL)	squamosa promoter-binding protein, putative | chr5:20582083-20584559 REVERSE	ptc-miR156h	2	12.532	1	21	366	386	UUGACAGAAGAUAGAGAGCAC	GUGCUCUCUCUCUUCUGUCAU	Cleavage	n.s.	1.81942	n.s.	n.s.	1.61101	n.s.	n.s.	n.s.	n.s.	n.s.	n.s.	n.s.	n.s.	n.s.	n.s.
PtpAffx.96676.1.S1_at		AT5G50570	33.3	development.squamosa promoter binding like (SPL)	squamosa promoter-binding protein, putative | chr5:20582083-20584559 REVERSE	ptc-miR156i	2	12.532	1	21	366	386	UUGACAGAAGAUAGAGAGCAC	GUGCUCUCUCUCUUCUGUCAU	Cleavage	n.s.	1.81942	n.s.	n.s.	1.61101	n.s.	n.s.	n.s.	n.s.	n.s.	n.s.	n.s.	n.s.	n.s.	n.s.
PtpAffx.96676.1.S1_at		AT5G50570	33.3	development.squamosa promoter binding like (SPL)	squamosa promoter-binding protein, putative | chr5:20582083-20584559 REVERSE	ptc-miR156j	2	12.532	1	21	366	386	UUGACAGAAGAUAGAGAGCAC	GUGCUCUCUCUCUUCUGUCAU	Cleavage	n.s.	1.81942	n.s.	n.s.	1.61101	n.s.	n.s.	n.s.	n.s.	n.s.	n.s.	n.s.	n.s.	n.s.	n.s.
PtpAffx.96676.1.S1_at		AT5G50570	33.3	development.squamosa promoter binding like (SPL)	squamosa promoter-binding protein, putative | chr5:20582083-20584559 REVERSE	ptc-miR156k	0.5	12.565	1	20	366	385	UGACAGAAGAGAGGGAGCAC	GUGCUCUCUCUCUUCUGUCA	Cleavage	n.s.	1.81942	n.s.	n.s.	1.61101	n.s.	n.s.	n.s.	n.s.	n.s.	n.s.	n.s.	n.s.	n.s.	n.s.
Ptp.702.1.S1_a_at		AT5G43270	33.3	development.squamosa promoter binding like (SPL)	SPL2 | SPL2 (SQUAMOSA PROMOTER BINDING PROTEIN-LIKE 2); DNA binding / transcription factor | chr5:17360305-17363773 REVERSE	peu-miR131	1.5	17.303	1	21	401	421	UUGACAGAAGAUGGAGAGCAC	GUGCUCUCUCUCUUCUGUCAA	Cleavage	n.s.	-1.22107	-1.53481	-1.30265	n.s.	-1.68723	n.s.	n.s.	n.s.	n.s.	n.s.	n.s.	n.s.	n.s.	n.s.
PtpAffx.108357.1.A1_at		AT5G43270	33.3	development.squamosa promoter binding like (SPL)	SPL2 | SPL2 (SQUAMOSA PROMOTER BINDING PROTEIN-LIKE 2); DNA binding / transcription factor | chr5:17360305-17363773 REVERSE	peu-miR131	1.5	19.093	1	21	148	168	UUGACAGAAGAUGGAGAGCAC	GUGCUCUCUCUCUUCUGUCAA	Cleavage	n.s.	n.s.	n.s.	n.s.	n.s.	-1.63099	n.s.	n.s.	n.s.	n.s.	n.s.	-1.74799	n.s.	n.s.	n.s.
Ptp.702.1.S1_a_at		AT5G43270	33.3	development.squamosa promoter binding like (SPL)	SPL2 | SPL2 (SQUAMOSA PROMOTER BINDING PROTEIN-LIKE 2); DNA binding / transcription factor | chr5:17360305-17363773 REVERSE	peu-miR156a	1	15.676	1	20	401	420	UGACAGAAGAGAGUGAGCAC	GUGCUCUCUCUCUUCUGUCA	Cleavage	n.s.	-1.22107	-1.53481	-1.30265	n.s.	-1.68723	n.s.	n.s.	n.s.	n.s.	n.s.	n.s.	n.s.	n.s.	n.s.
PtpAffx.108357.1.A1_at		AT5G43270	33.3	development.squamosa promoter binding like (SPL)	SPL2 | SPL2 (SQUAMOSA PROMOTER BINDING PROTEIN-LIKE 2); DNA binding / transcription factor | chr5:17360305-17363773 REVERSE	peu-miR156a	1	18.755	1	20	148	167	UGACAGAAGAGAGUGAGCAC	GUGCUCUCUCUCUUCUGUCA	Cleavage	n.s.	n.s.	n.s.	n.s.	n.s.	-1.63099	n.s.	n.s.	n.s.	n.s.	n.s.	-1.74799	n.s.	n.s.	n.s.
Ptp.702.1.S1_a_at		AT5G43270	33.3	development.squamosa promoter binding like (SPL)	SPL2 | SPL2 (SQUAMOSA PROMOTER BINDING PROTEIN-LIKE 2); DNA binding / transcription factor | chr5:17360305-17363773 REVERSE	peu-miR156g	1	17.303	1	20	402	421	UUGACAGAAGAUAGAGAGCA	UGCUCUCUCUCUUCUGUCAA	Cleavage	n.s.	-1.22107	-1.53481	-1.30265	n.s.	-1.68723	n.s.	n.s.	n.s.	n.s.	n.s.	n.s.	n.s.	n.s.	n.s.
PtpAffx.108357.1.A1_at		AT5G43270	33.3	development.squamosa promoter binding like (SPL)	SPL2 | SPL2 (SQUAMOSA PROMOTER BINDING PROTEIN-LIKE 2); DNA binding / transcription factor | chr5:17360305-17363773 REVERSE	peu-miR156g	1	19.093	1	20	149	168	UUGACAGAAGAUAGAGAGCA	UGCUCUCUCUCUUCUGUCAA	Cleavage	n.s.	n.s.	n.s.	n.s.	n.s.	-1.63099	n.s.	n.s.	n.s.	n.s.	n.s.	-1.74799	n.s.	n.s.	n.s.
Ptp.702.1.S1_a_at		AT5G43270	33.3	development.squamosa promoter binding like (SPL)	SPL2 | SPL2 (SQUAMOSA PROMOTER BINDING PROTEIN-LIKE 2); DNA binding / transcription factor | chr5:17360305-17363773 REVERSE	ptc-miR156a	1	15.676	1	20	401	420	UGACAGAAGAGAGUGAGCAC	GUGCUCUCUCUCUUCUGUCA	Cleavage	n.s.	-1.22107	-1.53481	-1.30265	n.s.	-1.68723	n.s.	n.s.	n.s.	n.s.	n.s.	n.s.	n.s.	n.s.	n.s.
PtpAffx.108357.1.A1_at		AT5G43270	33.3	development.squamosa promoter binding like (SPL)	SPL2 | SPL2 (SQUAMOSA PROMOTER BINDING PROTEIN-LIKE 2); DNA binding / transcription factor | chr5:17360305-17363773 REVERSE	ptc-miR156a	1	18.755	1	20	148	167	UGACAGAAGAGAGUGAGCAC	GUGCUCUCUCUCUUCUGUCA	Cleavage	n.s.	n.s.	n.s.	n.s.	n.s.	-1.63099	n.s.	n.s.	n.s.	n.s.	n.s.	-1.74799	n.s.	n.s.	n.s.
Ptp.702.1.S1_a_at		AT5G43270	33.3	development.squamosa promoter binding like (SPL)	SPL2 | SPL2 (SQUAMOSA PROMOTER BINDING PROTEIN-LIKE 2); DNA binding / transcription factor | chr5:17360305-17363773 REVERSE	ptc-miR156b	1	15.676	1	20	401	420	UGACAGAAGAGAGUGAGCAC	GUGCUCUCUCUCUUCUGUCA	Cleavage	n.s.	-1.22107	-1.53481	-1.30265	n.s.	-1.68723	n.s.	n.s.	n.s.	n.s.	n.s.	n.s.	n.s.	n.s.	n.s.
PtpAffx.108357.1.A1_at		AT5G43270	33.3	development.squamosa promoter binding like (SPL)	SPL2 | SPL2 (SQUAMOSA PROMOTER BINDING PROTEIN-LIKE 2); DNA binding / transcription factor | chr5:17360305-17363773 REVERSE	ptc-miR156b	1	18.755	1	20	148	167	UGACAGAAGAGAGUGAGCAC	GUGCUCUCUCUCUUCUGUCA	Cleavage	n.s.	n.s.	n.s.	n.s.	n.s.	-1.63099	n.s.	n.s.	n.s.	n.s.	n.s.	-1.74799	n.s.	n.s.	n.s.
Ptp.702.1.S1_a_at		AT5G43270	33.3	development.squamosa promoter binding like (SPL)	SPL2 | SPL2 (SQUAMOSA PROMOTER BINDING PROTEIN-LIKE 2); DNA binding / transcription factor | chr5:17360305-17363773 REVERSE	ptc-miR156c	1	15.676	1	20	401	420	UGACAGAAGAGAGUGAGCAC	GUGCUCUCUCUCUUCUGUCA	Cleavage	n.s.	-1.22107	-1.53481	-1.30265	n.s.	-1.68723	n.s.	n.s.	n.s.	n.s.	n.s.	n.s.	n.s.	n.s.	n.s.
PtpAffx.108357.1.A1_at		AT5G43270	33.3	development.squamosa promoter binding like (SPL)	SPL2 | SPL2 (SQUAMOSA PROMOTER BINDING PROTEIN-LIKE 2); DNA binding / transcription factor | chr5:17360305-17363773 REVERSE	ptc-miR156c	1	18.755	1	20	148	167	UGACAGAAGAGAGUGAGCAC	GUGCUCUCUCUCUUCUGUCA	Cleavage	n.s.	n.s.	n.s.	n.s.	n.s.	-1.63099	n.s.	n.s.	n.s.	n.s.	n.s.	-1.74799	n.s.	n.s.	n.s.
Ptp.702.1.S1_a_at		AT5G43270	33.3	development.squamosa promoter binding like (SPL)	SPL2 | SPL2 (SQUAMOSA PROMOTER BINDING PROTEIN-LIKE 2); DNA binding / transcription factor | chr5:17360305-17363773 REVERSE	ptc-miR156d	1	15.676	1	20	401	420	UGACAGAAGAGAGUGAGCAC	GUGCUCUCUCUCUUCUGUCA	Cleavage	n.s.	-1.22107	-1.53481	-1.30265	n.s.	-1.68723	n.s.	n.s.	n.s.	n.s.	n.s.	n.s.	n.s.	n.s.	n.s.
PtpAffx.108357.1.A1_at		AT5G43270	33.3	development.squamosa promoter binding like (SPL)	SPL2 | SPL2 (SQUAMOSA PROMOTER BINDING PROTEIN-LIKE 2); DNA binding / transcription factor | chr5:17360305-17363773 REVERSE	ptc-miR156d	1	18.755	1	20	148	167	UGACAGAAGAGAGUGAGCAC	GUGCUCUCUCUCUUCUGUCA	Cleavage	n.s.	n.s.	n.s.	n.s.	n.s.	-1.63099	n.s.	n.s.	n.s.	n.s.	n.s.	-1.74799	n.s.	n.s.	n.s.
Ptp.702.1.S1_a_at		AT5G43270	33.3	development.squamosa promoter binding like (SPL)	SPL2 | SPL2 (SQUAMOSA PROMOTER BINDING PROTEIN-LIKE 2); DNA binding / transcription factor | chr5:17360305-17363773 REVERSE	ptc-miR156e	1	15.676	1	20	401	420	UGACAGAAGAGAGUGAGCAC	GUGCUCUCUCUCUUCUGUCA	Cleavage	n.s.	-1.22107	-1.53481	-1.30265	n.s.	-1.68723	n.s.	n.s.	n.s.	n.s.	n.s.	n.s.	n.s.	n.s.	n.s.
PtpAffx.108357.1.A1_at		AT5G43270	33.3	development.squamosa promoter binding like (SPL)	SPL2 | SPL2 (SQUAMOSA PROMOTER BINDING PROTEIN-LIKE 2); DNA binding / transcription factor | chr5:17360305-17363773 REVERSE	ptc-miR156e	1	18.755	1	20	148	167	UGACAGAAGAGAGUGAGCAC	GUGCUCUCUCUCUUCUGUCA	Cleavage	n.s.	n.s.	n.s.	n.s.	n.s.	-1.63099	n.s.	n.s.	n.s.	n.s.	n.s.	-1.74799	n.s.	n.s.	n.s.
Ptp.702.1.S1_a_at		AT5G43270	33.3	development.squamosa promoter binding like (SPL)	SPL2 | SPL2 (SQUAMOSA PROMOTER BINDING PROTEIN-LIKE 2); DNA binding / transcription factor | chr5:17360305-17363773 REVERSE	ptc-miR156f	1	15.676	1	20	401	420	UGACAGAAGAGAGUGAGCAC	GUGCUCUCUCUCUUCUGUCA	Cleavage	n.s.	-1.22107	-1.53481	-1.30265	n.s.	-1.68723	n.s.	n.s.	n.s.	n.s.	n.s.	n.s.	n.s.	n.s.	n.s.
PtpAffx.108357.1.A1_at		AT5G43270	33.3	development.squamosa promoter binding like (SPL)	SPL2 | SPL2 (SQUAMOSA PROMOTER BINDING PROTEIN-LIKE 2); DNA binding / transcription factor | chr5:17360305-17363773 REVERSE	ptc-miR156f	1	18.755	1	20	148	167	UGACAGAAGAGAGUGAGCAC	GUGCUCUCUCUCUUCUGUCA	Cleavage	n.s.	n.s.	n.s.	n.s.	n.s.	-1.63099	n.s.	n.s.	n.s.	n.s.	n.s.	-1.74799	n.s.	n.s.	n.s.
Ptp.702.1.S1_a_at		AT5G43270	33.3	development.squamosa promoter binding like (SPL)	SPL2 | SPL2 (SQUAMOSA PROMOTER BINDING PROTEIN-LIKE 2); DNA binding / transcription factor | chr5:17360305-17363773 REVERSE	ptc-miR156g	1	17.303	1	21	401	421	UUGACAGAAGAUAGAGAGCAC	GUGCUCUCUCUCUUCUGUCAA	Cleavage	n.s.	-1.22107	-1.53481	-1.30265	n.s.	-1.68723	n.s.	n.s.	n.s.	n.s.	n.s.	n.s.	n.s.	n.s.	n.s.
PtpAffx.108357.1.A1_at		AT5G43270	33.3	development.squamosa promoter binding like (SPL)	SPL2 | SPL2 (SQUAMOSA PROMOTER BINDING PROTEIN-LIKE 2); DNA binding / transcription factor | chr5:17360305-17363773 REVERSE	ptc-miR156g	1	19.093	1	21	148	168	UUGACAGAAGAUAGAGAGCAC	GUGCUCUCUCUCUUCUGUCAA	Cleavage	n.s.	n.s.	n.s.	n.s.	n.s.	-1.63099	n.s.	n.s.	n.s.	n.s.	n.s.	-1.74799	n.s.	n.s.	n.s.
Ptp.702.1.S1_a_at		AT5G43270	33.3	development.squamosa promoter binding like (SPL)	SPL2 | SPL2 (SQUAMOSA PROMOTER BINDING PROTEIN-LIKE 2); DNA binding / transcription factor | chr5:17360305-17363773 REVERSE	ptc-miR156h	1	17.303	1	21	401	421	UUGACAGAAGAUAGAGAGCAC	GUGCUCUCUCUCUUCUGUCAA	Cleavage	n.s.	-1.22107	-1.53481	-1.30265	n.s.	-1.68723	n.s.	n.s.	n.s.	n.s.	n.s.	n.s.	n.s.	n.s.	n.s.
PtpAffx.108357.1.A1_at		AT5G43270	33.3	development.squamosa promoter binding like (SPL)	SPL2 | SPL2 (SQUAMOSA PROMOTER BINDING PROTEIN-LIKE 2); DNA binding / transcription factor | chr5:17360305-17363773 REVERSE	ptc-miR156h	1	19.093	1	21	148	168	UUGACAGAAGAUAGAGAGCAC	GUGCUCUCUCUCUUCUGUCAA	Cleavage	n.s.	n.s.	n.s.	n.s.	n.s.	-1.63099	n.s.	n.s.	n.s.	n.s.	n.s.	-1.74799	n.s.	n.s.	n.s.
Ptp.702.1.S1_a_at		AT5G43270	33.3	development.squamosa promoter binding like (SPL)	SPL2 | SPL2 (SQUAMOSA PROMOTER BINDING PROTEIN-LIKE 2); DNA binding / transcription factor | chr5:17360305-17363773 REVERSE	ptc-miR156i	1	17.303	1	21	401	421	UUGACAGAAGAUAGAGAGCAC	GUGCUCUCUCUCUUCUGUCAA	Cleavage	n.s.	-1.22107	-1.53481	-1.30265	n.s.	-1.68723	n.s.	n.s.	n.s.	n.s.	n.s.	n.s.	n.s.	n.s.	n.s.
PtpAffx.108357.1.A1_at		AT5G43270	33.3	development.squamosa promoter binding like (SPL)	SPL2 | SPL2 (SQUAMOSA PROMOTER BINDING PROTEIN-LIKE 2); DNA binding / transcription factor | chr5:17360305-17363773 REVERSE	ptc-miR156i	1	19.093	1	21	148	168	UUGACAGAAGAUAGAGAGCAC	GUGCUCUCUCUCUUCUGUCAA	Cleavage	n.s.	n.s.	n.s.	n.s.	n.s.	-1.63099	n.s.	n.s.	n.s.	n.s.	n.s.	-1.74799	n.s.	n.s.	n.s.
Ptp.702.1.S1_a_at		AT5G43270	33.3	development.squamosa promoter binding like (SPL)	SPL2 | SPL2 (SQUAMOSA PROMOTER BINDING PROTEIN-LIKE 2); DNA binding / transcription factor | chr5:17360305-17363773 REVERSE	ptc-miR156j	1	17.303	1	21	401	421	UUGACAGAAGAUAGAGAGCAC	GUGCUCUCUCUCUUCUGUCAA	Cleavage	n.s.	-1.22107	-1.53481	-1.30265	n.s.	-1.68723	n.s.	n.s.	n.s.	n.s.	n.s.	n.s.	n.s.	n.s.	n.s.
PtpAffx.108357.1.A1_at		AT5G43270	33.3	development.squamosa promoter binding like (SPL)	SPL2 | SPL2 (SQUAMOSA PROMOTER BINDING PROTEIN-LIKE 2); DNA binding / transcription factor | chr5:17360305-17363773 REVERSE	ptc-miR156j	1	19.093	1	21	148	168	UUGACAGAAGAUAGAGAGCAC	GUGCUCUCUCUCUUCUGUCAA	Cleavage	n.s.	n.s.	n.s.	n.s.	n.s.	-1.63099	n.s.	n.s.	n.s.	n.s.	n.s.	-1.74799	n.s.	n.s.	n.s.
Ptp.702.1.S1_a_at		AT5G43270	33.3	development.squamosa promoter binding like (SPL)	SPL2 | SPL2 (SQUAMOSA PROMOTER BINDING PROTEIN-LIKE 2); DNA binding / transcription factor | chr5:17360305-17363773 REVERSE	ptc-miR156k	0.5	15.676	1	20	401	420	UGACAGAAGAGAGGGAGCAC	GUGCUCUCUCUCUUCUGUCA	Cleavage	n.s.	-1.22107	-1.53481	-1.30265	n.s.	-1.68723	n.s.	n.s.	n.s.	n.s.	n.s.	n.s.	n.s.	n.s.	n.s.
PtpAffx.108357.1.A1_at		AT5G43270	33.3	development.squamosa promoter binding like (SPL)	SPL2 | SPL2 (SQUAMOSA PROMOTER BINDING PROTEIN-LIKE 2); DNA binding / transcription factor | chr5:17360305-17363773 REVERSE	ptc-miR156k	0.5	18.755	1	20	148	167	UGACAGAAGAGAGGGAGCAC	GUGCUCUCUCUCUUCUGUCA	Cleavage	n.s.	n.s.	n.s.	n.s.	n.s.	-1.63099	n.s.	n.s.	n.s.	n.s.	n.s.	-1.74799	n.s.	n.s.	n.s.
PtpAffx.101668.1.A1_at		AT5G18830	33.3	development.squamosa promoter binding like (SPL)	SPL7 | SPL7 (SQUAMOSA PROMOTER BINDING PROTEIN-LIKE 7); DNA binding / transcription factor | chr5:6276022-6280681 FORWARD	peu-miR89	1.5	13.873	1	20	113	132	UAUUAUUUAUAGGCAAAAUA	UAUUUUCCUUAUAAAUAAUA	Cleavage	-1.70796	-1.66153	n.s.	-1.51692	n.s.	n.s.	n.s.	n.s.	n.s.	n.s.	n.s.	n.s.	n.s.	n.s.	n.s.
PtpAffx.100900.1.S1_at		AT3G15270	33.3	development.squamosa promoter binding like (SPL)	SPL5 | SPL5 (SQUAMOSA PROMOTER BINDING PROTEIN-LIKE 5); DNA binding / transcription factor | chr3:5140365-5141348 REVERSE	peu-miR131	2.5	13.527	1	20	622	641	UUGACAGAAGAUGGAGAGCA	UGCUCCCUCUCUUCUGUCAA	Cleavage	n.s.	2.00075	2.30992	n.s.	n.s.	n.s.	n.s.	n.s.	n.s.	n.s.	n.s.	n.s.	n.s.	n.s.	n.s.
PtpAffx.100900.1.S1_at		AT3G15270	33.3	development.squamosa promoter binding like (SPL)	SPL5 | SPL5 (SQUAMOSA PROMOTER BINDING PROTEIN-LIKE 5); DNA binding / transcription factor | chr3:5140365-5141348 REVERSE	peu-miR156a	2	14.102	1	20	621	640	UGACAGAAGAGAGUGAGCAC	AUGCUCCCUCUCUUCUGUCA	Cleavage	n.s.	2.00075	2.30992	n.s.	n.s.	n.s.	n.s.	n.s.	n.s.	n.s.	n.s.	n.s.	n.s.	n.s.	n.s.
PtpAffx.100900.1.S1_at		AT3G15270	33.3	development.squamosa promoter binding like (SPL)	SPL5 | SPL5 (SQUAMOSA PROMOTER BINDING PROTEIN-LIKE 5); DNA binding / transcription factor | chr3:5140365-5141348 REVERSE	peu-miR156g	2	13.527	1	20	622	641	UUGACAGAAGAUAGAGAGCA	UGCUCCCUCUCUUCUGUCAA	Cleavage	n.s.	2.00075	2.30992	n.s.	n.s.	n.s.	n.s.	n.s.	n.s.	n.s.	n.s.	n.s.	n.s.	n.s.	n.s.
PtpAffx.100900.1.S1_at		AT3G15270	33.3	development.squamosa promoter binding like (SPL)	SPL5 | SPL5 (SQUAMOSA PROMOTER BINDING PROTEIN-LIKE 5); DNA binding / transcription factor | chr3:5140365-5141348 REVERSE	ptc-miR156a	2	14.102	1	20	621	640	UGACAGAAGAGAGUGAGCAC	AUGCUCCCUCUCUUCUGUCA	Cleavage	n.s.	2.00075	2.30992	n.s.	n.s.	n.s.	n.s.	n.s.	n.s.	n.s.	n.s.	n.s.	n.s.	n.s.	n.s.
PtpAffx.100900.1.S1_at		AT3G15270	33.3	development.squamosa promoter binding like (SPL)	SPL5 | SPL5 (SQUAMOSA PROMOTER BINDING PROTEIN-LIKE 5); DNA binding / transcription factor | chr3:5140365-5141348 REVERSE	ptc-miR156b	2	14.102	1	20	621	640	UGACAGAAGAGAGUGAGCAC	AUGCUCCCUCUCUUCUGUCA	Cleavage	n.s.	2.00075	2.30992	n.s.	n.s.	n.s.	n.s.	n.s.	n.s.	n.s.	n.s.	n.s.	n.s.	n.s.	n.s.
PtpAffx.100900.1.S1_at		AT3G15270	33.3	development.squamosa promoter binding like (SPL)	SPL5 | SPL5 (SQUAMOSA PROMOTER BINDING PROTEIN-LIKE 5); DNA binding / transcription factor | chr3:5140365-5141348 REVERSE	ptc-miR156c	2	14.102	1	20	621	640	UGACAGAAGAGAGUGAGCAC	AUGCUCCCUCUCUUCUGUCA	Cleavage	n.s.	2.00075	2.30992	n.s.	n.s.	n.s.	n.s.	n.s.	n.s.	n.s.	n.s.	n.s.	n.s.	n.s.	n.s.
PtpAffx.100900.1.S1_at		AT3G15270	33.3	development.squamosa promoter binding like (SPL)	SPL5 | SPL5 (SQUAMOSA PROMOTER BINDING PROTEIN-LIKE 5); DNA binding / transcription factor | chr3:5140365-5141348 REVERSE	ptc-miR156d	2	14.102	1	20	621	640	UGACAGAAGAGAGUGAGCAC	AUGCUCCCUCUCUUCUGUCA	Cleavage	n.s.	2.00075	2.30992	n.s.	n.s.	n.s.	n.s.	n.s.	n.s.	n.s.	n.s.	n.s.	n.s.	n.s.	n.s.
PtpAffx.100900.1.S1_at		AT3G15270	33.3	development.squamosa promoter binding like (SPL)	SPL5 | SPL5 (SQUAMOSA PROMOTER BINDING PROTEIN-LIKE 5); DNA binding / transcription factor | chr3:5140365-5141348 REVERSE	ptc-miR156e	2	14.102	1	20	621	640	UGACAGAAGAGAGUGAGCAC	AUGCUCCCUCUCUUCUGUCA	Cleavage	n.s.	2.00075	2.30992	n.s.	n.s.	n.s.	n.s.	n.s.	n.s.	n.s.	n.s.	n.s.	n.s.	n.s.	n.s.
PtpAffx.100900.1.S1_at		AT3G15270	33.3	development.squamosa promoter binding like (SPL)	SPL5 | SPL5 (SQUAMOSA PROMOTER BINDING PROTEIN-LIKE 5); DNA binding / transcription factor | chr3:5140365-5141348 REVERSE	ptc-miR156f	2	14.102	1	20	621	640	UGACAGAAGAGAGUGAGCAC	AUGCUCCCUCUCUUCUGUCA	Cleavage	n.s.	2.00075	2.30992	n.s.	n.s.	n.s.	n.s.	n.s.	n.s.	n.s.	n.s.	n.s.	n.s.	n.s.	n.s.
PtpAffx.100900.1.S1_at		AT3G15270	33.3	development.squamosa promoter binding like (SPL)	SPL5 | SPL5 (SQUAMOSA PROMOTER BINDING PROTEIN-LIKE 5); DNA binding / transcription factor | chr3:5140365-5141348 REVERSE	ptc-miR156g	2	13.527	1	20	622	641	UUGACAGAAGAUAGAGAGCA	UGCUCCCUCUCUUCUGUCAA	Cleavage	n.s.	2.00075	2.30992	n.s.	n.s.	n.s.	n.s.	n.s.	n.s.	n.s.	n.s.	n.s.	n.s.	n.s.	n.s.
PtpAffx.100900.1.S1_at		AT3G15270	33.3	development.squamosa promoter binding like (SPL)	SPL5 | SPL5 (SQUAMOSA PROMOTER BINDING PROTEIN-LIKE 5); DNA binding / transcription factor | chr3:5140365-5141348 REVERSE	ptc-miR156h	2	13.527	1	20	622	641	UUGACAGAAGAUAGAGAGCA	UGCUCCCUCUCUUCUGUCAA	Cleavage	n.s.	2.00075	2.30992	n.s.	n.s.	n.s.	n.s.	n.s.	n.s.	n.s.	n.s.	n.s.	n.s.	n.s.	n.s.
PtpAffx.100900.1.S1_at		AT3G15270	33.3	development.squamosa promoter binding like (SPL)	SPL5 | SPL5 (SQUAMOSA PROMOTER BINDING PROTEIN-LIKE 5); DNA binding / transcription factor | chr3:5140365-5141348 REVERSE	ptc-miR156i	2	13.527	1	20	622	641	UUGACAGAAGAUAGAGAGCA	UGCUCCCUCUCUUCUGUCAA	Cleavage	n.s.	2.00075	2.30992	n.s.	n.s.	n.s.	n.s.	n.s.	n.s.	n.s.	n.s.	n.s.	n.s.	n.s.	n.s.
PtpAffx.100900.1.S1_at		AT3G15270	33.3	development.squamosa promoter binding like (SPL)	SPL5 | SPL5 (SQUAMOSA PROMOTER BINDING PROTEIN-LIKE 5); DNA binding / transcription factor | chr3:5140365-5141348 REVERSE	ptc-miR156j	2	13.527	1	20	622	641	UUGACAGAAGAUAGAGAGCA	UGCUCCCUCUCUUCUGUCAA	Cleavage	n.s.	2.00075	2.30992	n.s.	n.s.	n.s.	n.s.	n.s.	n.s.	n.s.	n.s.	n.s.	n.s.	n.s.	n.s.
PtpAffx.100900.1.S1_at		AT3G15270	33.3	development.squamosa promoter binding like (SPL)	SPL5 | SPL5 (SQUAMOSA PROMOTER BINDING PROTEIN-LIKE 5); DNA binding / transcription factor | chr3:5140365-5141348 REVERSE	ptc-miR156k	1	14.102	1	20	621	640	UGACAGAAGAGAGGGAGCAC	AUGCUCCCUCUCUUCUGUCA	Cleavage	n.s.	2.00075	2.30992	n.s.	n.s.	n.s.	n.s.	n.s.	n.s.	n.s.	n.s.	n.s.	n.s.	n.s.	n.s.
Ptp.4573.1.S1_s_at	677	AT1G53160	33.3	development.squamosa promoter binding like (SPL)	SPL4 | SPL4 (SQUAMOSA PROMOTER BINDING PROTEIN-LIKE 4); DNA binding / transcription factor | chr1:19806419-19807608 FORWARD	peu-miR131	2.5	13.798	1	20	409	428	UUGACAGAAGAUGGAGAGCA	UGCUCUCUCUCUUCUGUCAU	Cleavage	3.44162	3.16785	3.95025	3.40923	3.2097	2.38481	n.s.	n.s.	n.s.	n.s.	n.s.	n.s.	n.s.	n.s.	n.s.
PtpAffx.47524.1.S1_at		AT1G53160	33.3	development.squamosa promoter binding like (SPL)	SPL4 | SPL4 (SQUAMOSA PROMOTER BINDING PROTEIN-LIKE 4); DNA binding / transcription factor | chr1:19806419-19807608 FORWARD	peu-miR131	2.5	12.734	1	20	937	956	UUGACAGAAGAUGGAGAGCA	UGCUCUCUCUCUUCUGUCAU	Cleavage	1.43522	1.17353	1.59752	1.22962	1.22778	n.s.	n.s.	n.s.	n.s.	n.s.	n.s.	n.s.	n.s.	n.s.	n.s.
Ptp.4573.1.S1_s_at	677	AT1G53160	33.3	development.squamosa promoter binding like (SPL)	SPL4 | SPL4 (SQUAMOSA PROMOTER BINDING PROTEIN-LIKE 4); DNA binding / transcription factor | chr1:19806419-19807608 FORWARD	peu-miR156a	2	13.551	1	20	408	427	UGACAGAAGAGAGUGAGCAC	UUGCUCUCUCUCUUCUGUCA	Cleavage	3.44162	3.16785	3.95025	3.40923	3.2097	2.38481	n.s.	n.s.	n.s.	n.s.	n.s.	n.s.	n.s.	n.s.	n.s.
PtpAffx.47524.1.S1_at		AT1G53160	33.3	development.squamosa promoter binding like (SPL)	SPL4 | SPL4 (SQUAMOSA PROMOTER BINDING PROTEIN-LIKE 4); DNA binding / transcription factor | chr1:19806419-19807608 FORWARD	peu-miR156a	2	12.638	1	20	936	955	UGACAGAAGAGAGUGAGCAC	UUGCUCUCUCUCUUCUGUCA	Cleavage	1.43522	1.17353	1.59752	1.22962	1.22778	n.s.	n.s.	n.s.	n.s.	n.s.	n.s.	n.s.	n.s.	n.s.	n.s.
Ptp.4573.1.S1_s_at	677	AT1G53160	33.3	development.squamosa promoter binding like (SPL)	SPL4 | SPL4 (SQUAMOSA PROMOTER BINDING PROTEIN-LIKE 4); DNA binding / transcription factor | chr1:19806419-19807608 FORWARD	peu-miR156g	2	13.798	1	20	409	428	UUGACAGAAGAUAGAGAGCA	UGCUCUCUCUCUUCUGUCAU	Cleavage	3.44162	3.16785	3.95025	3.40923	3.2097	2.38481	n.s.	n.s.	n.s.	n.s.	n.s.	n.s.	n.s.	n.s.	n.s.
PtpAffx.47524.1.S1_at		AT1G53160	33.3	development.squamosa promoter binding like (SPL)	SPL4 | SPL4 (SQUAMOSA PROMOTER BINDING PROTEIN-LIKE 4); DNA binding / transcription factor | chr1:19806419-19807608 FORWARD	peu-miR156g	2	12.734	1	20	937	956	UUGACAGAAGAUAGAGAGCA	UGCUCUCUCUCUUCUGUCAU	Cleavage	1.43522	1.17353	1.59752	1.22962	1.22778	n.s.	n.s.	n.s.	n.s.	n.s.	n.s.	n.s.	n.s.	n.s.	n.s.
Ptp.4573.1.S1_s_at	677	AT1G53160	33.3	development.squamosa promoter binding like (SPL)	SPL4 | SPL4 (SQUAMOSA PROMOTER BINDING PROTEIN-LIKE 4); DNA binding / transcription factor | chr1:19806419-19807608 FORWARD	ptc-miR156a	2	13.551	1	20	408	427	UGACAGAAGAGAGUGAGCAC	UUGCUCUCUCUCUUCUGUCA	Cleavage	3.44162	3.16785	3.95025	3.40923	3.2097	2.38481	n.s.	n.s.	n.s.	n.s.	n.s.	n.s.	n.s.	n.s.	n.s.
PtpAffx.47524.1.S1_at		AT1G53160	33.3	development.squamosa promoter binding like (SPL)	SPL4 | SPL4 (SQUAMOSA PROMOTER BINDING PROTEIN-LIKE 4); DNA binding / transcription factor | chr1:19806419-19807608 FORWARD	ptc-miR156a	2	12.638	1	20	936	955	UGACAGAAGAGAGUGAGCAC	UUGCUCUCUCUCUUCUGUCA	Cleavage	1.43522	1.17353	1.59752	1.22962	1.22778	n.s.	n.s.	n.s.	n.s.	n.s.	n.s.	n.s.	n.s.	n.s.	n.s.
Ptp.4573.1.S1_s_at	677	AT1G53160	33.3	development.squamosa promoter binding like (SPL)	SPL4 | SPL4 (SQUAMOSA PROMOTER BINDING PROTEIN-LIKE 4); DNA binding / transcription factor | chr1:19806419-19807608 FORWARD	ptc-miR156b	2	13.551	1	20	408	427	UGACAGAAGAGAGUGAGCAC	UUGCUCUCUCUCUUCUGUCA	Cleavage	3.44162	3.16785	3.95025	3.40923	3.2097	2.38481	n.s.	n.s.	n.s.	n.s.	n.s.	n.s.	n.s.	n.s.	n.s.
PtpAffx.47524.1.S1_at		AT1G53160	33.3	development.squamosa promoter binding like (SPL)	SPL4 | SPL4 (SQUAMOSA PROMOTER BINDING PROTEIN-LIKE 4); DNA binding / transcription factor | chr1:19806419-19807608 FORWARD	ptc-miR156b	2	12.638	1	20	936	955	UGACAGAAGAGAGUGAGCAC	UUGCUCUCUCUCUUCUGUCA	Cleavage	1.43522	1.17353	1.59752	1.22962	1.22778	n.s.	n.s.	n.s.	n.s.	n.s.	n.s.	n.s.	n.s.	n.s.	n.s.
Ptp.4573.1.S1_s_at	677	AT1G53160	33.3	development.squamosa promoter binding like (SPL)	SPL4 | SPL4 (SQUAMOSA PROMOTER BINDING PROTEIN-LIKE 4); DNA binding / transcription factor | chr1:19806419-19807608 FORWARD	ptc-miR156c	2	13.551	1	20	408	427	UGACAGAAGAGAGUGAGCAC	UUGCUCUCUCUCUUCUGUCA	Cleavage	3.44162	3.16785	3.95025	3.40923	3.2097	2.38481	n.s.	n.s.	n.s.	n.s.	n.s.	n.s.	n.s.	n.s.	n.s.
PtpAffx.47524.1.S1_at		AT1G53160	33.3	development.squamosa promoter binding like (SPL)	SPL4 | SPL4 (SQUAMOSA PROMOTER BINDING PROTEIN-LIKE 4); DNA binding / transcription factor | chr1:19806419-19807608 FORWARD	ptc-miR156c	2	12.638	1	20	936	955	UGACAGAAGAGAGUGAGCAC	UUGCUCUCUCUCUUCUGUCA	Cleavage	1.43522	1.17353	1.59752	1.22962	1.22778	n.s.	n.s.	n.s.	n.s.	n.s.	n.s.	n.s.	n.s.	n.s.	n.s.
Ptp.4573.1.S1_s_at	677	AT1G53160	33.3	development.squamosa promoter binding like (SPL)	SPL4 | SPL4 (SQUAMOSA PROMOTER BINDING PROTEIN-LIKE 4); DNA binding / transcription factor | chr1:19806419-19807608 FORWARD	ptc-miR156d	2	13.551	1	20	408	427	UGACAGAAGAGAGUGAGCAC	UUGCUCUCUCUCUUCUGUCA	Cleavage	3.44162	3.16785	3.95025	3.40923	3.2097	2.38481	n.s.	n.s.	n.s.	n.s.	n.s.	n.s.	n.s.	n.s.	n.s.
PtpAffx.47524.1.S1_at		AT1G53160	33.3	development.squamosa promoter binding like (SPL)	SPL4 | SPL4 (SQUAMOSA PROMOTER BINDING PROTEIN-LIKE 4); DNA binding / transcription factor | chr1:19806419-19807608 FORWARD	ptc-miR156d	2	12.638	1	20	936	955	UGACAGAAGAGAGUGAGCAC	UUGCUCUCUCUCUUCUGUCA	Cleavage	1.43522	1.17353	1.59752	1.22962	1.22778	n.s.	n.s.	n.s.	n.s.	n.s.	n.s.	n.s.	n.s.	n.s.	n.s.
Ptp.4573.1.S1_s_at	677	AT1G53160	33.3	development.squamosa promoter binding like (SPL)	SPL4 | SPL4 (SQUAMOSA PROMOTER BINDING PROTEIN-LIKE 4); DNA binding / transcription factor | chr1:19806419-19807608 FORWARD	ptc-miR156e	2	13.551	1	20	408	427	UGACAGAAGAGAGUGAGCAC	UUGCUCUCUCUCUUCUGUCA	Cleavage	3.44162	3.16785	3.95025	3.40923	3.2097	2.38481	n.s.	n.s.	n.s.	n.s.	n.s.	n.s.	n.s.	n.s.	n.s.
PtpAffx.47524.1.S1_at		AT1G53160	33.3	development.squamosa promoter binding like (SPL)	SPL4 | SPL4 (SQUAMOSA PROMOTER BINDING PROTEIN-LIKE 4); DNA binding / transcription factor | chr1:19806419-19807608 FORWARD	ptc-miR156e	2	12.638	1	20	936	955	UGACAGAAGAGAGUGAGCAC	UUGCUCUCUCUCUUCUGUCA	Cleavage	1.43522	1.17353	1.59752	1.22962	1.22778	n.s.	n.s.	n.s.	n.s.	n.s.	n.s.	n.s.	n.s.	n.s.	n.s.
Ptp.4573.1.S1_s_at	677	AT1G53160	33.3	development.squamosa promoter binding like (SPL)	SPL4 | SPL4 (SQUAMOSA PROMOTER BINDING PROTEIN-LIKE 4); DNA binding / transcription factor | chr1:19806419-19807608 FORWARD	ptc-miR156f	2	13.551	1	20	408	427	UGACAGAAGAGAGUGAGCAC	UUGCUCUCUCUCUUCUGUCA	Cleavage	3.44162	3.16785	3.95025	3.40923	3.2097	2.38481	n.s.	n.s.	n.s.	n.s.	n.s.	n.s.	n.s.	n.s.	n.s.
PtpAffx.47524.1.S1_at		AT1G53160	33.3	development.squamosa promoter binding like (SPL)	SPL4 | SPL4 (SQUAMOSA PROMOTER BINDING PROTEIN-LIKE 4); DNA binding / transcription factor | chr1:19806419-19807608 FORWARD	ptc-miR156f	2	12.638	1	20	936	955	UGACAGAAGAGAGUGAGCAC	UUGCUCUCUCUCUUCUGUCA	Cleavage	1.43522	1.17353	1.59752	1.22962	1.22778	n.s.	n.s.	n.s.	n.s.	n.s.	n.s.	n.s.	n.s.	n.s.	n.s.
Ptp.4573.1.S1_s_at	677	AT1G53160	33.3	development.squamosa promoter binding like (SPL)	SPL4 | SPL4 (SQUAMOSA PROMOTER BINDING PROTEIN-LIKE 4); DNA binding / transcription factor | chr1:19806419-19807608 FORWARD	ptc-miR156g	2	13.798	1	20	409	428	UUGACAGAAGAUAGAGAGCA	UGCUCUCUCUCUUCUGUCAU	Cleavage	3.44162	3.16785	3.95025	3.40923	3.2097	2.38481	n.s.	n.s.	n.s.	n.s.	n.s.	n.s.	n.s.	n.s.	n.s.
PtpAffx.47524.1.S1_at		AT1G53160	33.3	development.squamosa promoter binding like (SPL)	SPL4 | SPL4 (SQUAMOSA PROMOTER BINDING PROTEIN-LIKE 4); DNA binding / transcription factor | chr1:19806419-19807608 FORWARD	ptc-miR156g	2	12.734	1	20	937	956	UUGACAGAAGAUAGAGAGCA	UGCUCUCUCUCUUCUGUCAU	Cleavage	1.43522	1.17353	1.59752	1.22962	1.22778	n.s.	n.s.	n.s.	n.s.	n.s.	n.s.	n.s.	n.s.	n.s.	n.s.
Ptp.4573.1.S1_s_at	677	AT1G53160	33.3	development.squamosa promoter binding like (SPL)	SPL4 | SPL4 (SQUAMOSA PROMOTER BINDING PROTEIN-LIKE 4); DNA binding / transcription factor | chr1:19806419-19807608 FORWARD	ptc-miR156h	2	13.798	1	20	409	428	UUGACAGAAGAUAGAGAGCA	UGCUCUCUCUCUUCUGUCAU	Cleavage	3.44162	3.16785	3.95025	3.40923	3.2097	2.38481	n.s.	n.s.	n.s.	n.s.	n.s.	n.s.	n.s.	n.s.	n.s.
PtpAffx.47524.1.S1_at		AT1G53160	33.3	development.squamosa promoter binding like (SPL)	SPL4 | SPL4 (SQUAMOSA PROMOTER BINDING PROTEIN-LIKE 4); DNA binding / transcription factor | chr1:19806419-19807608 FORWARD	ptc-miR156h	2	12.734	1	20	937	956	UUGACAGAAGAUAGAGAGCA	UGCUCUCUCUCUUCUGUCAU	Cleavage	1.43522	1.17353	1.59752	1.22962	1.22778	n.s.	n.s.	n.s.	n.s.	n.s.	n.s.	n.s.	n.s.	n.s.	n.s.
Ptp.4573.1.S1_s_at	677	AT1G53160	33.3	development.squamosa promoter binding like (SPL)	SPL4 | SPL4 (SQUAMOSA PROMOTER BINDING PROTEIN-LIKE 4); DNA binding / transcription factor | chr1:19806419-19807608 FORWARD	ptc-miR156i	2	13.798	1	20	409	428	UUGACAGAAGAUAGAGAGCA	UGCUCUCUCUCUUCUGUCAU	Cleavage	3.44162	3.16785	3.95025	3.40923	3.2097	2.38481	n.s.	n.s.	n.s.	n.s.	n.s.	n.s.	n.s.	n.s.	n.s.
PtpAffx.47524.1.S1_at		AT1G53160	33.3	development.squamosa promoter binding like (SPL)	SPL4 | SPL4 (SQUAMOSA PROMOTER BINDING PROTEIN-LIKE 4); DNA binding / transcription factor | chr1:19806419-19807608 FORWARD	ptc-miR156i	2	12.734	1	20	937	956	UUGACAGAAGAUAGAGAGCA	UGCUCUCUCUCUUCUGUCAU	Cleavage	1.43522	1.17353	1.59752	1.22962	1.22778	n.s.	n.s.	n.s.	n.s.	n.s.	n.s.	n.s.	n.s.	n.s.	n.s.
Ptp.4573.1.S1_s_at	677	AT1G53160	33.3	development.squamosa promoter binding like (SPL)	SPL4 | SPL4 (SQUAMOSA PROMOTER BINDING PROTEIN-LIKE 4); DNA binding / transcription factor | chr1:19806419-19807608 FORWARD	ptc-miR156j	2	13.798	1	20	409	428	UUGACAGAAGAUAGAGAGCA	UGCUCUCUCUCUUCUGUCAU	Cleavage	3.44162	3.16785	3.95025	3.40923	3.2097	2.38481	n.s.	n.s.	n.s.	n.s.	n.s.	n.s.	n.s.	n.s.	n.s.
PtpAffx.47524.1.S1_at		AT1G53160	33.3	development.squamosa promoter binding like (SPL)	SPL4 | SPL4 (SQUAMOSA PROMOTER BINDING PROTEIN-LIKE 4); DNA binding / transcription factor | chr1:19806419-19807608 FORWARD	ptc-miR156j	2	12.734	1	20	937	956	UUGACAGAAGAUAGAGAGCA	UGCUCUCUCUCUUCUGUCAU	Cleavage	1.43522	1.17353	1.59752	1.22962	1.22778	n.s.	n.s.	n.s.	n.s.	n.s.	n.s.	n.s.	n.s.	n.s.	n.s.
Ptp.4573.1.S1_s_at	677	AT1G53160	33.3	development.squamosa promoter binding like (SPL)	SPL4 | SPL4 (SQUAMOSA PROMOTER BINDING PROTEIN-LIKE 4); DNA binding / transcription factor | chr1:19806419-19807608 FORWARD	ptc-miR156k	1.5	13.551	1	20	408	427	UGACAGAAGAGAGGGAGCAC	UUGCUCUCUCUCUUCUGUCA	Cleavage	3.44162	3.16785	3.95025	3.40923	3.2097	2.38481	n.s.	n.s.	n.s.	n.s.	n.s.	n.s.	n.s.	n.s.	n.s.
PtpAffx.47524.1.S1_at		AT1G53160	33.3	development.squamosa promoter binding like (SPL)	SPL4 | SPL4 (SQUAMOSA PROMOTER BINDING PROTEIN-LIKE 4); DNA binding / transcription factor | chr1:19806419-19807608 FORWARD	ptc-miR156k	1.5	12.638	1	20	936	955	UGACAGAAGAGAGGGAGCAC	UUGCUCUCUCUCUUCUGUCA	Cleavage	1.43522	1.17353	1.59752	1.22962	1.22778	n.s.	n.s.	n.s.	n.s.	n.s.	n.s.	n.s.	n.s.	n.s.	n.s.
PtpAffx.61177.1.A1_at	677	AT1G27370	33.3	development.squamosa promoter binding like (SPL)	squamosa promoter-binding protein-like 10 (SPL10) | chr1:9505201-9508280 REVERSE	peu-miR131	2.5	15.541	1	21	102	122	UUGACAGAAGAUGGAGAGCAC	GUGCUCUCUCUCUUCUGUCAU	Cleavage	1.39497	1.43663	1.61676	1.47936	1.69593	2.17766	n.s.	n.s.	n.s.	n.s.	n.s.	n.s.	n.s.	n.s.	n.s.
PtpAffx.61177.1.A1_at	677	AT1G27370	33.3	development.squamosa promoter binding like (SPL)	squamosa promoter-binding protein-like 10 (SPL10) | chr1:9505201-9508280 REVERSE	peu-miR156a	1	15.432	1	20	102	121	UGACAGAAGAGAGUGAGCAC	GUGCUCUCUCUCUUCUGUCA	Cleavage	1.39497	1.43663	1.61676	1.47936	1.69593	2.17766	n.s.	n.s.	n.s.	n.s.	n.s.	n.s.	n.s.	n.s.	n.s.
PtpAffx.61177.1.A1_at	677	AT1G27370	33.3	development.squamosa promoter binding like (SPL)	squamosa promoter-binding protein-like 10 (SPL10) | chr1:9505201-9508280 REVERSE	peu-miR156g	2	15.541	1	20	103	122	UUGACAGAAGAUAGAGAGCA	UGCUCUCUCUCUUCUGUCAU	Cleavage	1.39497	1.43663	1.61676	1.47936	1.69593	2.17766	n.s.	n.s.	n.s.	n.s.	n.s.	n.s.	n.s.	n.s.	n.s.
PtpAffx.61177.1.A1_at	677	AT1G27370	33.3	development.squamosa promoter binding like (SPL)	squamosa promoter-binding protein-like 10 (SPL10) | chr1:9505201-9508280 REVERSE	ptc-miR156a	1	15.432	1	20	102	121	UGACAGAAGAGAGUGAGCAC	GUGCUCUCUCUCUUCUGUCA	Cleavage	1.39497	1.43663	1.61676	1.47936	1.69593	2.17766	n.s.	n.s.	n.s.	n.s.	n.s.	n.s.	n.s.	n.s.	n.s.
PtpAffx.61177.1.A1_at	677	AT1G27370	33.3	development.squamosa promoter binding like (SPL)	squamosa promoter-binding protein-like 10 (SPL10) | chr1:9505201-9508280 REVERSE	ptc-miR156b	1	15.432	1	20	102	121	UGACAGAAGAGAGUGAGCAC	GUGCUCUCUCUCUUCUGUCA	Cleavage	1.39497	1.43663	1.61676	1.47936	1.69593	2.17766	n.s.	n.s.	n.s.	n.s.	n.s.	n.s.	n.s.	n.s.	n.s.
PtpAffx.61177.1.A1_at	677	AT1G27370	33.3	development.squamosa promoter binding like (SPL)	squamosa promoter-binding protein-like 10 (SPL10) | chr1:9505201-9508280 REVERSE	ptc-miR156c	1	15.432	1	20	102	121	UGACAGAAGAGAGUGAGCAC	GUGCUCUCUCUCUUCUGUCA	Cleavage	1.39497	1.43663	1.61676	1.47936	1.69593	2.17766	n.s.	n.s.	n.s.	n.s.	n.s.	n.s.	n.s.	n.s.	n.s.
PtpAffx.61177.1.A1_at	677	AT1G27370	33.3	development.squamosa promoter binding like (SPL)	squamosa promoter-binding protein-like 10 (SPL10) | chr1:9505201-9508280 REVERSE	ptc-miR156d	1	15.432	1	20	102	121	UGACAGAAGAGAGUGAGCAC	GUGCUCUCUCUCUUCUGUCA	Cleavage	1.39497	1.43663	1.61676	1.47936	1.69593	2.17766	n.s.	n.s.	n.s.	n.s.	n.s.	n.s.	n.s.	n.s.	n.s.
PtpAffx.61177.1.A1_at	677	AT1G27370	33.3	development.squamosa promoter binding like (SPL)	squamosa promoter-binding protein-like 10 (SPL10) | chr1:9505201-9508280 REVERSE	ptc-miR156e	1	15.432	1	20	102	121	UGACAGAAGAGAGUGAGCAC	GUGCUCUCUCUCUUCUGUCA	Cleavage	1.39497	1.43663	1.61676	1.47936	1.69593	2.17766	n.s.	n.s.	n.s.	n.s.	n.s.	n.s.	n.s.	n.s.	n.s.
PtpAffx.61177.1.A1_at	677	AT1G27370	33.3	development.squamosa promoter binding like (SPL)	squamosa promoter-binding protein-like 10 (SPL10) | chr1:9505201-9508280 REVERSE	ptc-miR156f	1	15.432	1	20	102	121	UGACAGAAGAGAGUGAGCAC	GUGCUCUCUCUCUUCUGUCA	Cleavage	1.39497	1.43663	1.61676	1.47936	1.69593	2.17766	n.s.	n.s.	n.s.	n.s.	n.s.	n.s.	n.s.	n.s.	n.s.
PtpAffx.61177.1.A1_at	677	AT1G27370	33.3	development.squamosa promoter binding like (SPL)	squamosa promoter-binding protein-like 10 (SPL10) | chr1:9505201-9508280 REVERSE	ptc-miR156g	2	15.541	1	21	102	122	UUGACAGAAGAUAGAGAGCAC	GUGCUCUCUCUCUUCUGUCAU	Cleavage	1.39497	1.43663	1.61676	1.47936	1.69593	2.17766	n.s.	n.s.	n.s.	n.s.	n.s.	n.s.	n.s.	n.s.	n.s.
PtpAffx.61177.1.A1_at	677	AT1G27370	33.3	development.squamosa promoter binding like (SPL)	squamosa promoter-binding protein-like 10 (SPL10) | chr1:9505201-9508280 REVERSE	ptc-miR156h	2	15.541	1	21	102	122	UUGACAGAAGAUAGAGAGCAC	GUGCUCUCUCUCUUCUGUCAU	Cleavage	1.39497	1.43663	1.61676	1.47936	1.69593	2.17766	n.s.	n.s.	n.s.	n.s.	n.s.	n.s.	n.s.	n.s.	n.s.
PtpAffx.61177.1.A1_at	677	AT1G27370	33.3	development.squamosa promoter binding like (SPL)	squamosa promoter-binding protein-like 10 (SPL10) | chr1:9505201-9508280 REVERSE	ptc-miR156i	2	15.541	1	21	102	122	UUGACAGAAGAUAGAGAGCAC	GUGCUCUCUCUCUUCUGUCAU	Cleavage	1.39497	1.43663	1.61676	1.47936	1.69593	2.17766	n.s.	n.s.	n.s.	n.s.	n.s.	n.s.	n.s.	n.s.	n.s.
PtpAffx.61177.1.A1_at	677	AT1G27370	33.3	development.squamosa promoter binding like (SPL)	squamosa promoter-binding protein-like 10 (SPL10) | chr1:9505201-9508280 REVERSE	ptc-miR156j	2	15.541	1	21	102	122	UUGACAGAAGAUAGAGAGCAC	GUGCUCUCUCUCUUCUGUCAU	Cleavage	1.39497	1.43663	1.61676	1.47936	1.69593	2.17766	n.s.	n.s.	n.s.	n.s.	n.s.	n.s.	n.s.	n.s.	n.s.
PtpAffx.61177.1.A1_at	677	AT1G27370	33.3	development.squamosa promoter binding like (SPL)	squamosa promoter-binding protein-like 10 (SPL10) | chr1:9505201-9508280 REVERSE	ptc-miR156k	0.5	15.432	1	20	102	121	UGACAGAAGAGAGGGAGCAC	GUGCUCUCUCUCUUCUGUCA	Cleavage	1.39497	1.43663	1.61676	1.47936	1.69593	2.17766	n.s.	n.s.	n.s.	n.s.	n.s.	n.s.	n.s.	n.s.	n.s.
PtpAffx.212672.1.S1_at		AT1G48760	31.4	cell.vesicle transport	delta-ADR | delta-ADR (delta-adaptin); binding / clathrin binding / protein binding / protein transporter | chr1:18035986-18039405 REVERSE	peu-miR50	3	16.964	1	21	709	729	UAACAUCUUGAUCAAUGGCCA	UGGGUGUUGAUUAAGGUGUUA	Cleavage	n.s.	n.s.	n.s.	n.s.	-1.04033	n.s.	n.s.	n.s.	n.s.	n.s.	n.s.	n.s.	n.s.	n.s.	n.s.
PtpAffx.204445.1.S1_at		AT3G43610	31.1	cell.organisation	tubulin binding | chr3:15517680-15524087 REVERSE	ptc-miR476b	3	15.312	1	20	1204	1223	UAGUAAUUCUUCUUUGCAAA	AUUGCAAGGAACAAUUAUUA	Translation	n.s.	-1.21999	n.s.	n.s.	n.s.	n.s.	n.s.	n.s.	n.s.	n.s.	n.s.	n.s.	n.s.	n.s.	n.s.
PtpAffx.204445.1.S1_at		AT3G43610	31.1	cell.organisation	tubulin binding | chr3:15517680-15524087 REVERSE	ptc-miR476c	3	15.312	1	20	1204	1223	UAGUAAUUCUUCUUUGCAAA	AUUGCAAGGAACAAUUAUUA	Translation	n.s.	-1.21999	n.s.	n.s.	n.s.	n.s.	n.s.	n.s.	n.s.	n.s.	n.s.	n.s.	n.s.	n.s.	n.s.
Ptp.151.1.S1_at		AT3G12020	31.1	cell.organisation	kinesin motor protein-related | chr3:3827016-3834146 FORWARD	peu-miR131	3	11.971	1	20	765	784	UUGACAGAAGAUGGAGAGCA	UCCUUUUCAUUUUCUGUUAA	Cleavage	n.s.	n.s.	n.s.	1.01312	1.1861	n.s.	n.s.	n.s.	n.s.	n.s.	n.s.	n.s.	n.s.	n.s.	n.s.
PtpAffx.217164.1.S1_at		AT1G52080	31.1	cell.organisation	AR791 | AR791; actin binding | chr1:19369131-19372065 FORWARD	peu-miR137	3	11.799	1	21	79	99	UUUAUUUGUGUUUGUUUUCGG	UUGAAAACCAACAGGAAUAAA	Cleavage	n.s.	-1.24826	n.s.	n.s.	n.s.	n.s.	n.s.	n.s.	n.s.	n.s.	n.s.	n.s.	n.s.	n.s.	n.s.
Ptp.124.1.S1_at		AT4G34160	31.2	cell.division	CYCD3;1, CYCD3 | CYCD3;1 (CYCLIN D3;1); cyclin-dependent protein kinase regulator/ protein binding | chr4:16357639-16359555 FORWARD	peu-miR93b	3	13.508	1	20	218	237	UUCAGAUCAGUAGAUAGCAU	AUGCUCUCUAUUGUUCUGAA	Cleavage	n.s.	2.48406	n.s.	1.9387	2.28394	n.s.	n.s.	n.s.	n.s.	n.s.	n.s.	-2.3841	n.s.	n.s.	n.s.
Ptp.5496.1.S1_at		AT2G37090	10.3.2	cell wall.hemicellulose synthesis.glucuronoxylan	IRX9 | IRX9 (IRREGULAR XYLEM 9); transferase, transferring glycosyl groups / xylosyltransferase | chr2:15587394-15589257 REVERSE	peu-miR2912a	3	15.689	1	20	951	970	UCUAGAACUCGAGAUAUGGG	UCCAUAUUUCAAGUUUUGGA	Translation	n.s.	n.s.	1.10469	1.22252	n.s.	n.s.	n.s.	n.s.	n.s.	n.s.	n.s.	n.s.	n.s.	n.s.	n.s.
Ptp.5496.1.S1_at		AT2G37090	10.3.2	cell wall.hemicellulose synthesis.glucuronoxylan	IRX9 | IRX9 (IRREGULAR XYLEM 9); transferase, transferring glycosyl groups / xylosyltransferase | chr2:15587394-15589257 REVERSE	peu-miR2912b	3	15.689	1	20	951	970	UCUAGAACUCGAGAUAUGGG	UCCAUAUUUCAAGUUUUGGA	Translation	n.s.	n.s.	1.10469	1.22252	n.s.	n.s.	n.s.	n.s.	n.s.	n.s.	n.s.	n.s.	n.s.	n.s.	n.s.
Ptp.5496.1.S1_at		AT2G37090	10.3.2	cell wall.hemicellulose synthesis.glucuronoxylan	IRX9 | IRX9 (IRREGULAR XYLEM 9); transferase, transferring glycosyl groups / xylosyltransferase | chr2:15587394-15589257 REVERSE	peu-miR2b	3	15.689	1	20	951	970	UCUAGAACUCGAGAUAUGGG	UCCAUAUUUCAAGUUUUGGA	Translation	n.s.	n.s.	1.10469	1.22252	n.s.	n.s.	n.s.	n.s.	n.s.	n.s.	n.s.	n.s.	n.s.	n.s.	n.s.
Ptp.5496.1.S1_at		AT2G37090	10.3.2	cell wall.hemicellulose synthesis.glucuronoxylan	IRX9 | IRX9 (IRREGULAR XYLEM 9); transferase, transferring glycosyl groups / xylosyltransferase | chr2:15587394-15589257 REVERSE	peu-miR2c	3	15.689	1	20	951	970	UCUAGAACUCGAGAUAUGGG	UCCAUAUUUCAAGUUUUGGA	Translation	n.s.	n.s.	1.10469	1.22252	n.s.	n.s.	n.s.	n.s.	n.s.	n.s.	n.s.	n.s.	n.s.	n.s.	n.s.
Ptp.5496.1.S1_at		AT2G37090	10.3.2	cell wall.hemicellulose synthesis.glucuronoxylan	IRX9 | IRX9 (IRREGULAR XYLEM 9); transferase, transferring glycosyl groups / xylosyltransferase | chr2:15587394-15589257 REVERSE	peu-miR2d	3	15.689	1	20	951	970	UCUAGAACUCGAGAUAUGGG	UCCAUAUUUCAAGUUUUGGA	Translation	n.s.	n.s.	1.10469	1.22252	n.s.	n.s.	n.s.	n.s.	n.s.	n.s.	n.s.	n.s.	n.s.	n.s.	n.s.
Ptp.5496.1.S1_at		AT2G37090	10.3.2	cell wall.hemicellulose synthesis.glucuronoxylan	IRX9 | IRX9 (IRREGULAR XYLEM 9); transferase, transferring glycosyl groups / xylosyltransferase | chr2:15587394-15589257 REVERSE	peu-miR2e	3	15.689	1	20	951	970	UCUAGAACUCGAGAUAUGGG	UCCAUAUUUCAAGUUUUGGA	Translation	n.s.	n.s.	1.10469	1.22252	n.s.	n.s.	n.s.	n.s.	n.s.	n.s.	n.s.	n.s.	n.s.	n.s.	n.s.
Ptp.5496.1.S1_at		AT2G37090	10.3.2	cell wall.hemicellulose synthesis.glucuronoxylan	IRX9 | IRX9 (IRREGULAR XYLEM 9); transferase, transferring glycosyl groups / xylosyltransferase | chr2:15587394-15589257 REVERSE	peu-miR2f	3	15.689	1	20	951	970	UCUAGAACUCGAGAUAUGGG	UCCAUAUUUCAAGUUUUGGA	Translation	n.s.	n.s.	1.10469	1.22252	n.s.	n.s.	n.s.	n.s.	n.s.	n.s.	n.s.	n.s.	n.s.	n.s.	n.s.
Ptp.5496.1.S1_at		AT2G37090	10.3.2	cell wall.hemicellulose synthesis.glucuronoxylan	IRX9 | IRX9 (IRREGULAR XYLEM 9); transferase, transferring glycosyl groups / xylosyltransferase | chr2:15587394-15589257 REVERSE	peu-miR2g	3	15.689	1	20	951	970	UCUAGAACUCGAGAUAUGGG	UCCAUAUUUCAAGUUUUGGA	Translation	n.s.	n.s.	1.10469	1.22252	n.s.	n.s.	n.s.	n.s.	n.s.	n.s.	n.s.	n.s.	n.s.	n.s.	n.s.
Ptp.5496.1.S1_at		AT2G37090	10.3.2	cell wall.hemicellulose synthesis.glucuronoxylan	IRX9 | IRX9 (IRREGULAR XYLEM 9); transferase, transferring glycosyl groups / xylosyltransferase | chr2:15587394-15589257 REVERSE	peu-miR2h	3	15.689	1	20	951	970	UCUAGAACUCGAGAUAUGGG	UCCAUAUUUCAAGUUUUGGA	Translation	n.s.	n.s.	1.10469	1.22252	n.s.	n.s.	n.s.	n.s.	n.s.	n.s.	n.s.	n.s.	n.s.	n.s.	n.s.
Ptp.5496.1.S1_at		AT2G37090	10.3.2	cell wall.hemicellulose synthesis.glucuronoxylan	IRX9 | IRX9 (IRREGULAR XYLEM 9); transferase, transferring glycosyl groups / xylosyltransferase | chr2:15587394-15589257 REVERSE	peu-miR2i	3	15.689	1	20	951	970	UCUAGAACUCGAGAUAUGGG	UCCAUAUUUCAAGUUUUGGA	Translation	n.s.	n.s.	1.10469	1.22252	n.s.	n.s.	n.s.	n.s.	n.s.	n.s.	n.s.	n.s.	n.s.	n.s.	n.s.
Ptp.5496.1.S1_at		AT2G37090	10.3.2	cell wall.hemicellulose synthesis.glucuronoxylan	IRX9 | IRX9 (IRREGULAR XYLEM 9); transferase, transferring glycosyl groups / xylosyltransferase | chr2:15587394-15589257 REVERSE	peu-miR2k	3	15.689	1	20	951	970	UCUAGAACUCGAGAUAUGGG	UCCAUAUUUCAAGUUUUGGA	Translation	n.s.	n.s.	1.10469	1.22252	n.s.	n.s.	n.s.	n.s.	n.s.	n.s.	n.s.	n.s.	n.s.	n.s.	n.s.
Ptp.5496.1.S1_at		AT2G37090	10.3.2	cell wall.hemicellulose synthesis.glucuronoxylan	IRX9 | IRX9 (IRREGULAR XYLEM 9); transferase, transferring glycosyl groups / xylosyltransferase | chr2:15587394-15589257 REVERSE	peu-miR2l	3	15.689	1	20	951	970	UCUAGAACUCGAGAUAUGGG	UCCAUAUUUCAAGUUUUGGA	Translation	n.s.	n.s.	1.10469	1.22252	n.s.	n.s.	n.s.	n.s.	n.s.	n.s.	n.s.	n.s.	n.s.	n.s.	n.s.
Ptp.5496.1.S1_at		AT2G37090	10.3.2	cell wall.hemicellulose synthesis.glucuronoxylan	IRX9 | IRX9 (IRREGULAR XYLEM 9); transferase, transferring glycosyl groups / xylosyltransferase | chr2:15587394-15589257 REVERSE	peu-miR2m	3	15.689	1	20	951	970	UCUAGAACUCGAGAUAUGGG	UCCAUAUUUCAAGUUUUGGA	Translation	n.s.	n.s.	1.10469	1.22252	n.s.	n.s.	n.s.	n.s.	n.s.	n.s.	n.s.	n.s.	n.s.	n.s.	n.s.
Ptp.5496.1.S1_at		AT2G37090	10.3.2	cell wall.hemicellulose synthesis.glucuronoxylan	IRX9 | IRX9 (IRREGULAR XYLEM 9); transferase, transferring glycosyl groups / xylosyltransferase | chr2:15587394-15589257 REVERSE	peu-miR2n	3	15.689	1	20	951	970	UCUAGAACUCGAGAUAUGGG	UCCAUAUUUCAAGUUUUGGA	Translation	n.s.	n.s.	1.10469	1.22252	n.s.	n.s.	n.s.	n.s.	n.s.	n.s.	n.s.	n.s.	n.s.	n.s.	n.s.
Ptp.5496.1.S1_at		AT2G37090	10.3.2	cell wall.hemicellulose synthesis.glucuronoxylan	IRX9 | IRX9 (IRREGULAR XYLEM 9); transferase, transferring glycosyl groups / xylosyltransferase | chr2:15587394-15589257 REVERSE	peu-miR2o	3	15.689	1	20	951	970	UCUAGAACUCGAGAUAUGGG	UCCAUAUUUCAAGUUUUGGA	Translation	n.s.	n.s.	1.10469	1.22252	n.s.	n.s.	n.s.	n.s.	n.s.	n.s.	n.s.	n.s.	n.s.	n.s.	n.s.
Ptp.5496.1.S1_at		AT2G37090	10.3.2	cell wall.hemicellulose synthesis.glucuronoxylan	IRX9 | IRX9 (IRREGULAR XYLEM 9); transferase, transferring glycosyl groups / xylosyltransferase | chr2:15587394-15589257 REVERSE	peu-miR2p	3	15.689	1	20	951	970	UCUAGAACUCGAGAUAUGGG	UCCAUAUUUCAAGUUUUGGA	Translation	n.s.	n.s.	1.10469	1.22252	n.s.	n.s.	n.s.	n.s.	n.s.	n.s.	n.s.	n.s.	n.s.	n.s.	n.s.
Ptp.5496.1.S1_at		AT2G37090	10.3.2	cell wall.hemicellulose synthesis.glucuronoxylan	IRX9 | IRX9 (IRREGULAR XYLEM 9); transferase, transferring glycosyl groups / xylosyltransferase | chr2:15587394-15589257 REVERSE	peu-miR2q	3	15.689	1	20	951	970	UCUAGAACUCGAGAUAUGGG	UCCAUAUUUCAAGUUUUGGA	Translation	n.s.	n.s.	1.10469	1.22252	n.s.	n.s.	n.s.	n.s.	n.s.	n.s.	n.s.	n.s.	n.s.	n.s.	n.s.
Ptp.5496.1.S1_at		AT2G37090	10.3.2	cell wall.hemicellulose synthesis.glucuronoxylan	IRX9 | IRX9 (IRREGULAR XYLEM 9); transferase, transferring glycosyl groups / xylosyltransferase | chr2:15587394-15589257 REVERSE	peu-miR2r	3	15.689	1	20	951	970	UCUAGAACUCGAGAUAUGGG	UCCAUAUUUCAAGUUUUGGA	Translation	n.s.	n.s.	1.10469	1.22252	n.s.	n.s.	n.s.	n.s.	n.s.	n.s.	n.s.	n.s.	n.s.	n.s.	n.s.
Ptp.5496.1.S1_at		AT2G37090	10.3.2	cell wall.hemicellulose synthesis.glucuronoxylan	IRX9 | IRX9 (IRREGULAR XYLEM 9); transferase, transferring glycosyl groups / xylosyltransferase | chr2:15587394-15589257 REVERSE	peu-miR2s	3	15.689	1	20	951	970	UCUAGAACUCGAGAUAUGGG	UCCAUAUUUCAAGUUUUGGA	Translation	n.s.	n.s.	1.10469	1.22252	n.s.	n.s.	n.s.	n.s.	n.s.	n.s.	n.s.	n.s.	n.s.	n.s.	n.s.
PtpAffx.25225.1.S1_s_at	677	AT5G01930	10.6.2	cell wall.degradation.mannan-xylose-arabinose-fucose	(1-4)-beta-mannan endohydrolase, putative | chr5:361081-362901 REVERSE	ptc-miR159a	2.5	23.467	1	21	225	245	UUUGGAUUGAAGGGAGCUCUA	UAGGGCUCAGUUCAAUCCAAA	Cleavage	4.24385	3.62109	3.73128	3.61759	4.02242	2.8167	n.s.	n.s.	n.s.	n.s.	n.s.	n.s.	n.s.	n.s.	n.s.
PtpAffx.25225.1.S1_s_at	677	AT5G01930	10.6.2	cell wall.degradation.mannan-xylose-arabinose-fucose	(1-4)-beta-mannan endohydrolase, putative | chr5:361081-362901 REVERSE	ptc-miR159b	2.5	23.467	1	21	225	245	UUUGGAUUGAAGGGAGCUCUA	UAGGGCUCAGUUCAAUCCAAA	Cleavage	4.24385	3.62109	3.73128	3.61759	4.02242	2.8167	n.s.	n.s.	n.s.	n.s.	n.s.	n.s.	n.s.	n.s.	n.s.
PtpAffx.25225.1.S1_s_at	677	AT5G01930	10.6.2	cell wall.degradation.mannan-xylose-arabinose-fucose	(1-4)-beta-mannan endohydrolase, putative | chr5:361081-362901 REVERSE	ptc-miR159c	2.5	23.467	1	21	225	245	UUUGGAUUGAAGGGAGCUCUA	UAGGGCUCAGUUCAAUCCAAA	Cleavage	4.24385	3.62109	3.73128	3.61759	4.02242	2.8167	n.s.	n.s.	n.s.	n.s.	n.s.	n.s.	n.s.	n.s.	n.s.
PtpAffx.208729.1.S1_at	1001	AT4G24000	10.2.1	cell wall.cellulose synthesis.cellulose synthase	ATCSLG2, CSLG2 | ATCSLG2; cellulose synthase/ transferase/ transferase, transferring glycosyl groups | chr4:12462030-12465625 FORWARD	peu-miR98a	2.5	15.337	1	21	912	932	UCUGCAUCUGGCAACUCUUUU	AGGAGGGUUGACAGAUGCAGA	Translation	-2.93216	-3.69255	-2.59897	-3.08984	-3.27952	-2.25059	n.s.	n.s.	n.s.	n.s.	n.s.	n.s.	n.s.	n.s.	n.s.
PtpAffx.208729.1.S1_at	1001	AT4G24000	10.2.1	cell wall.cellulose synthesis.cellulose synthase	ATCSLG2, CSLG2 | ATCSLG2; cellulose synthase/ transferase/ transferase, transferring glycosyl groups | chr4:12462030-12465625 FORWARD	peu-miR98b	2.5	15.337	1	21	912	932	UCUGCAUCUGGCAACUCUUUU	AGGAGGGUUGACAGAUGCAGA	Translation	-2.93216	-3.69255	-2.59897	-3.08984	-3.27952	-2.25059	n.s.	n.s.	n.s.	n.s.	n.s.	n.s.	n.s.	n.s.	n.s.
PtpAffx.208729.1.S1_at	1001	AT4G24000	10.2.1	cell wall.cellulose synthesis.cellulose synthase	ATCSLG2, CSLG2 | ATCSLG2; cellulose synthase/ transferase/ transferase, transferring glycosyl groups | chr4:12462030-12465625 FORWARD	peu-miR98c	2.5	15.337	1	21	912	932	UCUGCAUCUGGCAACUCUUUU	AGGAGGGUUGACAGAUGCAGA	Translation	-2.93216	-3.69255	-2.59897	-3.08984	-3.27952	-2.25059	n.s.	n.s.	n.s.	n.s.	n.s.	n.s.	n.s.	n.s.	n.s.
PtpAffx.37131.1.A1_at		AT4G28300	10.5.4	cell wall.cell wall proteins.HRGP	hydroxyproline-rich glycoprotein family protein | chr4:14014653-14017068 FORWARD	peu-miR140a	2	20.217	1	20	14	33	UUUGAAUUUGAAACUUGCAU	AUGCAAGUUUCGUAUUCAAG	Cleavage	n.s.	n.s.	n.s.	n.s.	n.s.	1.05319	n.s.	n.s.	n.s.	1.27584	n.s.	1.56575	n.s.	n.s.	1.01563
PtpAffx.45196.1.S1_at		AT4G28300	10.5.4	cell wall.cell wall proteins.HRGP	hydroxyproline-rich glycoprotein family protein | chr4:14014653-14017068 FORWARD	peu-miR140a	2	8.785	1	20	1270	1289	UUUGAAUUUGAAACUUGCAU	AUGCAAGUUUCAUAUUCAGG	Cleavage	n.s.	n.s.	n.s.	n.s.	n.s.	1.89172	n.s.	n.s.	n.s.	n.s.	n.s.	1.03662	n.s.	n.s.	1.11753
PtpAffx.37131.1.A1_at		AT4G28300	10.5.4	cell wall.cell wall proteins.HRGP	hydroxyproline-rich glycoprotein family protein | chr4:14014653-14017068 FORWARD	peu-miR140b	2	20.217	1	20	14	33	UUUGAAUUUGAAACUUGCAU	AUGCAAGUUUCGUAUUCAAG	Cleavage	n.s.	n.s.	n.s.	n.s.	n.s.	1.05319	n.s.	n.s.	n.s.	1.27584	n.s.	1.56575	n.s.	n.s.	1.01563
PtpAffx.45196.1.S1_at		AT4G28300	10.5.4	cell wall.cell wall proteins.HRGP	hydroxyproline-rich glycoprotein family protein | chr4:14014653-14017068 FORWARD	peu-miR140b	2	8.785	1	20	1270	1289	UUUGAAUUUGAAACUUGCAU	AUGCAAGUUUCAUAUUCAGG	Cleavage	n.s.	n.s.	n.s.	n.s.	n.s.	1.89172	n.s.	n.s.	n.s.	n.s.	n.s.	1.03662	n.s.	n.s.	1.11753
PtpAffx.13977.1.S1_x_at	677	AT5G56540	10.5.1	cell wall.cell wall proteins.AGPs	AGP14, ATAGP14 | AGP14 (ARABINOGALACTAN PROTEIN 14) | chr5:22893151-22893642 FORWARD	peu-miR116a	3	12.435	1	20	485	504	UGGCUAUGGAGAUGAAGAAU	UUUCUUCNUCUUCAUGGCCA	Cleavage	3.20506	2.98356	2.51666	3.12011	2.93244	2.70068	n.s.	n.s.	n.s.	n.s.	n.s.	n.s.	n.s.	n.s.	n.s.
PtpAffx.13977.1.S1_at		AT5G56540	10.5.1	cell wall.cell wall proteins.AGPs	AGP14, ATAGP14 | AGP14 (ARABINOGALACTAN PROTEIN 14) | chr5:22893151-22893642 FORWARD	peu-miR116a	3	12.435	1	20	485	504	UGGCUAUGGAGAUGAAGAAU	UUUCUUCNUCUUCAUGGCCA	Cleavage	3.69986	3.16285	n.s.	3.23343	3.27011	3.01974	n.s.	n.s.	n.s.	n.s.	n.s.	n.s.	n.s.	n.s.	n.s.
PtpAffx.13977.1.S1_x_at	677	AT5G56540	10.5.1	cell wall.cell wall proteins.AGPs	AGP14, ATAGP14 | AGP14 (ARABINOGALACTAN PROTEIN 14) | chr5:22893151-22893642 FORWARD	peu-miR116b	3	12.435	1	20	485	504	UGGCUAUGGAGAUGAAGAAU	UUUCUUCNUCUUCAUGGCCA	Cleavage	3.20506	2.98356	2.51666	3.12011	2.93244	2.70068	n.s.	n.s.	n.s.	n.s.	n.s.	n.s.	n.s.	n.s.	n.s.
PtpAffx.13977.1.S1_at		AT5G56540	10.5.1	cell wall.cell wall proteins.AGPs	AGP14, ATAGP14 | AGP14 (ARABINOGALACTAN PROTEIN 14) | chr5:22893151-22893642 FORWARD	peu-miR116b	3	12.435	1	20	485	504	UGGCUAUGGAGAUGAAGAAU	UUUCUUCNUCUUCAUGGCCA	Cleavage	3.69986	3.16285	n.s.	3.23343	3.27011	3.01974	n.s.	n.s.	n.s.	n.s.	n.s.	n.s.	n.s.	n.s.	n.s.
PtpAffx.211342.1.S1_at		AT5G03170	10.5.1	cell wall.cell wall proteins.AGPs	FLA11 | FLA11 | chr5:752750-753657 REVERSE	peu-miR31	1.5	12.577	1	21	3235	3255	AUCAGUAGGAUUUUCUUCGGU	AUCGAAGAAAAUCCUACUGAC	Cleavage	n.s.	n.s.	5.97547	n.s.	6.22299	n.s.	n.s.	n.s.	n.s.	n.s.	n.s.	n.s.	n.s.	n.s.	n.s.
PtpAffx.211342.1.S1_x_at		AT5G03170	10.5.1	cell wall.cell wall proteins.AGPs	FLA11 | FLA11 | chr5:752750-753657 REVERSE	peu-miR31	1.5	12.577	1	21	3235	3255	AUCAGUAGGAUUUUCUUCGGU	AUCGAAGAAAAUCCUACUGAC	Cleavage	n.s.	n.s.	n.s.	n.s.	6.26257	n.s.	n.s.	n.s.	n.s.	n.s.	n.s.	n.s.	n.s.	n.s.	n.s.
Ptp.5817.1.S1_at		AT3G48530	10.5	cell wall.cell wall proteins	KING1 | KING1 (SNF1-RELATED PROTEIN KINASE REGULATORY SUBUNIT GAMMA 1) | chr3:17987378-17989763 FORWARD	peu-miR110	3	17.015	1	20	303	322	UGAGGAGAAUGAGCAAGGGG	CCUCCUGCUCCUUCUUCUCA	Translation	1.67859	n.s.	1.489	1.37293	1.17202	1.69633	n.s.	n.s.	n.s.	n.s.	n.s.	n.s.	n.s.	n.s.	n.s.
Ptp.5817.1.S1_at		AT3G48530	10.5	cell wall.cell wall proteins	KING1 | KING1 (SNF1-RELATED PROTEIN KINASE REGULATORY SUBUNIT GAMMA 1) | chr3:17987378-17989763 FORWARD	peu-miR28	3	12.356	1	20	150	169	AUAACAUCUUGAACAAUGGC	GCUAUUGUUCAUGAAGUUAU	Translation	1.67859	n.s.	1.489	1.37293	1.17202	1.69633	n.s.	n.s.	n.s.	n.s.	n.s.	n.s.	n.s.	n.s.	n.s.
PtpAffx.207726.1.S1_at		AT3G55610	13.1.2.2.1	amino acid metabolism.synthesis.glutamate family.proline.delta 1-pyrroline-5-carboxylate synthetase	Symbols: P5CS2 | P5CS2 (DELTA 1-PYRROLINE-5-CARBOXYLATE SYNTHASE 2); catalytic/ glutamate 5-kinase/ glutamate-5-semialdehyde dehydrogenase/ oxidoreductase | chr3:20624020-20629093 REVERSE	ptc-miR478e	2.5	18.037	1	22	208	229	UGACGAGUCUUCUAUUUUUAGG	CUUAAAUAUCGAAGAUUCGUCA	Cleavage	n.s.	n.s.	n.s.	n.s.	n.s.	2.26473	n.s.	n.s.	n.s.	2.47383	n.s.	2.11747	n.s.	n.s.	2.45706
PtpAffx.25362.1.A1_at		AT1G69523	13.1.3.4.12	amino acid metabolism.synthesis.aspartate family.methionine.homocysteine S-methyltransferase	UbiE/COQ5 methyltransferase family protein | chr1:26129551-26131292 FORWARD	ptc-miR480b	3	14.54	1	20	77	96	ACUACUACAUCAUUGAUGUU	AACAUGAAUGAUGUAGCGGU	Cleavage	n.s.	n.s.	n.s.	n.s.	n.s.	-1.29645	n.s.	n.s.	n.s.	-1.37268	n.s.	-1.26092	n.s.	n.s.	n.s.
