# Supplementary material for: Integrated regulatory network reveals the early salt tolerance mechanism of Populus euphratica
Source: Sci Rep. 2017 Jul 28;7:6769. doi: 10.1038/s41598-017-05240-0 (PMC5533726; doi:10.1038/s41598-017-05240-0)
Supplement: Supplementary file 8 — Table S7 [file 41598_2017_5240_MOESM8_ESM.xlsx]

## Sheet: Sheet1
Validated expression of known poplar miRNA from references. (D = down-regulated;U = up-regulated; Dynamic: up- or down-regulated within the surveyed time.						Inhibition of targets by miRNAs proved in publications		Expression and annotation of putative miRNA targets in this tested regime. (n.s. = not significantly changed)
Author	Year	Species	Stress	miRNA	Validated Change	Author	Year	Target_transcript	miRNA_Acc.	Best matched AGI#	BIN Code (MapMan)	BIN Name	Description	400_6 vs.CK	400_12 vs.CK	400_24 vs.CK	600_6 vs.CK	600_12 vs.CK	600_24 vs.CK	400_12 vs.400_6	600_12 vs.600_6	400_24 vs.400_6	600_24 vs.600_6	400_24 vs.400_12	600_24 vs.600_12	600_6 vs.400_6	600_12 vs.400_12	600_24 vs.400_24
Bosheng et al.	2009	P.euphratica	Dehydration	peu-miR1447	D			PtpAffx.214834.1.S1_at	ptc-miR1447	AT1G52920	17.1.2	hormone metabolism.abscisic acid.signal transduction	GCR2, GPCR | GPCR (G PROTEIN COUPLED RECEPTOR); abscisic acid binding / catalytic | chr1:19709275-19711052 REVERSE	n.s.	n.s.	2.13005	1.54501	n.s.	n.s.	n.s.	n.s.	n.s.	n.s.	n.s.	n.s.	n.s.	n.s.	n.s.
				peu-miR156g-j	D			Ptp.1107.1.A1_at	peu-miR156g	AT5G63630	27.1.2	RNA.processing.RNA helicase	DEAD box RNA helicase, putative | chr5:25472598-25475196 REVERSE	n.s.	n.s.	-1.31818	n.s.	n.s.	-1.47139	n.s.	n.s.	n.s.	n.s.	n.s.	n.s.	n.s.	n.s.	n.s.
						Lal et al.	2011	Ptp.4573.1.S1_s_at	peu-miR156g	AT1G53160	33.3	development.squamosa promoter binding like (SPL)	SPL4 | SPL4 (SQUAMOSA PROMOTER BINDING PROTEIN-LIKE 4); DNA binding / transcription factor | chr1:19806419-19807608 FORWARD	3.44162	3.16785	3.95025	3.40923	3.2097	2.38481	n.s.	n.s.	n.s.	n.s.	n.s.	n.s.	n.s.	n.s.	n.s.
						Nodine et al.	2010	Ptp.702.1.S1_a_at	peu-miR156g	AT5G43270	33.3	development.squamosa promoter binding like (SPL)	SPL2 | SPL2 (SQUAMOSA PROMOTER BINDING PROTEIN-LIKE 2); DNA binding / transcription factor | chr5:17360305-17363773 REVERSE	n.s.	-1.22107	-1.53481	-1.30265	n.s.	-1.68723	n.s.	n.s.	n.s.	n.s.	n.s.	n.s.	n.s.	n.s.	n.s.
						Lal et al.	2011	PtpAffx.100900.1.S1_at	peu-miR156g	AT3G15270	33.3	development.squamosa promoter binding like (SPL)	SPL5 | SPL5 (SQUAMOSA PROMOTER BINDING PROTEIN-LIKE 5); DNA binding / transcription factor | chr3:5140365-5141348 REVERSE	n.s.	2.00075	2.30992	n.s.	n.s.	n.s.	n.s.	n.s.	n.s.	n.s.	n.s.	n.s.	n.s.	n.s.	n.s.
						Nodine et al.	2010	PtpAffx.108357.1.A1_at	peu-miR156g	AT5G43270	33.3	development.squamosa promoter binding like (SPL)	SPL2 | SPL2 (SQUAMOSA PROMOTER BINDING PROTEIN-LIKE 2); DNA binding / transcription factor | chr5:17360305-17363773 REVERSE	n.s.	n.s.	n.s.	n.s.	n.s.	-1.63099	n.s.	n.s.	n.s.	n.s.	n.s.	-1.74799	n.s.	n.s.	n.s.
						Lal et al.	2011	PtpAffx.47524.1.S1_at	peu-miR156g	AT1G53160	33.3	development.squamosa promoter binding like (SPL)	SPL4 | SPL4 (SQUAMOSA PROMOTER BINDING PROTEIN-LIKE 4); DNA binding / transcription factor | chr1:19806419-19807608 FORWARD	1.43522	1.17353	1.59752	1.22962	1.22778	n.s.	n.s.	n.s.	n.s.	n.s.	n.s.	n.s.	n.s.	n.s.	n.s.
						Nodine et al.	2010	PtpAffx.61177.1.A1_at	peu-miR156g	AT1G27370	33.3	development.squamosa promoter binding like (SPL)	Squamosa promoter-binding protein-like 10 (SPL10) | chr1:9505201-9508280 REVERSE	1.39497	1.43663	1.61676	1.47936	1.69593	2.17766	n.s.	n.s.	n.s.	n.s.	n.s.	n.s.	n.s.	n.s.	n.s.
								PtpAffx.766.1.S1_at	peu-miR156g	AT2G14740	29.3.4.3	protein.targeting.secretory pathway.vacuole	ATVSR3 | ATVSR3 (ARABIDOPSIS THALIANA VACULOLAR SORTING RECEPTOR 3); calcium ion binding | chr2:6308895-6312589 FORWARD	-1.16772	-1.08758	n.s.	n.s.	-1.03999	n.s.	n.s.	n.s.	n.s.	n.s.	n.s.	n.s.	n.s.	n.s.	n.s.
						Martin et al.	2010	PtpAffx.96676.1.S1_at	peu-miR156g	AT5G50570	33.3	development.squamosa promoter binding like (SPL)	Squamosa promoter-binding protein, putative;SPL13 | chr5:20582083-20584559 REVERSE	n.s.	1.81942	n.s.	n.s.	1.61101	n.s.	n.s.	n.s.	n.s.	n.s.	n.s.	n.s.	n.s.	n.s.	n.s.
				peu-miR472a	D	Zhai et al.	2011	PtpAffx.225804.1.S1_at	ptc-miR472a	AT5G36930	20.1.7	stress.biotic.PR-proteins	disease resistance protein (TIR-NBS-LRR class), putative | chr5:14567622-14572630 REVERSE	-1.78599	-2.27543	-1.8095	-1.80308	-1.87814	-1.75512	n.s.	n.s.	n.s.	n.s.	n.s.	n.s.	n.s.	n.s.	n.s.
				peu-miR164a-e	U	Guo et al.	2005	PtpAffx.210237.1.S1_at	peu-miR164a	AT5G61430	33.99	development.unspecified	ANAC100, ATNAC5 | ANAC100 (ARABIDOPSIS NAC DOMAIN CONTAINING PROTEIN 100); transcription factor | chr5:24701122-24702761 REVERSE	-3.24981	-3.52653	-3.10199	-3.28177	-2.71813	-2.2057	n.s.	n.s.	n.s.	n.s.	n.s.	n.s.	n.s.	n.s.	n.s.
						Guo et al.	2005	PtpAffx.212624.1.S1_at	peu-miR164a	AT5G61430	33.99	development.unspecified	ANAC100, ATNAC5 | ANAC100 (ARABIDOPSIS NAC DOMAIN CONTAINING PROTEIN 100); transcription factor | chr5:24701122-24702761 REVERSE	-2.25994	-2.12557	-2.16736	-2.41189	-1.45008	n.s.	n.s.	n.s.	n.s.	n.s.	n.s.	n.s.	n.s.	n.s.	n.s.
						Guo et al.	2005	PtpAffx.4285.1.A1_at	peu-miR164a	AT1G56010	27.3.27	RNA.regulation of transcription.NAC domain transcription factor family	NAC1, ANAC022 | NAC1; transcription factor | chr1:20946571-20949281 REVERSE	-2.00159	-1.36264	-2.13174	-2.19176	-1.30055	-1.60193	n.s.	n.s.	n.s.	n.s.	n.s.	n.s.	n.s.	n.s.	n.s.
				peu-miR408	U	Maunoury et al.	2011	PtpAffx.149273.1.S1_at	ptc-miR408	AT2G02850	26.19	misc.plastocyanin-like	ARPN | ARPN (PLANTACYANIN); copper ion binding / electron carrier | chr2:826404-827812 REVERSE	n.s.	n.s.	-1.63155	-1.60503	n.s.	n.s.	n.s.	n.s.	n.s.	n.s.	n.s.	n.s.	n.s.	n.s.	n.s.
								PtpAffx.214973.1.S1_at	peu-miR408	AT5G11480	35.2	not assigned.unknown	GTP binding | chr5:3669193-3671574 REVERSE	n.s.	1.51595	n.s.	n.s.	n.s.	n.s.	n.s.	n.s.	n.s.	n.s.	n.s.	n.s.	n.s.	n.s.	n.s.
Bosheng et al.	2011	P.euphratica	Dehydration	miR156a,c,e,g,k	U			Ptp.1107.1.A1_at	ptc-miR156g	AT5G63630	27.1.2	RNA.processing.RNA helicase	DEAD box RNA helicase, putative | chr5:25472598-25475196 REVERSE	n.s.	n.s.	-1.31818	n.s.	n.s.	-1.47139	n.s.	n.s.	n.s.	n.s.	n.s.	n.s.	n.s.	n.s.	n.s.
						Lal et al.	2011	Ptp.4573.1.S1_s_at	peu-miR156a	AT1G53160	33.3	development.squamosa promoter binding like (SPL)	SPL4 | SPL4 (SQUAMOSA PROMOTER BINDING PROTEIN-LIKE 4); DNA binding / transcription factor | chr1:19806419-19807608 FORWARD	3.44162	3.16785	3.95025	3.40923	3.2097	2.38481	n.s.	n.s.	n.s.	n.s.	n.s.	n.s.	n.s.	n.s.	n.s.
						Nodine et al.	2010	Ptp.702.1.S1_a_at	peu-miR156a	AT5G43270	33.3	development.squamosa promoter binding like (SPL)	SPL2 | SPL2 (SQUAMOSA PROMOTER BINDING PROTEIN-LIKE 2); DNA binding / transcription factor | chr5:17360305-17363773 REVERSE	n.s.	-1.22107	-1.53481	-1.30265	n.s.	-1.68723	n.s.	n.s.	n.s.	n.s.	n.s.	n.s.	n.s.	n.s.	n.s.
						Lal et al.	2011	PtpAffx.100900.1.S1_at	peu-miR156a	AT3G15270	33.3	development.squamosa promoter binding like (SPL)	SPL5 | SPL5 (SQUAMOSA PROMOTER BINDING PROTEIN-LIKE 5); DNA binding / transcription factor | chr3:5140365-5141348 REVERSE	n.s.	2.00075	2.30992	n.s.	n.s.	n.s.	n.s.	n.s.	n.s.	n.s.	n.s.	n.s.	n.s.	n.s.	n.s.
						Nodine et al.	2010	PtpAffx.108357.1.A1_at	peu-miR156a	AT5G43270	33.3	development.squamosa promoter binding like (SPL)	SPL2 | SPL2 (SQUAMOSA PROMOTER BINDING PROTEIN-LIKE 2); DNA binding / transcription factor | chr5:17360305-17363773 REVERSE	n.s.	n.s.	n.s.	n.s.	n.s.	-1.63099	n.s.	n.s.	n.s.	n.s.	n.s.	-1.74799	n.s.	n.s.	n.s.
						Lal et al.	2011	PtpAffx.47524.1.S1_at	peu-miR156a	AT1G53160	33.3	development.squamosa promoter binding like (SPL)	SPL4 | SPL4 (SQUAMOSA PROMOTER BINDING PROTEIN-LIKE 4); DNA binding / transcription factor | chr1:19806419-19807608 FORWARD	1.43522	1.17353	1.59752	1.22962	1.22778	n.s.	n.s.	n.s.	n.s.	n.s.	n.s.	n.s.	n.s.	n.s.	n.s.
						Nodine et al.	2010	PtpAffx.61177.1.A1_at	peu-miR156a	AT1G27370	33.3	development.squamosa promoter binding like (SPL)	squamosa promoter-binding protein-like 10 (SPL10) | chr1:9505201-9508280 REVERSE	1.39497	1.43663	1.61676	1.47936	1.69593	2.17766	n.s.	n.s.	n.s.	n.s.	n.s.	n.s.	n.s.	n.s.	n.s.
								PtpAffx.766.1.S1_at	peu-miR156a	AT2G14740	29.3.4.3	protein.targeting.secretory pathway.vacuole	ATVSR3 | ATVSR3 (ARABIDOPSIS THALIANA VACULOLAR SORTING RECEPTOR 3); calcium ion binding | chr2:6308895-6312589 FORWARD	-1.16772	-1.08758	n.s.	n.s.	-1.03999	n.s.	n.s.	n.s.	n.s.	n.s.	n.s.	n.s.	n.s.	n.s.	n.s.
						Martin et al.	2010	PtpAffx.96676.1.S1_at	peu-miR156a	AT5G50570	33.3	development.squamosa promoter binding like (SPL)	Squamosa promoter-binding protein, putative;SPL13 | chr5:20582083-20584559 REVERSE	n.s.	1.81942	n.s.	n.s.	1.61101	n.s.	n.s.	n.s.	n.s.	n.s.	n.s.	n.s.	n.s.	n.s.	n.s.
				ptc-miR166n	D	Yao et al.	2009	Ptp.548.1.S1_at	ptc-miR166n	AT2G34710	27.3.22	RNA.regulation of transcription.HB,Homeobox transcription factor family	PHB, ATHB14, ATHB-14, PHB-1D | PHB (PHABULOSA); DNA binding / transcription factor | chr2:14639323-14644273 REVERSE	2.06604	1.84922	1.66162	1.76116	1.93702	n.s.	n.s.	n.s.	n.s.	n.s.	n.s.	n.s.	n.s.	n.s.	n.s.
						Yao et al.	2009	Ptp.548.1.S1_x_at	ptc-miR166n	AT2G34710	27.3.22	RNA.regulation of transcription.HB,Homeobox transcription factor family	PHB, ATHB14, ATHB-14, PHB-1D | PHB (PHABULOSA); DNA binding / transcription factor | chr2:14639323-14644273 REVERSE	2.47533	2.32129	2.08668	2.16239	2.61983	n.s.	n.s.	n.s.	n.s.	n.s.	n.s.	n.s.	n.s.	n.s.	n.s.
						Williams et al.	2005	Ptp.4287.1.S1_s_at	ptc-miR166n	AT4G32880	27.3.22	RNA.regulation of transcription.HB,Homeobox transcription factor family	ATHB-8, ATHB8 | ATHB-8 (HOMEOBOX GENE 8); DNA binding / transcription factor | chr4:15863452-15868625 REVERSE	n.s.	n.s.	n.s.	n.s.	1.53401	n.s.	n.s.	n.s.	n.s.	n.s.	n.s.	n.s.	n.s.	n.s.	n.s.
						Williams et al.	2005	PtpAffx.9623.1.S1_s_at	ptc-miR166n	AT4G32880	27.3.22	RNA.regulation of transcription.HB,Homeobox transcription factor family	ATHB-8, ATHB8 | ATHB-8 (HOMEOBOX GENE 8); DNA binding / transcription factor | chr4:15863452-15868625 REVERSE	n.s.	1.58879	n.s.	n.s.	1.60609	n.s.	n.s.	n.s.	n.s.	n.s.	-2.06539	n.s.	n.s.	n.s.	n.s.
				ptc-miR169z	D	Zhao et al.	2009	Ptp.6882.1.A1_s_at	ptc-miR169z	AT5G12840	27.3.14	RNA.regulation of transcription.CCAAT box binding factor family, HAP2	HAP2A, EMB2220, ATHAP2A, NF-YA1 | NF-YA1 (NUCLEAR FACTOR Y, SUBUNIT A1); transcription factor | chr5:4050840-4053534 REVERSE	n.s.	n.s.	n.s.	-1.15733	n.s.	n.s.	n.s.	n.s.	n.s.	n.s.	n.s.	n.s.	n.s.	n.s.	n.s.
						Zhao et al.	2009	PtpAffx.129522.1.A1_at	ptc-miR169z	AT3G14020	27.3.14	RNA.regulation of transcription.CCAAT box binding factor family, HAP2	NF-YA6 | NF-YA6 (NUCLEAR FACTOR Y, SUBUNIT A6); transcription factor | chr3:4642968-4644301 FORWARD	n.s.	n.s.	2.75836	n.s.	n.s.	2.83103	n.s.	n.s.	3.81069	n.s.	2.47574	2.81018	n.s.	n.s.	n.s.
				miR319a	U	Nag et al.	2009	Ptp.831.1.S1_s_at	ptc-miR319a	AT3G15030	27.3.29	RNA.regulation of transcription.TCP transcription factor family	TCP4, MEE35 | TCP4 (TCP family transcription factor 4); transcription factor | chr3:5062019-5064115 FORWARD	n.s.	n.s.	-1.91385	n.s.	n.s.	-3.38347	n.s.	n.s.	n.s.	-3.51597	n.s.	-2.8403	n.s.	n.s.	n.s.
				ptc-miR396a,c	U			PtpAffx.103853.1.A1_at	ptc-miR396a	AT1G01860	27.1	RNA.processing	PFC1 | PFC1 (PALEFACE 1); mRNA (2'-O-methyladenosine-N6-)-methyltransferase | chr1:304133-306287 REVERSE	1.70504	n.s.	1.02328	1.61992	n.s.	n.s.	n.s.	n.s.	n.s.	-2.07535	n.s.	-1.28035	n.s.	n.s.	-1.47871
								Ptp.6016.1.S1_at	ptc-miR396a	AT5G43060	29.5.3	protein.degradation.cysteine protease	cysteine proteinase, putative / thiol protease, putative | chr5:17269507-17272164 REVERSE	n.s.	n.s.	-1.31152	n.s.	n.s.	-1.25974	n.s.	n.s.	n.s.	n.s.	n.s.	n.s.	n.s.	n.s.	n.s.
Qin et al.	2011	P.euphratica	Dehydration & salt	miR169o-p	Dynamic	Zhao et al.	2009	Ptp.6882.1.A1_s_at	ptc-miR169p	AT5G12840	27.3.14	RNA.regulation of transcription.CCAAT box binding factor family, HAP2	HAP2A, EMB2220, ATHAP2A, NF-YA1 | NF-YA1 (NUCLEAR FACTOR Y, SUBUNIT A1); transcription factor | chr5:4050840-4053534 REVERSE	n.s.	n.s.	n.s.	-1.15733	n.s.	n.s.	n.s.	n.s.	n.s.	n.s.	n.s.	n.s.	n.s.	n.s.	n.s.
						Zhao et al.	2009	PtpAffx.129522.1.A1_at	ptc-miR169p	AT3G14020	27.3.14	RNA.regulation of transcription.CCAAT box binding factor family, HAP2	NF-YA6 | NF-YA6 (NUCLEAR FACTOR Y, SUBUNIT A6); transcription factor | chr3:4642968-4644301 FORWARD	n.s.	n.s.	2.75836	n.s.	n.s.	2.83103	n.s.	n.s.	3.81069	n.s.	2.47574	2.81018	n.s.	n.s.	n.s.
								PtpAffx.215746.1.S1_at	ptc-miR169p	AT1G74360	17.3.2.1	hormone metabolism.brassinosteroid.signal transduction.BRI	leucine-rich repeat transmembrane protein kinase, putative | chr1:27954231-27958114 FORWARD	n.s.	-1.35143	-1.3877	-1.17883	-1.4496	n.s.	n.s.	n.s.	n.s.	n.s.	n.s.	n.s.	n.s.	n.s.	n.s.
						Zhao et al.	2009	PtpAffx.249.205.A1_at	ptc-miR169p	AT1G72830	27.3.14	RNA.regulation of transcription.CCAAT box binding factor family, HAP2	HAP2C, ATHAP2C, NF-YA3 | NF-YA3 (NUCLEAR FACTOR Y, SUBUNIT A3); transcription factor | chr1:27405461-27407969 REVERSE	-2.3755	-2.30057	-3.06219	-2.91311	-2.1454	-3.26119	n.s.	n.s.	n.s.	n.s.	n.s.	n.s.	n.s.	n.s.	n.s.
						Zhao et al.	2009	PtpAffx.249.482.S1_at	ptc-miR169p	AT1G72830	27.3.14	RNA.regulation of transcription.CCAAT box binding factor family, HAP2	HAP2C, ATHAP2C, NF-YA3 | NF-YA3 (NUCLEAR FACTOR Y, SUBUNIT A3); transcription factor | chr1:27405461-27407969 REVERSE	n.s.	n.s.	n.s.	-1.19503	-1.1028	-1.49002	n.s.	n.s.	n.s.	n.s.	n.s.	n.s.	n.s.	n.s.	n.s.
				miR1444a	Dynamic	Ravet et al.	2011	Ptp.4219.1.S1_at	ptc-miR1444a	POPTR_0011s04710	#N/A	#N/A	PPO3:Polyphenol oxidase 3	-1.67954	-1.32431	-1.51358	-1.49291	-1.44199	-1.10614	n.s.	n.s.	n.s.	n.s.	n.s.	n.s.	n.s.	n.s.	n.s.
						Ravet et al.	2011	Ptp.4219.1.S1_s_at	ptc-miR1444a	POPTR_0011s04710	#N/A	#N/A	PPO3:Polyphenol oxidase 3	-5.27394	-4.74457	-5.08926	-4.81965	-4.78125	-4.03734	n.s.	n.s.	n.s.	n.s.	n.s.	n.s.	n.s.	n.s.	n.s.
						Ravet et al.	2011	Ptp.4421.1.A1_s_at	ptc-miR1444a	POPTR_0001s39630	#N/A	#N/A	PPO2: Polyphenol oxidase 2	n.s.	n.s.	-4.7734	-4.31586	n.s.	n.s.	n.s.	n.s.	n.s.	n.s.	n.s.	n.s.	n.s.	n.s.	n.s.
						Ravet et al.	2011	PtpAffx.697.4.S1_a_at	ptc-miR1444a	POPTR_0011s04710	#N/A	#N/A	PPO3:Polyphenol oxidase 3	-1.0015	-1.20644	-1.21005	-1.09163	-1.06865	n.s.	n.s.	n.s.	n.s.	n.s.	n.s.	n.s.	n.s.	n.s.	n.s.
						Ravet et al.	2011	PtpAffx.70992.1.S1_a_at	ptc-miR1444a	POPTR_0011s10950	#N/A	#N/A	PPO1:Polyphenol oxidase 1	n.s.	n.s.	n.s.	3.54405	n.s.	n.s.	n.s.	n.s.	n.s.	-3.13962	n.s.	n.s.	n.s.	n.s.	n.s.
				miR408	Dynamic	Maunoury et al.	2011	PtpAffx.149273.1.S1_at	ptc-miR408	AT2G02850	26.19	misc.plastocyanin-like	ARPN | ARPN (PLANTACYANIN); copper ion binding / electron carrier | chr2:826404-827812 REVERSE	n.s.	n.s.	-1.63155	-1.60503	n.s.	n.s.	n.s.	n.s.	n.s.	n.s.	n.s.	n.s.	n.s.	n.s.	n.s.
								PtpAffx.214973.1.S1_at	peu-miR408	AT5G11480	35.2	not assigned.unknown	GTP binding | chr5:3669193-3671574 REVERSE	n.s.	1.51595	n.s.	n.s.	n.s.	n.s.	n.s.	n.s.	n.s.	n.s.	n.s.	n.s.	n.s.	n.s.	n.s.
Shanfa et al.	2008	P.trichocarpa	Salt/Dehydration	miR482.2	U/D			PtpAffx.89781.1.A1_at	ptc-miR482.2	AT4G15550	26.2	misc.UDP glucosyl and glucoronyl transferases	IAGLU | IAGLU (INDOLE-3-ACETATE BETA-D-GLUCOSYLTRANSFERASE); UDP-glycosyltransferase/ transferase, transferring glycosyl groups | chr4:8877590-8879327 REVERSE	-4.2006	-4.23539	-3.85105	-3.68322	-3.4245	-2.9149	n.s.	n.s.	n.s.	n.s.	n.s.	n.s.	n.s.	n.s.	n.s.
						Shivaprasad et al.	2012	PtpAffx.225804.1.S1_at	ptc-miR482.2	AT5G36930	20.1.7	stress.biotic.PR-proteins	disease resistance protein (TIR-NBS-LRR class), putative | chr5:14567622-14572630 REVERSE	-1.78599	-2.27543	-1.8095	-1.80308	-1.87814	-1.75512	n.s.	n.s.	n.s.	n.s.	n.s.	n.s.	n.s.	n.s.	n.s.
				miR530a	D/D			PtpAffx.16691.2.S1_a_at	ptc-miR530a	AT5G51970	3.3	minor CHO metabolism.sugar alcohols	sorbitol dehydrogenase, putative / L-iditol 2-dehydrogenase, putative | chr5:21111445-21113403 FORWARD	n.s.	n.s.	-1.01659	n.s.	n.s.	-1.02615	n.s.	n.s.	n.s.	n.s.	n.s.	-1.21757	n.s.	n.s.	n.s.
				miR827	LD/D			PtpAffx.206152.1.S1_at	ptc-miR827	AT3G15880	33.99	development.unspecified	WSIP2, TPR4 | protein binding | chr3:5364081-5372289 REVERSE	n.s.	1.0298	n.s.	n.s.	1.20623	n.s.	n.s.	n.s.	n.s.	n.s.	n.s.	n.s.	n.s.	n.s.	n.s.
				miR1444a	LU/D	Ravet et al.	2011	Ptp.4219.1.S1_at	ptc-miR1444a	POPTR_0011s04710	#N/A	#N/A	PPO3:Polyphenol oxidase 3	-1.67954	-1.32431	-1.51358	-1.49291	-1.44199	-1.10614	n.s.	n.s.	n.s.	n.s.	n.s.	n.s.	n.s.	n.s.	n.s.
						Ravet et al.	2011	Ptp.4219.1.S1_s_at	ptc-miR1444a	POPTR_0011s04710	#N/A	#N/A	PPO3:Polyphenol oxidase 3	-5.27394	-4.74457	-5.08926	-4.81965	-4.78125	-4.03734	n.s.	n.s.	n.s.	n.s.	n.s.	n.s.	n.s.	n.s.	n.s.
						Ravet et al.	2011	Ptp.4421.1.A1_s_at	ptc-miR1444a	POPTR_0001s39630	#N/A	#N/A	PPO2: Polyphenol oxidase 2	n.s.	n.s.	-4.7734	-4.31586	n.s.	n.s.	n.s.	n.s.	n.s.	n.s.	n.s.	n.s.	n.s.	n.s.	n.s.
						Ravet et al.	2011	PtpAffx.697.4.S1_a_at	ptc-miR1444a	POPTR_0011s04710	#N/A	#N/A	PPO3:Polyphenol oxidase 3	-1.0015	-1.20644	-1.21005	-1.09163	-1.06865	n.s.	n.s.	n.s.	n.s.	n.s.	n.s.	n.s.	n.s.	n.s.	n.s.
						Ravet et al.	2011	PtpAffx.70992.1.S1_a_at	ptc-miR1444a	POPTR_0011s10950	#N/A	#N/A	PPO1:Polyphenol oxidase 1	n.s.	n.s.	n.s.	3.54405	n.s.	n.s.	n.s.	n.s.	n.s.	-3.13962	n.s.	n.s.	n.s.	n.s.	n.s.
				miR1445	D/D			PtpAffx.144250.1.S1_s_at	ptc-miR1445	AT5G12200	23.2	nucleotide metabolism.degradation	dihydropyrimidinase / DHPase / dihydropyrimidine amidohydrolase / hydantoinase (PYD2) | chr5:3941528-3944811 REVERSE	n.s.	n.s.	n.s.	-1.99571	n.s.	n.s.	n.s.	n.s.	n.s.	n.s.	n.s.	n.s.	n.s.	n.s.	n.s.
				miR1446	D/D			PtpAffx.18687.1.A1_at	ptc-miR1446e	AT1G62990	27.3.22	RNA.regulation of transcription.HB,Homeobox transcription factor family	KNAT7, IXR11 | KNAT7 (KNOTTED-LIKE HOMEOBOX OF ARABIDOPSIS THALIANA 7); DNA binding / transcription activator/ transcription factor | chr1:23337365-23340688 FORWARD	n.s.	1.23111	n.s.	n.s.	n.s.	n.s.	n.s.	n.s.	n.s.	n.s.	n.s.	-1.4467	n.s.	n.s.	n.s.
								PtpAffx.224146.1.S1_at	ptc-miR1446a	AT5G26594	#N/A	#N/A	ARR24, RESPONSE REGULATOR 24	n.s.	n.s.	1.53802	n.s.	n.s.	n.s.	n.s.	n.s.	n.s.	n.s.	1.18713	n.s.	n.s.	n.s.	n.s.
				miR1447	D/D			PtpAffx.214834.1.S1_at	ptc-miR1447	AT1G52920	17.1.2	hormone metabolism.abscisic acid.signal transduction	GCR2, GPCR | GPCR (G PROTEIN COUPLED RECEPTOR); abscisic acid binding / catalytic | chr1:19709275-19711052 REVERSE	n.s.	n.s.	2.13005	1.54501	n.s.	n.s.	n.s.	n.s.	n.s.	n.s.	n.s.	n.s.	n.s.	n.s.	n.s.
								PtpAffx.20549.1.S1_at	ptc-miR1447	AT3G62420	27.3.35	RNA.regulation of transcription.bZIP transcription factor family	Symbols: ATBZIP53 | ATBZIP53 (BASIC REGION/LEUCINE ZIPPER MOTIF 53); DNA binding / protein heterodimerization/ sequence-specific DNA binding / transcription factor | chr3:23091586-23092850 REVERSE	-1.79192	-1.43268	n.s.	n.s.	n.s.	n.s.	n.s.	n.s.	n.s.	1.71329	n.s.	2.08669	n.s.	n.s.	1.99059
Jia et al.	2009	P.tremula	UV-B	ptc-miR168a-b	U			PtpAffx.213691.1.S1_at	ptc-miR168a	AT5G03570	34.12	transport.metal	ATIREG2 | ATIREG2 (IRON-REGULATED PROTEIN 2); nickel ion transmembrane transporter | chr5:903756-906664 FORWARD	n.s.	-1.02083	n.s.	-1.07244	n.s.	-1.44026	n.s.	n.s.	n.s.	n.s.	n.s.	n.s.	n.s.	n.s.	n.s.
								PtpAffx.145936.1.S1_at	ptc-miR168b	POPTR_1788s00200	#N/A	#N/A	unknown	n.s.	-3.09196	n.s.	-2.59189	-2.82313	-2.43589	n.s.	n.s.	n.s.	n.s.	n.s.	n.s.	n.s.	n.s.	n.s.
				ptc-miR408	U	Maunoury et al.	2011	PtpAffx.149273.1.S1_at	ptc-miR408	AT2G02850	26.19	misc.plastocyanin-like	ARPN | ARPN (PLANTACYANIN); copper ion binding / electron carrier | chr2:826404-827812 REVERSE	n.s.	n.s.	-1.63155	-1.60503	n.s.	n.s.	n.s.	n.s.	n.s.	n.s.	n.s.	n.s.	n.s.	n.s.	n.s.
								PtpAffx.214973.1.S1_at	peu-miR408	AT5G11480	35.2	not assigned.unknown	GTP binding | chr5:3669193-3671574 REVERSE	n.s.	1.51595	n.s.	n.s.	n.s.	n.s.	n.s.	n.s.	n.s.	n.s.	n.s.	n.s.	n.s.	n.s.	n.s.
				ptc-miR169	D	Zhao et al.	2009	Ptp.6882.1.A1_s_at	ptc-miR169a	AT5G12840	27.3.14	RNA.regulation of transcription.CCAAT box binding factor family, HAP2	HAP2A, EMB2220, ATHAP2A, NF-YA1 | NF-YA1 (NUCLEAR FACTOR Y, SUBUNIT A1); transcription factor | chr5:4050840-4053534 REVERSE	n.s.	n.s.	n.s.	-1.15733	n.s.	n.s.	n.s.	n.s.	n.s.	n.s.	n.s.	n.s.	n.s.	n.s.	n.s.
						Zhao et al.	2009	PtpAffx.129522.1.A1_at	ptc-miR169a	AT3G14020	27.3.14	RNA.regulation of transcription.CCAAT box binding factor family, HAP2	NF-YA6 | NF-YA6 (NUCLEAR FACTOR Y, SUBUNIT A6); transcription factor | chr3:4642968-4644301 FORWARD	n.s.	n.s.	2.75836	n.s.	n.s.	2.83103	n.s.	n.s.	3.81069	n.s.	2.47574	2.81018	n.s.	n.s.	n.s.
								PtpAffx.207526.1.S1_s_at	ptc-miR169a	AT3G10650	35.2	not assigned.unknown	ATNUP1|nucleoporin,involved in the regulation of nuclear morphology	-2.33222	-2.10628	-2.16486	-2.41068	-2.13146	-2.20118	n.s.	n.s.	n.s.	n.s.	n.s.	n.s.	n.s.	n.s.	n.s.
								PtpAffx.215746.1.S1_at	ptc-miR169aa	AT1G74360	17.3.2.1	hormone metabolism.brassinosteroid.signal transduction.BRI	leucine-rich repeat transmembrane protein kinase, putative | chr1:27954231-27958114 FORWARD	n.s.	-1.35143	-1.3877	-1.17883	-1.4496	n.s.	n.s.	n.s.	n.s.	n.s.	n.s.	n.s.	n.s.	n.s.	n.s.
						Zhao et al.	2009	PtpAffx.249.205.A1_at	ptc-miR169a	AT1G72830	27.3.14	RNA.regulation of transcription.CCAAT box binding factor family, HAP2	HAP2C, ATHAP2C, NF-YA3 | NF-YA3 (NUCLEAR FACTOR Y, SUBUNIT A3); transcription factor | chr1:27405461-27407969 REVERSE	-2.3755	-2.30057	-3.06219	-2.91311	-2.1454	-3.26119	n.s.	n.s.	n.s.	n.s.	n.s.	n.s.	n.s.	n.s.	n.s.
						Zhao et al.	2009	PtpAffx.249.482.S1_at	ptc-miR169a	AT1G72830	27.3.14	RNA.regulation of transcription.CCAAT box binding factor family, HAP2	HAP2C, ATHAP2C, NF-YA3 | NF-YA3 (NUCLEAR FACTOR Y, SUBUNIT A3); transcription factor | chr1:27405461-27407969 REVERSE	n.s.	n.s.	n.s.	-1.19503	-1.1028	-1.49002	n.s.	n.s.	n.s.	n.s.	n.s.	n.s.	n.s.	n.s.	n.s.
								PtpAffx.56386.1.A1_at	ptc-miR169aa	AT3G13000	27.3.27	RNA.regulation of transcription.NAC domain transcription factor family	transcription factor | chr3:4157968-4162065 REVERSE	n.s.	n.s.	n.s.	n.s.	n.s.	-1.53345	n.s.	n.s.	n.s.	n.s.	n.s.	n.s.	n.s.	n.s.	n.s.
				ptc-miR395	D			Ptp.1467.1.S1_x_at	ptc-miR395a	AT5G38760	17.1.3	hormone metabolism.abscisic acid.induced-regulated-responsive-activated	Late embryogenesis abundant protein (LEA) family protein | chr5:15524178-15524977 FORWARD	n.s.	n.s.	5.30838	n.s.	n.s.	4.78665	n.s.	n.s.	n.s.	n.s.	n.s.	n.s.	n.s.	n.s.	n.s.
								PtpAffx.158774.2.S1_s_at	ptc-miR395a	AT3G09600	27.3.26	RNA.regulation of transcription.MYB-related transcription factor family	myb family transcription factor | chr3:2946406-2948995 FORWARD	-2.82857	-1.48837	n.s.	-3.22376	n.s.	n.s.	n.s.	n.s.	3.03203	2.57591	n.s.	n.s.	n.s.	n.s.	n.s.
								PtpAffx.219737.1.S1_s_at	ptc-miR395a	AT3G09600	27.3.26	RNA.regulation of transcription.MYB-related transcription factor family	myb family transcription factor | chr3:2946406-2948995 FORWARD	-2.43514	n.s.	n.s.	-1.87253	n.s.	n.s.	n.s.	n.s.	2.81168	2.17579	n.s.	n.s.	n.s.	n.s.	n.s.
								PtpAffx.16154.1.S1_at	ptc-miR395a	AT3G61680	#N/A	#N/A	alpha/beta-Hydrolases superfamily protein	n.s.	n.s.	n.s.	n.s.	n.s.	1.23791	n.s.	n.s.	n.s.	n.s.	n.s.	n.s.	n.s.	n.s.	n.s.
								PtpAffx.210237.1.S1_at	ptc-miR395a	AT5G61430	33.99	development.unspecified	ANAC100, ATNAC5 | ANAC100 (ARABIDOPSIS NAC DOMAIN CONTAINING PROTEIN 100); transcription factor | chr5:24701122-24702761 REVERSE	-3.24981	-3.52653	-3.10199	-3.28177	-2.71813	-2.2057	n.s.	n.s.	n.s.	n.s.	n.s.	n.s.	n.s.	n.s.	n.s.
				ptc-miR472	D	Zhai et al.	2011	PtpAffx.225804.1.S1_at	peu-miR472	AT5G36930	20.1.7	stress.biotic.PR-proteins	disease resistance protein (TIR-NBS-LRR class), putative | chr5:14567622-14572630 REVERSE	-1.78599	-2.27543	-1.8095	-1.80308	-1.87814	-1.75512	n.s.	n.s.	n.s.	n.s.	n.s.	n.s.	n.s.	n.s.	n.s.
								PtpAffx.211683.1.S1_x_at	ptc-miR472b	AT1G75250	27.3.26	RNA.regulation of transcription.MYB-related transcription factor family	ATRL6 | ATRL6 (ARABIDOPSIS RAD-LIKE 6); transcription factor | chr1:28245073-28245453 REVERSE	n.s.	n.s.	n.s.	n.s.	1.04327	n.s.	n.s.	n.s.	n.s.	n.s.	n.s.	n.s.	n.s.	n.s.	n.s.
Zhou et al.	2012	P.cathayana/S.matsudana	Salt	ptc-474c	D/U			Ptp.2375.1.A1_at	ptc-miR474a	AT5G39740	29.2.1.2.2.5	protein.synthesis.ribosomal protein.eukaryotic.60S subunit.L5	OLI7, RPL5B | 60S ribosomal protein L5 (RPL5B) | chr5:15903296-15905464 FORWARD	n.s.	n.s.	-1.17713	n.s.	n.s.	n.s.	n.s.	n.s.	n.s.	n.s.	n.s.	n.s.	n.s.	n.s.	n.s.
								PtpAffx.132310.1.A1_at	ptc-miR474b	AT3G22250	26.2	misc.UDP glucosyl and glucoronyl transferases	UDP-glucoronosyl/UDP-glucosyl transferase family protein | chr3:7867753-7870229 FORWARD	n.s.	1.44102	n.s.	1.03259	n.s.	n.s.	n.s.	n.s.	n.s.	n.s.	n.s.	n.s.	n.s.	n.s.	n.s.
								PtpAffx.141320.1.S1_at	ptc-miR474b	AT3G03940	29.4	protein.postranslational modification	protein kinase family protein | chr3:1014025-1019224 REVERSE	-2.02896	-1.3273	-1.32365	-1.99831	-1.33753	n.s.	n.s.	n.s.	n.s.	n.s.	n.s.	n.s.	n.s.	n.s.	n.s.
						Zhou et al.	2012	PtpAffx.202291.1.S1_at	ptc-miR474a	AT3G49730	#N/A	#N/A	Pentatricopeptide repeat-containing protein	n.s.	n.s.	1.07854	n.s.	n.s.	n.s.	n.s.	n.s.	n.s.	n.s.	n.s.	n.s.	n.s.	n.s.	n.s.
								PtpAffx.207280.1.S1_at	ptc-miR474a	AT4G37080	35.2	not assigned.unknown	unknown protein | chr4:17473272-17476952 FORWARD	n.s.	n.s.	n.s.	n.s.	n.s.	-1.06379	n.s.	n.s.	n.s.	n.s.	n.s.	-1.05379	n.s.	n.s.	n.s.
						Zhou et al.	2012	PtpAffx.218560.1.S1_s_at	ptc-miR474b	AT1G11290	35.1.5	not assigned.no ontology.pentatricopeptide (PPR) repeat-containing protein	CRR22 | CRR22 (CHLORORESPIRATORY REDUCTION22); endonuclease;Pentatricopeptide Repeat Protein containing the DYW motif | chr1:3791454-3793883 REVERSE	1.8161	1.90264	1.4081	1.88711	1.73824	n.s.	n.s.	n.s.	n.s.	-1.25934	n.s.	-1.11047	n.s.	n.s.	n.s.
Ren et al.	2012	P.tomentosa	Drhydration	pto-miR472b	U			PtpAffx.211683.1.S1_x_at	ptc-miR472b	AT1G75250	27.3.26	RNA.regulation of transcription.MYB-related transcription factor family	ATRL6 | ATRL6 (ARABIDOPSIS RAD-LIKE 6); transcription factor | chr1:28245073-28245453 REVERSE	n.s.	n.s.	n.s.	n.s.	1.04327	n.s.	n.s.	n.s.	n.s.	n.s.	n.s.	n.s.	n.s.	n.s.	n.s.
				pto-miR530	U			PtpAffx.16691.2.S1_a_at	ptc-miR530a	AT5G51970	3.3	minor CHO metabolism.sugar alcohols	sorbitol dehydrogenase, putative / L-iditol 2-dehydrogenase, putative | chr5:21111445-21113403 FORWARD	n.s.	n.s.	-1.01659	n.s.	n.s.	-1.02615	n.s.	n.s.	n.s.	n.s.	n.s.	-1.21757	n.s.	n.s.	n.s.
				pto-miR397	D	Abdel-Ghany et al.	2008	Ptp.1846.1.S1_s_at	ptc-miR397c	AT2G29130	16.10	secondary metabolism.simple phenols	LAC2, ATLAC2 | LAC2 (laccase 2); laccase | chr2:12524889-12527747 REVERSE	n.s.	2.76962	n.s.	n.s.	3.2427	n.s.	n.s.	n.s.	n.s.	n.s.	n.s.	n.s.	n.s.	n.s.	n.s.
								Ptp.6345.1.S1_s_at	ptc-miR397a	AT2G38080	16.10	secondary metabolism.simple phenols	IRX12, LAC4 | IRX12 (IRREGULAR XYLEM 12); laccase | chr2:15934460-15937616 FORWARD	n.s.	n.s.	n.s.	n.s.	3.28867	n.s.	n.s.	n.s.	n.s.	n.s.	n.s.	n.s.	n.s.	n.s.	n.s.
								PtpAffx.164036.1.S1_at	ptc-miR397c	AT2G38080	16.10	secondary metabolism.simple phenols	IRX12, LAC4 | IRX12 (IRREGULAR XYLEM 12); laccase | chr2:15934460-15937616 FORWARD	n.s.	1.9082	n.s.	n.s.	n.s.	n.s.	n.s.	n.s.	n.s.	n.s.	n.s.	n.s.	n.s.	n.s.	n.s.
								PtpAffx.224577.1.S1_at	ptc-miR397a	AT5G03260	16.10	secondary metabolism.simple phenols	LAC11 | LAC11 (laccase 11); laccase | chr5:777021-779424 REVERSE	2.6737	2.47951	2.75889	3.2418	2.6923	2.79556	n.s.	n.s.	n.s.	n.s.	n.s.	n.s.	n.s.	n.s.	n.s.
								PtpAffx.37954.1.S1_at	ptc-miR397a	AT1G52330	#N/A	#N/A	Late embryogenesis abundant (LEA) hydroxyproline-rich glycoprotein family	1.43762	n.s.	n.s.	n.s.	n.s.	n.s.	n.s.	n.s.	n.s.	n.s.	n.s.	n.s.	n.s.	n.s.	n.s.
				pto-miR399	Dynamic			Ptp.6623.1.S1_at	ptc-miR399h	AT1G18180	35.2	not assigned.unknown	oxidoreductase, acting on the CH-CH group of donors | chr1:6255830-6257900 FORWARD	n.s.	n.s.	n.s.	-1.19639	n.s.	n.s.	n.s.	n.s.	1.15554	n.s.	n.s.	n.s.	n.s.	n.s.	n.s.
								PtpAffx.208253.1.S1_at	ptc-miR399k	AT3G13080	34.16	transport.ABC transporters and multidrug resistance systems	ATMRP3, MRP3 | ATMRP3; ATPase, coupled to transmembrane movement of substances / chlorophyll catabolite transporter/ glutathione S-conjugate-exporting ATPase | chr3:4195786-4201265 REVERSE	n.s.	n.s.	n.s.	1.53889	n.s.	n.s.	n.s.	n.s.	n.s.	n.s.	n.s.	n.s.	n.s.	n.s.	n.s.
								PtpAffx.212384.1.S1_s_at	ptc-miR399d	AT1G34550	33.99	development.unspecified	EMB2756 | EMB2756 (EMBRYO DEFECTIVE 2756) | chr1:12646696-12652646 REVERSE	n.s.	-1.22722	n.s.	n.s.	n.s.	n.s.	n.s.	n.s.	n.s.	n.s.	n.s.	n.s.	n.s.	n.s.	n.s.
								PtpAffx.221292.1.S1_at	ptc-miR399e	AT1G34550	33.99	development.unspecified	EMB2756 | EMB2756 (EMBRYO DEFECTIVE 2756) | chr1:12646696-12652646 REVERSE	n.s.	n.s.	-1.10389	n.s.	n.s.	n.s.	n.s.	n.s.	n.s.	n.s.	n.s.	n.s.	n.s.	n.s.	n.s.
								PtpAffx.52652.1.A1_at	ptc-miR399k	POPTR_0003s12410	#N/A	#N/A	unknown	-2.15614	-1.58379	-1.43802	-1.51904	-1.24801	n.s.	n.s.	n.s.	n.s.	1.3814	n.s.	1.11037	n.s.	n.s.	1.30038
								PtpAffx.6353.1.S1_at	ptc-miR399f	AT1G64160	20.1.7	stress.biotic.PR-proteins	disease resistance-responsive family protein / dirigent family protein | chr1:23814010-23814839 FORWARD	n.s.	-1.12089	-1.10992	-1.47825	-1.42962	-1.13341	n.s.	n.s.	n.s.	n.s.	n.s.	n.s.	n.s.	n.s.	n.s.
			Flooding	pto-miR2	D			PtpAffx.249.171.A1_at	peu-miR2	CV275381	#N/A	#N/A	unknown	n.s.	n.s.	n.s.	n.s.	1.57968	n.s.	n.s.	n.s.	n.s.	n.s.	n.s.	-1.44827	n.s.	n.s.	n.s.
								Ptp.5496.1.S1_at	peu-miR2b	AT2G37090	10.3.2	cell wall.hemicellulose synthesis.glucuronoxylan	IRX9 | IRX9 (IRREGULAR XYLEM 9); transferase, transferring glycosyl groups / xylosyltransferase | chr2:15587394-15589257 REVERSE	n.s.	n.s.	1.10469	1.22252	n.s.	n.s.	n.s.	n.s.	n.s.	n.s.	n.s.	n.s.	n.s.	n.s.	n.s.
				pto-miR472b	D			PtpAffx.211683.1.S1_x_at	ptc-miR472b	AT1G75250	27.3.26	RNA.regulation of transcription.MYB-related transcription factor family	ATRL6 | ATRL6 (ARABIDOPSIS RAD-LIKE 6); transcription factor | chr1:28245073-28245453 REVERSE	n.s.	n.s.	n.s.	n.s.	1.04327	n.s.	n.s.	n.s.	n.s.	n.s.	n.s.	n.s.	n.s.	n.s.	n.s.
Chen et al.	2012	P.tomentosa	Cold	pto-miR167c-d	Dynamic			PtpAffx.44551.1.A1_at	ptc-miR167h	AT3G10910	29.5.11.4.2	protein.degradation.ubiquitin.E3.RING	zinc finger (C3HC4-type RING finger) family protein | chr3:3412911-3414019 REVERSE	1.51268	2.3466	2.27583	1.31043	1.83173	n.s.	n.s.	n.s.	n.s.	-1.01086	n.s.	-1.53217	n.s.	n.s.	-1.97626
								PtpAffx.101597.1.A1_at	ptc-miR167h	AT3G49350	30.5	signalling.G-proteins	RAB GTPase activator | chr3:18297406-18300189 REVERSE	-1.89306	-1.40157	-2.24676	-1.64769	n.s.	-1.83759	n.s.	n.s.	n.s.	n.s.	n.s.	n.s.	n.s.	n.s.	n.s.
								PtpAffx.218616.1.S1_s_at	ptc-miR167h	AT1G15960	34.12	transport.metal	NRAMP6, ATNRAMP6 | NRAMP6; inorganic anion transmembrane transporter/ metal ion transmembrane transporter | chr1:5481665-5485082 REVERSE	-2.94458	-2.44568	-2.86901	-2.77191	-2.29877	-2.89374	n.s.	n.s.	n.s.	n.s.	n.s.	n.s.	n.s.	n.s.	n.s.
				pto-miR395b-k	Dynamic			Ptp.1467.1.S1_x_at	ptc-miR395a	AT5G38760	17.1.3	hormone metabolism.abscisic acid.induced-regulated-responsive-activated	Late embryogenesis abundant protein (LEA) family protein | chr5:15524178-15524977 FORWARD	n.s.	n.s.	5.30838	n.s.	n.s.	4.78665	n.s.	n.s.	n.s.	n.s.	n.s.	n.s.	n.s.	n.s.	n.s.
								PtpAffx.158774.2.S1_s_at	ptc-miR395a	AT3G09600	27.3.26	RNA.regulation of transcription.MYB-related transcription factor family	myb family transcription factor | chr3:2946406-2948995 FORWARD	-2.82857	-1.48837	n.s.	-3.22376	n.s.	n.s.	n.s.	n.s.	3.03203	2.57591	n.s.	n.s.	n.s.	n.s.	n.s.
								PtpAffx.16154.1.S1_at	ptc-miR395a	AT3G61680	#N/A	#N/A	alpha/beta-Hydrolases superfamily protein	n.s.	n.s.	n.s.	n.s.	n.s.	1.23791	n.s.	n.s.	n.s.	n.s.	n.s.	n.s.	n.s.	n.s.	n.s.
								PtpAffx.210237.1.S1_at	ptc-miR395a	AT5G61430	33.99	development.unspecified	ANAC100, ATNAC5 | ANAC100 (ARABIDOPSIS NAC DOMAIN CONTAINING PROTEIN 100); transcription factor | chr5:24701122-24702761 REVERSE	-3.24981	-3.52653	-3.10199	-3.28177	-2.71813	-2.2057	n.s.	n.s.	n.s.	n.s.	n.s.	n.s.	n.s.	n.s.	n.s.
								PtpAffx.219737.1.S1_s_at	ptc-miR395a	AT3G09600	27.3.26	RNA.regulation of transcription.MYB-related transcription factor family	myb family transcription factor | chr3:2946406-2948995 FORWARD	-2.43514	n.s.	n.s.	-1.87253	n.s.	n.s.	n.s.	n.s.	2.81168	2.17579	n.s.	n.s.	n.s.	n.s.	n.s.
				pto-miR169f-i	Dynamic	Zhao et al.	2009	Ptp.6882.1.A1_s_at	ptc-miR169h	AT5G12840	27.3.14	RNA.regulation of transcription.CCAAT box binding factor family, HAP2	HAP2A, EMB2220, ATHAP2A, NF-YA1 | NF-YA1 (NUCLEAR FACTOR Y, SUBUNIT A1); transcription factor | chr5:4050840-4053534 REVERSE	n.s.	n.s.	n.s.	-1.15733	n.s.	n.s.	n.s.	n.s.	n.s.	n.s.	n.s.	n.s.	n.s.	n.s.	n.s.
						Zhao et al.	2009	PtpAffx.129522.1.A1_at	ptc-miR169f	AT3G14020	27.3.14	RNA.regulation of transcription.CCAAT box binding factor family, HAP2	NF-YA6 | NF-YA6 (NUCLEAR FACTOR Y, SUBUNIT A6); transcription factor | chr3:4642968-4644301 FORWARD	n.s.	n.s.	2.75836	n.s.	n.s.	2.83103	n.s.	n.s.	3.81069	n.s.	2.47574	2.81018	n.s.	n.s.	n.s.
								PtpAffx.207526.1.S1_s_at	ptc-miR169f	AT3G10650	35.2	not assigned.unknown	ATNUP1|nucleoporin,involved in the regulation of nuclear morphology	-2.33222	-2.10628	-2.16486	-2.41068	-2.13146	-2.20118	n.s.	n.s.	n.s.	n.s.	n.s.	n.s.	n.s.	n.s.	n.s.
						Zhao et al.	2009	PtpAffx.249.205.A1_at	ptc-miR169f	AT1G72830	27.3.14	RNA.regulation of transcription.CCAAT box binding factor family, HAP2	HAP2C, ATHAP2C, NF-YA3 | NF-YA3 (NUCLEAR FACTOR Y, SUBUNIT A3); transcription factor | chr1:27405461-27407969 REVERSE	-2.3755	-2.30057	-3.06219	-2.91311	-2.1454	-3.26119	n.s.	n.s.	n.s.	n.s.	n.s.	n.s.	n.s.	n.s.	n.s.
						Zhao et al.	2009	PtpAffx.249.482.S1_at	ptc-miR169f	AT1G72830	27.3.14	RNA.regulation of transcription.CCAAT box binding factor family, HAP2	HAP2C, ATHAP2C, NF-YA3 | NF-YA3 (NUCLEAR FACTOR Y, SUBUNIT A3); transcription factor | chr1:27405461-27407969 REVERSE	n.s.	n.s.	n.s.	-1.19503	-1.1028	-1.49002	n.s.	n.s.	n.s.	n.s.	n.s.	n.s.	n.s.	n.s.	n.s.
