# Supplementary material for: Integrated regulatory network reveals the early salt tolerance mechanism of Populus euphratica
Source: Sci Rep. 2017 Jul 28;7:6769. doi: 10.1038/s41598-017-05240-0 (PMC5533726; doi:10.1038/s41598-017-05240-0)
Supplement: Supplementary file 9 — Table S8 [file 41598_2017_5240_MOESM9_ESM.xlsx]

## Sheet: Gu_2004
Data from Gu et al.(2004)				Common (Y)	Best matched P. trichocarpa ID	Designed AffyMetrix poplar probesets	log2 fold change of genes in our study
Transcript group	Annotation	Clone	Accession No.				400 mM_6h vs.Ctrl	400 mM_12h vs.Ctrl	400 mM_24h vs.Ctrl	600 mM_6h vs.Ctrl	600 mM_12h vs.Ctrl	600 mM_24h vs.Ctrl		400 mM_12h vs.400 mM_6h	600 mM_12h vs.600 mM_6h	400 mM_24h vs.400 mM_6h	600 mM_24h vs.600 mM_6h	400 mM_24h vs.400 mM_12h	600 mM_24h vs.600 mM_12h	600 mM_6h vs.400 mM_6h	600 mM_12h vs.400 mM_12h	600 mM_24h vs.400 mM_24h
Cell division	Cell division cycle 48-like	177	AJ534500	Y	Potri.012G088200	PtpAffx.8015.1.S1_at	n.s.	n.s.	n.s.	n.s.	n.s.	n.s.		n.s.	n.s.	n.s.	n.s.	n.s.	n.s.	n.s.	n.s.	n.s.
						PtpAffx.206524.1.S1_s_at	-3.50701	-3.43128	-3.37257	-3.3737	-3.40271	-3.08705		n.s.	n.s.	n.s.	n.s.	n.s.	n.s.	n.s.	n.s.	n.s.
Cell wall modification/lignification	Hydroxyproline-rich glycoprotein	118	AJ534497		Potri.008G153000	PtpAffx.118780.1.S1_at	n.s.	n.s.	n.s.	n.s.	n.s.	n.s.		n.s.	n.s.	n.s.	n.s.	n.s.	n.s.	n.s.	n.s.	n.s.
						Ptp.2570.1.S1_at	n.s.	n.s.	n.s.	n.s.	n.s.	n.s.		n.s.	n.s.	n.s.	n.s.	n.s.	n.s.	n.s.	n.s.	n.s.
	Hydroxyproline-rich glycoprotein	150	AJ534498		Potri.008G153000	PtpAffx.118780.1.S1_at	n.s.	n.s.	n.s.	n.s.	n.s.	n.s.		n.s.	n.s.	n.s.	n.s.	n.s.	n.s.	n.s.	n.s.	n.s.
						Ptp.2570.1.S1_at	n.s.	n.s.	n.s.	n.s.	n.s.	n.s.		n.s.	n.s.	n.s.	n.s.	n.s.	n.s.	n.s.	n.s.	n.s.
	Cinnamoyl-CoA reductase	288	AJ534521		Potri.006G253100	PtpAffx.4434.1.S1_s_at	n.s.	n.s.	n.s.	n.s.	n.s.	n.s.		n.s.	n.s.	n.s.	n.s.	n.s.	n.s.	n.s.	n.s.	n.s.
						Ptp.4446.2.A1_s_at	n.s.	n.s.	n.s.	n.s.	n.s.	n.s.		n.s.	n.s.	n.s.	n.s.	n.s.	n.s.	n.s.	n.s.	n.s.
						PtpAffx.206790.1.S1_at	n.s.	n.s.	n.s.	n.s.	n.s.	n.s.		n.s.	n.s.	n.s.	n.s.	n.s.	n.s.	n.s.	n.s.	n.s.
						Ptp.4446.1.A1_s_at	n.s.	n.s.	n.s.	n.s.	n.s.	n.s.		n.s.	n.s.	n.s.	n.s.	n.s.	n.s.	n.s.	n.s.	n.s.
						PtpAffx.118484.1.S1_s_at	n.s.	n.s.	n.s.	n.s.	n.s.	n.s.		n.s.	n.s.	n.s.	n.s.	n.s.	n.s.	n.s.	n.s.	n.s.
Intron splice site reorganization	U2 snRNP auxiliary factor small subunit	262	AJ534514	Y	Potri.005G258000	PtpAffx.4454.2.S1_at	n.s.	n.s.	n.s.	n.s.	n.s.	n.s.		n.s.	n.s.	n.s.	n.s.	n.s.	n.s.	n.s.	n.s.	n.s.
						PtpAffx.136105.1.A1_at	n.s.	n.s.	n.s.	1.10143	n.s.	1.41724		n.s.	n.s.	n.s.	n.s.	n.s.	n.s.	n.s.	n.s.	n.s.
Ionic and osmotic homostasis	Magnesium transporter-like	6	AJ534469		Potri.008G161400	PtpAffx.75825.1.A1_a_at	n.s.	n.s.	n.s.	n.s.	n.s.	n.s.		n.s.	n.s.	n.s.	n.s.	n.s.	n.s.	n.s.	n.s.	n.s.
						PtpAffx.141756.1.S1_at	n.s.	n.s.	n.s.	n.s.	n.s.	n.s.		n.s.	n.s.	n.s.	n.s.	n.s.	n.s.	n.s.	n.s.	n.s.
	Syntaxin-like protein	46	AJ534481		Potri.019G036700	PtpAffx.58146.1.S1_at	n.s.	n.s.	n.s.	n.s.	n.s.	n.s.		n.s.	n.s.	n.s.	n.s.	n.s.	n.s.	n.s.	n.s.	n.s.
	Seed imbibition protein	245	AJ534511	Y	Potri.016G054700	Ptp.7275.1.S1_s_at	n.s.	-2.67834	n.s.	n.s.	-2.04919	n.s.		n.s.	n.s.	n.s.	n.s.	2.92095	1.87579	n.s.	n.s.	n.s.
						PtpAffx.213330.1.S1_at	n.s.	n.s.	n.s.	n.s.	n.s.	n.s.		n.s.	n.s.	n.s.	n.s.	n.s.	n.s.	n.s.	n.s.	n.s.
	Aquaporin	305	AJ534523	Y	Potri.001G186700	Ptp.2440.1.S1_x_at	4.60239	4.24589	3.31045	3.85229	4.35522	3.02206		n.s.	n.s.	n.s.	n.s.	n.s.	n.s.	n.s.	n.s.	n.s.
	Plasma membrane intrinsic protein PY-PIP2-1	308	AJ534524		Potri.009G013900	PtpAffx.5992.1.S1_at	n.s.	n.s.	n.s.	n.s.	n.s.	n.s.		n.s.	n.s.	n.s.	n.s.	n.s.	n.s.	n.s.	n.s.	n.s.
Metabolic enzymes	Acetyl-CoA acetyltransferase	12	AJ534471	Y	Potri.014G168700	Ptp.6668.1.S1_at	n.s.	n.s.	n.s.	n.s.	n.s.	n.s.		n.s.	n.s.	n.s.	1.44831	n.s.	1.24276	n.s.	n.s.	n.s.
						PtpAffx.147936.1.S1_s_at	n.s.	n.s.	n.s.	n.s.	n.s.	1.57059		n.s.	n.s.	n.s.	1.43962	n.s.	1.47355	n.s.	n.s.	n.s.
						PtpAffx.153434.1.A1_s_at	n.s.	n.s.	n.s.	n.s.	n.s.	n.s.		n.s.	n.s.	n.s.	n.s.	n.s.	1.27519	n.s.	n.s.	1.04935
	Sucrose synthase	28/247	AJ534476	Y	Potri.006G136700	PtpAffx.283.14.A1_x_at	3.05743	2.55606	2.27352	2.44553	2.72409	2.00944		n.s.	n.s.	n.s.	n.s.	n.s.	n.s.	n.s.	n.s.	n.s.
						PtpAffx.283.1.A1_x_at	n.s.	n.s.	n.s.	n.s.	2.52451	n.s.		n.s.	n.s.	n.s.	n.s.	n.s.	n.s.	n.s.	n.s.	n.s.
	High affinity nitrate transporter component	29	AJ534477		Potri.015G085100	PtpAffx.7819.1.S1_at	n.s.	n.s.	n.s.	n.s.	n.s.	n.s.		n.s.	n.s.	n.s.	n.s.	n.s.	n.s.	n.s.	n.s.	n.s.
	Tropinone reductase-like	182	AJ534501		Potri.001G245000	Ptp.5162.1.S1_s_at	n.s.	n.s.	n.s.	n.s.	n.s.	n.s.		n.s.	n.s.	n.s.	n.s.	n.s.	n.s.	n.s.	n.s.	n.s.
	Chalcone flavonone isomerase	275	AJ534519	Y	Potri.019G057800	PtpAffx.932.2.A1_at	n.s.	n.s.	1.37981	n.s.	n.s.	n.s.		n.s.	n.s.	n.s.	n.s.	n.s.	n.s.	n.s.	n.s.	-1.70332
	Chalcone flavonone isomerase	275	AJ534519		Potri.019G057800	Ptp.1512.1.S1_s_at	1.43431	1.08668	2.21963	1.58151	1.03269	1.11052		n.s.	n.s.	n.s.	n.s.	n.s.	n.s.	n.s.	n.s.	n.s.
Oxidative/antioxidative stress	Glycolate oxidase	26/53	AJ534474	Y	Potri.011G112700	Ptp.4865.1.A1_s_at	n.s.	1.24706	1.05135	n.s.	1.02331	n.s.		n.s.	n.s.	n.s.	n.s.	n.s.	n.s.	n.s.	n.s.	n.s.
						Ptp.4865.1.A1_x_at	n.s.	n.s.	n.s.	n.s.	n.s.	n.s.		n.s.	n.s.	n.s.	n.s.	n.s.	n.s.	n.s.	n.s.	-1.07638
						Ptp.6667.1.S1_s_at	n.s.	n.s.	n.s.	n.s.	n.s.	n.s.		n.s.	n.s.	n.s.	n.s.	n.s.	n.s.	n.s.	n.s.	n.s.
	Carbonic anhydrase (CALa)	57	AJ534483	Y	Potri.001G348900	PtpAffx.6733.4.S1_s_at	5.00886	5.0302	5.14447	4.85164	4.85803	n.s.		n.s.	n.s.	n.s.	n.s.	n.s.	n.s.	n.s.	n.s.	n.s.
						PtpAffx.6733.2.A1_s_at	n.s.	3.05576	n.s.	3.02159	n.s.	n.s.		n.s.	n.s.	n.s.	n.s.	n.s.	n.s.	n.s.	n.s.	n.s.
						Ptp.1254.1.S1_x_at	n.s.	3.31968	3.22847	3.18872	3.23627	n.s.		n.s.	n.s.	n.s.	n.s.	n.s.	n.s.	n.s.	n.s.	n.s.
						PtpAffx.6733.5.A1_at	n.s.	n.s.	n.s.	n.s.	n.s.	n.s.		n.s.	n.s.	n.s.	n.s.	n.s.	n.s.	n.s.	n.s.	n.s.
						PtpAffx.6733.1.S1_s_at	n.s.	3.9997	4.01643	4.05792	3.90309	n.s.		n.s.	n.s.	n.s.	n.s.	n.s.	n.s.	n.s.	n.s.	n.s.
Peroxisome biogenesis	Farnesylated protein	101	AJ534494	Y	Potri.004G175400	PtpAffx.26642.2.A1_a_at	n.s.	n.s.	1.2896	1.4776	1.46462	3.053		n.s.	n.s.	n.s.	1.5754	n.s.	1.58838	n.s.	n.s.	1.7634
						PtpAffx.26642.1.S1_at	n.s.	n.s.	n.s.	1.19755	1.51183	2.91101		n.s.	n.s.	n.s.	1.71345	n.s.	1.39918	n.s.	n.s.	1.90081
Phosphatases/kinases	Nucleoside diphosphate kinase (EC 2.7.4.6)	80	AJ534490	Y	Potri.002G138800	Ptp.2156.1.S1_s_at	n.s.	n.s.	n.s.	n.s.	n.s.	n.s.		n.s.	n.s.	n.s.	n.s.	n.s.	n.s.	n.s.	n.s.	n.s.
						PtpAffx.32367.3.A1_at	n.s.	1.71954	n.s.	1.68972	1.47449	n.s.		n.s.	n.s.	n.s.	n.s.	n.s.	n.s.	n.s.	n.s.	n.s.
						PtpAffx.107590.1.A1_at	n.s.	n.s.	n.s.	n.s.	n.s.	n.s.		n.s.	n.s.	n.s.	n.s.	n.s.	n.s.	n.s.	n.s.	n.s.
	Acid phosphatase	84	AJ534491	Y	Potri.001G191000	PtpAffx.162261.1.S1_s_at	5.44761	5.01712	4.97082	5.70239	4.61256	4.21569		n.s.	n.s.	n.s.	n.s.	n.s.	n.s.	n.s.	n.s.	n.s.
						Ptp.4267.1.S1_at	n.s.	1.80235	2.02072	2.52456	1.63658	n.s.		n.s.	n.s.	n.s.	n.s.	n.s.	n.s.	n.s.	n.s.	n.s.
	Catalytic polypeptide-like	194	AJ534506		no hit	no hit	no hit	no hit	no hit	no hit	no hit	no hit		no hit	no hit	no hit	no hit	no hit	no hit	no hit	no hit	no hit
Photosynthesis-related	Chlorophylic aldolase	69	AJ534487	Y	Potri.004G162400	PtpAffx.556.5.S1_s_at	-1.3788	n.s.	n.s.	-1.05004	-1.29259	n.s.		n.s.	n.s.	n.s.	1.3146	1.40224	1.55716	n.s.	n.s.	n.s.
	Photosystem I subunit X precursor (PsaK)	103	AJ534495	Y	Potri.006G254200	PtpAffx.94530.1.A1_at	n.s.	n.s.	1.59721	n.s.	n.s.	n.s.		n.s.	n.s.	n.s.	n.s.	1.85048	n.s.	n.s.	n.s.	n.s.
						Ptp.1425.2.S1_s_at	2.16579	n.s.	2.09711	1.66778	n.s.	n.s.		n.s.	n.s.	n.s.	n.s.	n.s.	n.s.	n.s.	n.s.	n.s.
	Chlorophyll a/b binding protein, Lhcb1*1	184	AJ534503	Y	Potri.005G239200	Ptp.1584.3.S1_x_at	n.s.	n.s.	n.s.	n.s.	n.s.	n.s.		n.s.	n.s.	n.s.	n.s.	n.s.	n.s.	n.s.	n.s.	n.s.
						Ptp.1584.4.S1_x_at	n.s.	n.s.	n.s.	n.s.	-1.8161	n.s.		n.s.	n.s.	n.s.	n.s.	n.s.	n.s.	n.s.	n.s.	n.s.
						Ptp.1584.1.S1_x_at	n.s.	n.s.	n.s.	n.s.	-2.19212	n.s.		n.s.	n.s.	n.s.	n.s.	n.s.	1.93205	n.s.	n.s.	n.s.
						PtpAffx.249.107.A1_x_at	n.s.	n.s.	n.s.	n.s.	-1.84663	n.s.		n.s.	n.s.	n.s.	n.s.	n.s.	1.86447	n.s.	n.s.	n.s.
	Chlorophyll a/b binding protein, cab3	221	AJ534508	Y	Potri.011G126700	Ptp.873.2.S1_s_at	n.s.	-1.91613	n.s.	n.s.	-2.49663	n.s.		n.s.	n.s.	n.s.	n.s.	n.s.	n.s.	n.s.	n.s.	n.s.
	Photosystem I subunit X precursor	229	AJ534509	Y	Potri.006G254200	Ptp.1425.2.S1_s_at	2.16579	n.s.	2.09711	1.66778	n.s.	n.s.		n.s.	n.s.	n.s.	n.s.	n.s.	n.s.	n.s.	n.s.	n.s.
						PtpAffx.94530.1.A1_at	n.s.	n.s.	1.59721	n.s.	n.s.	n.s.		n.s.	n.s.	n.s.	n.s.	1.85048	n.s.	n.s.	n.s.	n.s.
	Rubisco	254	AJ534516		Potri.017G114600	PtpAffx.249.8.A1_s_at	n.s.	n.s.	n.s.	n.s.	n.s.	n.s.		n.s.	n.s.	n.s.	n.s.	n.s.	n.s.	n.s.	n.s.	n.s.
						PtpAffx.249.97.A1_x_at	n.s.	n.s.	n.s.	n.s.	n.s.	n.s.		n.s.	n.s.	n.s.	n.s.	n.s.	n.s.	n.s.	n.s.	n.s.
	Rubisco activase	272	AJ534518	Y	Potri.008G058500	PtpAffx.383.6.S1_s_at	n.s.	n.s.	n.s.	n.s.	n.s.	n.s.		n.s.	n.s.	n.s.	n.s.	n.s.	n.s.	n.s.	n.s.	n.s.
						PtpAffx.1601.4.A1_s_at	n.s.	-1.26603	n.s.	n.s.	-1.82115	n.s.		n.s.	n.s.	n.s.	1.03621	1.4656	2.02359	n.s.	n.s.	n.s.
						PtpAffx.1601.25.A1_at	n.s.	n.s.	n.s.	n.s.	n.s.	n.s.		n.s.	n.s.	n.s.	n.s.	n.s.	n.s.	n.s.	n.s.	n.s.
						PtpAffx.1601.6.A1_a_at	n.s.	n.s.	n.s.	n.s.	n.s.	n.s.		n.s.	n.s.	n.s.	n.s.	4.04837	5.21337	n.s.	n.s.	n.s.
						Ptp.5956.3.S1_at	-1.98316	-2.09609	2.67485	-1.58678	-1.99508	1.12994		n.s.	n.s.	4.658	2.71671	4.77093	3.12502	n.s.	n.s.	-1.54491
	Chlorophyll a/b binding protein, CipLhcb1*3	280	AJ534520	Y	Potri.005G239200	Ptp.1584.3.S1_x_at	n.s.	n.s.	n.s.	n.s.	n.s.	n.s.		n.s.	n.s.	n.s.	n.s.	n.s.	n.s.	n.s.	n.s.	n.s.
						Ptp.1584.4.S1_x_at	n.s.	n.s.	n.s.	n.s.	-1.8161	n.s.		n.s.	n.s.	n.s.	n.s.	n.s.	n.s.	n.s.	n.s.	n.s.
						Ptp.1584.1.S1_x_at	n.s.	n.s.	n.s.	n.s.	-2.19212	n.s.		n.s.	n.s.	n.s.	n.s.	n.s.	1.93205	n.s.	n.s.	n.s.
						PtpAffx.249.107.A1_x_at	n.s.	n.s.	n.s.	n.s.	-1.84663	n.s.		n.s.	n.s.	n.s.	n.s.	n.s.	1.86447	n.s.	n.s.	n.s.
Protein synthesis	60S ribosomal protein L30	11/16	AJ534470		Potri.004G196500	Ptp.4048.1.S1_s_at	n.s.	n.s.	n.s.	n.s.	n.s.	n.s.		n.s.	n.s.	n.s.	n.s.	n.s.	n.s.	n.s.	n.s.	n.s.
						PtpAffx.2545.2.S1_a_at	n.s.	n.s.	n.s.	n.s.	n.s.	n.s.		n.s.	n.s.	n.s.	n.s.	n.s.	n.s.	n.s.	n.s.	n.s.
						Ptp.4048.1.S1_at	n.s.	n.s.	n.s.	n.s.	n.s.	n.s.		n.s.	n.s.	n.s.	n.s.	n.s.	n.s.	n.s.	n.s.	n.s.
	60S ribosomal protein L36	24	AJ534473		Potri.004G057000	Ptp.3973.1.S1_x_at	n.s.	n.s.	n.s.	n.s.	n.s.	n.s.		n.s.	n.s.	n.s.	n.s.	n.s.	n.s.	n.s.	n.s.	n.s.
	Cytoplasmic ribosomal protein L18	36	AJ534479		Potri.005G023500	Ptp.647.1.S1_at	n.s.	n.s.	n.s.	n.s.	n.s.	n.s.		n.s.	n.s.	n.s.	n.s.	n.s.	n.s.	n.s.	n.s.	n.s.
	Ultraviolet-B-inducible ribosomal protein	40	AJ534480		Potri.010G217100	Ptp.2089.1.S1_x_at	n.s.	n.s.	n.s.	n.s.	n.s.	n.s.		n.s.	n.s.	n.s.	n.s.	n.s.	n.s.	n.s.	n.s.	n.s.
	60S ribosomal protein L15-like	62	AJ534484	Y	Potri.014G057300	PtpAffx.114012.1.A1_at	n.s.	n.s.	-1.07509	n.s.	-1.06057	n.s.		n.s.	n.s.	n.s.	n.s.	n.s.	n.s.	n.s.	n.s.	n.s.
	40S ribosomal protein S15	88	AJ534492	Y	Potri.005G219700	Ptp.2561.1.A1_s_at	n.s.	n.s.	-1.21726	n.s.	n.s.	n.s.		n.s.	n.s.	-1.13301	n.s.	n.s.	n.s.	n.s.	n.s.	n.s.
						PtpAffx.43484.1.A1_at	n.s.	n.s.	n.s.	n.s.	n.s.	n.s.		n.s.	n.s.	n.s.	n.s.	n.s.	n.s.	n.s.	n.s.	n.s.
						PtpAffx.133565.1.A1_at	n.s.	n.s.	n.s.	n.s.	n.s.	n.s.		n.s.	n.s.	n.s.	n.s.	n.s.	n.s.	n.s.	n.s.	n.s.
						Ptp.2037.1.S1_x_at	n.s.	n.s.	n.s.	n.s.	n.s.	n.s.		n.s.	n.s.	n.s.	n.s.	n.s.	n.s.	n.s.	n.s.	n.s.
Regulators	Cytochrome P450	2	AJ534468	Y	Potri.003G066800	Ptp.4381.2.A1_a_at	n.s.	n.s.	n.s.	n.s.	n.s.	n.s.		n.s.	n.s.	n.s.	n.s.	n.s.	n.s.	n.s.	n.s.	n.s.
						PtpAffx.308.5.S1_s_at	n.s.	n.s.	n.s.	n.s.	n.s.	n.s.		n.s.	n.s.	n.s.	n.s.	n.s.	n.s.	n.s.	n.s.	n.s.
						Ptp.4381.1.S1_s_at	1.20139	n.s.	n.s.	1.00205	n.s.	n.s.		n.s.	n.s.	n.s.	n.s.	n.s.	n.s.	n.s.	n.s.	n.s.
	Ethylene response sensor	27	AJ534475	Y	Potri.002G201500	Ptp.162.1.A1_at	n.s.	2.45253	n.s.	n.s.	n.s.	n.s.		n.s.	n.s.	n.s.	n.s.	-3.56995	n.s.	n.s.	n.s.	n.s.
						PtpAffx.116026.1.S1_at	n.s.	n.s.	-3.0004	n.s.	n.s.	n.s.		n.s.	n.s.	n.s.	n.s.	-3.68279	n.s.	n.s.	n.s.	n.s.
						PtpAffx.145807.1.S1_at	n.s.	n.s.	n.s.	n.s.	n.s.	n.s.		n.s.	n.s.	n.s.	n.s.	-3.42887	n.s.	n.s.	n.s.	n.s.
	Zinc finger protein 216	70	AJ534488		no hit	no hit	no hit	no hit	no hit	no hit	no hit	no hit		no hit	no hit	no hit	no hit	no hit	no hit	no hit	no hit	no hit
	Cleavage factor subunit-like	74	AJ534489	Y	Potri.018G050700	PtpAffx.214089.1.S1_at	n.s.	n.s.	n.s.	n.s.	n.s.	n.s.		n.s.	n.s.	n.s.	n.s.	n.s.	n.s.	n.s.	n.s.	n.s.
						PtpAffx.151322.1.S1_at	n.s.	-1.58425	-1.056	-1.14901	-1.52973	-1.43871		n.s.	n.s.	n.s.	n.s.	n.s.	n.s.	n.s.	n.s.	n.s.
	Heat shock 90 kDa protein	183	AJ534502		no hit	no hit	no hit	no hit	no hit	no hit	no hit	no hit		no hit	no hit	no hit	no hit	no hit	no hit	no hit	no hit	no hit
	Aminotransferase	118	AJ534505	Y	Potri.009G047700	Ptp.5042.3.S1_s_at	n.s.	n.s.	1.09642	n.s.	n.s.	n.s.		n.s.	n.s.	n.s.	n.s.	n.s.	n.s.	n.s.	n.s.	n.s.
						PtpAffx.3635.1.S1_x_at	n.s.	n.s.	n.s.	n.s.	n.s.	n.s.		n.s.	n.s.	n.s.	n.s.	n.s.	n.s.	n.s.	n.s.	n.s.
						Ptp.5042.3.S1_a_at	n.s.	1.72488	n.s.	n.s.	n.s.	n.s.		n.s.	n.s.	n.s.	n.s.	n.s.	n.s.	n.s.	n.s.	n.s.
	Calmodulin-2 mRNA	205	AJ534507	Y	Potri.014G093900	Ptp.5351.1.S1_at	n.s.	1.0517	1.10907	1.00296	n.s.	n.s.		n.s.	n.s.	n.s.	n.s.	n.s.	n.s.	n.s.	n.s.	n.s.
						Ptp.819.1.S1_s_at	n.s.	n.s.	1.23692	n.s.	n.s.	n.s.		n.s.	n.s.	n.s.	n.s.	n.s.	n.s.	n.s.	n.s.	n.s.
						PtpAffx.4650.2.A1_at	n.s.	n.s.	n.s.	n.s.	n.s.	n.s.		n.s.	n.s.	n.s.	n.s.	n.s.	n.s.	n.s.	n.s.	n.s.
						PtpAffx.4650.2.A1_s_at	n.s.	n.s.	n.s.	n.s.	n.s.	n.s.		n.s.	n.s.	n.s.	n.s.	n.s.	n.s.	n.s.	n.s.	n.s.
	ABC transporter	253	AJ534515		Potri.005G084800	PtpAffx.205218.1.S1_at	n.s.	n.s.	n.s.	n.s.	n.s.	n.s.		n.s.	n.s.	n.s.	n.s.	n.s.	n.s.	n.s.	n.s.	n.s.
	Pop3 peptide	292	AJ534522		no hit	no hit	no hit	no hit	no hit	no hit	no hit	no hit		no hit	no hit	no hit	no hit	no hit	no hit	no hit	no hit	no hit
Unknown function		30	AJ534478	Y	Potri.001G100800	PtpAffx.8016.1.S1_at	-1.45208	n.s.	n.s.	-1.46058	-1.11363	-1.95293		n.s.	n.s.	n.s.	n.s.	n.s.	n.s.	n.s.	n.s.	n.s.
		63	AJ534485		Potri.014G130700	PtpAffx.249.260.A1_a_at	n.s.	n.s.	n.s.	n.s.	n.s.	n.s.		n.s.	n.s.	n.s.	n.s.	n.s.	n.s.	n.s.	n.s.	n.s.
						Ptp.4889.1.S1_s_at	n.s.	n.s.	n.s.	n.s.	n.s.	n.s.		n.s.	n.s.	n.s.	n.s.	n.s.	n.s.	n.s.	n.s.	n.s.
		66	AJ534486		Potri.014G055800	PtpAffx.221056.1.S1_x_at	n.s.	n.s.	n.s.	n.s.	n.s.	n.s.		n.s.	n.s.	n.s.	n.s.	n.s.	n.s.	n.s.	n.s.	n.s.
						PtpAffx.221056.1.S1_at	n.s.	n.s.	n.s.	n.s.	n.s.	n.s.		n.s.	n.s.	n.s.	n.s.	n.s.	n.s.	n.s.	n.s.	n.s.
						Ptp.7991.1.A1_at	n.s.	n.s.	n.s.	n.s.	n.s.	n.s.		n.s.	n.s.	n.s.	n.s.	n.s.	n.s.	n.s.	n.s.	n.s.
		94	AJ534493	Y	Potri.010G250600	PtpAffx.4086.1.S1_at	n.s.	n.s.	n.s.	n.s.	n.s.	n.s.		n.s.	n.s.	n.s.	-1.17686	n.s.	-1.38065	n.s.	n.s.	n.s.
		115	AJ534496		Potri.012G011700	PtpAffx.125163.2.S1_s_at	n.s.	n.s.	n.s.	n.s.	n.s.	n.s.		n.s.	n.s.	n.s.	n.s.	n.s.	n.s.	n.s.	n.s.	n.s.
					Potri.012G011700	PtpAffx.210249.1.S1_at	n.s.	n.s.	n.s.	n.s.	n.s.	n.s.		n.s.	n.s.	n.s.	n.s.	n.s.	n.s.	n.s.	n.s.	n.s.
						PtpAffx.56606.1.A1_at	n.s.	n.s.	n.s.	n.s.	n.s.	n.s.		n.s.	n.s.	n.s.	n.s.	n.s.	n.s.	n.s.	n.s.	n.s.
		165	AJ534499		no hit	no hit	no hit	no hit	no hit	no hit	no hit	no hit		no hit	no hit	no hit	no hit	no hit	no hit	no hit	no hit	no hit
		187	AJ534504		Potri.006G117800	PtpAffx.219807.1.S1_at	n.s.	n.s.	n.s.	n.s.	n.s.	n.s.		n.s.	n.s.	n.s.	n.s.	n.s.	n.s.	n.s.	n.s.	n.s.
		234	AJ534510	Y	Potri.013G031400	PtpAffx.11783.1.A1_s_at	n.s.	n.s.	n.s.	n.s.	n.s.	n.s.		n.s.	n.s.	n.s.	1.32192	n.s.	1.11607	n.s.	n.s.	n.s.
						PtpAffx.210952.1.S1_at	n.s.	n.s.	n.s.	n.s.	n.s.	1.06712		n.s.	n.s.	n.s.	n.s.	n.s.	1.20629	n.s.	n.s.	n.s.
						PtpAffx.5950.1.S1_s_at	n.s.	-1.09571	n.s.	n.s.	n.s.	1.06089		n.s.	n.s.	n.s.	1.39528	1.85533	1.8823	n.s.	n.s.	n.s.
						PtpAffx.11783.3.A1_at	n.s.	n.s.	n.s.	n.s.	n.s.	n.s.		n.s.	n.s.	n.s.	n.s.	n.s.	n.s.	n.s.	n.s.	n.s.
		248	AJ534513		Potri.013G032300	PtpAffx.137461.1.S1_at	n.s.	n.s.	n.s.	n.s.	n.s.	n.s.		n.s.	n.s.	n.s.	n.s.	n.s.	n.s.	n.s.	n.s.	n.s.
						Ptp.5154.2.A1_at	n.s.	n.s.	n.s.	n.s.	n.s.	n.s.		n.s.	n.s.	n.s.	n.s.	n.s.	n.s.	n.s.	n.s.	n.s.
		269	AJ534517		Potri.012G091900	PtpAffx.118220.1.S1_s_at	n.s.	n.s.	n.s.	n.s.	n.s.	n.s.		n.s.	n.s.	n.s.	n.s.	n.s.	n.s.	n.s.	n.s.	n.s.
						PtpAffx.118220.1.S1_at	n.s.	n.s.	n.s.	n.s.	n.s.	n.s.		n.s.	n.s.	n.s.	n.s.	n.s.	n.s.	n.s.	n.s.	n.s.

## Sheet: Brosche_2005
Data from Brosche et al.(2005)									Common (Y)	Best matched P. trichocarpa ID	Designed AffyMetrix poplar probesets	log2 fold change of genes in our study
GenBank ID	Annotation	GO Slim biological process	A	p value(A)	B	p value(B)	C	p value(C)				400 mM_6h vs.Ctrl	400 mM_12h vs.Ctrl	400 mM_24h vs.Ctrl	600 mM_6h vs.Ctrl	600 mM_12h vs.Ctrl	600 mM_24h vs.Ctrl		400 mM_12h vs.400 mM_6h	600 mM_12h vs.600 mM_6h	400 mM_24h vs.400 mM_6h	600 mM_24h vs.600 mM_6h	400 mM_24h vs.400 mM_12h	600 mM_24h vs.600 mM_12h	600 mM_6h vs.400 mM_6h	600 mM_12h vs.400 mM_12h	600 mM_24h vs.400 mM_24h
AJ772175	Metallothionein type 3b	Response to abiotic or biotic stimulus	3.2	<0.001	3.2	<0.001	1.9	<0.001	Y	Potri.009G124100	Ptp.4050.4.A1_at	n.s.	n.s.	n.s.	n.s.	n.s.	n.s.		n.s.	n.s.	n.s.	n.s.	n.s.	n.s.	n.s.	n.s.	n.s.
											Ptp.4050.17.A1_at	-2.13943	-1.3504	n.s.	-1.64129	n.s.	-1.42696		n.s.	n.s.	n.s.	n.s.	n.s.	n.s.	n.s.	n.s.	n.s.
											Ptp.4050.13.A1_x_at	-1.7454	-1.18493	-1.33061	-1.70093	-1.44621	-1.47619		n.s.	n.s.	n.s.	n.s.	n.s.	n.s.	n.s.	n.s.	n.s.
											PtpAffx.24012.1.A1_at	-2.8443	-1.86524	-1.42897	-2.08746	-1.70176	-1.77365		n.s.	n.s.	n.s.	n.s.	n.s.	n.s.	n.s.	n.s.	n.s.
AJ780698	Cyclic nucleotide and calmodulin-regulated ion channel	Signal transduction	4.7	<0.001	8.9	<0.001	7.7	<0.01	Y	Potri.001G407800	Ptp.2952.1.S1_at	n.s.	n.s.	n.s.	n.s.	n.s.	n.s.		n.s.	n.s.	n.s.	n.s.	n.s.	n.s.	n.s.	n.s.	n.s.
											PtpAffx.19543.2.S1_at	n.s.	n.s.	-2.02599	-1.84606	n.s.	n.s.		n.s.	n.s.	n.s.	n.s.	n.s.	n.s.	n.s.	n.s.	n.s.
AJ773225	Photosystem II 44 kDa reaction center protein (P6 protein)	Photosynthesis	2	<0.001	2.2	<0.001	2.5	<0.001		Potri.009G016500	PtpAffx.205033.1.S1_at	n.s.	n.s.	n.s.	n.s.	n.s.	n.s.		n.s.	n.s.	n.s.	n.s.	n.s.	n.s.	n.s.	n.s.	n.s.
AJ779100	S-adenosylmethionine decarboxylase	Secondary metabolism	2.4	<0.001	2.7	<0.001	2.3	<0.001		Potri.017G129300	PtpAffx.105443.1.S1_at	n.s.	n.s.	n.s.	n.s.	n.s.	n.s.		n.s.	n.s.	n.s.	n.s.	n.s.	n.s.	n.s.	n.s.	n.s.
AJ779386	Osmotin-like protein	Response to abiotic or biotic stimulus	3.6	<0.001	2.7	<0.001	3.5	<0.001	Y	Potri.001G102400	PtpAffx.249.47.A1_s_at	-1.36678	-1.43573	-1.72795	-1.69222	-1.49248	n.s.		n.s.	n.s.	n.s.	n.s.	n.s.	n.s.	n.s.	n.s.	n.s.
AJ776268	Expressed protein	Biological process unknown	2.3	<0.001	3.4	<0.001	2.5	<0.001		Potri.001G077600	Ptp.3868.3.S1_s_at	n.s.	n.s.	n.s.	n.s.	n.s.	n.s.		n.s.	n.s.	n.s.	n.s.	n.s.	n.s.	n.s.	n.s.	n.s.
											PtpAffx.137949.1.A1_s_at	n.s.	n.s.	n.s.	n.s.	n.s.	n.s.		n.s.	n.s.	n.s.	n.s.	n.s.	n.s.	n.s.	n.s.	n.s.
AJ770343	Expressed protein	Biological process unknown	2.7	<0.001	4.8	<0.001	7.4	<0.001		Potri.001G073900	Ptp.6356.1.S1_s_at	n.s.	n.s.	n.s.	n.s.	n.s.	n.s.		n.s.	n.s.	n.s.	n.s.	n.s.	n.s.	n.s.	n.s.	n.s.
											Ptp.6356.2.S1_at	n.s.	n.s.	n.s.	n.s.	n.s.	n.s.		n.s.	n.s.	n.s.	n.s.	n.s.	n.s.	n.s.	n.s.	n.s.
AJ778911	Alanine aminotransferase	Amino acid and derivative metabolism	2.8	<0.001	2.6	<0.001	2.1	<0.001		Potri.001G162800	PtpAffx.152054.1.S1_s_at	n.s.	n.s.	n.s.	n.s.	n.s.	n.s.		n.s.	n.s.	n.s.	n.s.	n.s.	n.s.	n.s.	n.s.	n.s.
											PtpAffx.217053.1.S1_at	n.s.	n.s.	n.s.	n.s.	n.s.	n.s.		n.s.	n.s.	n.s.	n.s.	n.s.	n.s.	n.s.	n.s.	n.s.
											PtpAffx.42221.1.A1_s_at	n.s.	n.s.	n.s.	n.s.	n.s.	n.s.		n.s.	n.s.	n.s.	n.s.	n.s.	n.s.	n.s.	n.s.	n.s.
AJ780435	Aldehyde dehydrogenase	Metabolism	4	<0.001	4.3	<0.001	4.8	<0.001	Y	Potri.001G167100	Ptp.2320.1.S1_a_at	-3.26968	-2.90727	-2.47563	-2.82296	n.s.	n.s.		n.s.	n.s.	n.s.	n.s.	n.s.	n.s.	n.s.	n.s.	n.s.
											Ptp.5706.1.S1_at	n.s.	n.s.	n.s.	n.s.	n.s.	n.s.		n.s.	n.s.	n.s.	n.s.	n.s.	n.s.	n.s.	n.s.	n.s.
AJ767463	Putative phospholipase C	Signal transduction	3.9	<0.001	4.9	<0.001	3.9	<0.001	Y	Potri.001G250500	Ptp.2273.1.S1_at	-2.30309	-1.98139	-2.07464	-2.36913	-2.37037	-2.26589		n.s.	n.s.	n.s.	n.s.	n.s.	n.s.	n.s.	n.s.	n.s.
AJ771357	Expressed protein	Biological process unknown	10.7	<0.001	4.6	<0.001	8.5	<0.01	Y	Potri.001G325200	Ptp.5037.1.S1_s_at	-4.18096	-1.94936	-4.44901	-3.31455	n.s.	-3.58581		n.s.	n.s.	n.s.	n.s.	-2.49965	-1.93339	n.s.	n.s.	n.s.
											Ptp.5037.1.S1_at	n.s.	n.s.	n.s.	n.s.	n.s.	n.s.		n.s.	n.s.	n.s.	n.s.	n.s.	n.s.	n.s.	n.s.	n.s.
											Ptp.3710.1.S1_at	-1.54504	-1.4161	-1.98859	-1.46458	-1.28402	-1.38937		n.s.	n.s.	n.s.	n.s.	n.s.	n.s.	n.s.	n.s.	n.s.
											PtpAffx.35438.1.S1_s_at	n.s.	n.s.	n.s.	n.s.	n.s.	n.s.		n.s.	n.s.	n.s.	n.s.	n.s.	n.s.	n.s.	n.s.	n.s.
AJ780834	Flower development cycloidea like protein	Biological process unknown	2.8	<0.001	4.1	<0.001	2.8	<0.001		Potri.001G375800	Ptp.6257.1.S1_at	n.s.	n.s.	n.s.	n.s.	n.s.	n.s.		n.s.	n.s.	n.s.	n.s.	n.s.	n.s.	n.s.	n.s.	n.s.
											PtpAffx.144790.1.S1_at	n.s.	n.s.	n.s.	n.s.	n.s.	n.s.		n.s.	n.s.	n.s.	n.s.	n.s.	n.s.	n.s.	n.s.	n.s.
											PtpAffx.201326.1.S1_s_at	n.s.	n.s.	n.s.	n.s.	n.s.	n.s.		n.s.	n.s.	n.s.	n.s.	n.s.	n.s.	n.s.	n.s.	n.s.
AJ770288	Metallothionein type 3b	Response to abiotic or biotic stimulus	8.8	<0.001	8.6	<0.001	8.8	<0.001	Y	Potri.001G400200	Ptp.4050.17.A1_at	-2.13943	-1.3504	n.s.	-1.64129	n.s.	-1.42696		n.s.	n.s.	n.s.	n.s.	n.s.	n.s.	n.s.	n.s.	n.s.
AJ780809	Cyclic nucleotide and calmodulin-regulated ion channel	Signal transduction	3.5	<0.001	6	<0.001	5.2	<0.001	Y	Potri.001G407800	Ptp.2952.1.S1_at	n.s.	n.s.	n.s.	n.s.	n.s.	n.s.		n.s.	n.s.	n.s.	n.s.	n.s.	n.s.	n.s.	n.s.	n.s.
											PtpAffx.19543.2.S1_at	n.s.	n.s.	-2.02599	-1.84606	n.s.	n.s.		n.s.	n.s.	n.s.	n.s.	n.s.	n.s.	n.s.	n.s.	n.s.
AJ769977	Cyclic nucleotide and calmodulin-regulated ion channel	Signal transduction	3.1	<0.001	3.6	<0.001	4.3	0.297	Y	Potri.001G407800	Ptp.2952.1.S1_at	n.s.	n.s.	n.s.	n.s.	n.s.	n.s.		n.s.	n.s.	n.s.	n.s.	n.s.	n.s.	n.s.	n.s.	n.s.
											PtpAffx.19543.2.S1_at	n.s.	n.s.	-2.02599	-1.84606	n.s.	n.s.		n.s.	n.s.	n.s.	n.s.	n.s.	n.s.	n.s.	n.s.	n.s.
AJ772066	Cyclic nucleotide and calmodulin-regulated ion channel	Signal transduction	3.1	<0.001	2.8	<0.001	3.4	<0.001	Y	Potri.001G407800	Ptp.2952.1.S1_at	n.s.	n.s.	n.s.	n.s.	n.s.	n.s.		n.s.	n.s.	n.s.	n.s.	n.s.	n.s.	n.s.	n.s.	n.s.
											PtpAffx.19543.2.S1_at	n.s.	n.s.	-2.02599	-1.84606	n.s.	n.s.		n.s.	n.s.	n.s.	n.s.	n.s.	n.s.	n.s.	n.s.	n.s.
AJ769912	Granule-bound starch synthase	Carbohydrate metabolism	2.9	<0.001	2	0.105	3	<0.001	Y	Potri.011G152200	PtpAffx.98470.1.S1_s_at	-4.77169	-5.20912	n.s.	-4.93129	-5.2152	-2.63619		n.s.	n.s.	n.s.	n.s.	3.62074	2.57901	n.s.	n.s.	n.s.
											PtpAffx.56461.2.A1_at	n.s.	n.s.	n.s.	n.s.	n.s.	n.s.		n.s.	n.s.	n.s.	n.s.	n.s.	n.s.	n.s.	n.s.	n.s.
AJ769696	Expressed protein	Biological process unknown	2.7	<0.001	2.5	<0.001	1.7	0.0559	Y	Potri.002G014700	Ptp.7278.1.S1_at	n.s.	1.23117	n.s.	1.04063	1.35894	n.s.		n.s.	n.s.	n.s.	n.s.	n.s.	n.s.	n.s.	n.s.	n.s.
AJ776096	Alcohol dehydrogenase	Metabolism	2.4	<0.001	2.7	<0.001	2.7	<0.001	Y	Potri.002G072100	Ptp.2081.1.A1_s_at	n.s.	-2.57283	-2.21951	-2.25678	-2.38842	-2.23356		n.s.	n.s.	n.s.	n.s.	n.s.	n.s.	n.s.	n.s.	n.s.
											Ptp.5761.1.S1_at	n.s.	-2.60118	-2.02923	-2.36028	-2.28631	-2.38154		n.s.	n.s.	n.s.	n.s.	n.s.	n.s.	n.s.	n.s.	n.s.
AJ769778	Beta-amylase	Carbohydrate metabolism	3.3	<0.001	3.5	<0.001	4.8	<0.001	Y	Potri.003G085500	Ptp.5279.1.S1_at	-2.57941	n.s.	-3.27109	-2.31417	-1.48724	-2.16814		n.s.	n.s.	n.s.	n.s.	-2.19201	n.s.	n.s.	n.s.	n.s.
										Potri.003G085500	Ptp.4898.1.S1_at	-2.2116	-1.48074	-2.18969	-1.73994	-1.41018	-2.1687		n.s.	n.s.	n.s.	n.s.	n.s.	n.s.	n.s.	n.s.	n.s.
											Ptp.4898.2.S1_at	n.s.	n.s.	n.s.	n.s.	n.s.	n.s.		n.s.	n.s.	n.s.	n.s.	n.s.	n.s.	n.s.	n.s.	n.s.
AJ771194	Expressed protein	Biological process unknown	3.1	<0.001	6.4	<0.001	8.2	<0.001	Y	Potri.003G119600	Ptp.3912.1.S1_a_at	n.s.	n.s.	n.s.	-1.959	n.s.	n.s.		n.s.	n.s.	n.s.	n.s.	n.s.	n.s.	n.s.	n.s.	n.s.
											Ptp.3912.2.S1_s_at	n.s.	n.s.	n.s.	n.s.	n.s.	n.s.		n.s.	n.s.	n.s.	n.s.	n.s.	n.s.	n.s.	n.s.	n.s.
AJ780215	Endomembrane-associated protein	Biological process unknown	2.8	<0.001	4.7	<0.001	4	<0.001		Potri.003G157100	PtpAffx.283.10.A1_s_at	n.s.	n.s.	n.s.	n.s.	n.s.	n.s.		n.s.	n.s.	n.s.	n.s.	n.s.	n.s.	n.s.	n.s.	n.s.
AJ779694	Plastid terminal oxidase	Response to abiotic or biotic stimulus	2.1	<0.001	2.3	<0.001	3.2	<0.01	Y	Potri.011G021800	PtpAffx.16052.2.S1_a_at	n.s.	n.s.	-1.05102	n.s.	n.s.	n.s.		n.s.	n.s.	n.s.	n.s.	n.s.	n.s.	n.s.	n.s.	n.s.
AJ775508	Peroxidase	Response to abiotic or biotic stimulus	0.4	<0.01	0.7	0.242	0.4	0.0655	Y	Potri.004G015300	Ptp.1965.1.S1_s_at	2.82618	2.90004	2.56053	2.77134	2.71897	1.47609		n.s.	n.s.	n.s.	-1.29526	n.s.	-1.24288	n.s.	n.s.	n.s.
											PtpAffx.2170.2.S1_s_at	3.0324	2.85921	2.3367	2.47015	2.41804	1.18117		n.s.	n.s.	n.s.	-1.28898	n.s.	-1.23688	n.s.	n.s.	n.s.
AJ780423	Cysteine protease	Protein metabolism	12.1	<0.001	21.2	<0.01	40.9	<0.01	Y	Potri.004G055900	PtpAffx.151041.1.S1_s_at	n.s.	-5.85102	-4.95899	-5.60298	n.s.	-4.92089		n.s.	n.s.	n.s.	n.s.	n.s.	n.s.	n.s.	n.s.	n.s.
											Ptp.5991.1.S1_at	n.s.	-3.62102	-3.68184	-3.85773	n.s.	n.s.		n.s.	n.s.	n.s.	n.s.	n.s.	n.s.	n.s.	n.s.	n.s.
AJ780552	Cysteine protease	Protein metabolism	6.3	<0.001	26.8	<0.001	17.8	<0.001	Y	Potri.004G055900	PtpAffx.151041.1.S1_s_at	n.s.	-5.85102	-4.95899	-5.60298	n.s.	-4.92089		n.s.	n.s.	n.s.	n.s.	n.s.	n.s.	n.s.	n.s.	n.s.
											Ptp.5991.1.S1_at	n.s.	-3.62102	-3.68184	-3.85773	n.s.	n.s.		n.s.	n.s.	n.s.	n.s.	n.s.	n.s.	n.s.	n.s.	n.s.
AJ780577	Cysteine protease	Protein metabolism	5	<0.001	14.3	<0.001	13.8	<0.001	Y	Potri.004G055900	PtpAffx.151041.1.S1_s_at	n.s.	-5.85102	-4.95899	-5.60298	n.s.	-4.92089		n.s.	n.s.	n.s.	n.s.	n.s.	n.s.	n.s.	n.s.	n.s.
											Ptp.5991.1.S1_at	n.s.	-3.62102	-3.68184	-3.85773	n.s.	n.s.		n.s.	n.s.	n.s.	n.s.	n.s.	n.s.	n.s.	n.s.	n.s.
AJ768966	Glutamine synthetase	Metabolism	1.9	<0.001	2.2	<0.001	2.4	<0.001		Potri.004G085400	PtpAffx.4733.7.S1_s_at	n.s.	n.s.	n.s.	n.s.	n.s.	n.s.		n.s.	n.s.	n.s.	n.s.	n.s.	n.s.	n.s.	n.s.	n.s.
											PtpAffx.4733.1.S1_x_at	n.s.	n.s.	n.s.	n.s.	n.s.	n.s.		n.s.	n.s.	n.s.	n.s.	n.s.	n.s.	n.s.	n.s.	n.s.
AJ768632	Lipid transfer protein	Response to abiotic or biotic stimulus	0.1	<0.01	0.1	<0.01	0.1	0.0103	Y	Potri.004G086600	Ptp.3776.1.S1_x_at	2.38599	2.46981	2.458	2.56671	2.66849	2.4869		n.s.	n.s.	n.s.	n.s.	n.s.	n.s.	n.s.	n.s.	n.s.
											Ptp.3776.2.S1_at	n.s.	n.s.	n.s.	n.s.	n.s.	n.s.		n.s.	n.s.	n.s.	n.s.	n.s.	n.s.	n.s.	n.s.	n.s.
											PtpAffx.1770.7.A1_at	n.s.	n.s.	n.s.	n.s.	n.s.	n.s.		n.s.	n.s.	n.s.	n.s.	n.s.	n.s.	n.s.	n.s.	n.s.
											PtpAffx.1770.5.S1_at	1.56437	1.71814	2.02861	1.88102	2.00059	1.64188		n.s.	n.s.	n.s.	n.s.	n.s.	n.s.	n.s.	n.s.	n.s.
											Ptp.4050.15.A1_x_at	n.s.	1.05149	1.01067	1.37018	1.15362	1.02182		n.s.	n.s.	n.s.	n.s.	n.s.	n.s.	n.s.	n.s.	n.s.
AJ769672	Expressed protein	Biological process unknown	2.4	<0.001	2	<0.001	1.7	<0.001	Y	Potri.004G162400	PtpAffx.556.5.S1_s_at	-1.3788	n.s.	n.s.	-1.05004	-1.29259	n.s.		n.s.	n.s.	n.s.	1.3146	1.40224	1.55716	n.s.	n.s.	n.s.
AJ777296	Nitrate reductase	Amino acid and derivative metabolism	0.4	<0.01	0.6	0.293	0.4	0.118	Y	Potri.005G172400	PtpAffx.211647.1.S1_at	n.s.	n.s.	n.s.	n.s.	n.s.	n.s.		n.s.	n.s.	n.s.	n.s.	n.s.	n.s.	n.s.	n.s.	n.s.
											PtpAffx.102478.1.A1_at	-2.92514	-2.91502	-2.82242	-3.90423	-2.6919	-3.73517		n.s.	n.s.	n.s.	n.s.	n.s.	n.s.	n.s.	n.s.	n.s.
											Ptp.5930.1.S1_s_at	n.s.	-1.59163	n.s.	-2.08299	-1.41083	-3.11607		n.s.	n.s.	n.s.	n.s.	n.s.	-1.70524	n.s.	n.s.	n.s.
AJ770884	Chlorophyll a/b-binding protein	Photosynthesis	0.4	<0.01	0.4	0.0145	0.3	0.0172	Y	Potri.005G239200	Ptp.1584.3.S1_x_at	n.s.	n.s.	n.s.	n.s.	n.s.	n.s.		n.s.	n.s.	n.s.	n.s.	n.s.	n.s.	n.s.	n.s.	n.s.
											Ptp.1584.4.S1_x_at	n.s.	n.s.	n.s.	n.s.	-1.8161	n.s.		n.s.	n.s.	n.s.	n.s.	n.s.	n.s.	n.s.	n.s.	n.s.
											Ptp.1584.1.S1_x_at	n.s.	n.s.	n.s.	n.s.	-2.19212	n.s.		n.s.	n.s.	n.s.	n.s.	n.s.	1.93205	n.s.	n.s.	n.s.
											PtpAffx.249.107.A1_x_at	n.s.	n.s.	n.s.	n.s.	-1.84663	n.s.		n.s.	n.s.	n.s.	n.s.	n.s.	1.86447	n.s.	n.s.	n.s.
AJ778477	Expressed protein	Biological process unknown	1.8	<0.001	2.3	<0.001	2.2	<0.001		Potri.005G252600	Ptp.181.1.S1_at	n.s.	n.s.	n.s.	n.s.	n.s.	n.s.		n.s.	n.s.	n.s.	n.s.	n.s.	n.s.	n.s.	n.s.	n.s.
											PtpAffx.66460.1.S1_at	n.s.	n.s.	n.s.	n.s.	n.s.	n.s.		n.s.	n.s.	n.s.	n.s.	n.s.	n.s.	n.s.	n.s.	n.s.
											PtpAffx.2265.7.S1_at	n.s.	n.s.	n.s.	n.s.	n.s.	n.s.		n.s.	n.s.	n.s.	n.s.	n.s.	n.s.	n.s.	n.s.	n.s.
											Ptp.5369.3.S1_at	n.s.	n.s.	n.s.	n.s.	n.s.	n.s.		n.s.	n.s.	n.s.	n.s.	n.s.	n.s.	n.s.	n.s.	n.s.
AJ780862	Aquaporin (plasma membrane intrinsic protein 2B)	Transport	0.4	<0.01	0.3	0.0146	0.3	0.0174	Y	Potri.006G128000	PtpAffx.7681.5.A1_at	n.s.	n.s.	n.s.	n.s.	n.s.	n.s.		n.s.	n.s.	n.s.	n.s.	n.s.	n.s.	n.s.	n.s.	n.s.
											PtpAffx.7681.3.A1_x_at	n.s.	n.s.	1.56116	n.s.	n.s.	1.33142		n.s.	n.s.	1.6969	1.33592	1.86269	1.89503	n.s.	n.s.	n.s.
											PtpAffx.7681.1.A1_s_at	n.s.	n.s.	1.67445	n.s.	n.s.	1.42092		n.s.	n.s.	2.05409	1.31493	2.25666	2.10426	n.s.	n.s.	n.s.
AJ780294	Cysteine protease	Protein metabolism	2.9	<0.001	3.3	<0.001	3.8	<0.001		Potri.006G141700	Ptp.5632.3.S1_at	n.s.	n.s.	n.s.	n.s.	n.s.	n.s.		n.s.	n.s.	n.s.	n.s.	n.s.	n.s.	n.s.	n.s.	n.s.
											Ptp.5632.2.S1_at	n.s.	n.s.	n.s.	n.s.	n.s.	n.s.		n.s.	n.s.	n.s.	n.s.	n.s.	n.s.	n.s.	n.s.	n.s.
											Ptp.5632.1.S1_s_at	n.s.	n.s.	n.s.	n.s.	n.s.	n.s.		n.s.	n.s.	n.s.	n.s.	n.s.	n.s.	n.s.	n.s.	n.s.
											Ptp.5632.3.S1_s_at	n.s.	n.s.	n.s.	n.s.	n.s.	n.s.		n.s.	n.s.	n.s.	n.s.	n.s.	n.s.	n.s.	n.s.	n.s.
											PtpAffx.137647.1.S1_s_at	n.s.	n.s.	n.s.	n.s.	n.s.	n.s.		n.s.	n.s.	n.s.	n.s.	n.s.	n.s.	n.s.	n.s.	n.s.
AJ779452	Cysteine protease	Protein metabolism	2.4	<0.001	2.8	<0.001	3.1	<0.001		Potri.006G141700	Ptp.5632.3.S1_at	n.s.	n.s.	n.s.	n.s.	n.s.	n.s.		n.s.	n.s.	n.s.	n.s.	n.s.	n.s.	n.s.	n.s.	n.s.
											Ptp.5632.2.S1_at	n.s.	n.s.	n.s.	n.s.	n.s.	n.s.		n.s.	n.s.	n.s.	n.s.	n.s.	n.s.	n.s.	n.s.	n.s.
											Ptp.5632.1.S1_s_at	n.s.	n.s.	n.s.	n.s.	n.s.	n.s.		n.s.	n.s.	n.s.	n.s.	n.s.	n.s.	n.s.	n.s.	n.s.
											Ptp.5632.3.S1_s_at	n.s.	n.s.	n.s.	n.s.	n.s.	n.s.		n.s.	n.s.	n.s.	n.s.	n.s.	n.s.	n.s.	n.s.	n.s.
											PtpAffx.137647.1.S1_s_at	n.s.	n.s.	n.s.	n.s.	n.s.	n.s.		n.s.	n.s.	n.s.	n.s.	n.s.	n.s.	n.s.	n.s.	n.s.
AJ780719	Expressed protein	Biological process unknown	2.4	<0.001	2.7	<0.001	3.4	<0.001	Y	Potri.007G109100	PtpAffx.24588.1.A1_at	n.s.	n.s.	n.s.	n.s.	n.s.	n.s.		n.s.	n.s.	n.s.	n.s.	n.s.	n.s.	n.s.	n.s.	n.s.
											PtpAffx.24588.2.A1_a_at	n.s.	n.s.	n.s.	n.s.	n.s.	n.s.		n.s.	n.s.	n.s.	n.s.	n.s.	n.s.	n.s.	n.s.	n.s.
											PtpAffx.207040.1.S1_at	-1.3942	n.s.	n.s.	-1.31386	n.s.	n.s.		n.s.	n.s.	n.s.	n.s.	n.s.	n.s.	n.s.	n.s.	n.s.
											PtpAffx.155161.1.S1_at	n.s.	n.s.	n.s.	-1.71526	n.s.	-1.10669		n.s.	n.s.	n.s.	n.s.	n.s.	n.s.	n.s.	n.s.	n.s.
AJ767241	Ribulose bisphosphate carboxylase/oxygenase activase	Photosynthesis	2.1	<0.001	2.2	<0.001	2.4	<0.001	Y	Potri.008G058500	PtpAffx.1601.22.S1_at	n.s.	n.s.	n.s.	n.s.	n.s.	n.s.		n.s.	n.s.	1.98015	n.s.	n.s.	n.s.	n.s.	n.s.	-1.29186
											Ptp.5165.1.A1_s_at	-1.06082	n.s.	n.s.	n.s.	n.s.	n.s.		n.s.	n.s.	n.s.	n.s.	n.s.	n.s.	n.s.	n.s.	n.s.
											PtpAffx.383.6.S1_s_at	n.s.	n.s.	n.s.	n.s.	n.s.	n.s.		n.s.	n.s.	n.s.	n.s.	n.s.	n.s.	n.s.	n.s.	n.s.
AJ778512	Early light-induced protein	Response to abiotic or biotic stimulus	0.4	<0.01	0.8	0.143	1.2	0.11	Y	Potri.008G158000	PtpAffx.180.3.S1_at	n.s.	n.s.	1.35922	n.s.	n.s.	n.s.		n.s.	n.s.	2.12111	n.s.	1.63558	n.s.	n.s.	n.s.	-1.70183
											Ptp.4984.1.S1_s_at	-2.63149	-2.01185	n.s.	-1.88625	-1.97183	n.s.		n.s.	n.s.	3.24298	2.10552	2.62334	2.19109	n.s.	n.s.	n.s.
AJ778920	Putative beta-1,4-N-acetylglucosaminyltransferase	Protein modification	3.9	<0.001	3.6	<0.001	3	<0.001		Potri.008G186000	PtpAffx.58297.1.S1_at	-1.97544	-1.95977	-2.08458	-1.13498	-1.78998	-1.82544		n.s.	n.s.	n.s.	n.s.	n.s.	n.s.	n.s.	n.s.	n.s.
											Ptp.6042.1.S1_at	n.s.	n.s.	n.s.	n.s.	n.s.	n.s.		n.s.	n.s.	n.s.	n.s.	n.s.	n.s.	n.s.	n.s.	n.s.
AJ769227	Galactinol synthase, isoform GolS	Carbohydrate metabolism	3.7	<0.001	3.2	<0.001	2.6	<0.001	Y	Potri.008G189400	PtpAffx.1728.1.S1_s_at	n.s.	n.s.	n.s.	n.s.	-1.34811	n.s.		n.s.	n.s.	n.s.	n.s.	n.s.	n.s.	n.s.	n.s.	n.s.
											Ptp.953.1.A1_x_at	-1.92856	n.s.	n.s.	-1.53037	-1.92618	n.s.		n.s.	n.s.	n.s.	n.s.	n.s.	n.s.	n.s.	n.s.	n.s.
											PtpAffx.87609.1.S1_at	n.s.	n.s.	n.s.	n.s.	n.s.	n.s.		n.s.	n.s.	n.s.	n.s.	n.s.	n.s.	n.s.	n.s.	n.s.
AJ778685	Aluminium induced protein	Response to abiotic or biotic stimulus	1.6	<0.001	1.7	<0.001	2.3	<0.001		Potri.008G203400	PtpAffx.59029.1.S1_at	n.s.	n.s.	n.s.	n.s.	n.s.	n.s.		n.s.	n.s.	n.s.	n.s.	n.s.	n.s.	n.s.	n.s.	n.s.
											PtpAffx.1263.8.S1_at	n.s.	n.s.	n.s.	n.s.	n.s.	n.s.		n.s.	n.s.	n.s.	n.s.	n.s.	n.s.	n.s.	n.s.	n.s.
AJ775425	Proline-rich protein	Cell growth and/or maintenance	0.2	<0.01	0.3	<0.01	0.2	<0.01		Potri.004G168600	PtpAffx.71561.1.A1_at	n.s.	n.s.	n.s.	n.s.	n.s.	n.s.		n.s.	n.s.	n.s.	n.s.	n.s.	n.s.	n.s.	n.s.	n.s.
											Ptp.5364.1.S1_s_at	n.s.	n.s.	n.s.	n.s.	n.s.	n.s.		n.s.	n.s.	n.s.	n.s.	n.s.	n.s.	n.s.	n.s.	n.s.
AJ773383	Proline-rich protein	Cell growth and/or maintenance	0.1	<0.01	0.1	0.0105	0.1	<0.01		Potri.004G168600	PtpAffx.71561.1.A1_at	n.s.	n.s.	n.s.	n.s.	n.s.	n.s.		n.s.	n.s.	n.s.	n.s.	n.s.	n.s.	n.s.	n.s.	n.s.
											Ptp.5364.1.S1_s_at	n.s.	n.s.	n.s.	n.s.	n.s.	n.s.		n.s.	n.s.	n.s.	n.s.	n.s.	n.s.	n.s.	n.s.	n.s.
AJ775526	Glutathione S-transferase	Metabolism	0.3	<0.01	0.4	0.0256	0.6	0.0486	Y	Potri.010G032800	Ptp.5289.1.S1_s_at	1.14947	n.s.	n.s.	1.1692	1.11408	1.09933		n.s.	n.s.	n.s.	n.s.	n.s.	n.s.	n.s.	n.s.	n.s.
											Ptp.5289.1.S1_at	n.s.	n.s.	n.s.	n.s.	n.s.	n.s.		n.s.	n.s.	n.s.	n.s.	n.s.	n.s.	n.s.	n.s.	n.s.
AJ767459	Galactinol synthase, isoform GolS	Carbohydrate metabolism	3.4	<0.001	3.1	<0.001	2.5	<0.001	Y	Potri.010G042000	Ptp.5135.2.S1_at	-2.92787	-2.67682	n.s.	-2.51645	-2.99576	-2.862		n.s.	n.s.	n.s.	n.s.	n.s.	n.s.	n.s.	n.s.	n.s.
AJ779381	Wound-induced protein	Response to abiotic or biotic stimulus	0.3	<0.01	0.1	0.0104	0.05	0.0104		Potri.010G150700	PtpAffx.249.8.A2_s_at	n.s.	n.s.	n.s.	n.s.	n.s.	n.s.		n.s.	n.s.	n.s.	n.s.	n.s.	n.s.	n.s.	n.s.	n.s.
											PtpAffx.249.409.A1_at	n.s.	n.s.	n.s.	n.s.	n.s.	n.s.		n.s.	n.s.	n.s.	n.s.	n.s.	n.s.	n.s.	n.s.	n.s.
AJ777239	Stable protein/bspA	Response to abiotic or biotic stimulus	0.4	<0.01	0.2	0.0888	0.5	0.086		Potri.010G150800	Ptp.4218.1.S1_s_at	n.s.	n.s.	n.s.	n.s.	n.s.	n.s.		n.s.	n.s.	n.s.	n.s.	n.s.	n.s.	n.s.	n.s.	n.s.
AJ771577	Putative aquaporin (tonoplast intrinsic protein gamma)	Transport	0.3	<0.01	0.3	0.0137	0.2	0.0135	Y	Potri.010G209900	PtpAffx.3989.2.S1_at	n.s.	n.s.	n.s.	n.s.	n.s.	n.s.		n.s.	n.s.	n.s.	n.s.	n.s.	2.65247	n.s.	n.s.	n.s.
											PtpAffx.3989.1.S1_x_at	n.s.	n.s.	n.s.	n.s.	n.s.	2.56203		n.s.	n.s.	n.s.	n.s.	n.s.	3.49991	n.s.	n.s.	n.s.
AJ770887	Chlorophyll a/b-binding protein	Photosynthesis	0.4	<0.01	0.3	0.0135	0.3	0.0176		Potri.010G221100	Ptp.5232.1.S1_at	n.s.	n.s.	n.s.	n.s.	n.s.	n.s.		n.s.	n.s.	n.s.	n.s.	n.s.	n.s.	n.s.	n.s.	n.s.
AJ771356	Sporulation protein-related	Protein metabolism	2.7	<0.001	3.2	<0.001	4.3	<0.001	Y	Potri.010G228600	Ptp.6110.1.S1_at	-2.24285	-2.296	n.s.	-1.76838	-2.12065	n.s.		n.s.	n.s.	n.s.	2.09392	n.s.	2.44618	n.s.	n.s.	n.s.
											PtpAffx.209432.1.S1_at	-3.10323	-2.5793	n.s.	-2.20496	-2.44993	n.s.		n.s.	n.s.	n.s.	n.s.	n.s.	2.22914	n.s.	n.s.	n.s.
AJ772117	Putative receptor-like serine/threonine kinase	Signal transduction	9.4	<0.001	8.7	<0.001	8	<0.001	Y	Potri.T009100	PtpAffx.225420.1.S1_x_at	n.s.	n.s.	n.s.	n.s.	n.s.	n.s.		n.s.	n.s.	n.s.	n.s.	n.s.	n.s.	n.s.	n.s.	n.s.
											PtpAffx.218912.1.S1_at	n.s.	n.s.	n.s.	n.s.	n.s.	-1.07321		n.s.	n.s.	n.s.	n.s.	n.s.	n.s.	n.s.	n.s.	n.s.
											PtpAffx.209803.1.S1_x_at	n.s.	n.s.	n.s.	n.s.	n.s.	n.s.		n.s.	n.s.	n.s.	n.s.	n.s.	n.s.	n.s.	n.s.	n.s.
											PtpAffx.221681.1.S1_at	-1.13169	-1.16019	-1.03921	-1.2087	-1.38739	-1.33879		n.s.	n.s.	n.s.	n.s.	n.s.	n.s.	n.s.	n.s.	n.s.
											PtpAffx.218851.1.S1_at	n.s.	n.s.	n.s.	n.s.	n.s.	n.s.		n.s.	n.s.	n.s.	n.s.	n.s.	n.s.	n.s.	n.s.	n.s.
AJ773000	Metallothionein type 3a	Response to abiotic or biotic stimulus	6.8	<0.001	5.6	<0.001	4.8	<0.001	Y	Potri.011G118900	PtpAffx.249.112.S1_at	n.s.	n.s.	n.s.	n.s.	n.s.	n.s.		n.s.	n.s.	n.s.	n.s.	n.s.	n.s.	n.s.	n.s.	n.s.
											Ptp.4050.2.S1_x_at	n.s.	n.s.	n.s.	n.s.	n.s.	n.s.		n.s.	n.s.	n.s.	n.s.	n.s.	n.s.	n.s.	n.s.	n.s.
											PtpAffx.249.593.S1_at	n.s.	n.s.	n.s.	-2.74358	n.s.	n.s.		n.s.	n.s.	n.s.	n.s.	n.s.	n.s.	n.s.	n.s.	n.s.
											PtpAffx.249.3.S1_x_at	-2.65444	n.s.	n.s.	n.s.	n.s.	n.s.		n.s.	n.s.	n.s.	n.s.	n.s.	n.s.	n.s.	n.s.	n.s.
											PtpAffx.249.30.S1_x_at	-1.70937	-1.21133	n.s.	-1.30266	-1.0798	n.s.		n.s.	n.s.	n.s.	n.s.	n.s.	n.s.	n.s.	n.s.	n.s.
AJ771331	Metallothionein type 3a	Response to abiotic or biotic stimulus	4.5	<0.001	4.1	<0.001	2.8	<0.001	Y	Potri.011G118900	PtpAffx.249.112.S1_at	n.s.	n.s.	n.s.	n.s.	n.s.	n.s.		n.s.	n.s.	n.s.	n.s.	n.s.	n.s.	n.s.	n.s.	n.s.
											Ptp.4050.2.S1_x_at	n.s.	n.s.	n.s.	n.s.	n.s.	n.s.		n.s.	n.s.	n.s.	n.s.	n.s.	n.s.	n.s.	n.s.	n.s.
											PtpAffx.249.593.S1_at	n.s.	n.s.	n.s.	-2.74358	n.s.	n.s.		n.s.	n.s.	n.s.	n.s.	n.s.	n.s.	n.s.	n.s.	n.s.
											PtpAffx.249.3.S1_x_at	-2.65444	n.s.	n.s.	n.s.	n.s.	n.s.		n.s.	n.s.	n.s.	n.s.	n.s.	n.s.	n.s.	n.s.	n.s.
											PtpAffx.249.30.S1_x_at	-1.70937	-1.21133	n.s.	-1.30266	-1.0798	n.s.		n.s.	n.s.	n.s.	n.s.	n.s.	n.s.	n.s.	n.s.	n.s.
AJ773042	Metallothionein type 3a	Response to abiotic or biotic stimulus	2.8	<0.001	2.2	<0.01	1.7	<0.01	Y	Potri.011G118900	PtpAffx.249.112.S1_at	n.s.	n.s.	n.s.	n.s.	n.s.	n.s.		n.s.	n.s.	n.s.	n.s.	n.s.	n.s.	n.s.	n.s.	n.s.
											Ptp.4050.2.S1_x_at	n.s.	n.s.	n.s.	n.s.	n.s.	n.s.		n.s.	n.s.	n.s.	n.s.	n.s.	n.s.	n.s.	n.s.	n.s.
											PtpAffx.249.593.S1_at	n.s.	n.s.	n.s.	-2.74358	n.s.	n.s.		n.s.	n.s.	n.s.	n.s.	n.s.	n.s.	n.s.	n.s.	n.s.
											PtpAffx.249.3.S1_x_at	-2.65444	n.s.	n.s.	n.s.	n.s.	n.s.		n.s.	n.s.	n.s.	n.s.	n.s.	n.s.	n.s.	n.s.	n.s.
											PtpAffx.249.30.S1_x_at	-1.70937	-1.21133	n.s.	-1.30266	-1.0798	n.s.		n.s.	n.s.	n.s.	n.s.	n.s.	n.s.	n.s.	n.s.	n.s.
AJ773744	1,4-Benzoquinone reductase-like, Trp repressor binding protein-like	Biological process unknown	2.7	<0.001	3.9	0.136	4	0.0344	Y	Potri.011G129400	Ptp.5073.1.S1_at	n.s.	n.s.	-1.51977	n.s.	n.s.	n.s.		n.s.	n.s.	n.s.	n.s.	n.s.	n.s.	n.s.	n.s.	n.s.
											PtpAffx.383.3.S1_s_at	n.s.	n.s.	n.s.	n.s.	n.s.	n.s.		n.s.	n.s.	n.s.	n.s.	n.s.	n.s.	n.s.	n.s.	n.s.
AJ779297	Metallothionein-like protein type 2c	Response to abiotic or biotic stimulus	5.4	<0.001	4.9	<0.001	4.8	<0.001	Y	Potri.013G131200	Ptp.6001.1.S1_s_at	-2.90966	-2.09404	-2.69253	-2.51954	-2.27546	-2.34228		n.s.	n.s.	n.s.	n.s.	n.s.	n.s.	n.s.	n.s.	n.s.
											PtpAffx.618.1.S1_x_at	n.s.	n.s.	-5.68341	-4.8897	n.s.	n.s.		n.s.	n.s.	n.s.	n.s.	n.s.	n.s.	n.s.	n.s.	n.s.
											Ptp.6001.1.S1_at	n.s.	n.s.	n.s.	n.s.	n.s.	n.s.		n.s.	n.s.	n.s.	n.s.	n.s.	n.s.	n.s.	n.s.	n.s.
AJ779443	Metallothionein-like protein type 2c	Response to abiotic or biotic stimulus	3	<0.01	3.7	<0.001	3.3	<0.01	Y	Potri.013G131200	Ptp.6001.1.S1_s_at	-2.90966	-2.09404	-2.69253	-2.51954	-2.27546	-2.34228		n.s.	n.s.	n.s.	n.s.	n.s.	n.s.	n.s.	n.s.	n.s.
											PtpAffx.618.1.S1_x_at	n.s.	n.s.	-5.68341	-4.8897	n.s.	n.s.		n.s.	n.s.	n.s.	n.s.	n.s.	n.s.	n.s.	n.s.	n.s.
											Ptp.6001.1.S1_at	n.s.	n.s.	n.s.	n.s.	n.s.	n.s.		n.s.	n.s.	n.s.	n.s.	n.s.	n.s.	n.s.	n.s.	n.s.
AJ774376	Metallothionein-like protein type 2c	Response to abiotic or biotic stimulus	4.3	<0.001	4.2	<0.01	2.6	<0.001	Y	Potri.013G131200	Ptp.6001.1.S1_s_at	-2.90966	-2.09404	-2.69253	-2.51954	-2.27546	-2.34228		n.s.	n.s.	n.s.	n.s.	n.s.	n.s.	n.s.	n.s.	n.s.
											PtpAffx.618.1.S1_x_at	n.s.	n.s.	-5.68341	-4.8897	n.s.	n.s.		n.s.	n.s.	n.s.	n.s.	n.s.	n.s.	n.s.	n.s.	n.s.
											Ptp.6001.1.S1_at	n.s.	n.s.	n.s.	n.s.	n.s.	n.s.		n.s.	n.s.	n.s.	n.s.	n.s.	n.s.	n.s.	n.s.	n.s.
AJ774243	Trans-cinnamate 4-monooxygenase	Amino acid and derivative metabolism	0.4	<0.01	0.4	0.0303	0.4	0.0234	Y	Potri.013G157900	PtpAffx.12443.4.A1_s_at	1.97014	1.87631	1.91307	1.92636	2.19586	1.5923		n.s.	n.s.	n.s.	n.s.	n.s.	n.s.	n.s.	n.s.	n.s.
											PtpAffx.150025.1.S1_s_at	1.40159	1.27219	1.40824	1.22787	1.64847	1.11576		n.s.	n.s.	n.s.	n.s.	n.s.	n.s.	n.s.	n.s.	n.s.
AJ778589	Expressed protein	Biological process unknown	4.8	<0.001	4.3	<0.001	2.9	<0.001		Potri.014G041300	PtpAffx.107323.1.S1_s_at	n.s.	n.s.	n.s.	n.s.	n.s.	n.s.		n.s.	n.s.	n.s.	n.s.	n.s.	n.s.	n.s.	n.s.	n.s.
AJ771722	Transketolase, chloroplast	Carbohydrate metabolism	2.2	<0.001	2	<0.001	2.5	<0.001	Y	Potri.014G068200	PtpAffx.579.2.S1_s_at	n.s.	n.s.	n.s.	n.s.	n.s.	-1.18872		n.s.	n.s.	n.s.	n.s.	n.s.	n.s.	n.s.	n.s.	n.s.
											PtpAffx.211461.1.S1_x_at	n.s.	n.s.	n.s.	n.s.	n.s.	n.s.		n.s.	n.s.	n.s.	n.s.	n.s.	n.s.	n.s.	n.s.	n.s.
											PtpAffx.211461.1.S1_at	n.s.	n.s.	n.s.	n.s.	n.s.	n.s.		n.s.	n.s.	n.s.	n.s.	n.s.	n.s.	n.s.	n.s.	n.s.
AJ780732	Expressed protein	Biological process unknown	2.6	<0.001	2.7	<0.001	3.3	<0.001	Y	Potri.014G122000	Ptp.5265.1.S1_x_at	n.s.	n.s.	n.s.	n.s.	n.s.	n.s.		n.s.	n.s.	n.s.	-2.81145	n.s.	-2.22282	n.s.	n.s.	n.s.
											Ptp.5265.1.S1_s_at	n.s.	n.s.	-1.54695	n.s.	n.s.	-1.70904		n.s.	n.s.	n.s.	-2.371	-2.14902	-1.81038	n.s.	n.s.	n.s.
											PtpAffx.6089.1.S1_at	n.s.	n.s.	n.s.	n.s.	n.s.	n.s.		n.s.	n.s.	n.s.	n.s.	-2.27029	-1.98659	n.s.	n.s.	n.s.
AJ777667	Chalcone synthase	Response to abiotic or biotic stimulus	0.1	<0.01	0.1	<0.01	0.3	0.0155	Y	Potri.014G145100	Ptp.6711.1.S1_s_at	n.s.	n.s.	1.21866	n.s.	n.s.	n.s.		n.s.	n.s.	1.6992	n.s.	n.s.	n.s.	n.s.	n.s.	-1.09144
											PtpAffx.108534.1.A1_at	n.s.	n.s.	n.s.	n.s.	n.s.	n.s.		n.s.	n.s.	n.s.	n.s.	n.s.	n.s.	n.s.	n.s.	n.s.
AJ776763	Chalcone synthase	Response to abiotic or biotic stimulus	0.1	<0.01	0.1	0.0108	0.1	0.0248	Y	Potri.014G145100	Ptp.6711.1.S1_s_at	n.s.	n.s.	1.21866	n.s.	n.s.	n.s.		n.s.	n.s.	1.6992	n.s.	n.s.	n.s.	n.s.	n.s.	-1.09144
											PtpAffx.108534.1.A1_at	n.s.	n.s.	n.s.	n.s.	n.s.	n.s.		n.s.	n.s.	n.s.	n.s.	n.s.	n.s.	n.s.	n.s.	n.s.
AJ773215	Basic chitinase	Response to abiotic or biotic stimulus	0.3	<0.01	0.3	0.0134	0.2	0.017	Y	Potri.014G146600	Ptp.2102.1.S1_s_at	1.43385	1.39453	n.s.	1.4053	1.05545	n.s.		n.s.	n.s.	n.s.	n.s.	n.s.	n.s.	n.s.	n.s.	n.s.
											PtpAffx.93652.1.S1_s_at	n.s.	n.s.	n.s.	n.s.	n.s.	n.s.		n.s.	n.s.	n.s.	n.s.	n.s.	n.s.	n.s.	n.s.	n.s.
											PtpAffx.74227.1.A1_at	n.s.	n.s.	n.s.	n.s.	n.s.	n.s.		n.s.	n.s.	n.s.	n.s.	n.s.	n.s.	n.s.	n.s.	n.s.
AJ770693	Metallothionein type 3b	Response to abiotic or biotic stimulus	9.9	<0.001	9.7	<0.001	7.3	<0.001		Potri.014G146900	PtpAffx.10139.1.A1_at	n.s.	n.s.	n.s.	n.s.	n.s.	n.s.		n.s.	n.s.	n.s.	n.s.	n.s.	n.s.	n.s.	n.s.	n.s.
AJ769970	Expressed protein	Biological process unknown	2.3	<0.001	2.3	<0.001	1.5	<0.01	Y	Potri.014G179800	PtpAffx.115352.1.S1_at	1.07536	n.s.	n.s.	1.1927	1.25722	n.s.		n.s.	n.s.	n.s.	n.s.	n.s.	n.s.	n.s.	n.s.	n.s.
AJ772333	ATP-dependent Clp protease ATP-binding subunit clpA	Response to abiotic or biotic stimulus	2.8	<0.001	4.6	<0.001	4.5	<0.001	Y	Potri.015G105100	PtpAffx.154638.1.S1_s_at	n.s.	n.s.	n.s.	n.s.	n.s.	n.s.		n.s.	n.s.	n.s.	n.s.	n.s.	n.s.	n.s.	n.s.	n.s.
											Ptp.4897.1.S1_at	n.s.	n.s.	n.s.	n.s.	n.s.	n.s.		n.s.	n.s.	n.s.	n.s.	n.s.	n.s.	n.s.	n.s.	n.s.
											PtpAffx.35587.1.A1_at	n.s.	n.s.	n.s.	n.s.	n.s.	n.s.		n.s.	n.s.	n.s.	n.s.	n.s.	n.s.	n.s.	n.s.	n.s.
											PtpAffx.88265.1.A1_at	n.s.	n.s.	n.s.	n.s.	n.s.	n.s.		n.s.	n.s.	n.s.	n.s.	n.s.	n.s.	n.s.	n.s.	n.s.
											PtpAffx.158940.1.S1_s_at	-2.80397	-2.51516	-2.67701	-2.7741	-2.78406	-3.08124		n.s.	n.s.	n.s.	n.s.	n.s.	n.s.	n.s.	n.s.	n.s.
											PtpAffx.158940.1.S1_at	-3.60159	-3.23878	-3.21652	-3.62793	-3.19447	-3.99982		n.s.	n.s.	n.s.	n.s.	n.s.	n.s.	n.s.	n.s.	n.s.
AJ769631*	ATP-dependent Clp protease ATP-binding subunit clpA	Response to abiotic or biotic stimulus	1.6	<0.001	2	<0.001	2.4	<0.001	Y	Potri.015G105100	PtpAffx.158940.1.S1_at	-3.60159	-3.23878	-3.21652	-3.62793	-3.19447	-3.99982		n.s.	n.s.	n.s.	n.s.	n.s.	n.s.	n.s.	n.s.	n.s.
											PtpAffx.154638.1.S1_s_at	n.s.	n.s.	n.s.	n.s.	n.s.	n.s.		n.s.	n.s.	n.s.	n.s.	n.s.	n.s.	n.s.	n.s.	n.s.
											Ptp.4897.1.S1_at	n.s.	n.s.	n.s.	n.s.	n.s.	n.s.		n.s.	n.s.	n.s.	n.s.	n.s.	n.s.	n.s.	n.s.	n.s.
											PtpAffx.35587.1.A1_at	n.s.	n.s.	n.s.	n.s.	n.s.	n.s.		n.s.	n.s.	n.s.	n.s.	n.s.	n.s.	n.s.	n.s.	n.s.
											PtpAffx.88265.1.A1_at	n.s.	n.s.	n.s.	n.s.	n.s.	n.s.		n.s.	n.s.	n.s.	n.s.	n.s.	n.s.	n.s.	n.s.	n.s.
											PtpAffx.158940.1.S1_s_at	-2.80397	-2.51516	-2.67701	-2.7741	-2.78406	-3.08124		n.s.	n.s.	n.s.	n.s.	n.s.	n.s.	n.s.	n.s.	n.s.
AJ774804	Nucleoid DNA-binding protein cnd41, chloroplast	Protein metabolism	0.3	<0.01	0.3	0.0202	0.3	0.0156	Y	Potri.016G000600	PtpAffx.3574.1.A1_at	2.05125	2.7816	2.63812	2.45204	2.38134	2.20774		n.s.	n.s.	n.s.	n.s.	n.s.	n.s.	n.s.	n.s.	n.s.
											PtpAffx.11702.1.A1_at	n.s.	n.s.	n.s.	n.s.	n.s.	n.s.		n.s.	n.s.	n.s.	n.s.	n.s.	n.s.	n.s.	n.s.	n.s.
AJ771208	Polyubiquitin-like protein	Protein metabolism	4.5	<0.001	4.6	<0.001	4.1	<0.01	Y	Potri.016G059800	PtpAffx.205963.1.S1_s_at	n.s.	n.s.	n.s.	-1.11679	n.s.	n.s.		n.s.	n.s.	n.s.	n.s.	n.s.	n.s.	n.s.	n.s.	n.s.
											PtpAffx.205963.1.S1_x_at	n.s.	n.s.	n.s.	n.s.	n.s.	n.s.		n.s.	n.s.	n.s.	n.s.	n.s.	n.s.	n.s.	n.s.	n.s.
											PtpAffx.213152.1.S1_x_at	n.s.	n.s.	n.s.	n.s.	n.s.	n.s.		n.s.	n.s.	n.s.	n.s.	n.s.	n.s.	n.s.	n.s.	n.s.
											PtpAffx.213152.1.S1_at	n.s.	n.s.	n.s.	n.s.	n.s.	n.s.		n.s.	n.s.	n.s.	n.s.	n.s.	n.s.	n.s.	n.s.	n.s.
AJ771629*	Flavonol 3-O-glucosyltransferase	Metabolism	2.2	<0.001	3.2	<0.001	4.9	<0.001		no hit	-	n.s.	n.s.	n.s.	n.s.	n.s.	n.s.		n.s.	n.s.	n.s.	n.s.	n.s.	n.s.	n.s.	n.s.	n.s.
AJ770033	Ferritin	Ion transport	3.3	<0.001	4.7	0.0158	2.9	<0.001	Y	Potri.016G124700	Ptp.6087.1.S1_at	n.s.	n.s.	n.s.	n.s.	n.s.	n.s.		n.s.	n.s.	n.s.	n.s.	n.s.	n.s.	n.s.	n.s.	n.s.
											Ptp.708.1.A1_at	n.s.	n.s.	n.s.	n.s.	n.s.	n.s.		n.s.	n.s.	n.s.	n.s.	n.s.	n.s.	n.s.	n.s.	n.s.
											PtpAffx.216113.1.S1_at	n.s.	n.s.	n.s.	n.s.	n.s.	n.s.		n.s.	n.s.	n.s.	1.42678	n.s.	n.s.	n.s.	n.s.	n.s.
AJ773118	Dehydration-responsive protein RD22	Response to abiotic or biotic stimulus	0.2	<0.01	0.3	0.014	0.2	0.0133	Y	Potri.018G036700	PtpAffx.7804.3.A1_a_at	2.15402	2.20648	2.39702	2.27845	2.22543	2.31357		n.s.	n.s.	n.s.	n.s.	n.s.	n.s.	n.s.	n.s.	n.s.
											PtpAffx.7804.4.S1_a_at	2.41187	2.61783	2.97209	2.36311	2.56646	2.67594		n.s.	n.s.	n.s.	n.s.	n.s.	n.s.	n.s.	n.s.	n.s.
AJ768555	Dehydration-responsive protein RD22	Response to abiotic or biotic stimulus	0.02	<0.01	0.02	<0.01	0.02	<0.01	Y	Potri.018G036700	PtpAffx.7804.3.A1_a_at	2.15402	2.20648	2.39702	2.27845	2.22543	2.31357		n.s.	n.s.	n.s.	n.s.	n.s.	n.s.	n.s.	n.s.	n.s.
											PtpAffx.7804.4.S1_a_at	2.41187	2.61783	2.97209	2.36311	2.56646	2.67594		n.s.	n.s.	n.s.	n.s.	n.s.	n.s.	n.s.	n.s.	n.s.
AJ772852	Proline-rich protein/Lipid transfer protein	Transport	0.2	<0.01	0.3	0.0154	0.3	0.0146	Y	Potri.018G025900	PtpAffx.17540.2.A1_x_at	6.14084	4.94454	6.84139	6.12338	3.91291	4.76757		n.s.	n.s.	n.s.	n.s.	n.s.	n.s.	n.s.	n.s.	n.s.
											PtpAffx.17540.2.A1_a_at	5.93747	4.69897	6.48794	5.85883	3.70478	4.51527		n.s.	n.s.	n.s.	n.s.	n.s.	n.s.	n.s.	n.s.	n.s.
											Ptp.5976.1.S1_at	n.s.	n.s.	n.s.	n.s.	n.s.	n.s.		n.s.	n.s.	n.s.	n.s.	n.s.	n.s.	n.s.	n.s.	n.s.

## Sheet: Ottow_2005
Data from Ottow et al.(2005)		Common (Y)	Best matched P. trichocarpa ID	Best matched P. trichocarpa ID	Designed AffyMetrix poplar probesets	log2 fold change of genes in our study
Putative Function	Gene Accession					400 mM_6h vs.Ctrl	400 mM_12h vs.Ctrl	400 mM_24h vs.Ctrl	600 mM_6h vs.Ctrl	600 mM_12h vs.Ctrl	600 mM_24h vs.Ctrl		400 mM_12h vs.400 mM_6h	600 mM_12h vs.600 mM_6h	400 mM_24h vs.400 mM_6h	600 mM_24h vs.600 mM_6h	400 mM_24h vs.400 mM_12h	600 mM_24h vs.600 mM_12h	600 mM_6h vs.400 mM_6h	600 mM_12h vs.400 mM_12h	600 mM_24h vs.400 mM_24h
Galactinol synthase (GolS-1)	AJ769227	Y	POPTR_0008s19370	Potri.008G189400	PtpAffx.1728.1.S1_s_at	n.s.	n.s.	n.s.	n.s.	-1.34811	n.s.		n.s.	n.s.	n.s.	n.s.	n.s.	n.s.	n.s.	n.s.	n.s.
					Ptp.953.1.A1_x_at	-1.92856	n.s.	n.s.	-1.53037	-1.92618	n.s.		n.s.	n.s.	n.s.	n.s.	n.s.	n.s.	n.s.	n.s.	n.s.
Alternative oxidase	AJ771714	Y	POPTR_0012s01620	Potri.012G001600	Ptp.2903.1.A1_s_at	-3.78479	-3.03422	n.s.	n.s.	-2.40183	n.s.		n.s.	n.s.	n.s.	n.s.	n.s.	2.60109	n.s.	n.s.	n.s.
					PtpAffx.10120.3.S1_at	n.s.	n.s.	n.s.	n.s.	n.s.	n.s.		n.s.	n.s.	n.s.	n.s.	n.s.	n.s.	n.s.	n.s.	n.s.
1-Aminocyclopropane-1-carboxylate oxidase	AJ770898	Y	POPTR_0014s15710	Potri.014G159000	Ptp.5328.1.S1_s_at	n.s.	n.s.	n.s.	n.s.	n.s.	n.s.		n.s.	n.s.	n.s.	2.66136	n.s.	n.s.	n.s.	n.s.	n.s.
					PtpAffx.71066.1.A1_s_at	n.s.	n.s.	n.s.	n.s.	n.s.	n.s.		n.s.	n.s.	n.s.	1.12486	n.s.	n.s.	n.s.	n.s.	1.08666
					PtpAffx.71066.1.A1_x_at	-1.16515	n.s.	n.s.	n.s.	n.s.	1.22748		n.s.	n.s.	n.s.	1.59938	n.s.	1.13529	n.s.	n.s.	1.48513
					PtpAffx.152382.1.S1_at	n.s.	n.s.	n.s.	n.s.	n.s.	n.s.		n.s.	n.s.	n.s.	n.s.	n.s.	n.s.	n.s.	n.s.	n.s.
CBL 10	AJ780241	Y	POPTR_0006s24630	Potri.006G230200	Ptp.2972.1.S1_at	n.s.	-1.6789	n.s.	n.s.	n.s.	n.s.		n.s.	n.s.	n.s.	n.s.	n.s.	n.s.	n.s.	n.s.	n.s.
					PtpAffx.206684.1.S1_at	n.s.	-3.07615	n.s.	-2.95972	n.s.	n.s.		n.s.	n.s.	n.s.	n.s.	n.s.	n.s.	n.s.	n.s.	n.s.
					PtpAffx.206684.1.S1_s_at	n.s.	-3.22871	n.s.	n.s.	n.s.	n.s.		n.s.	n.s.	n.s.	n.s.	n.s.	n.s.	n.s.	n.s.	n.s.
					Ptp.2972.1.S1_s_at	n.s.	-2.97475	n.s.	n.s.	n.s.	n.s.		n.s.	n.s.	n.s.	n.s.	n.s.	n.s.	n.s.	n.s.	n.s.
Glutathione peroxidase	AJ778382	Y	PtrcGpx4	Potri.014G138800	PtpAffx.160545.1.A1_at	n.s.	n.s.	1.12685	n.s.	n.s.	n.s.		n.s.	n.s.	n.s.	n.s.	n.s.	n.s.	n.s.	n.s.	n.s.
					PtpAffx.160545.1.A1_s_at	n.s.	n.s.	1.05793	n.s.	n.s.	n.s.		n.s.	n.s.	n.s.	n.s.	n.s.	n.s.	n.s.	n.s.	n.s.
Acyltransferase-like protein	AJ774576	Y	POPTR_0004s09550	Potri.004G096100	Ptp.6874.1.S1_s_at	n.s.	n.s.	n.s.	1.72214	n.s.	n.s.		n.s.	n.s.	n.s.	n.s.	n.s.	n.s.	n.s.	n.s.	n.s.
					PtpAffx.225728.1.S1_at	n.s.	n.s.	n.s.	n.s.	n.s.	n.s.		n.s.	n.s.	n.s.	n.s.	n.s.	n.s.	n.s.	n.s.	n.s.
Polyamine oxidase	AJ777563	Y	POPTR_0015s08590	Potri.015G074600	PtpAffx.46673.1.S1_at	n.s.	-1.54278	-1.21699	n.s.	n.s.	-1.67368		n.s.	n.s.	n.s.	n.s.	n.s.	n.s.	n.s.	n.s.	n.s.
Cu/Zn SOD, chloroplastic form	AJ767460		POPTR_0004s22620	Potri.004G216700	Ptp.1994.1.S1_at	n.s.	n.s.	n.s.	n.s.	n.s.	n.s.		n.s.	n.s.	n.s.	n.s.	n.s.	n.s.	n.s.	n.s.	n.s.
Gibberellin-regulated protein GASA3 precursor	AJ778881		POPTR_0005s26030	Potri.005G239100	Ptp.6252.2.S1_at	n.s.	n.s.	n.s.	n.s.	n.s.	n.s.		n.s.	n.s.	n.s.	n.s.	n.s.	n.s.	n.s.	n.s.	n.s.
Dehydration-responsive protein RD22	AJ773118	Y	POPTR_0018s00850	Potri.006G243700	PtpAffx.7804.3.A1_a_at	2.15402	2.20648	2.39702	2.27845	2.22543	2.31357		n.s.	n.s.	n.s.	n.s.	n.s.	n.s.	n.s.	n.s.	n.s.
					PtpAffx.7804.4.S1_a_at	2.41187	2.61783	2.97209	2.36311	2.56646	2.67594		n.s.	n.s.	n.s.	n.s.	n.s.	n.s.	n.s.	n.s.	n.s.
NADPH oxidase/respiratory burst oxidase protein	AJ774827	Y	POPTR_0003s15810	Potri.003G159800	PtpAffx.110158.2.A1_s_at	-1.84216	-1.73464	-1.82821	-1.58842	-1.29718	n.s.		n.s.	n.s.	n.s.	1.15761	n.s.	n.s.	n.s.	n.s.	1.39741
					PtpAffx.203374.1.S1_at	n.s.	n.s.	-1.26094	-1.04467	n.s.	n.s.		n.s.	n.s.	n.s.	n.s.	n.s.	n.s.	n.s.	n.s.	n.s.
					PtpAffx.203374.1.S1_x_at	n.s.	-1.3429	-1.54929	-1.2296	-1.11298	n.s.		n.s.	n.s.	n.s.	n.s.	n.s.	n.s.	n.s.	n.s.	n.s.
					PtpAffx.110158.1.S1_at	n.s.	n.s.	n.s.	n.s.	n.s.	n.s.		n.s.	n.s.	n.s.	n.s.	n.s.	n.s.	n.s.	n.s.	n.s.
Lipoxygenase B (EC 1.13.11.12)	AJ771712	Y	POPTR_0005s03550	Potri.005G032400	Ptp.8113.2.S1_a_at	n.s.	n.s.	n.s.	n.s.	n.s.	2.32934		n.s.	n.s.	n.s.	3.30867	n.s.	3.34207	n.s.	n.s.	4.09014
Germin	AJ775763		POPTR_0013s04870	Potri.013G052000	PtpAffx.211045.1.S1_s_at	n.s.	n.s.	n.s.	n.s.	n.s.	n.s.		n.s.	n.s.	n.s.	n.s.	n.s.	n.s.	n.s.	n.s.	n.s.
Peroxidase	AJ776277	Y	POPTR_0007s02580	Potri.007G122100	PtpAffx.11843.1.S1_a_at	n.s.	n.s.	n.s.	n.s.	3.07758	n.s.		n.s.	n.s.	n.s.	n.s.	n.s.	n.s.	n.s.	n.s.	n.s.
					PtpAffx.11843.2.A1_s_at	n.s.	n.s.	n.s.	n.s.	2.56972	n.s.		n.s.	n.s.	n.s.	n.s.	n.s.	n.s.	n.s.	n.s.	n.s.
2-Cys peroxiredoxin BAS1, chloroplast precursor	AJ778007	Y	POPTR_0006s22130	Potri.006G204900	PtpAffx.25069.1.A1_at	n.s.	n.s.	n.s.	1.29571	1.00449	n.s.		n.s.	n.s.	n.s.	n.s.	n.s.	n.s.	n.s.	n.s.	n.s.
					PtpAffx.3462.1.A1_a_at	n.s.	n.s.	n.s.	n.s.	n.s.	n.s.		n.s.	n.s.	n.s.	n.s.	n.s.	n.s.	n.s.	n.s.	n.s.
					PtpAffx.3462.1.A1_s_at	n.s.	1.38998	1.0548	1.26913	1.31285	n.s.		n.s.	n.s.	n.s.	n.s.	n.s.	-1.17393	n.s.	n.s.	n.s.
Unknown protein, Arabidopsis	AJ770289	Y	POPTRDRAFT_560836	Potri.006G092400	PtpAffx.1205.3.S1_s_at	n.s.	1.65553	1.56367	1.6136	n.s.	n.s.		n.s.	n.s.	n.s.	n.s.	n.s.	n.s.	n.s.	n.s.	n.s.
					Ptp.4832.2.A1_s_at	1.58442	1.62749	1.83476	1.50551	1.64764	2.02807		n.s.	n.s.	n.s.	n.s.	n.s.	n.s.	n.s.	n.s.	n.s.
CaM	AJ769651		POPTR_0015s05230	Potri.015G032600	Ptp.5856.1.S1_s_at	n.s.	n.s.	n.s.	n.s.	n.s.	n.s.		n.s.	n.s.	n.s.	n.s.	n.s.	n.s.	n.s.	n.s.	n.s.
D1-pyrroline-5-carboxylate synthetase (P5CS)	AJ772704	Y	POPTR_0010s20590	Potri.010G198400	PtpAffx.11476.1.S1_at	n.s.	n.s.	n.s.	n.s.	n.s.	n.s.		n.s.	n.s.	n.s.	n.s.	1.21595	n.s.	n.s.	n.s.	n.s.
Tubulin	AJ775509	Y	POPTR_0002s11250	Potri.002G111900	PtpAffx.148282.1.S1_s_at	3.58753	3.95095	3.17186	2.98501	4.31388	2.50536		n.s.	n.s.	n.s.	n.s.	n.s.	n.s.	n.s.	n.s.	n.s.
				Potri.002G111900	Ptp.1895.1.S1_at	n.s.	n.s.	n.s.	n.s.	1.03247	n.s.		n.s.	n.s.	n.s.	n.s.	n.s.	n.s.	n.s.	n.s.	n.s.
18S rRNA	AJ775618		POPTR_0014s19660	no hit	PtpAffx.249.758.S1_at	n.s.	n.s.	n.s.	n.s.	n.s.	n.s.		n.s.	n.s.	n.s.	n.s.	n.s.	n.s.	n.s.	n.s.	n.s.

## Sheet: Brinker_2010
Data from Brinker et al.(2010)												Common (Y)	Best matched P. trichocarpa ID	Best matched P. trichocarpa ID	Designed AffyMetrix poplar probesets	log2 fold change of genes in our study
organ	P. euphratica gene ID	GenBank num.	GenBank accession	GenBank accession number	Category	change significant at exposure time (h)	3h	6h	12h	24h	Cluster					400 mM_6h vs.Ctrl	400 mM_12h vs.Ctrl	400 mM_24h vs.Ctrl	600 mM_6h vs.Ctrl	600 mM_12h vs.Ctrl	600 mM_24h vs.Ctrl		400 mM_12h vs.400 mM_6h	600 mM_12h vs.600 mM_6h	400 mM_24h vs.400 mM_6h	600 mM_24h vs.600 mM_6h	400 mM_24h vs.400 mM_12h	600 mM_24h vs.600 mM_12h	600 mM_6h vs.400 mM_6h	600 mM_12h vs.400 mM_12h	600 mM_24h vs.400 mM_24h
leaf	P0000100009G10	gi|50060572	AJ767745	AJ767745	chloroplast	3	0.303896	0.967118	0.469286	1.3469	LC1	Y	POPTR_0008s05870	Potri.008G058500	PtpAffx.383.6.S1_s_at	n.s.	n.s.	n.s.	n.s.	n.s.	n.s.		n.s.	n.s.	n.s.	n.s.	n.s.	n.s.	n.s.	n.s.	n.s.
															Ptp.5165.1.A1_s_at	-1.06082	n.s.	n.s.	n.s.	n.s.	n.s.		n.s.	n.s.	n.s.	n.s.	n.s.	n.s.	n.s.	n.s.	n.s.
leaf	P0000100012H05	gi|50060817	AJ767990	AJ767990	chloroplast	3	0.297898	0.733896	0.480565	1.39016	LC1	Y	POPTR_0010s20810	Potri.010G200500	PtpAffx.1601.4.A1_s_at	n.s.	n.s.	n.s.	n.s.	n.s.	n.s.		n.s.	n.s.	n.s.	n.s.	n.s.	n.s.	n.s.	n.s.	n.s.
															PtpAffx.1601.6.A1_a_at	n.s.	n.s.	n.s.	n.s.	n.s.	n.s.		n.s.	n.s.	n.s.	n.s.	n.s.	n.s.	n.s.	n.s.	n.s.
															PtpAffx.1601.25.A1_at	n.s.	n.s.	n.s.	n.s.	n.s.	n.s.		n.s.	n.s.	n.s.	n.s.	n.s.	n.s.	n.s.	n.s.	n.s.
															Ptp.5956.3.S1_at	-1.98316	-2.09609	2.67485	-1.58678	-1.99508	1.12994		n.s.	n.s.	4.658	2.71671	4.77093	3.12502	n.s.	n.s.	-1.54491
leaf	P0000100013C02	gi|50060848	AJ768021	AJ768021	chloroplast	3	0.23466	0.592993	0.551966	1.52904	LC1	Y	POPTR_0010s20810	Potri.010G200500	PtpAffx.1601.4.A1_s_at	n.s.	n.s.	n.s.	n.s.	n.s.	n.s.		n.s.	n.s.	n.s.	n.s.	n.s.	n.s.	n.s.	n.s.	n.s.
															PtpAffx.1601.6.A1_a_at	n.s.	n.s.	n.s.	n.s.	n.s.	n.s.		n.s.	n.s.	n.s.	n.s.	n.s.	n.s.	n.s.	n.s.	n.s.
															PtpAffx.1601.25.A1_at	n.s.	n.s.	n.s.	n.s.	n.s.	n.s.		n.s.	n.s.	n.s.	n.s.	n.s.	n.s.	n.s.	n.s.	n.s.
															Ptp.5956.3.S1_at	-1.98316	-2.09609	2.67485	-1.58678	-1.99508	1.12994		n.s.	n.s.	4.658	2.71671	4.77093	3.12502	n.s.	n.s.	-1.54491
leaf	P0000100015A04	gi|50061009	AJ768182	AJ768182	peroxisome	3	0.316223	0.984051	0.592497	1.21599	LC1		POPTR_0001s40480	Potri.001G394400	Ptp.846.1.A1_at	n.s.	n.s.	n.s.	n.s.	n.s.	n.s.		n.s.	n.s.	n.s.	n.s.	n.s.	n.s.	n.s.	n.s.	n.s.
															PtpAffx.378.4.A1_s_at	n.s.	n.s.	n.s.	n.s.	n.s.	n.s.		n.s.	n.s.	n.s.	n.s.	n.s.	n.s.	n.s.	n.s.	n.s.
															Ptp.6667.1.S1_s_at	n.s.	n.s.	n.s.	n.s.	n.s.	n.s.		n.s.	n.s.	n.s.	n.s.	n.s.	n.s.	n.s.	n.s.	n.s.
leaf	P0000100015E10	gi|50061059	AJ768232	AJ768232	chloroplast	3	0.278861	0.899224	0.455422	1.45843	LC1	Y	POPTR_0010s20810	Potri.010G200500	PtpAffx.1601.4.A1_s_at	n.s.	n.s.	n.s.	n.s.	n.s.	n.s.		n.s.	n.s.	n.s.	n.s.	n.s.	n.s.	n.s.	n.s.	n.s.
															PtpAffx.1601.6.A1_a_at	n.s.	n.s.	n.s.	n.s.	n.s.	n.s.		n.s.	n.s.	n.s.	n.s.	n.s.	n.s.	n.s.	n.s.	n.s.
															PtpAffx.1601.25.A1_at	n.s.	n.s.	n.s.	n.s.	n.s.	n.s.		n.s.	n.s.	n.s.	n.s.	n.s.	n.s.	n.s.	n.s.	n.s.
															Ptp.5956.3.S1_at	-1.98316	-2.09609	2.67485	-1.58678	-1.99508	1.12994		n.s.	n.s.	4.658	2.71671	4.77093	3.12502	n.s.	n.s.	-1.54491
leaf	P0000100021E10	gi|50061594	AJ768767	AJ768767	chloroplast	12	0.981855	1.17619	0.143554	4.6449	LC2		POPTR_0107s00220	Potri.005G017900	PtpAffx.216039.1.S1_at	n.s.	n.s.	n.s.	n.s.	n.s.	n.s.		n.s.	n.s.	n.s.	n.s.	n.s.	n.s.	n.s.	n.s.	n.s.
															PtpAffx.216039.1	n.s.	n.s.	n.s.	n.s.	n.s.	n.s.		n.s.	n.s.	n.s.	n.s.	n.s.	n.s.	n.s.	n.s.	n.s.
leaf	P0000100021E10	gi|50061594	AJ768767	AJ768767	chloroplast	24	0.981855	1.17619	0.143554	4.6449	LC4		POPTR_0107s00220	Potri.005G017900	PtpAffx.216039.1.S1_at	n.s.	n.s.	n.s.	n.s.	n.s.	n.s.		n.s.	n.s.	n.s.	n.s.	n.s.	n.s.	n.s.	n.s.	n.s.
															PtpAffx.216039.1	n.s.	n.s.	n.s.	n.s.	n.s.	n.s.		n.s.	n.s.	n.s.	n.s.	n.s.	n.s.	n.s.	n.s.	n.s.
leaf	P0000100026H01	gi|50062064	AJ769237	AJ769237	chloroplast	12	0.717694	1.3769	0.312028	2.14103	LC2	Y	POPTR_0001s12200	Potri.001G075800	PtpAffx.200297.1.S1_at	n.s.	1.04551	1.85998	1.28721	n.s.	1.18089		n.s.	n.s.	n.s.	n.s.	n.s.	n.s.	n.s.	n.s.	n.s.
leaf	P0000200003F05	gi:50064675	AJ773000	AJ773000	stress	24	1.84005	1.5254	2.23618	6.56082	LC4	Y	POPTR_0011s11960	#N/A	PtpAffx.249.112.S1_at	n.s.	n.s.	n.s.	n.s.	n.s.	n.s.		n.s.	n.s.	n.s.	n.s.	n.s.	n.s.	n.s.	n.s.	n.s.
															Ptp.4050.2.S1_x_at	n.s.	n.s.	n.s.	n.s.	n.s.	n.s.		n.s.	n.s.	n.s.	n.s.	n.s.	n.s.	n.s.	n.s.	n.s.
															PtpAffx.249.593.S1_at	n.s.	n.s.	n.s.	-2.74358	n.s.	n.s.		n.s.	n.s.	n.s.	n.s.	n.s.	n.s.	n.s.	n.s.	n.s.
leaf	P0000300023G01	gi|50066411	AJ774736	AJ774736	chloroplast	12	0.308624	1.62704	0.296973	2.09218	LC2		POPTR_0009s10220	Potri.009G099300	Ptp.2071.1.S1_at	n.s.	n.s.	n.s.	n.s.	n.s.	n.s.		n.s.	n.s.	n.s.	n.s.	n.s.	n.s.	n.s.	n.s.	n.s.
leaf	P0000300024G04	gi|50066504	AJ774829	AJ774829	osmotic	24	1.35193	1.32398	1.12735	3.1744	LC4	Y	POPTR_0005s26930	Potri.005G248100	Ptp.3246.1.S1_x_at	n.s.	n.s.	n.s.	n.s.	n.s.	n.s.		n.s.	n.s.	n.s.	n.s.	n.s.	n.s.	n.s.	n.s.	n.s.
															PtpAffx.454.14.A1_s_at	n.s.	n.s.	n.s.	n.s.	n.s.	n.s.		n.s.	n.s.	n.s.	n.s.	n.s.	n.s.	n.s.	n.s.	n.s.
															Ptp.3246.1.S2_x_at	n.s.	n.s.	n.s.	n.s.	n.s.	n.s.		n.s.	n.s.	n.s.	n.s.	n.s.	n.s.	n.s.	n.s.	n.s.
															PtpAffx.454.38.A1_at	n.s.	n.s.	n.s.	n.s.	n.s.	1.52088		n.s.	n.s.	n.s.	1.50188	n.s.	1.33611	n.s.	n.s.	n.s.
															Ptp.5595.1.S1_x_at	n.s.	n.s.	n.s.	n.s.	n.s.	n.s.		n.s.	n.s.	n.s.	n.s.	n.s.	n.s.	n.s.	n.s.	n.s.
															PtpAffx.454.1.A1_a_at	n.s.	n.s.	n.s.	n.s.	n.s.	1.33634		n.s.	n.s.	n.s.	n.s.	n.s.	n.s.	n.s.	n.s.	n.s.
leaf	P0000300025F10	gi|50066586	AJ774911	AJ774911	unknown	24	1.2536	1.56656	0.665351	3.38627	LC3	Y	POPTR_0014s16830	Potri.014G170400	Ptp.7110.1.S1_s_at	n.s.	n.s.	n.s.	n.s.	n.s.	n.s.		n.s.	n.s.	n.s.	n.s.	n.s.	n.s.	n.s.	n.s.	n.s.
															PtpAffx.18430.1.S1_s_at	n.s.	n.s.	n.s.	n.s.	n.s.	n.s.		n.s.	n.s.	n.s.	n.s.	n.s.	n.s.	n.s.	n.s.	n.s.
															Ptp.7110.2.S1_at	2.56525	3.45479	2.89605	3.23008	3.78682	3.45159		n.s.	n.s.	n.s.	n.s.	n.s.	n.s.	n.s.	n.s.	n.s.
leaf	P0000400005C10	gi|50067435	AJ775760	AJ775760	growth	12	0.785382	1.53937	0.332501	1.50117	LC2		POPTR_0015s07100	Potri.015G060000	Ptp.5790.1.S1_s_at	n.s.	n.s.	n.s.	n.s.	n.s.	n.s.		n.s.	n.s.	n.s.	n.s.	n.s.	n.s.	n.s.	n.s.	n.s.
															PtpAffx.102007.1.A1_at	n.s.	n.s.	n.s.	n.s.	n.s.	n.s.		n.s.	n.s.	n.s.	n.s.	n.s.	n.s.	n.s.	n.s.	n.s.
leaf	P0000400025B08	gi|50068914	AJ777239	AJ777239	unknown	24	2.57753	2.65876	2.104	3.96181	LC6		POPTR_0010s16060	Potri.010G150800	Ptp.4218.1.S1_s_at	n.s.	n.s.	n.s.	n.s.	n.s.	n.s.		n.s.	n.s.	n.s.	n.s.	n.s.	n.s.	n.s.	n.s.	n.s.
leaf	P0000400025D11	gi:50068936	AJ777261	AJ777261	protein	24	0.912154	2.00256	0.985489	8.04764	LC4		POPTR_0009s07710	Potri.009G072900	PtpAffx.158492.1.S1_at	n.s.	n.s.	n.s.	n.s.	n.s.	n.s.		n.s.	n.s.	n.s.	n.s.	n.s.	n.s.	n.s.	n.s.	n.s.
															PtpAffx.2311.1.S1_s_at	n.s.	n.s.	n.s.	n.s.	n.s.	n.s.		n.s.	n.s.	n.s.	n.s.	n.s.	n.s.	n.s.	n.s.	n.s.
leaf	P0000400040A12	gi:50069824	AJ778149	AJ778149	protein	12	0.898923	1.02646	0.113822	1.53542	LC2		POPTR_0009s00520	no hit	no hit	no hit	no hit	no hit	no hit	no hit	no hit		no hit	no hit	no hit	no hit	no hit	no hit	no hit	no hit	no hit
leaf	P0000500001B11	gi|50069908	AJ778233	AJ778233	energy	3	0.299477	0.71211	0.512026	1.09746	LC1	Y	POPTR_0006s13900	Potri.006G136700	PtpAffx.283.14.A1_x_at	n.s.	n.s.	n.s.	n.s.	n.s.	n.s.		n.s.	n.s.	n.s.	n.s.	n.s.	n.s.	n.s.	n.s.	n.s.
															PtpAffx.283.1.A1_x_at	n.s.	n.s.	n.s.	n.s.	2.52451	n.s.		n.s.	n.s.	n.s.	n.s.	n.s.	n.s.	n.s.	n.s.	n.s.
leaf	P0000500002F04	gi|50070017	AJ778342	AJ778342	mitochondria	24	0.451412	0.948088	0.283833	3.50238	LC6		POPTR_0004s22570	Potri.004G216100	PtpAffx.158716.1.S1_at	n.s.	n.s.	n.s.	n.s.	n.s.	n.s.		n.s.	n.s.	n.s.	n.s.	n.s.	n.s.	n.s.	n.s.	n.s.
															PtpAffx.158716.2.S1_at	n.s.	n.s.	n.s.	n.s.	n.s.	n.s.		n.s.	n.s.	n.s.	n.s.	n.s.	n.s.	n.s.	n.s.	n.s.
leaf	P0000600001F02	gi|50070164	AJ778489	AJ778489	stress	24	0.920513	1.42785	1.12691	3.26936	LC5		POPTR_0018s11910	Potri.018G110800	Ptp.1224.1.S1_s_at	n.s.	n.s.	n.s.	n.s.	n.s.	n.s.		n.s.	n.s.	n.s.	n.s.	n.s.	n.s.	n.s.	n.s.	n.s.
leaf	P0000600001F03	gi|50070165	AJ778490	AJ778490	unknown	12	0.491182	1.77487	0.136401	2.13381	LC2		POPTR_0014s12740	Potri.014G132900	PtpAffx.211770.1.S1_at	n.s.	n.s.	n.s.	n.s.	n.s.	n.s.		n.s.	n.s.	n.s.	n.s.	n.s.	n.s.	n.s.	n.s.	n.s.
															PtpAffx.6540.1.S1_at	n.s.	n.s.	n.s.	n.s.	n.s.	n.s.		n.s.	n.s.	n.s.	n.s.	n.s.	n.s.	n.s.	n.s.	n.s.
leaf	P0000600001G09	gi|50070175	AJ778500	AJ778500	tf	24	1.33405	1.01685	1.28313	3.62122	LC4		POPTR_0014s09860	Potri.014G103000	PtpAffx.1458.1.S1_at	n.s.	n.s.	n.s.	n.s.	n.s.	n.s.		n.s.	n.s.	n.s.	n.s.	n.s.	n.s.	n.s.	n.s.	n.s.
leaf	P0000600003C03	gi|50070264	AJ778589	AJ778589	unknown	24	1.55794	1.38343	1.99102	3.7081	LC4		POPTR_0014s04080	Potri.014G041300	PtpAffx.107323.1.S1_s_at	n.s.	n.s.	n.s.	n.s.	n.s.	n.s.		n.s.	n.s.	n.s.	n.s.	n.s.	n.s.	n.s.	n.s.	n.s.
leaf	P0000600005B06	gi|50070394	AJ778719	AJ778719	x	12	0.474091	1.68374	0.230441	2.23335	LC2		POPTR_0008s20930	Potri.008G204800	PtpAffx.22820.1.A1_at	n.s.	n.s.	n.s.	n.s.	n.s.	n.s.		n.s.	n.s.	n.s.	n.s.	n.s.	n.s.	n.s.	n.s.	n.s.
leaf	P0000600006B11	gi|50070459	AJ778784	AJ778784	protein	12	0.588011	1.69918	0.198036	1.54845	LC2		POPTR_0010s07020	Potri.010G060400	PtpAffx.2383.1.A1_s_at	n.s.	n.s.	n.s.	n.s.	n.s.	n.s.		n.s.	n.s.	n.s.	n.s.	n.s.	n.s.	n.s.	n.s.	n.s.
															Ptp.5727.1.S1_x_at	n.s.	n.s.	n.s.	n.s.	n.s.	n.s.		n.s.	n.s.	n.s.	n.s.	n.s.	n.s.	n.s.	n.s.	n.s.
															PtpAffx.2383.3.A1_at	n.s.	n.s.	n.s.	n.s.	n.s.	n.s.		n.s.	n.s.	n.s.	n.s.	n.s.	n.s.	n.s.	n.s.	n.s.
leaf	P0000600006F05	gi|50070486	AJ778811	AJ778811	signal	12	0.607851	1.82601	0.254937	1.52941	LC2		POPTR_0001s38300	Potri.001G374000	Ptp.4946.1.S1_at	n.s.	n.s.	n.s.	n.s.	n.s.	n.s.		n.s.	n.s.	n.s.	n.s.	n.s.	n.s.	n.s.	n.s.	n.s.
leaf	P0000600006G03	gi|50070493	AJ778818	AJ778818	unknown	12	0.582474	1.82758	0.171007	2.05055	LC2	Y	POPTR_0001s17420	Potri.001G174300	Ptp.4728.1.S1_at	3.37529	2.97419	1.22634	2.90871	2.95248	1.89049		n.s.	n.s.	-2.14895	n.s.	-1.74785	n.s.	n.s.	n.s.	n.s.
leaf	P0000600007B10	gi|50070519	AJ778844	AJ778844	mitochondria	3	0.254909	0.777464	0.273705	na	LC1		POPTR_0003s06480	Potri.003G066800	PtpAffx.308.5.S1_s_at	n.s.	n.s.	n.s.	n.s.	n.s.	n.s.		n.s.	n.s.	n.s.	n.s.	n.s.	n.s.	n.s.	n.s.	n.s.
leaf	P0000600007B10	gi|50070519	AJ778844	AJ778844	unknown	12	0.254909	0.777464	0.273705	na	LC1		POPTR_0003s06480	Potri.003G066800	PtpAffx.308.5.S1_s_at	n.s.	n.s.	n.s.	n.s.	n.s.	n.s.		n.s.	n.s.	n.s.	n.s.	n.s.	n.s.	n.s.	n.s.	n.s.
leaf	P0000600007G05	gi|50070556	AJ778881	AJ778881	stress	24	1.0768	1.22276	0.925346	3.03693	LC4		POPTR_0005s26030	Potri.005G239100	Ptp.6252.2.S1_at	n.s.	n.s.	n.s.	n.s.	n.s.	n.s.		n.s.	n.s.	n.s.	n.s.	n.s.	n.s.	n.s.	n.s.	n.s.
leaf	P0000600011C04	gi|50070764	AJ779089	AJ779089	protein	12	0.564182	1.42115	0.240607	1.34869	LC2		POPTR_0008s06040	Potri.008G060000	PtpAffx.1281.1.A1_at	n.s.	n.s.	n.s.	n.s.	n.s.	n.s.		n.s.	n.s.	n.s.	n.s.	n.s.	n.s.	n.s.	n.s.	n.s.
															PtpAffx.1281.3.A1_a_at	n.s.	n.s.	n.s.	n.s.	n.s.	n.s.		n.s.	n.s.	n.s.	n.s.	n.s.	n.s.	n.s.	n.s.	n.s.
leaf	P0000600011F03	gi|50070784	AJ779109	AJ779109	peroxisome	3	0.281526	1.01593	0.380195	1.89225	LC1	Y	POPTR_0005s27300	Potri.005G251600	PtpAffx.3645.1.S1_at	-3.15595	-2.79678	-2.60862	-4.10733	-2.56659	n.s.		n.s.	n.s.	n.s.	3.2477	n.s.	1.70696	n.s.	n.s.	1.74899
leaf	P0000800001H01	gi|50071032	AJ779357	AJ779357	x	24	1.48116	1.49439	1.53828	3.18177	LC3	Y	POPTR_0016s03800	Potri.016G038500	PtpAffx.63964.1.S1_at	n.s.	n.s.	n.s.	n.s.	n.s.	n.s.		n.s.	n.s.	n.s.	n.s.	1.03109	n.s.	n.s.	n.s.	n.s.
leaf	P0000800002B06	gi|50071061	AJ779386	AJ779386	osmotic	24	0.902708	0.718921	0.717602	3.53857	LC3	Y	POPTR_0001s09030	Potri.001G102400	PtpAffx.249.47.A1_s_at	-1.36678	-1.43573	-1.72795	-1.69222	-1.49248	n.s.		n.s.	n.s.	n.s.	n.s.	n.s.	n.s.	n.s.	n.s.	n.s.
leaf	P0000800005G09	gi|50071397	AJ779722	AJ779722	stress	24	1.38665	2.51732	1.05266	5.79878	LC4		POPTR_0005s26030	Potri.005G239100	Ptp.6252.2.S1_at	n.s.	n.s.	n.s.	n.s.	n.s.	n.s.		n.s.	n.s.	n.s.	n.s.	n.s.	n.s.	n.s.	n.s.	n.s.
leaf	P0000800005H10	gi|50071409	AJ779734	AJ779734	stress	24	1.34727	1.51218	1.44302	3.53033	LC4		POPTR_0006s08530	Potri.006G085200	PtpAffx.1601.1.S1_at	n.s.	n.s.	n.s.	n.s.	n.s.	n.s.		n.s.	n.s.	n.s.	n.s.	n.s.	n.s.	n.s.	n.s.	n.s.
leaf	P0000800006D06	gi|50071424	AJ779749	AJ779749	x	24	1.37544	1.76219	0.792908	3.85282	LC6	Y	POPTR_0014s16830	Potri.014G170400	Ptp.7110.1.S1_s_at	n.s.	n.s.	n.s.	n.s.	n.s.	n.s.		n.s.	n.s.	n.s.	n.s.	n.s.	n.s.	n.s.	n.s.	n.s.
															PtpAffx.18430.1.S1_s_at	n.s.	n.s.	n.s.	n.s.	n.s.	n.s.		n.s.	n.s.	n.s.	n.s.	n.s.	n.s.	n.s.	n.s.	n.s.
															Ptp.7110.2.S1_at	2.56525	3.45479	2.89605	3.23008	3.78682	3.45159		n.s.	n.s.	n.s.	n.s.	n.s.	n.s.	n.s.	n.s.	n.s.
leaf	P0000800010A11	gi|50071646	AJ779971	AJ779971	x	24	1.43819	1.587	1.20061	3.09521	LC5		POPTR_0002s25400	Potri.002G252700	PtpAffx.48847.1.A1_at	n.s.	n.s.	n.s.	n.s.	n.s.	n.s.		n.s.	n.s.	n.s.	n.s.	n.s.	n.s.	n.s.	n.s.	n.s.
															PtpAffx.48847.1.A1_a_at	n.s.	n.s.	n.s.	n.s.	n.s.	n.s.		n.s.	n.s.	n.s.	n.s.	n.s.	n.s.	n.s.	n.s.	n.s.
leaf	P0000800014F07	gi|50071916	AJ780241	AJ780241	stress	24	1.18224	1.72991	0.608528	4.74744	LC3	Y	POPTR_0006s24630	Potri.006G230200	PtpAffx.206684.1.S1_at	n.s.	n.s.	n.s.	n.s.	n.s.	n.s.		n.s.	n.s.	n.s.	n.s.	n.s.	n.s.	n.s.	n.s.	n.s.
															PtpAffx.206684.1.S1_s_at	n.s.	n.s.	n.s.	n.s.	n.s.	n.s.		n.s.	n.s.	n.s.	n.s.	n.s.	n.s.	n.s.	n.s.	n.s.
															Ptp.2972.1.S1_s_at	n.s.	-2.97475	n.s.	n.s.	n.s.	n.s.		n.s.	n.s.	n.s.	n.s.	n.s.	n.s.	n.s.	n.s.	n.s.
															Ptp.2972.1.S1_at	n.s.	-1.6789	n.s.	n.s.	n.s.	n.s.		n.s.	n.s.	n.s.	n.s.	n.s.	n.s.	n.s.	n.s.	n.s.
leaf	P0000900008A12	gi|50072110	AJ780435	AJ780435	stress	24	1.03084	1.05081	0.907248	3.54183	LC6		POPTR_0001s16730	#N/A	Ptp.2320.1.S1_a_at	n.s.	n.s.	n.s.	n.s.	n.s.	n.s.		n.s.	n.s.	n.s.	n.s.	n.s.	n.s.	n.s.	n.s.	n.s.
															Ptp.5706.1.S1_at	n.s.	n.s.	n.s.	n.s.	n.s.	n.s.		n.s.	n.s.	n.s.	n.s.	n.s.	n.s.	n.s.	n.s.	n.s.
leaf	P0000900013E12	gi|50072474	AJ780799	AJ780799	chloroplast	3	0.312439	0.964179	0.361787	1.52359	LC1	Y	POPTR_0008s05870	Potri.008G058500	PtpAffx.383.6.S1_s_at	n.s.	n.s.	n.s.	n.s.	n.s.	n.s.		n.s.	n.s.	n.s.	n.s.	n.s.	n.s.	n.s.	n.s.	n.s.
															Ptp.5165.1.A1_s_at	-1.06082	n.s.	n.s.	n.s.	n.s.	n.s.		n.s.	n.s.	n.s.	n.s.	n.s.	n.s.	n.s.	n.s.	n.s.
leaf	P0001000001C04	gi|50062249	AJ769422	AJ769422	chloroplast	12	0.976335	0.966768	0.236899	0.945416	LC2	Y	POPTR_0001s03650	Potri.001G044900	PtpAffx.218616.1.S1_s_at	-2.94458	-2.44568	-2.86901	-2.77191	-2.29877	-2.89374		n.s.	n.s.	n.s.	n.s.	n.s.	n.s.	n.s.	n.s.	n.s.
leaf	P0001000001E09	gi|50062275	AJ769448	AJ769448	stress	12	0.643901	1.29269	0.243554	1.61806	LC2		POPTR_0003s12590	Potri.003G125800	PtpAffx.21874.2.S1_at	n.s.	n.s.	n.s.	n.s.	n.s.	n.s.		n.s.	n.s.	n.s.	n.s.	n.s.	n.s.	n.s.	n.s.	n.s.
															PtpAffx.21874.1.S1_a_at	n.s.	n.s.	n.s.	n.s.	n.s.	n.s.		n.s.	n.s.	n.s.	n.s.	n.s.	n.s.	n.s.	n.s.	n.s.
leaf	P0001000001G02	gi|50062290	AJ769463	AJ769463	unknown	12	0.569581	1.41677	0.237775	1.38101	LC2		POPTR_0009s07580	Potri.009G071600	PtpAffx.8691.1.S1_at	n.s.	n.s.	n.s.	n.s.	n.s.	n.s.		n.s.	n.s.	n.s.	n.s.	n.s.	n.s.	n.s.	n.s.	n.s.
															PtpAffx.8691.2.S1_a_at	n.s.	n.s.	n.s.	n.s.	n.s.	n.s.		n.s.	n.s.	n.s.	n.s.	n.s.	n.s.	n.s.	n.s.	n.s.
leaf	P0001000011E10	gi|50062475	AJ769648	AJ769648	protein	12	0.95905	0.843862	0.0780277	1.71446	LC2		POPTR_0009s10210	Potri.001G303900	Ptp.7860.1.A1_at	n.s.	n.s.	n.s.	n.s.	n.s.	n.s.		n.s.	n.s.	n.s.	n.s.	n.s.	n.s.	n.s.	n.s.	n.s.
leaf	P0001100002D06	gi|50239747	AJ769763	AJ769763	chloroplast	12	0.391921	1.48366	0.32239	2.08851	LC2		POPTR_0001s12860	Potri.001G068900	PtpAffx.200268.1.S1_at	n.s.	n.s.	n.s.	n.s.	n.s.	n.s.		n.s.	n.s.	n.s.	n.s.	n.s.	n.s.	n.s.	n.s.	n.s.
															PtpAffx.249.650.S1_at	n.s.	n.s.	n.s.	n.s.	n.s.	n.s.		n.s.	n.s.	n.s.	n.s.	n.s.	n.s.	n.s.	n.s.	n.s.
leaf	P0001100008G04	gi|50240187	AJ770203	AJ770203	chloroplast	3	0.262329	0.833616	0.378613	1.79801	LC1	Y	POPTR_0008s05870	Potri.008G058500	PtpAffx.383.6.S1_s_at	n.s.	n.s.	n.s.	n.s.	n.s.	n.s.		n.s.	n.s.	n.s.	n.s.	n.s.	n.s.	n.s.	n.s.	n.s.
															Ptp.5165.1.A1_s_at	-1.06082	n.s.	n.s.	n.s.	n.s.	n.s.		n.s.	n.s.	n.s.	n.s.	n.s.	n.s.	n.s.	n.s.	n.s.
leaf	P0001100010A11	gi|50240273	AJ770289	AJ770289	unknown	24	0.890188	2.02294	0.685072	5.24714	LC3	Y	POPTR_0006s09350	Potri.006G092400	Ptp.4832.2.A1_s_at	1.58442	1.62749	1.83476	1.50551	1.64764	2.02807		n.s.	n.s.	n.s.	n.s.	n.s.	n.s.	n.s.	n.s.	n.s.
leaf	P0001200001H03	gi|50062573	AJ770898	AJ770898	stress	24	1.14149	1.44837	0.504679	4.58463	LC6		POPTR_0014s15710	Potri.014G159000	Ptp.5328.1.S1_s_at	n.s.	n.s.	n.s.	n.s.	n.s.	n.s.		n.s.	n.s.	n.s.	n.s.	n.s.	n.s.	n.s.	n.s.	n.s.
															PtpAffx.71066.1.A1_s_at	n.s.	n.s.	n.s.	n.s.	n.s.	n.s.		n.s.	n.s.	n.s.	n.s.	n.s.	n.s.	n.s.	n.s.	n.s.
															PtpAffx.71066.1.A1_x_at	n.s.	n.s.	n.s.	n.s.	n.s.	n.s.		n.s.	n.s.	n.s.	n.s.	n.s.	n.s.	n.s.	n.s.	n.s.
															PtpAffx.152382.1.S1_at	n.s.	n.s.	n.s.	n.s.	n.s.	n.s.		n.s.	n.s.	n.s.	n.s.	n.s.	n.s.	n.s.	n.s.	n.s.
leaf	P0001500003F09	gi|50062910	AJ771235	AJ771235	protein	12	0.836043	1.0228	0.0708596	1.81338	LC2		POPTR_0009s00520	#N/A	no hit	no hit	no hit	no hit	no hit	no hit	no hit		no hit	no hit	no hit	no hit	no hit	no hit	no hit	no hit	no hit
leaf	P0001500005D03	gi|50063006	AJ771331	AJ771331	stress	24	1.68554	1.28384	1.50298	4.09316	LC4	Y	POPTR_0011s11960	#N/A	PtpAffx.249.112.S1_at	n.s.	n.s.	n.s.	n.s.	n.s.	n.s.		n.s.	n.s.	n.s.	n.s.	n.s.	n.s.	n.s.	n.s.	n.s.
															Ptp.4050.2.S1_x_at	n.s.	n.s.	n.s.	n.s.	n.s.	n.s.		n.s.	n.s.	n.s.	n.s.	n.s.	n.s.	n.s.	n.s.	n.s.
															PtpAffx.249.593.S1_at	n.s.	n.s.	n.s.	-2.74358	n.s.	n.s.		n.s.	n.s.	n.s.	n.s.	n.s.	n.s.	n.s.	n.s.	n.s.
leaf	P0001600012C09	gi|50063577	AJ771902	AJ771902	protein	12	0.712971	1.87773	0.0668493	3.16366	LC2		POPTR_0009s00520	#N/A	no hit	no hit	no hit	no hit	no hit	no hit	no hit		no hit	no hit	no hit	no hit	no hit	no hit	no hit	no hit	no hit
leaf	P0001600012D08	gi|50063595	AJ771920	AJ771920	unknown	12	0.53778	1.88593	0.145807	2.0155	LC2	Y	POPTR_0002s09860	Potri.002G098400	PtpAffx.84967.1.A1_at	-2.2879	-2.53956	-2.22154	-1.9646	-2.48807	n.s.		n.s.	n.s.	n.s.	1.88246	n.s.	2.40594	n.s.	n.s.	2.13941
leaf	P0001600012H09	gi|50063650	AJ771975	AJ771975	unknown	12	0.511039	1.70646	0.0863067	2.09301	LC2		POPTR_0001s24680	Potri.001G240000	PtpAffx.27098.1.S1_at	n.s.	n.s.	n.s.	n.s.	n.s.	n.s.		n.s.	n.s.	n.s.	n.s.	n.s.	n.s.	n.s.	n.s.	n.s.
leaf	P0001600012H10	gi|50063652	AJ771977	AJ771977	metabolism	12	0.94421	0.851682	0.102941	1.71385	LC2	Y	POPTR_0008s05150	Potri.008G051600	PtpAffx.207692.1.S1_at	n.s.	n.s.	n.s.	n.s.	n.s.	n.s.		n.s.	n.s.	n.s.	n.s.	n.s.	n.s.	n.s.	n.s.	n.s.
															PtpAffx.207692.1.S1_s_at	n.s.	n.s.	n.s.	n.s.	n.s.	1.44293		n.s.	n.s.	n.s.	1.59056	n.s.	1.21209	n.s.	n.s.	1.15667
leaf	P0001600014A03	gi|50063696	AJ772021	AJ772021	protein	24	2.4712	1.92225	0.572016	4.30923	LC5	Y	POPTR_0019s14540	#N/A	Ptp.1436.1.S1_x_at	n.s.	-1.14038	n.s.	n.s.	-1.12992	n.s.		n.s.	n.s.	n.s.	n.s.	n.s.	n.s.	n.s.	n.s.	n.s.
leaf	P0001700004H10	gi|50064008	AJ772333	AJ772333	chloroplast	3	0.26827	0.857297	0.680643	na	LC1	Y	POPTR_0015s11640	Potri.012G105900	Ptp.4897.1.S1_at	n.s.	n.s.	n.s.	n.s.	n.s.	n.s.		n.s.	n.s.	n.s.	n.s.	n.s.	n.s.	n.s.	n.s.	n.s.
															PtpAffx.35587.1.A1_at	n.s.	n.s.	n.s.	n.s.	n.s.	n.s.		n.s.	n.s.	n.s.	n.s.	n.s.	n.s.	n.s.	n.s.	n.s.
															PtpAffx.88265.1.A1_at	n.s.	n.s.	n.s.	n.s.	n.s.	n.s.		n.s.	n.s.	n.s.	n.s.	n.s.	n.s.	n.s.	n.s.	n.s.
															PtpAffx.158940.1.S1_s_at	-2.80397	-2.51516	-2.67701	-2.7741	-2.78406	-3.08124		n.s.	n.s.	n.s.	n.s.	n.s.	n.s.	n.s.	n.s.	n.s.
root	P0000100012A01	gi|50060742	AJ767915	AJ767915	unknown	12	0.95498	0.909707	3.50914	0.937716	RC3	Y	POPTR_0013s13150	Potri.013G127800	PtpAffx.16547.1.A1_a_at	n.s.	1.0635	1.1036	n.s.	n.s.	n.s.		n.s.	n.s.	n.s.	n.s.	n.s.	n.s.	n.s.	n.s.	n.s.
root	P0000100012E10	gi|50060793	AJ767966	AJ767966	unknown	12	0.999883	1.03994	3.23771	1.11737	RC3		POPTR_0009s08600	Potri.009G082400	PtpAffx.27644.1.S1_at	n.s.	n.s.	n.s.	n.s.	n.s.	n.s.		n.s.	n.s.	n.s.	n.s.	n.s.	n.s.	n.s.	n.s.	n.s.
root	P0000100021B11	gi|50061560	AJ768733	AJ768733	unknown	12	0.8829	0.989766	4.60066	0.910671	RC3		POPTR_0006s27050	Potri.006G254400	Ptp.297.1.S1_s_at	n.s.	n.s.	n.s.	n.s.	n.s.	n.s.		n.s.	n.s.	n.s.	n.s.	n.s.	n.s.	n.s.	n.s.	n.s.
															PtpAffx.538.1.S1_at	n.s.	n.s.	n.s.	n.s.	n.s.	n.s.		n.s.	n.s.	n.s.	n.s.	n.s.	n.s.	n.s.	n.s.	n.s.
															PtpAffx.8725.2.A1_at	n.s.	n.s.	n.s.	n.s.	n.s.	n.s.		n.s.	n.s.	n.s.	n.s.	n.s.	n.s.	n.s.	n.s.	n.s.
root	P0000300024G04	gi|50066504	AJ774829	AJ774829	osmo	3	3.17935	0.891313	1.04942	0.548923	RC1	Y	POPTR_0005s26930	Potri.005G248100	Ptp.5595.1.S1_x_at	n.s.	n.s.	n.s.	n.s.	n.s.	n.s.		n.s.	n.s.	n.s.	n.s.	n.s.	n.s.	n.s.	n.s.	n.s.
															PtpAffx.454.1.A1_a_at	n.s.	n.s.	n.s.	n.s.	n.s.	1.33634		n.s.	n.s.	n.s.	n.s.	n.s.	n.s.	n.s.	n.s.	n.s.
															Ptp.3246.1.S1_x_at	n.s.	n.s.	n.s.	n.s.	n.s.	n.s.		n.s.	n.s.	n.s.	n.s.	n.s.	n.s.	n.s.	n.s.	n.s.
															PtpAffx.454.14.A1_s_at	n.s.	n.s.	n.s.	n.s.	n.s.	n.s.		n.s.	n.s.	n.s.	n.s.	n.s.	n.s.	n.s.	n.s.	n.s.
															Ptp.3246.1.S2_x_at	n.s.	n.s.	n.s.	n.s.	n.s.	n.s.		n.s.	n.s.	n.s.	n.s.	n.s.	n.s.	n.s.	n.s.	n.s.
															PtpAffx.454.38.A1_at	n.s.	n.s.	n.s.	n.s.	n.s.	1.52088		n.s.	n.s.	n.s.	1.50188	n.s.	1.33611	n.s.	n.s.	n.s.
root	P0000300028E04	gi|50066820	AJ775145	AJ775145	unknown	12	0.918523	1.05384	3.58269	1.20307	RC3	Y	POPTR_0001s33250	Potri.001G325000	Ptp.6852.1.S1_s_at	1.06394	n.s.	n.s.	1.00013	n.s.	1.08502		n.s.	n.s.	n.s.	n.s.	n.s.	n.s.	n.s.	n.s.	n.s.
root	P0000400005H04	gi|50067485	AJ775810	AJ775810	unknown	6	1.04007	0.295048	na	0.485006	RC2	Y	POPTR_0002s07080	Potri.002G070100	PtpAffx.653.5.A1_x_at	n.s.	-1.59081	-1.34293	-1.6185	-1.54294	-1.31123		n.s.	n.s.	n.s.	n.s.	n.s.	n.s.	n.s.	n.s.	n.s.
															PtpAffx.653.26.A1_x_at	-5.53999	-5.51367	-5.22176	-5.64292	-4.06516	n.s.		n.s.	n.s.	n.s.	n.s.	n.s.	n.s.	n.s.	n.s.	n.s.
															PtpAffx.653.3.S1_x_at	-5.40062	-5.37139	-4.74927	-5.32474	-3.90125	n.s.		n.s.	n.s.	n.s.	n.s.	n.s.	n.s.	n.s.	n.s.	n.s.
															PtpAffx.653.2.A1_x_at	n.s.	-4.8284	-4.68452	-5.18398	n.s.	n.s.		n.s.	n.s.	n.s.	n.s.	n.s.	n.s.	n.s.	n.s.	n.s.
root	P0000400013H02	gi|50068155	AJ776480	AJ776480	unknown	12	0.937683	1.02385	3.68446	1.06936	RC3	Y	POPTR_0014s07580	Potri.014G080000	PtpAffx.6206.1.A1_at	n.s.	n.s.	n.s.	n.s.	n.s.	n.s.		n.s.	n.s.	n.s.	n.s.	n.s.	n.s.	n.s.	n.s.	n.s.
															PtpAffx.45819.1.S1_at	-1.78146	-1.5625	n.s.	n.s.	-1.3844	n.s.		n.s.	n.s.	n.s.	n.s.	n.s.	1.5027	n.s.	n.s.	n.s.
root	P0000400020B06	gi|50068580	AJ776905	AJ776905	x	12	0.901157	1.07291	4.23603	0.876349	RC3		POPTR_0014s13030	Potri.T106900	PtpAffx.2111.1.S1_at	n.s.	n.s.	n.s.	n.s.	n.s.	n.s.		n.s.	n.s.	n.s.	n.s.	n.s.	n.s.	n.s.	n.s.	n.s.
root	P0000400023B05	gi|50068778	AJ777103	AJ777103	protein	12	0.958694	1.00052	3.41169	1.08297	RC3		POPTR_0016s02790	#N/A	Ptp.6089.1.A1_s_at	n.s.	n.s.	n.s.	n.s.	n.s.	n.s.		n.s.	n.s.	n.s.	n.s.	n.s.	n.s.	n.s.	n.s.	n.s.
															PtpAffx.103773.1.A1_at	n.s.	n.s.	n.s.	n.s.	n.s.	n.s.		n.s.	n.s.	n.s.	n.s.	n.s.	n.s.	n.s.	n.s.	n.s.
root	P0000400024B08	gi|50068843	AJ777168	AJ777168	osmo	6	1.05219	0.248678	2.06941	1.54349	RC2		POPTR_0009s01940	Potri.009G013900	PtpAffx.5992.1.S1_at	n.s.	n.s.	n.s.	n.s.	n.s.	n.s.		n.s.	n.s.	n.s.	n.s.	n.s.	n.s.	n.s.	n.s.	n.s.
root	P0000400028D09	gi|50069128	AJ777453	AJ777453	osmo	24	1.02398	0.76528	0.755635	7.09522	RC4		POPTR_0001s09570	#N/A	PtpAffx.249.47	n.s.	n.s.	n.s.	n.s.	n.s.	n.s.		n.s.	n.s.	n.s.	n.s.	n.s.	n.s.	n.s.	n.s.	n.s.
root	P0000400033B07	gi|50069325	AJ777650	AJ777650	defense	12	0.938293	1.04653	3.58102	1.02733	RC3		POPTR_0008s23090	#N/A	PtpAffx.17234.1	n.s.	n.s.	n.s.	n.s.	n.s.	n.s.		n.s.	n.s.	n.s.	n.s.	n.s.	n.s.	n.s.	n.s.	n.s.
root	P0000400035B07	gi|50069465	AJ777790	AJ777790	chaperone	12	0.937397	1.02789	3.43584	1.05054	RC3		POPTR_0016s07640	Potri.016G075600	Ptp.4336.1.S1_at	n.s.	n.s.	n.s.	n.s.	n.s.	n.s.		n.s.	n.s.	n.s.	n.s.	n.s.	n.s.	n.s.	n.s.	n.s.
															Ptp.4336.1.S1_x_at	n.s.	n.s.	n.s.	n.s.	n.s.	n.s.		n.s.	n.s.	n.s.	n.s.	n.s.	n.s.	n.s.	n.s.	n.s.
root	P0000400038B09	gi|50069685	AJ778010	AJ778010	unknown	12	0.945638	0.990683	4.29793	0.943224	RC3		POPTR_0004s23200	Potri.004G223300	PtpAffx.82377.1.A1_at	n.s.	n.s.	n.s.	n.s.	n.s.	n.s.		n.s.	n.s.	n.s.	n.s.	n.s.	n.s.	n.s.	n.s.	n.s.
root	P0000400039A02	gi|50069742	AJ778067	AJ778067	unknown	12	0.987389	0.972164	3.51853	0.941377	RC3		POPTR_0004s21050	Potri.004G200200	Ptp.5412.1.S1_at	n.s.	n.s.	n.s.	n.s.	n.s.	n.s.		n.s.	n.s.	n.s.	n.s.	n.s.	n.s.	n.s.	n.s.	n.s.
root	P0000400039G05	gi|50069742	AJ778067	AJ778067	unknown	12	0.911063	1.06231	3.81679	1.04006	RC3		POPTR_0004s21050	Potri.004G200200	Ptp.5412.1.S1_at	n.s.	n.s.	n.s.	n.s.	n.s.	n.s.		n.s.	n.s.	n.s.	n.s.	n.s.	n.s.	n.s.	n.s.	n.s.
root	P0000400040G07	gi|50069875	AJ778200	AJ778200	cell wall	12	0.941933	1.1073	3.59712	0.909871	RC3	Y	POPTR_0002s16390	Potri.002G162400	Ptp.1970.1.S1_s_at	n.s.	n.s.	n.s.	n.s.	n.s.	n.s.		n.s.	n.s.	n.s.	n.s.	n.s.	n.s.	n.s.	n.s.	n.s.
															PtpAffx.86439.1.S1_s_at	n.s.	n.s.	n.s.	-2.28199	n.s.	-3.12822		n.s.	n.s.	n.s.	n.s.	n.s.	n.s.	n.s.	n.s.	n.s.
root	P0000500001B11	gi|50069908	AJ778233	AJ778233	energy	6	1.02529	0.240566	1.92382	1.17383	RC2	Y	POPTR_0006s13900	Potri.006G136700	PtpAffx.283.14.A1_x_at	n.s.	n.s.	n.s.	n.s.	n.s.	n.s.		n.s.	n.s.	n.s.	n.s.	n.s.	n.s.	n.s.	n.s.	n.s.
															PtpAffx.283.1.A1_x_at	n.s.	n.s.	n.s.	n.s.	2.52451	n.s.		n.s.	n.s.	n.s.	n.s.	n.s.	n.s.	n.s.	n.s.	n.s.
root	P0000500001C03	gi|50069916	AJ778241	AJ778241	unknown	12	0.914056	0.995537	4.30552	0.957055	RC3	Y	POPTR_0019s09740	Potri.019G069300	Ptp.2360.1.S1_s_at	n.s.	n.s.	n.s.	n.s.	n.s.	n.s.		n.s.	n.s.	n.s.	n.s.	n.s.	n.s.	n.s.	n.s.	n.s.
															Ptp.2360.1.S1_at	2.07372	1.50136	n.s.	n.s.	2.04025	n.s.		n.s.	n.s.	n.s.	-1.49222	n.s.	-2.4583	n.s.	n.s.	n.s.
root	P0000500001F10	gi|50069955	AJ778280	AJ778280	protein	6	1.12233	0.315033	1.82415	1.33158	RC2		POPTR_0006s13310	Potri.006G130900	Ptp.3049.1.S1_x_at	n.s.	n.s.	n.s.	n.s.	n.s.	n.s.		n.s.	n.s.	n.s.	n.s.	n.s.	n.s.	n.s.	n.s.	n.s.
															PtpAffx.291.1.A1_x_at	n.s.	n.s.	n.s.	n.s.	n.s.	n.s.		n.s.	n.s.	n.s.	n.s.	n.s.	n.s.	n.s.	n.s.	n.s.
root	P0000600001A10	gi|50070133	AJ778458	AJ778458	osmo	3	4.03258	0.517232	1.2439	0.907951	RC1		POPTR_0013s05890	#N/A	Ptp.4462.1.S1_s_at	n.s.	n.s.	n.s.	n.s.	n.s.	n.s.		n.s.	n.s.	n.s.	n.s.	n.s.	n.s.	n.s.	n.s.	n.s.
root	P0000600002B08	gi|50070200	AJ778525	AJ778525	mitochondria	12	0.849376	1.08457	3.66569	0.944215	RC3	Y	POPTR_0010s26130	#N/A	Ptp.7780.1.S1_at	n.s.	n.s.	1.1857	n.s.	n.s.	n.s.		n.s.	n.s.	n.s.	n.s.	n.s.	n.s.	n.s.	n.s.	n.s.
root	P0000600002C04	gi|50070207	AJ778532	AJ778532	Protein	6	1.42866	0.30725	2.66967	3.75429	RC2		POPTR_0002s10480	Potri.002G104600	Ptp.5382.1.S1_s_at	n.s.	n.s.	n.s.	n.s.	n.s.	n.s.		n.s.	n.s.	n.s.	n.s.	n.s.	n.s.	n.s.	n.s.	n.s.
															Ptp.2098.2.S1_at	n.s.	n.s.	n.s.	n.s.	n.s.	n.s.		n.s.	n.s.	n.s.	n.s.	n.s.	n.s.	n.s.	n.s.	n.s.
root	P0000600003B08	gi|50070260	AJ778585	AJ778585	unknown	12	0.912148	1.03309	4.75986	0.928881	RC3		POPTR_0016s06680	Potri.016G066500	PtpAffx.358.2.S1_at	n.s.	n.s.	n.s.	n.s.	n.s.	n.s.		n.s.	n.s.	n.s.	n.s.	n.s.	n.s.	n.s.	n.s.	n.s.
root	P0000600003F01	gi|50070291	AJ778616	AJ778616	x	12	0.962373	1.08513	4.37292	0.87965	RC3	Y	POPTR_0010s13500	Potri.010G125200	PtpAffx.17806.1.S1_at	n.s.	n.s.	n.s.	n.s.	1.81683	2.04925		n.s.	n.s.	n.s.	1.19513	n.s.	n.s.	n.s.	n.s.	n.s.
root	P0000600004E01	gi|50070351	AJ778676	AJ778676	protein	12	0.949325	0.972865	3.91589	1.15399	RC3		POPTR_0008s12140	Potri.008G122200	PtpAffx.208943.1.S1_s_at	n.s.	n.s.	n.s.	n.s.	n.s.	n.s.		n.s.	n.s.	n.s.	n.s.	n.s.	n.s.	n.s.	n.s.	n.s.
root	P0000600005G12	gi|50070438	AJ778763	AJ778763	protein	6	0.931413	0.264965	3.15145	0.884976	RC2		POPTR_0006s13310	Potri.006G130900	Ptp.3049.1.S1_x_at	n.s.	n.s.	n.s.	n.s.	n.s.	n.s.		n.s.	n.s.	n.s.	n.s.	n.s.	n.s.	n.s.	n.s.	n.s.
															PtpAffx.291.1.A1_x_at	n.s.	n.s.	n.s.	n.s.	n.s.	n.s.		n.s.	n.s.	n.s.	n.s.	n.s.	n.s.	n.s.	n.s.	n.s.
root	P0000600006E10	gi|50070482	AJ778807	AJ778807	signal	12	0.917864	1.17479	3.3618	1.0382	RC3		POPTR_0010s17180	Potri.010G164500	Ptp.5034.1.A1_a_at	n.s.	n.s.	n.s.	n.s.	n.s.	n.s.		n.s.	n.s.	n.s.	n.s.	n.s.	n.s.	n.s.	n.s.	n.s.
root	P0000600007A12	gi|50070511	AJ778836	AJ778836	unknown	12	0.927805	1.14681	4.27223	0.864522	RC3		POPTR_0007s03570	Potri.007G112400	PtpAffx.87868.1.A1_at	n.s.	n.s.	n.s.	n.s.	n.s.	n.s.		n.s.	n.s.	n.s.	n.s.	n.s.	n.s.	n.s.	n.s.	n.s.
root	P0000600007D10	gi|50070536	AJ778861	AJ778861	unknown	12	0.923691	1.06699	4.52817	0.993624	RC3		POPTR_0004s16030	Potri.004G152900	PtpAffx.5366.2.A1_at	n.s.	n.s.	n.s.	n.s.	n.s.	n.s.		n.s.	n.s.	n.s.	n.s.	n.s.	n.s.	n.s.	n.s.	n.s.
															PtpAffx.5366.1.A1_a_at	n.s.	n.s.	n.s.	n.s.	n.s.	n.s.		n.s.	n.s.	n.s.	n.s.	n.s.	n.s.	n.s.	n.s.	n.s.
															Ptp.7843.1.S1_s_at	n.s.	n.s.	n.s.	n.s.	n.s.	n.s.		n.s.	n.s.	n.s.	n.s.	n.s.	n.s.	n.s.	n.s.	n.s.
root	P0000600008B11	gi|50070587	AJ778912	AJ778912	x	12	0.891067	0.983623	3.94228	0.856197	RC3		POPTR_0007s05850	Potri.T080100	PtpAffx.20548.1.A1_at	n.s.	n.s.	n.s.	n.s.	n.s.	n.s.		n.s.	n.s.	n.s.	n.s.	n.s.	n.s.	n.s.	n.s.	n.s.
root	P0000600008D10	gi|50070603	AJ778928	AJ778928	protein	6	1.33096	0.306818	1.40042	1.6328	RC2	Y	POPTR_0009s11920	Potri.009G116400	PtpAffx.249.633.A1_x_at	n.s.	n.s.	-4.54002	n.s.	n.s.	-3.43501		n.s.	n.s.	-4.16199	-2.75635	-4.53178	-3.56461	n.s.	n.s.	1.10501
															Ptp.6970.3.S1_at	n.s.	n.s.	n.s.	n.s.	n.s.	n.s.		n.s.	n.s.	n.s.	n.s.	n.s.	n.s.	n.s.	n.s.	n.s.
root	P0000600009H11	gi|50070690	AJ779015	AJ779015	unknown	12	0.913157	0.943458	3.69864	0.917684	RC3		POPTR_0004s22390	Potri.004G214000	PtpAffx.50408.1.A1_s_at	n.s.	n.s.	n.s.	n.s.	n.s.	n.s.		n.s.	n.s.	n.s.	n.s.	n.s.	n.s.	n.s.	n.s.	n.s.
															PtpAffx.217191.1.S1_at	n.s.	n.s.	n.s.	n.s.	n.s.	n.s.		n.s.	n.s.	n.s.	n.s.	n.s.	n.s.	n.s.	n.s.	n.s.
root	P0000600012H11	gi|50070855	AJ779180	AJ779180	unknown	12	0.966546	0.988377	3.43808	0.909149	RC3	Y	POPTR_0003s14380	Potri.003G143800	Ptp.7571.1.S1_s_at	1.14261	1.16452	n.s.	n.s.	n.s.	n.s.		n.s.	n.s.	n.s.	n.s.	n.s.	n.s.	n.s.	n.s.	n.s.
root	P0000800002B06	gi|50071061	AJ779386	AJ779386	osmo	24	1.20001	0.891179	0.67724	7.10732	RC4	Y	POPTR_0001s09030	Potri.001G102400	PtpAffx.249.47.A1_s_at	-1.36678	-1.43573	-1.72795	-1.69222	-1.49248	n.s.		n.s.	n.s.	n.s.	n.s.	n.s.	n.s.	n.s.	n.s.	n.s.
root	P0000800002E10	gi|50071099	AJ779424	AJ779424	unknown	6	2.06047	0.219309	na	2.30725	RC2		POPTR_0009s11770	Potri.009G114700	PtpAffx.35351.2.S1_a_at	n.s.	n.s.	n.s.	n.s.	n.s.	n.s.		n.s.	n.s.	n.s.	n.s.	n.s.	n.s.	n.s.	n.s.	n.s.
															PtpAffx.35351.1.S1_x_at	n.s.	n.s.	n.s.	n.s.	n.s.	n.s.		n.s.	n.s.	n.s.	n.s.	n.s.	n.s.	n.s.	n.s.	n.s.
root	P0000800002G08	gi|50071121	AJ779446	AJ779446	unknown	6	1.96581	0.26401	2.99759	5.24822	RC2		POPTR_0008s06210	Potri.008G061800	PtpAffx.123468.1.S1_at	n.s.	n.s.	n.s.	n.s.	n.s.	n.s.		n.s.	n.s.	n.s.	n.s.	n.s.	n.s.	n.s.	n.s.	n.s.
															Ptp.7248.1.S1_s_at	n.s.	n.s.	n.s.	n.s.	n.s.	n.s.		n.s.	n.s.	n.s.	n.s.	n.s.	n.s.	n.s.	n.s.	n.s.
root	P0000800015D02	gi|50071934	AJ780259	AJ780259	x	6	1.75477	0.321357	3.1118	3.64486	RC2		POPTR_0002s05200	Potri.002G051100	PtpAffx.201726.1.S1_at	n.s.	n.s.	n.s.	n.s.	n.s.	n.s.		n.s.	n.s.	n.s.	n.s.	n.s.	n.s.	n.s.	n.s.	n.s.
															PtpAffx.201726.1.S1_s_at	n.s.	n.s.	n.s.	n.s.	n.s.	n.s.		n.s.	n.s.	n.s.	n.s.	n.s.	n.s.	n.s.	n.s.	n.s.
root	P0000900014D02	gi|50072537	AJ780862	AJ780862	osmo	6	0.998297	0.193196	2.56007	2.55542	RC2	Y	POPTR_0006s12980	Potri.006G128000	PtpAffx.7681.5.A1_at	n.s.	n.s.	n.s.	n.s.	n.s.	n.s.		n.s.	n.s.	n.s.	n.s.	n.s.	n.s.	n.s.	n.s.	n.s.
															PtpAffx.7681.3.A1_x_at	n.s.	n.s.	n.s.	n.s.	n.s.	n.s.		n.s.	n.s.	n.s.	n.s.	n.s.	n.s.	n.s.	n.s.	n.s.
															PtpAffx.7681.1.A1_s_at	n.s.	n.s.	1.67445	n.s.	n.s.	1.42092		n.s.	n.s.	2.05409	1.31493	2.25666	2.10426	n.s.	n.s.	n.s.
root	P0001100008A03	gi|50240134	AJ770150	AJ770150	stress	6	1.5189	0.266064	4.67632	2.55737	RC2	Y	POPTR_0019s13150	Potri.019G100000	Ptp.4965.1.S1_x_at	-5.92289	-4.86984	n.s.	-5.35855	n.s.	-4.74216		n.s.	n.s.	n.s.	n.s.	n.s.	n.s.	n.s.	n.s.	n.s.
root	P0001100010D07	gi|50240302	AJ770318	AJ770318	x	12	0.917847	1.11707	4.44919	0.960155	RC3	Y	POPTR_0019s00800	Potri.T010900	PtpAffx.44113.1.S1_at	n.s.	n.s.	1.07581	n.s.	n.s.	n.s.		n.s.	n.s.	n.s.	n.s.	n.s.	n.s.	n.s.	n.s.	n.s.
root	P0001100013A08	gi|50240495	AJ770511	AJ770511	energy	12	0.895771	0.989749	5.05945	0.879052	RC3		POPTR_0008s03160	Potri.008G031700	PtpAffx.32417.1.S1_at	n.s.	n.s.	n.s.	n.s.	n.s.	n.s.		n.s.	n.s.	n.s.	n.s.	n.s.	n.s.	n.s.	n.s.	n.s.
root	P0001100014A06	gi|50240570	AJ770586	AJ770586	unknown	12	0.909116	0.992245	4.32713	0.785389	RC3		POPTR_0003s13880	Potri.003G139000	PtpAffx.203299.1.S1_x_at	n.s.	n.s.	n.s.	n.s.	n.s.	n.s.		n.s.	n.s.	n.s.	n.s.	n.s.	n.s.	n.s.	n.s.	n.s.
root	P0001100014G05	gi|50240608	AJ770624	AJ770624	unknown	12	0.97749	0.987854	4.22155	0.875308	RC3	Y	POPTR_0011s17020	Potri.011G167300	PtpAffx.216298.1.S1_at	n.s.	n.s.	n.s.	n.s.	n.s.	n.s.		n.s.	n.s.	n.s.	n.s.	n.s.	n.s.	n.s.	n.s.	n.s.
															PtpAffx.3747.3.A1_s_at	n.s.	n.s.	n.s.	n.s.	n.s.	-1.508		n.s.	n.s.	n.s.	-1.44823	n.s.	n.s.	n.s.	n.s.	-1.57277
root	P0001500006H08	gi|50063091	AJ771416	AJ771416	x	12	0.850084	1.00966	4.11506	0.924232	RC3	Y	POPTR_0007s07670	#N/A	PtpAffx.34858.1.S1_at	n.s.	n.s.	-2.12873	n.s.	-1.90992	-2.50535		n.s.	n.s.	n.s.	-2.35546	n.s.	n.s.	n.s.	n.s.	n.s.
root	P0001600002H06	gi|50063252	AJ771577	AJ771577	osmo	6	0.656767	0.275287	1.53102	1.22013	RC2	Y	POPTR_0010s21700	Potri.010G209900	PtpAffx.3989.2.S1_at	n.s.	n.s.	n.s.	n.s.	n.s.	n.s.		n.s.	n.s.	n.s.	n.s.	n.s.	2.65247	n.s.	n.s.	n.s.
root	P0001600003F06	gi|50063316	AJ771641	AJ771641	x	12	0.939912	0.993084	5.21676	0.857687	RC3		POPTR_0005s14790	Potri.017G122900	PtpAffx.39846.1.S1_s_at	n.s.	n.s.	n.s.	n.s.	n.s.	n.s.		n.s.	n.s.	n.s.	n.s.	n.s.	n.s.	n.s.	n.s.	n.s.
root	P0001700011E05	gi|50064376	AJ772701	AJ772701	x	12	0.899805	1.01837	3.64073	0.884313	RC3		POPTR_0005s14210	Potri.005G135500	PtpAffx.205341.1.S1_at	n.s.	n.s.	n.s.	n.s.	n.s.	n.s.		n.s.	n.s.	n.s.	n.s.	n.s.	n.s.	n.s.	n.s.	n.s.
					x has no hit with Arabidopsis
					na = not available

## Sheet: Ding_2010
Data from Ding et al.(2010)									Common (Y)	Best matched P. trichocarpa ID	AffyMetrix poplar probesets	log2 fold change of genes in our study
Variable	Gene number	Putative function	Plant species/Organisms	Control(E/P)	ST(E)	ST(P)	LT(E)	LT(P)				400 mM_6h vs.Ctrl	400 mM_12h vs.Ctrl	400 mM_24h vs.Ctrl	600 mM_6h vs.Ctrl	600 mM_12h vs.Ctrl	600 mM_24h vs.Ctrl		400 mM_12h vs.400 mM_6h	600 mM_12h vs.600 mM_6h	400 mM_24h vs.400 mM_6h	600 mM_24h vs.600 mM_6h	400 mM_24h vs.400 mM_12h	600 mM_24h vs.600 mM_12h	600 mM_6h vs.400 mM_6h	600 mM_12h vs.400 mM_12h	600 mM_24h vs.400 mM_24h
K+ transporter or exchanger proteins	Q69RI8	K+ transporter 14 (OsHAK14)	Oryza sativa (japonica cultivar group)	>	-	-	-	-		Potri.003G023900	Ptp.3755.1.S1_at	n.s.	n.s.	n.s.	n.s.	n.s.	n.s.		n.s.	n.s.	n.s.	n.s.	n.s.	n.s.	n.s.	n.s.	n.s.
	AAC18809	HAK1 protein (high-afﬁnity K+ transporter	Arabidopsis thaliana	>	-	-	-	U		Potri.010G094300	Ptp.7291.1.S1_at	n.s.	n.s.	n.s.	n.s.	n.s.	n.s.		n.s.	n.s.	n.s.	n.s.	n.s.	n.s.	n.s.	n.s.	n.s.
	AAL73977	K+-exchanger-like protein	Sorghum bicolor	>		U	D	-		Potri.013G025100	Ptp.7907.1.A1_at	n.s.	n.s.	n.s.	n.s.	n.s.	n.s.		n.s.	n.s.	n.s.	n.s.	n.s.	n.s.	n.s.	n.s.	n.s.
	AAC24049	HAK1 protein (high-affinity K+ transporter	Arabidopsis thaliana	>	-	-	-	U		Potri.010G094400	PtpAffx.114369.1.S1_at	n.s.	n.s.	n.s.	n.s.	n.s.	n.s.		n.s.	n.s.	n.s.	n.s.	n.s.	n.s.	n.s.	n.s.	n.s.
	CAD20991	High affinity K+ transporter 5(AtHAK5)	Arabidopsis thaliana	-	-	-	-	U	Y	Potri.014G132500	PtpAffx.119075.1.S1_at	n.s.	-1.05667	n.s.	-1.02672	-1.33361	n.s.		n.s.	n.s.	n.s.	n.s.	n.s.	n.s.	n.s.	n.s.	n.s.
	AAC18809	K+ uptake permease 6(AtKUP6)	Arabidopsis thaliana	>	-	-	-	-	Y	Potri.010G094300	PtpAffx.127155.1.A1_s_at	n.s.	n.s.	1.83644	n.s.	n.s.	1.5375		n.s.	n.s.	n.s.	n.s.	n.s.	n.s.	n.s.	n.s.	n.s.
	AAL73977	K+-exchanger-like protein	Sorghum bicolor	>	-	-	-	-		Potri.019G040200	PtpAffx.129254.1.S1_at	n.s.	n.s.	n.s.	n.s.	n.s.	n.s.		n.s.	n.s.	n.s.	n.s.	n.s.	n.s.	n.s.	n.s.	n.s.
	NP_001031484	KUP11 (K+ uptake permease 11); K+ ion transporter	Arabidopsis thaliana	>	-	-	-	-	Y	Potri.003G109700	PtpAffx.16235.1.A1_at	n.s.	n.s.	n.s.	n.s.	n.s.	-1.00769		n.s.	n.s.	n.s.	n.s.	-1.23255	-1.18758	n.s.	n.s.	n.s.
	NP_186934	SKOR (stelar K+ outward rectifier	Arabidopsis thaliana	>	-	-	-	-		Potri.004G083300	PtpAffx.203995.1.S1_at	n.s.	n.s.	n.s.	n.s.	n.s.	n.s.		n.s.	n.s.	n.s.	n.s.	n.s.	n.s.	n.s.	n.s.	n.s.
	NP_191972	KEA2 (K+ efﬂux antiporter); K+:H+ antiporter	Arabidopsis thaliana	-	-	-	-	U		Potri.014G080800	PtpAffx.211522.1.S1_s_at	n.s.	n.s.	n.s.	n.s.	n.s.	n.s.		n.s.	n.s.	n.s.	n.s.	n.s.	n.s.	n.s.	n.s.	n.s.
	BAC83599.1	K+ transporter	Oryza sativa (japonica cultivar group)	>	-	-	-	-		Potri.014G144900	PtpAffx.211830.1.S1_at	n.s.	n.s.	n.s.	n.s.	n.s.	n.s.		n.s.	n.s.	n.s.	n.s.	n.s.	n.s.	n.s.	n.s.	n.s.
	NP_001053810	Cation transporter HKT7(OsHKT7)	Oryza sativa (japonica cultivar group)	>	U			-		Potri.018G147500	PtpAffx.217276.1.S1_at	n.s.	n.s.	n.s.	n.s.	n.s.	n.s.		n.s.	n.s.	n.s.	n.s.	n.s.	n.s.	n.s.	n.s.	n.s.
											PtpAffx.217276.1.S1_s_at	n.s.	n.s.	n.s.	n.s.	n.s.	n.s.		n.s.	n.s.	n.s.	n.s.	n.s.	n.s.	n.s.	n.s.	n.s.
	AAC18809	HAK1 protein (high-afﬁnity K+ transporter	Arabidopsis thaliana	>	-	-	-	-		Potri.010G094300	PtpAffx.39091.1.S1_at	n.s.	n.s.	n.s.	n.s.	n.s.	n.s.		n.s.	n.s.	n.s.	n.s.	n.s.	n.s.	n.s.	n.s.	n.s.
	CAC34339	K+ channel protein（AtTPK1/KCO1）	Arabidopsis thaliana	<	U	-	-	D	Y	Potri.008G004700	PtpAffx.46298.1.S1_at	4.23283	3.49778	3.78692	3.36583	3.14695	3.10119		n.s.	n.s.	n.s.	n.s.	n.s.	n.s.	n.s.	n.s.	n.s.
Na+ antiporter	NP_178307	SOS1 (salt overly sensitive 1)	Arabidopsis thaliana	>	-	-	-	-		Potri.010G100900	PtpAffx.3089.1.S1_at	n.s.	n.s.	n.s.	n.s.	n.s.	n.s.		n.s.	n.s.	n.s.	n.s.	n.s.	n.s.	n.s.	n.s.	n.s.
	AAR19085	Na+/H+ antiporter	Medicago sativa	>	D	-	-	-	Y	Potri.013G031700	PtpAffx.210954.1.S1_at	n.s.	n.s.	-1.28031	n.s.	n.s.	n.s.		n.s.	n.s.	n.s.	n.s.	n.s.	n.s.	n.s.	n.s.	1.33283
											PtpAffx.210954.1.S1_x_at	n.s.	n.s.	-1.31872	-1.04563	n.s.	n.s.		n.s.	n.s.	n.s.	1.06048	n.s.	n.s.	n.s.	n.s.	1.33357
											PtpAffx.3667.1.A1_s_at	n.s.	n.s.	-1.02039	n.s.	n.s.	n.s.		n.s.	n.s.	n.s.	n.s.	n.s.	n.s.	n.s.	n.s.	n.s.
	NP_175403	ATNHD2 (Na+/H+ antiporter 2)	Arabidopsis thaliana	>	-	-	-	-		Potri.009G096700	PtpAffx.68127.1.S1_at	n.s.	n.s.	n.s.	n.s.	n.s.	n.s.		n.s.	n.s.	n.s.	n.s.	n.s.	n.s.	n.s.	n.s.	n.s.
	AAG39002	SLT1 protein	Nicotiana tabacum	>		U		U		Potri.010G206400	Ptp.1351.1.S1_a_at	n.s.	n.s.	n.s.	n.s.	n.s.	n.s.		n.s.	n.s.	n.s.	n.s.	n.s.	n.s.	n.s.	n.s.	n.s.
											PtpAffx.6629.1.S1_at	-1.59833	n.s.	n.s.	n.s.	n.s.	n.s.		n.s.	n.s.	n.s.	n.s.	n.s.	n.s.	n.s.	n.s.	n.s.
	NP_565864	SLT1 (sodium- and lithium-tolerant 1)	Arabidopsis thaliana	>	D	U	-	U		Potri.010G206400	Ptp.1351.1.S1_at	n.s.	n.s.	n.s.	n.s.	n.s.	n.s.		n.s.	n.s.	n.s.	n.s.	n.s.	n.s.	n.s.	n.s.	n.s.
											Ptp.1351.2.S1_at	-1.89563	n.s.	-1.46033	-1.00956	n.s.	n.s.		n.s.	n.s.	n.s.	n.s.	n.s.	n.s.	n.s.	n.s.	n.s.
ATPase and PPase	AAB17186	Plasma membrane H?-ATPase	Lycopersicon esculentum	>	-	-	-	-	Y	Potri.018G090300	Ptp.7912.1.S1_at	-1.56553	n.s.	n.s.	-1.02175	-1.06474	-1.18037		n.s.	n.s.	n.s.	n.s.	n.s.	n.s.	n.s.	n.s.	n.s.
	BAD16688.1	Plasma membrane H?-ATPase	Daucus carota	>	-	-	-	-	Y	Potri.006G275000	PtpAffx.595.4.S1_s_at	-2.06868	-2.0052	-1.86102	-2.39296	-1.90304	n.s.		n.s.	n.s.	n.s.	1.89372	n.s.	1.40379	n.s.	n.s.	1.36177
											PtpAffx.595.1.S1_s_at	-2.10261	-1.41715	-1.54204	-2.40185	-1.59668	n.s.		n.s.	n.s.	n.s.	1.87423	n.s.	1.06906	n.s.	n.s.	n.s.
	CAA58701	Inorganic pyrophosphatase(tonoplast-bound proton-translocating inorganic PPase		>				U	Y	Potri.005G015000	PtpAffx.10032.1.S1_a_at	n.s.	-1.00723	n.s.	n.s.	n.s.	-1.35783		n.s.	n.s.	n.s.	n.s.	n.s.	n.s.	n.s.	n.s.	n.s.
	CAH58637	Vacuolar H?-ATPase C subunit		>	-	-	-	-		Potri.002G082700	PtpAffx.909.1.S1_a_at	n.s.	n.s.	n.s.	n.s.	n.s.	n.s.		n.s.	n.s.	n.s.	n.s.	n.s.	n.s.	n.s.	n.s.	n.s.
	CAA68234	Calmodulin-stimulated Ca2?-ATPase from plant vacuolar membranes		>	-	-	-	-	Y	Potri.006G046500	PtpAffx.134543.1.A1_at	n.s.	n.s.	n.s.	n.s.	n.s.	n.s.		n.s.	n.s.	n.s.	n.s.	n.s.	n.s.	n.s.	n.s.	n.s.
											PtpAffx.134543.1.A1_a_at	n.s.	n.s.	n.s.	n.s.	n.s.	n.s.		n.s.	n.s.	n.s.	n.s.	n.s.	n.s.	n.s.	n.s.	n.s.
											PtpAffx.203527.1.S1_at	-2.13772	-2.14911	-2.30889	-2.80747	-2.42164	-2.16357		n.s.	n.s.	n.s.	n.s.	n.s.	n.s.	n.s.	n.s.	n.s.
	O82703	Vacuolar ATP synthase subunit G 2		<	-	-	-	-		Potri.010G222000	PtpAffx.10980.1.S1_s_at	n.s.	n.s.	n.s.	n.s.	n.s.	n.s.		n.s.	n.s.	n.s.	n.s.	n.s.	n.s.	n.s.	n.s.	n.s.
	P09469	V-ATPase subunit A (vacuolar proton pump subunit alpha)(V-ATPase 69-kDa subunit)		<	-	-	-	-		Potri.010G253500	PtpAffx.8652.1.S1_at	n.s.	n.s.	n.s.	n.s.	n.s.	n.s.		n.s.	n.s.	n.s.	n.s.	n.s.	n.s.	n.s.	n.s.	n.s.
	Q84ZC0	Vacuolar ATP synthase subunit H		<	-	-	-	-		Potri.013G078700	PtpAffx.74657.1.S1_s_at	n.s.	n.s.	n.s.	n.s.	n.s.	n.s.		n.s.	n.s.	n.s.	n.s.	n.s.	n.s.	n.s.	n.s.	n.s.
											PtpAffx.212182.1.S1_at	n.s.	n.s.	n.s.	n.s.	n.s.	n.s.		n.s.	n.s.	n.s.	n.s.	n.s.	n.s.	n.s.	n.s.	n.s.
	AAK92634	Plasma membrane proton ATPase		<	-	D	U	-		Potri.002G037800	PtpAffx.158426.1.S1_at	n.s.	n.s.	n.s.	n.s.	n.s.	n.s.		n.s.	n.s.	n.s.	n.s.	n.s.	n.s.	n.s.	n.s.	n.s.
	NP_171613	Inorganic pyrophosphatase (soluble)		-	U	-	-	D		Potri.002G181300	Ptp.1887.1.S1_at	n.s.	n.s.	n.s.	n.s.	n.s.	n.s.		n.s.	n.s.	n.s.	n.s.	n.s.	n.s.	n.s.	n.s.	n.s.
	ABB46970	V-type ATPase 116 kDa subunit family protein		-	-	-	-	U		Potri.004G160400	PtpAffx.35286.1.S1_at	n.s.	n.s.	n.s.	n.s.	n.s.	n.s.		n.s.	n.s.	n.s.	n.s.	n.s.	n.s.	n.s.	n.s.	n.s.
	CAJ44304	Inorganic pyrophosphatase (soluble)		-	-	-	-	U	Y	Potri.006G082500	Ptp.1635.1.S1_s_at	n.s.	n.s.	n.s.	n.s.	n.s.	n.s.		n.s.	n.s.	n.s.	n.s.	n.s.	n.s.	n.s.	n.s.	1.14805
	BAD16935.1	Inorganic pyrophosphatase (soluble)		<	-	-	-	D		Potri.001G286900	Ptp.603.1.A1_at	n.s.	n.s.	n.s.	n.s.	n.s.	n.s.		n.s.	n.s.	n.s.	n.s.	n.s.	n.s.	n.s.	n.s.	n.s.
											PtpAffx.109384.1.A1_at	n.s.	n.s.	n.s.	n.s.	n.s.	n.s.		n.s.	n.s.	n.s.	n.s.	n.s.	n.s.	n.s.	n.s.	n.s.
											Ptp.4654.1.S1_at	n.s.	n.s.	n.s.	n.s.	n.s.	n.s.		n.s.	n.s.	n.s.	n.s.	n.s.	n.s.	n.s.	n.s.	n.s.
SOD	AAW80436	Copper-zinc superoxide dismutase	Nelumbo nucifera	<	U	-	-	D		Potri.009G163200	PtpAffx.1377.1.A1_at	n.s.	n.s.	n.s.	n.s.	n.s.	n.s.		n.s.	n.s.	n.s.	n.s.	n.s.	n.s.	n.s.	n.s.	n.s.
	NP_197311	CSD3 (copper/zinc superoxide dismutase 3)		<	-	-	-	D		Potri.019G035800	PtpAffx.91581.1.S1_at	n.s.	n.s.	n.s.	n.s.	n.s.	n.s.		n.s.	n.s.	n.s.	n.s.	n.s.	n.s.	n.s.	n.s.	n.s.
	O65199	Superoxide dismutase [Cu-Zn]	Vitis vinifera	<	-	-	-	-		Potri.004G216700	Ptp.1994.1.S1_at	n.s.	n.s.	n.s.	n.s.	n.s.	n.s.		n.s.	n.s.	n.s.	n.s.	n.s.	n.s.	n.s.	n.s.	n.s.
CAT	O48561	Catalase-4	Glycine max	-	U	-	-	U	Y	Potri.005G251600	Ptp.6676.1.S1_s_at	n.s.	n.s.	1.14161	n.s.	n.s.	n.s.		n.s.	n.s.	n.s.	n.s.	1.64806	1.09866	n.s.	n.s.	n.s.
H2O2 lyase	BAC55161.1	Hydroperoxide lyase	Citrus jambhiri	-	-	-	-	D	Y	Potri.014G155800	Ptp.1181.1.S1_s_at	2.90722	2.98375	2.81655	2.94934	2.82015	2.87233		n.s.	n.s.	n.s.	n.s.	n.s.	n.s.	n.s.	n.s.	n.s.
									Y	Potri.014G155800	PtpAffx.88174.1.A1_at	2.01616	2.52623	2.07993	2.35603	2.28309	2.31161		n.s.	n.s.	n.s.	n.s.	n.s.	n.s.	n.s.	n.s.	n.s.
APX	AAF23294	Putative ascorbate peroxidase	Arabidopsis thaliana	>	-	-	-	-		Potri.006G132200	PtpAffx.117027.1.S1_a_at	n.s.	n.s.	n.s.	n.s.	n.s.	n.s.		n.s.	n.s.	n.s.	n.s.	n.s.	n.s.	n.s.	n.s.	n.s.
	T10190	L-ascorbate peroxidase (EC 1.11.1.11)		<	-	-	-	-		Potri.002G081900	Ptp.280.1.A1_at	n.s.	n.s.	n.s.	n.s.	n.s.	n.s.		n.s.	n.s.	n.s.	n.s.	n.s.	n.s.	n.s.	n.s.	n.s.
	NP_001052271	Probable L-ascorbate peroxidase 3 (OsAPx03)		<	U	U		D		Potri.005G161900	Ptp.6829.1.S1_at	n.s.	n.s.	n.s.	n.s.	n.s.	n.s.		n.s.	n.s.	n.s.	n.s.	n.s.	n.s.	n.s.	n.s.	n.s.
POD	NP_176773	TPX1 (thioredoxin-dependent peroxidase 1); antioxidant		>	-	-	-	-	Y	Potri.001G423500	Ptp.5693.1.S1_s_at	n.s.	n.s.	n.s.	n.s.	n.s.	-1.38769		n.s.	n.s.	n.s.	n.s.	n.s.	n.s.	n.s.	n.s.	n.s.
	NP_180715	ATGPX2 (glutathione peroxidase 2)		>	-	-	-	U		Potri.007G126600	Ptp.5821.1.S1_at	n.s.	n.s.	n.s.	n.s.	n.s.	n.s.		n.s.	n.s.	n.s.	n.s.	n.s.	n.s.	n.s.	n.s.	n.s.
	Q42517	Peroxidase N precursor (Neutral peroxidase)		>	-	-	-	-	Y	Potri.005G135300	Ptp.7181.1.S1_at	-5.46648	-5.29417	-5.04148	-5.69108	-5.63601	-4.82254		n.s.	n.s.	n.s.	n.s.	n.s.	n.s.	n.s.	n.s.	n.s.
	BAD97435.1	Peroxidase Pisum sativum		>	-	-	D	-		Potri.014G143200	PtpAffx.55376.1.S1_at	n.s.	n.s.	n.s.	n.s.	n.s.	n.s.		n.s.	n.s.	n.s.	n.s.	n.s.	n.s.	n.s.	n.s.	n.s.
	BAE20169.1	Peroxidase	Panax ginseng	>	-	-	-	U	Y	Potri.005G195600	Ptp.83.2.S1_s_at	-1.65016	-1.12063	-2.205	-1.90692	-1.43491	n.s.		n.s.	n.s.	n.s.	n.s.	n.s.	n.s.	n.s.	n.s.	n.s.
											PtpAffx.249.100.A1_s_at	n.s.	n.s.	-1.98833	n.s.	n.s.	n.s.		n.s.	n.s.	n.s.	n.s.	-1.7658	n.s.	n.s.	n.s.	1.94581
											PtpAffx.249.26.A1_s_at	n.s.	n.s.	n.s.	n.s.	n.s.	n.s.		n.s.	n.s.	n.s.	n.s.	n.s.	n.s.	n.s.	n.s.	n.s.
	AAA98491	Anionic peroxidase	Petroselinum crispum	>	-	U	-	U	Y	Potri.005G195700	PtpAffx.54956.1.A1_s_at	n.s.	n.s.	n.s.	-1.75864	n.s.	n.s.		n.s.	n.s.	n.s.	n.s.	n.s.	n.s.	n.s.	n.s.	n.s.
											Ptp.2344.1.A1_x_at	n.s.	n.s.	n.s.	-2.20959	n.s.	n.s.		n.s.	n.s.	n.s.	n.s.	n.s.	n.s.	n.s.	n.s.	n.s.
											Ptp.2344.1.A1_at	n.s.	n.s.	n.s.	n.s.	n.s.	n.s.		n.s.	n.s.	n.s.	n.s.	n.s.	n.s.	n.s.	n.s.	n.s.
	AAD37374	Peroxidase	Glycine max	<	U	-	U	D	Y	Potri.004G015300	Ptp.1965.1.S1_s_at	2.82618	2.90004	2.56053	2.77134	2.71897	1.47609		n.s.	n.s.	n.s.	-1.29526	n.s.	-1.24288	n.s.	n.s.	n.s.
											PtpAffx.2170.2.S1_s_at	n.s.	n.s.	n.s.	n.s.	n.s.	n.s.		n.s.	n.s.	n.s.	n.s.	n.s.	n.s.	n.s.	n.s.	n.s.
	Q9SZB9	Peroxidase 47 precursor (Atperox P47) (ATP32)		<	-	-	-	D	Y	Potri.004G134800	PtpAffx.69019.1.A1_at	3.09417	2.97773	4.15926	3.52881	3.30716	4.94763		n.s.	n.s.	n.s.	n.s.	n.s.	n.s.	n.s.	n.s.	n.s.
	NP_199033	Peroxidase 64 (PER64) (P64) (PRXR4)		<	U	-	-	D	Y	Potri.005G108900	PtpAffx.19154.1.S1_at	3.82425	5.06317	3.99474	3.98568	4.39975	3.01332		n.s.	n.s.	n.s.	n.s.	n.s.	n.s.	n.s.	n.s.	n.s.
	AAD11482	Peroxidase precursor		<	-	-	-	D	Y	Potri.017G037900	PtpAffx.11843.2.A1_s_at	n.s.	n.s.	n.s.	n.s.	2.56972	n.s.		n.s.	n.s.	n.s.	n.s.	n.s.	n.s.	n.s.	n.s.	n.s.
	NP_172018	RCI3 (rare cold inducible gene 3);Peroxidase 3 precursor (Atperox P3) (Rare cold-inducible protein)(RCI3A) (ATPRC)		<	U	-	-	D	Y	Potri.007G122100	PtpAffx.11843.1.S1_a_at	n.s.	n.s.	n.s.	n.s.	3.07758	n.s.		n.s.	n.s.	n.s.	n.s.	n.s.	n.s.	n.s.	n.s.	n.s.
	BAA06335.1	Peroxidase	Populus kitakamiensis	-	-	-	D	D	Y	Potri.001G011200	PtpAffx.5.2.S1_a_at	n.s.	-3.96856	n.s.	n.s.	-5.0796	n.s.		n.s.	n.s.	n.s.	n.s.	n.s.	n.s.	n.s.	n.s.	n.s.
PRX	AAG30570	2-Cys peroxiredoxin	Brassica napus	>	-	-	-	D	Y	Potri.006G204900	PtpAffx.25069.1.A1_at	n.s.	n.s.	n.s.	1.29571	1.00449	n.s.		n.s.	n.s.	n.s.	n.s.	n.s.	n.s.	n.s.	n.s.	n.s.
											Ptp.3113.1.S1_at	1.24526	1.50752	1.09241	1.29808	1.36826	n.s.		n.s.	n.s.	n.s.	-1.09688	n.s.	-1.16706	n.s.	n.s.	n.s.
											PtpAffx.3462.1.A1_a_at	n.s.	n.s.	n.s.	n.s.	n.s.	n.s.		n.s.	n.s.	n.s.	n.s.	n.s.	n.s.	n.s.	n.s.	n.s.
											PtpAffx.3462.3.S1_s_at	n.s.	1.26735	n.s.	1.05677	1.06507	n.s.		n.s.	n.s.	n.s.	n.s.	n.s.	n.s.	n.s.	n.s.	n.s.
	NP_001047050	2-Cys peroxiredoxin BAS1		<	-	-	-	D	Y	Potri.016G072100	PtpAffx.3462.1.A1_s_at	n.s.	1.38998	1.0548	1.26913	1.31285	n.s.		n.s.	n.s.	n.s.	n.s.	n.s.	-1.17393	n.s.	n.s.	n.s.
	NP_001057052	Putative peroxiredoxin Q		<	U	-	-	D	Y	Potri.018G063300	PtpAffx.679.1.S1_at	n.s.	n.s.	n.s.	n.s.	n.s.	n.s.		n.s.	n.s.	n.s.	n.s.	n.s.	n.s.	n.s.	n.s.	n.s.
											PtpAffx.679.1.S1_s_at	n.s.	n.s.	n.s.	n.s.	n.s.	-1.31832		n.s.	n.s.	n.s.	n.s.	n.s.	n.s.	n.s.	n.s.	n.s.
											Ptp.5942.1.S1_x_at	n.s.	n.s.	n.s.	n.s.	n.s.	n.s.		n.s.	n.s.	n.s.	n.s.	n.s.	n.s.	n.s.	n.s.	n.s.
TRX	NP_190672	ATTRX1 (Arabidopsis thaliana thioredoxin H-type 1)		>	-	-	-	-	Y	Potri.007G018000	PtpAffx.31831.1.S1_at	n.s.	1.0301	n.s.	n.s.	1.02428	n.s.		n.s.	n.s.	n.s.	n.s.	n.s.	n.s.	n.s.	n.s.	n.s.
	AAD35009	Thioredoxin-like 5	Arabidopsis thaliana	>	-	U	-	-		Potri.016G059500	PtpAffx.161923.1.A1_at	n.s.	n.s.	n.s.	n.s.	n.s.	n.s.		n.s.	n.s.	n.s.	n.s.	n.s.	n.s.	n.s.	n.s.	n.s.
	Q43636	Thioredoxin H-type (TRX-H)	Ricinus communis	>	-	-	U	-		NA	PtpAffx.205800.1.S1_at	n.s.	n.s.	n.s.	n.s.	n.s.	n.s.		n.s.	n.s.	n.s.	n.s.	n.s.	n.s.	n.s.	n.s.	n.s.
	AAN76509	Thioredoxin h	Brassica rapa	>	-	-	-	-	Y	Potri.006G123100	Ptp.2538.1.S1_at	1.92251	2.67053	1.33688	1.66762	2.20909	n.s.		n.s.	n.s.	n.s.	-1.68427	n.s.	-2.22574	n.s.	n.s.	n.s.
	AAC49358	Thioredoxin m	Pisum sativum	<	-	-	-	D	Y	Potri.005G186800	PtpAffx.37920.1.A1_at	n.s.	n.s.	1.44777	n.s.	n.s.	n.s.		n.s.	n.s.	n.s.	n.s.	n.s.	n.s.	n.s.	n.s.	n.s.
											PtpAffx.37920.2.A1_s_at	n.s.	n.s.	n.s.	n.s.	-1.44306	n.s.		n.s.	n.s.	n.s.	n.s.	n.s.	n.s.	n.s.	n.s.	n.s.
	BAD44547.1	Putative thioredoxin M	Arabidopsis thaliana	<	U	-	-	-		Potri.009G100700	PtpAffx.36037.1.S1_at	n.s.	n.s.	n.s.	n.s.	n.s.	n.s.		n.s.	n.s.	n.s.	n.s.	n.s.	n.s.	n.s.	n.s.	n.s.
	BAC43652.1	Putative thioredoxin	Arabidopsis thaliana	<	-	-	-	-		Potri.001G159000	Ptp.5707.1.A1_s_at	n.s.	n.s.	n.s.	n.s.	n.s.	n.s.		n.s.	n.s.	n.s.	n.s.	n.s.	n.s.	n.s.	n.s.	n.s.
	NP_001061687	Thioredoxin-like		<	-	D	-	D	Y	Potri.001G028500	Ptp.85.1.A1_s_at	1.19625	n.s.	n.s.	n.s.	n.s.	n.s.		n.s.	n.s.	n.s.	n.s.	n.s.	n.s.	n.s.	n.s.	n.s.
	ABC46707	Chloroplast thioredoxin M-type	Arachis hypogaea	<	U	-	-	D	Y	Potri.011G120700	Ptp.4500.1.S1_at	n.s.	1.88201	n.s.	1.84527	1.90659	1.75146		n.s.	n.s.	n.s.	n.s.	n.s.	n.s.	n.s.	n.s.	n.s.
	NP_001042127	Thioredoxin-like protein		<	-	-	-	-		Potri.016G138800	PtpAffx.7686.6.A1_a_at	n.s.	n.s.	n.s.	n.s.	n.s.	n.s.		n.s.	n.s.	n.s.	n.s.	n.s.	n.s.	n.s.	n.s.	n.s.
	NP_001060669	Putative thioredoxin		-	U	U	-	U	Y	Potri.019G031900	PtpAffx.150333.1.S1_s_at	n.s.	n.s.	2.75988	n.s.	n.s.	1.74951		n.s.	n.s.	2.84321	1.2038	3.09767	2.24641	n.s.	n.s.	n.s.
											Ptp.7114.1.S1_s_at	1.0124	n.s.	1.96149	1.23333	1.11944	2.00294		n.s.	n.s.	n.s.	n.s.	1.21874	n.s.	n.s.	n.s.	n.s.
											PtpAffx.89175.1.A1_s_at	n.s.	n.s.	1.32361	n.s.	n.s.	1.23793		n.s.	n.s.	n.s.	n.s.	1.02097	1.22389	n.s.	n.s.	n.s.
											PtpAffx.89175.1.A1_at	n.s.	n.s.	1.66861	n.s.	-1.00899	n.s.		n.s.	n.s.	2.56523	n.s.	2.50028	1.52904	n.s.	n.s.	-1.14857
											PtpAffx.1269.1.A1_x_at	n.s.	n.s.	1.70631	1.11491	1.02699	1.7841		n.s.	n.s.	n.s.	n.s.	n.s.	n.s.	n.s.	n.s.	n.s.
											PtpAffx.1269.1.A1_a_at	n.s.	n.s.	n.s.	n.s.	n.s.	n.s.		n.s.	n.s.	n.s.	n.s.	n.s.	n.s.	n.s.	n.s.	n.s.
	AAF15951	Thioredoxin m4	Arabidopsis thaliana	-	U	-	-	U	Y	Potri.001G401500	Ptp.5290.1.S1_at	3.45302	2.50632	3.40486	3.25145	2.71417	2.39732		n.s.	n.s.	n.s.	n.s.	n.s.	n.s.	n.s.	n.s.	n.s.
	NP_188415	ATTDX (tetratricopeptide domain-containing thioredoxin)		-	U	-	-	U	Y	Potri.003G114000	Ptp.3053.1.A1_s_at	n.s.	n.s.	n.s.	n.s.	n.s.	n.s.		n.s.	n.s.	n.s.	n.s.	n.s.	n.s.	n.s.	n.s.	n.s.
											PtpAffx.606.5.S1_a_at	n.s.	n.s.	n.s.	n.s.	n.s.	n.s.		n.s.	n.s.	n.s.	n.s.	n.s.	-1.27918	n.s.	n.s.	n.s.
											PtpAffx.606.6.S1_a_at	n.s.	n.s.	n.s.	n.s.	n.s.	n.s.		n.s.	n.s.	n.s.	n.s.	n.s.	-1.1844	n.s.	n.s.	n.s.
	ZP_00518981	Thioredoxin	Crocosphaera watsonii	-	-	-	-	D		NA	PtpAffx.14602.1.S1_at	n.s.	n.s.	n.s.	n.s.	n.s.	n.s.		n.s.	n.s.	n.s.	n.s.	n.s.	n.s.	n.s.	n.s.	n.s.
GRX	Q7XIZ1	Glutaredoxin-C9, glutaredoxin-like protein		>	-	-	-	U		Potri.017G017300	PtpAffx.27878.3.A1_a_at	n.s.	n.s.	n.s.	n.s.	n.s.	n.s.		n.s.	n.s.	n.s.	n.s.	n.s.	n.s.	n.s.	n.s.	n.s.
											PtpAffx.27878.2.S1_a_at	n.s.	n.s.	n.s.	n.s.	n.s.	n.s.		n.s.	n.s.	n.s.	n.s.	n.s.	n.s.	n.s.	n.s.	n.s.
											PtpAffx.27878.2.S1_at	n.s.	n.s.	n.s.	n.s.	n.s.	n.s.		n.s.	n.s.	n.s.	n.s.	n.s.	n.s.	n.s.	n.s.	n.s.
											Ptp.6165.1.S1_at	n.s.	n.s.	n.s.	n.s.	n.s.	n.s.		n.s.	n.s.	n.s.	n.s.	n.s.	n.s.	n.s.	n.s.	n.s.
	CAH59431	Glutaredoxin 1	Plantago major	<	-	U	-	-	Y	Potri.002G208400	Ptp.171.1.A1_at	n.s.	n.s.	n.s.	n.s.	n.s.	n.s.		n.s.	n.s.	n.s.	n.s.	n.s.	n.s.	n.s.	n.s.	n.s.
											PtpAffx.90973.1.A1_at	n.s.	n.s.	n.s.	-1.15689	n.s.	n.s.		n.s.	n.s.	n.s.	n.s.	n.s.	n.s.	n.s.	n.s.	n.s.
	ZP_01126705	Predicted Glutaredoxin-related protein		<	-	-	-	-		Potri.003G060600	PtpAffx.5227.1.A1_s_at	n.s.	n.s.	n.s.	n.s.	n.s.	n.s.		n.s.	n.s.	n.s.	n.s.	n.s.	n.s.	n.s.	n.s.	n.s.
	NP_196265	Glutaredoxin family protein	Arabidopsis thaliana	-	U	-	U	D	Y	Potri.003G141800	PtpAffx.134361.1.A1_s_at	n.s.	n.s.	n.s.	n.s.	n.s.	n.s.		n.s.	n.s.	3.46864	n.s.	n.s.	n.s.	n.s.	n.s.	n.s.
	BAD16460.1	Glutaredoxin-like		-	-	-	-	U		Potri.001G026600	PtpAffx.2533.1.A1_at	n.s.	n.s.	n.s.	n.s.	n.s.	n.s.		n.s.	n.s.	n.s.	n.s.	n.s.	n.s.	n.s.	n.s.	n.s.
	CAA89699	Glutaredoxin	Ricinus communis	-	-	-	-	U		Potri.015G078900	Ptp.2716.1.S1_at	n.s.	n.s.	n.s.	n.s.	n.s.	n.s.		n.s.	n.s.	n.s.	n.s.	n.s.	n.s.	n.s.	n.s.	n.s.
	NP_177861	Glutaredoxin, putative,	Arabidopsis thaliana	-	-	-	-	D	Y	Potri.018G133400	Ptp.1957.1.S1_at	1.0041	n.s.	n.s.	n.s.	n.s.	n.s.		n.s.	n.s.	n.s.	-1.23177	n.s.	n.s.	n.s.	n.s.	n.s.
											PtpAffx.128949.1.A1_s_at	n.s.	n.s.	n.s.	n.s.	n.s.	n.s.		n.s.	n.s.	n.s.	n.s.	n.s.	n.s.	n.s.	n.s.	n.s.
GST	NP_850479	ATGSTF8 (glutathione s-transferase 8)		>	-	-	-	U		Potri.T035300	Ptp.36.1.S1_s_at	n.s.	n.s.	n.s.	n.s.	n.s.	n.s.		n.s.	n.s.	n.s.	n.s.	n.s.	n.s.	n.s.	n.s.	n.s.
	AAG34810	Glutathione S-transferase GST 20	Glycine max	>	-	-	-	U	Y	Potri.010G070900	Ptp.5536.1.S1_at	n.s.	-2.53515	-2.71331	n.s.	-2.23247	n.s.		n.s.	n.s.	n.s.	n.s.	n.s.	n.s.	n.s.	n.s.	n.s.
	AAG34805	Glutathione S-transferase GST 15	Glycine max	>	-	-	-	U	Y	Potri.008G174900	Ptp.7096.1.S1_x_at	n.s.	n.s.	-3.22328	-3.69002	n.s.	n.s.		n.s.	n.s.	n.s.	n.s.	n.s.	n.s.	n.s.	n.s.	n.s.
											PtpAffx.23427.1.S1_s_at	-3.96374	-3.0683	-3.67054	-4.2016	-3.16514	n.s.		n.s.	n.s.	n.s.	n.s.	n.s.	n.s.	n.s.	n.s.	n.s.
											PtpAffx.23427.1.S1_at	n.s.	n.s.	n.s.	-4.26443	n.s.	n.s.		n.s.	n.s.	n.s.	n.s.	n.s.	n.s.	n.s.	n.s.	n.s.
	AAG34804	Glutathione S-transferase GST 14	Glycine max	>	-	-	-	U		Potri.006G024200	PtpAffx.121024.1.A1_at	n.s.	n.s.	n.s.	n.s.	n.s.	n.s.		n.s.	n.s.	n.s.	n.s.	n.s.	n.s.	n.s.	n.s.	n.s.
	AAO69664	Glutathione S-transferase	Phaseolus acutifolius	>	-	-	-	U		Potri.010G060900	PtpAffx.25444.1.S1_x_at	n.s.	n.s.	n.s.	n.s.	n.s.	n.s.		n.s.	n.s.	n.s.	n.s.	n.s.	n.s.	n.s.	n.s.	n.s.
											PtpAffx.25444.1.S1_s_at	n.s.	n.s.	n.s.	n.s.	n.s.	n.s.		n.s.	n.s.	n.s.	n.s.	n.s.	n.s.	n.s.	n.s.	n.s.
	BAC21263.1	Glutathione S-transferase	Cucurbita maxima	>	-	-	-	U		NA	PtpAffx.148778.1.S1_at	n.s.	n.s.	n.s.	n.s.	n.s.	n.s.		n.s.	n.s.	n.s.	n.s.	n.s.	n.s.	n.s.	n.s.	n.s.
	P49332	Probable glutathione S-transferase parC		<	U	-	-	-		Potri.011G140700	PtpAffx.2286.3.S1_a_at	n.s.	n.s.	n.s.	n.s.	n.s.	n.s.		n.s.	n.s.	n.s.	n.s.	n.s.	n.s.	n.s.	n.s.	n.s.
	NP_001105625	Glutathione transferase 9, glutathione S-transferase GST 9		<	-	-	-	-		Potri.002G015100	PtpAffx.17691.1.S1_s_at	n.s.	n.s.	n.s.	n.s.	n.s.	n.s.		n.s.	n.s.	n.s.	n.s.	n.s.	n.s.	n.s.	n.s.	n.s.
	NP_001104982	Glutathione transferase 13, glutathione S-transferase GST 13		<	-	-	-	-		Potri.002G015200	Ptp.7086.1.S1_a_at	n.s.	n.s.	n.s.	n.s.	n.s.	n.s.		n.s.	n.s.	n.s.	n.s.	n.s.	n.s.	n.s.	n.s.	n.s.
	AAO61854	Glutathione S-transferase U1	Malva pusilla	<	-	-	-	D		Potri.011G140400	Ptp.4101.1.S1_s_at	n.s.	n.s.	n.s.	n.s.	n.s.	n.s.		n.s.	n.s.	n.s.	n.s.	n.s.	n.s.	n.s.	n.s.	n.s.
	AAG34815	Glutathione S-transferase GST 25	Glycine max	<	U		U		Y	Potri.004G232600	PtpAffx.59594.1.S1_s_at	n.s.	n.s.	1.42073	n.s.	n.s.	n.s.		n.s.	n.s.	n.s.	n.s.	n.s.	n.s.	n.s.	n.s.	n.s.
	AAG34800	Glutathione S-transferase GST 10	Glycine max	<	-	-	-	D	Y	Potri.005G037800	PtpAffx.225774.1.S1_at	n.s.	n.s.	n.s.	1.94482	n.s.	n.s.		n.s.	n.s.	n.s.	n.s.	n.s.	n.s.	n.s.	n.s.	n.s.
	BAB63917.1	Glutathione S-transferase	Arabidopsis thaliana	<	-	-	-	D	Y	Potri.010G032800	Ptp.5289.1.S1_s_at	1.14947	n.s.	n.s.	1.1692	1.11408	1.09933		n.s.	n.s.	n.s.	n.s.	n.s.	n.s.	n.s.	n.s.	n.s.
	AAG34803	Glutathione S-transferase GST 13	Glycine max	-	-	-	-	U		Potri.010G061800	PtpAffx.133511.1.S1_at	n.s.	n.s.	n.s.	n.s.	n.s.	n.s.		n.s.	n.s.	n.s.	n.s.	n.s.	n.s.	n.s.	n.s.	n.s.

## Sheet: Janz_2010
Data from Janz et al.(2010)													Common (Y)	Best matched P. trichocarpa ID	AffyMetrix poplar probesets	log2 fold change of genes in our study
JGI gene model	Annotation	f1 - present/absent	f2 - probe set SD	f3 - annotation	f4 - species used for probe set construction	f4*	f5 - duplicates	f5*	Fold-change	Source	Organism	AGI				400 mM_6h vs.Ctrl	400 mM_12h vs.Ctrl	400 mM_24h vs.Ctrl	600 mM_6h vs.Ctrl	600 mM_12h vs.Ctrl	600 mM_24h vs.Ctrl		400 mM_12h vs.400 mM_6h	600 mM_12h vs.600 mM_6h	400 mM_24h vs.400 mM_6h	600 mM_24h vs.600 mM_6h	400 mM_24h vs.400 mM_12h	600 mM_24h vs.600 mM_12h	600 mM_6h vs.400 mM_6h	600 mM_12h vs.400 mM_12h	600 mM_24h vs.400 mM_24h
eugene3.00160557	unknown protein : contains Pfam profile:PF00561 abhydrolase:alpha:beta hydrolase fold	+	+	+		+		+	12.09	Peu>Pca	tremula × tremuloides	At3g24420	Y	Potri.016G062700	Ptp.1017.1.A1_at	2.98151	3.68383	n.s.	2.68324	3.25571	n.s.		n.s.	n.s.	n.s.	-3.16041	-3.75591	-3.73288	n.s.	n.s.	n.s.
eugene3.00061614	putative fatty acid desaturase:cytochrome b5 fusion protein :	+	+	+	+	+	+	+	20.66	Peu>Pca	trichocarpa	At2g46210	Y	Potri.006G228200	Ptp.1067.1.S1_s_at	n.s.	2.21764	n.s.	n.s.	2.01671	n.s.		n.s.	n.s.	n.s.	-2.63667	-2.64843	-3.74121	n.s.	n.s.	n.s.
eugene3.00120017	stelar K+ outward rectifying channel (SKOR) : identical to stelar K+ outward rectifying channel (SKOR) GB:AJ223358 [Arabidopsis thaliana]	+	+	+	+	+	+	+	3.59503	Peu>Pca	trichocarpa × deltoides	At3g02850	Y	Potri.012G043000	Ptp.123.1.S1_at	1.4644	1.03687	n.s.	1.40986	n.s.	n.s.		n.s.	n.s.	n.s.	-1.18598	n.s.	n.s.	n.s.	n.s.	n.s.
grail3.0040026601	Cyclin D3:1 :	+	+	+		+		+	5.04733	Peu>Pca	tremula × tremuloides	At4g34160	Y	Potri.014G023000	Ptp.124.1.S1_at	n.s.	2.48406	n.s.	1.9387	2.28394	n.s.		n.s.	n.s.	n.s.	n.s.	n.s.	-2.3841	n.s.	n.s.	n.s.
estExt_fgenesh4_pg.C_LG_VI1672	aspartate aminotransferase (Asp3) : : supported by cDNA: gi_15292662_gb_AY050765.1_	+	+	+		+		+	3.56598	Peu>Pca	tremula × tremuloides	At5g11520	Y	Potri.006G241600	Ptp.1247.1.S1_s_at	-2.43297	-2.41373	-2.21693	-2.97206	-2.01195	n.s.		n.s.	n.s.	n.s.	2.43219	n.s.	n.s.	n.s.	n.s.	n.s.
estExt_fgenesh4_pg.C_LG_III0370	putative heat-shock protein : contains Pfam profile: PF00012 Heat shock hsp70 proteins: similar to heat-shock proteins GB:CAA94389	+	+	+		+		+	3.40394	Peu>Pca	tremula × tremuloides	At1g79930	Y	Potri.003G055800	Ptp.1259.1.S1_s_at	n.s.	n.s.	1.08792	n.s.	n.s.	2.00567		n.s.	n.s.	n.s.	1.74756	1.76286	2.53833	n.s.	n.s.	n.s.
estExt_fgenesh4_pg.C_LG_XVIII0691	type 2 peroxiredoxin	+	+	+	+	+	+	+	4.08355	Peu>Pca	trichocarpa	At1g65980	Y	Potri.018G083500	Ptp.1275.2.S1_s_at	n.s.	-1.10022	n.s.	n.s.	n.s.	n.s.		n.s.	n.s.	n.s.	n.s.	n.s.	n.s.	n.s.	n.s.	n.s.
estExt_Genewise1_v1.C_LG_VIII1892	putative ribophorin I :	+	+	+		+		+	2.90225	Peu>Pca	tremula × tremuloides	At2g01720	Y	Potri.008G038700	Ptp.1302.1.S1_at	-1.04859	n.s.	-1.06398	n.s.	-1.20751	-1.44653		n.s.	n.s.	n.s.	n.s.	n.s.	n.s.	n.s.	n.s.	n.s.
gw1.II.1498.1	expressed protein : contains similarity to MFP1 attachment factor 1 GI:7546725 from [Lycopersicon esculentum]:supported by full-length cDNA: Ceres:17075.	+	+	+	+	+	+	+	3.04958	Peu>Pca	trichocarpa × nigra	At1g47200	Y	Potri.002G122000	Ptp.1381.1.S1_s_at	n.s.	n.s.	n.s.	n.s.	1.08869	n.s.		n.s.	n.s.	n.s.	n.s.	n.s.	n.s.	n.s.	n.s.	n.s.
estExt_Genewise1_v1.C_LG_XIII1983	copper:zinc superoxide dismutase (CSD3) : identical to copper:zinc superoxide dismutase GI:3273755	+	+	+		+		+	3.42184	Peu>Pca	tremula × tremuloides	At5g18100	Y	Potri.013G056900	Ptp.140.1.S1_at	n.s.	n.s.	n.s.	n.s.	n.s.	-1.37704		n.s.	n.s.	n.s.	-1.60194	n.s.	-1.45273	n.s.	n.s.	n.s.
estExt_Genewise1_v1.C_LG_IV3101	DNA-directed RNA polymerase (EC 2.7.7.6) II second largest chain :	+	+	+	+	+	+	+	59.8944	Peu>Pca	trichocarpa	At4g21710	Y	Potri.004G043200	Ptp.1504.2.S1_at	n.s.	n.s.	n.s.	n.s.	n.s.	n.s.		n.s.	n.s.	n.s.	n.s.	n.s.	1.08451	n.s.	n.s.	n.s.
estExt_fgenesh4_pg.C_LG_I2179	early nodule-specific protein - like : early nodule-specific protein	+	+	+	+	+	+	+	4.79306	Peu>Pca	trichocarpa × deltoides	At5g14450	Y	Potri.001G342600	Ptp.1582.1.A1_at	n.s.	n.s.	n.s.	n.s.	n.s.	n.s.		n.s.	n.s.	n.s.	-2.51213	n.s.	n.s.	n.s.	n.s.	n.s.
estExt_fgenesh4_pm.C_LG_XIII0422	putative secretory carrier-associated membrane protein :	+	+	+	+	+	+	+	5.50953	Peu>Pca	trichocarpa × nigra	At2g20840	Y	Potri.019G104000	Ptp.1773.1.A1_at	1.7159	1.16159	1.22189	1.47451	n.s.	1.39807		n.s.	n.s.	n.s.	n.s.	n.s.	n.s.	n.s.	n.s.	n.s.
estExt_Genewise1_v1.C_LG_VIII2022	hypothetical protein : predicted by genefinder	+	+	+		+		+	1.4437	Peu>Pca	tremula × tremuloides	At1g68080	Y	Potri.008G139000	Ptp.1870.1.A1_at	n.s.	n.s.	1.4193	n.s.	n.s.	n.s.		n.s.	n.s.	n.s.	n.s.	n.s.	n.s.	n.s.	n.s.	n.s.
estExt_Genewise1_v1.C_LG_V1688	unknown protein :	+	+	+		+		+	2.51119	Peu>Pca	tremula × tremuloides	At1g19835	Y	Potri.005G237100	Ptp.1912.1.A1_s_at	1.69281	1.87743	1.36724	2.64247	2.08995	1.53136		n.s.	n.s.	n.s.	n.s.	n.s.	n.s.	n.s.	n.s.	n.s.
grail3.0039009101	polygalacturonase	+	+	+	+	+	+	+	9.28017	Peu>Pca	trichocarpa	At3g61490	Y	Potri.002G162400	Ptp.1970.1.S1_s_at	n.s.	n.s.	n.s.	n.s.	n.s.	-2.92469		n.s.	n.s.	n.s.	n.s.	n.s.	-2.33892	n.s.	n.s.	n.s.
eugene3.00120841	putative pectate lyase : pectate lyase	+	+	+		+		+	3.10651	Peu>Pca	alba × tremula	At4g24780	Y	Potri.012G091300	Ptp.2020.1.S1_s_at	n.s.	n.s.	n.s.	n.s.	n.s.	-2.85742		n.s.	n.s.	n.s.	n.s.	n.s.	-3.46644	n.s.	n.s.	n.s.
eugene3.00130237	putative protein : glycine-rich protein GRP22	+	+	+		+		+	5.27349	Peu>Pca	tremula × tremuloides	At5g19090	Y	NA	Ptp.2059.1.S1_at	1.78366	1.02709	n.s.	1.17322	n.s.	-1.04964		n.s.	n.s.	-2.02952	-2.22286	-1.27295	-1.77152	n.s.	n.s.	n.s.
estExt_fgenesh4_pm.C_LG_XVI0476	putative beta-alanine-pyruvate aminotransferase : :supported by full-length cDNA: Ceres:147543.	+	+	+		+		+	5.75452	Peu>Pca	tremula × tremuloides	At2g38400	Y	Potri.016G132200	Ptp.2105.1.S1_s_at	n.s.	-2.71975	-2.2034	-2.3169	-2.40919	-2.70776		n.s.	n.s.	n.s.	n.s.	n.s.	n.s.	n.s.	n.s.	n.s.
estExt_Genewise1_v1.C_LG_I4410	putative protein : strong similarity to unknown protein (pir||T04799)	+	+	+	+	+	+	+	2.42127	Peu>Pca	trichocarpa	At5g55230	Y	Potri.001G356500	Ptp.2153.1.S1_at	1.29534	n.s.	n.s.	1.07657	n.s.	n.s.		n.s.	n.s.	-1.35528	-1.62244	n.s.	-1.06442	n.s.	n.s.	n.s.
estExt_Genewise1_v1.C_LG_II1524	putative DnaJ protein : :supported by full-length cDNA: Ceres:22711.	+	+	+		+		+	7.73515	Peu>Pca	tremula × tremuloides	At2g17880	Y	Potri.002G020700	Ptp.2176.1.S1_at	2.38019	2.45358	1.6964	2.33904	1.97705	2.07789		n.s.	n.s.	n.s.	n.s.	n.s.	n.s.	n.s.	n.s.	n.s.
eugene3.00002556	expressed protein : similar to putative protein GB:CAB36768 [Arabidopsis thaliana]:supported by full-length cDNA: Ceres:8898.	+	+	+	+	+	+	+	2.26542	Peu>Pca	trichocarpa × nigra	At3g07430	Y	Potri.002G250200	Ptp.2200.1.A1_s_at	1.09207	1.38688	n.s.	1.0639	1.32599	n.s.		n.s.	n.s.	n.s.	n.s.	n.s.	n.s.	n.s.	n.s.	n.s.
grail3.0006020901	expressed protein : : supported by cDNA: gi_14334561_gb_AY035185.1_	+	+	+	+	+	+	+	1.78736	Peu>Pca	trichocarpa × deltoides	At2g01590	Y	Potri.010G110100	Ptp.2227.1.A1_at	2.58516	1.74256	2.65875	2.41944	n.s.	n.s.		n.s.	n.s.	n.s.	n.s.	n.s.	n.s.	n.s.	n.s.	n.s.
gw1.I.7489.1	ABC transporter family protein : similar to ABC1 protein GI:14331118 from [Nicotiana plumbaginifolia]	+	+	+		+		+	4.88032	Peu>Pca	tremula × tremuloides	At1g15520	Y	Potri.001G048800	Ptp.2310.1.A1_at	-1.16493	n.s.	n.s.	n.s.	-1.45555	n.s.		n.s.	n.s.	n.s.	n.s.	n.s.	n.s.	n.s.	n.s.	n.s.
estExt_fgenesh4_pg.C_LG_II1684	peptidylprolyl isomerase ROC4 : :supported by full-length cDNA: Ceres:29220.	+	+	+	+	+	+	+	6.95218	Peu>Pca	euramericana	At3g62030	Y	Potri.002G185200	Ptp.2316.1.S1_at	1.48462	1.35093	n.s.	1.18295	n.s.	n.s.		n.s.	n.s.	n.s.	n.s.	n.s.	n.s.	n.s.	n.s.	n.s.
estExt_Genewise1_v1.C_LG_V0405	peroxidase	+	+	+	+	+	+	+	3.06177	Peu>Pca	trichocarpa	At1g71695	Y	Potri.005G195700	Ptp.2344.1.A1_x_at	n.s.	n.s.	n.s.	-2.20959	n.s.	n.s.		n.s.	n.s.	n.s.	n.s.	n.s.	n.s.	n.s.	n.s.	n.s.
estExt_fgenesh4_pm.C_1310001	putative protein : various predicted proteins	+	+	+		+		+	7.53434	Peu>Pca	tremula × tremuloides	At5g26734	Y	Potri.019G069300	Ptp.2360.1.S1_at	2.07372	1.50136	n.s.	n.s.	2.04025	n.s.		n.s.	n.s.	n.s.	-1.49222	n.s.	-2.4583	n.s.	n.s.	n.s.
estExt_Genewise1_v1.C_LG_XIV3958	ribosomal protein L5 - like : ribosomal protein L5	+	+	+	+	+	+	+	1.71117	Peu>Pca	trichocarpa	At5g39740	Y	Potri.014G197100	Ptp.2375.1.A1_at	n.s.	n.s.	-1.17713	n.s.	n.s.	n.s.		n.s.	n.s.	n.s.	n.s.	n.s.	n.s.	n.s.	n.s.	n.s.
grail3.0010067501	unknown protein :	+	+	+		+		+	3.82419	Peu>Pca	tremula × tremuloides	At2g01910	Y	Potri.017G001900	Ptp.240.1.S1_at	n.s.	n.s.	n.s.	n.s.	n.s.	-1.06976		n.s.	n.s.	n.s.	n.s.	n.s.	n.s.	n.s.	n.s.	n.s.
estExt_fgenesh4_pg.C_LG_XVIII1200	subtilisin-like serine protease : contains similarity to meiotic serine proteinase TMP GI:6468325 from [Lycopersicon esculentum]	+	+	+	+	+	+	+	17.0277	Peu>Pca	trichocarpa	At4g30020	Y	Potri.018G143400	Ptp.2440.2.A1_s_at	n.s.	2.16495	n.s.	n.s.	n.s.	n.s.		n.s.	n.s.	n.s.	n.s.	n.s.	n.s.	n.s.	n.s.	n.s.
gw1.XIX.2748.1	xyloglucan endotransglycosylase	+	+	+	+	+	+	+	48.28	Peu>Pca	trichocarpa	At4g03210	Y	Potri.019G125000	Ptp.2467.1.A1_at	4.49272	4.76222	n.s.	4.01008	4.08701	n.s.		n.s.	n.s.	n.s.	-3.54258	-3.70661	-3.61951	n.s.	n.s.	n.s.
estExt_fgenesh4_kg.C_LG_III0004	putative GTP-binding protein : similar to GTP-binding protein GB:AAB53256 [Arabidopsis thaliana]	+	+	+	+	+	+	+	1.6507	Peu>Pca	trichocarpa × nigra	At1g72660	Y	Potri.003G063500	Ptp.2494.1.S1_at	n.s.	n.s.	n.s.	n.s.	-1.0749	-1.05692		n.s.	n.s.	n.s.	n.s.	n.s.	n.s.	n.s.	n.s.	n.s.
estExt_fgenesh4_pm.C_LG_I0832	putative phosphatidylinositolglycan class N short form : similar to phosphatidylinositolglycan class N short form GB:BAA82620 [Mus musculus]	+	+	+		+		+	1.53424	Peu>Pca	tremula × tremuloides	At3g01380	Y	Potri.001G350700	Ptp.2508.1.S1_at	n.s.	-1.26847	n.s.	n.s.	n.s.	n.s.		n.s.	n.s.	n.s.	n.s.	n.s.	n.s.	n.s.	n.s.	n.s.
eugene3.00110596	unknown protein : : supported by cDNA: gi_18175980	+	+	+		+		+	3.83296	Peu>Pca	tremula × tremuloides	At1g55900	Y	Potri.011G093000	Ptp.2511.1.S1_at	-1.19745	-1.08904	-1.41877	-1.02873	n.s.	-1.50661		n.s.	n.s.	n.s.	n.s.	n.s.	n.s.	n.s.	n.s.	n.s.
eugene3.00180798	fructose bisphosphate aldolase - like protein : fructose bisphosphate aldolase	+	+	+	+	+	+	+	3.28272	Peu>Pca	trichocarpa × deltoides	At3g52930	Y	Potri.018G090100	Ptp.2518.1.S1_x_at	n.s.	n.s.	-1.35756	-1.00301	n.s.	n.s.		n.s.	n.s.	n.s.	n.s.	n.s.	n.s.	n.s.	n.s.	n.s.
estExt_Genewise1_v1.C_280751	putative s-adenosylmethionine synthetase : :supported by full-length cDNA: Ceres:13320.	+	+	+	+	+	+	+	2.5304	Peu>Pca	trichocarpa × deltoides	At2g36880	Y	Potri.006G123100	Ptp.2538.1.S1_at	1.92251	2.67053	1.33688	1.66762	2.20909	n.s.		n.s.	n.s.	n.s.	-1.68427	n.s.	-2.22574	n.s.	n.s.	n.s.
gw1.XII.1682.1	transcription factor Hap5a : : supported by full-length cDNA: Ceres: 21604.	+	+	+	+	+	+	+	3.45989	Peu>Pca	trichocarpa × deltoides	At3g48590	Y	Potri.012G098500	Ptp.2559.1.A1_a_at	n.s.	n.s.	n.s.	n.s.	n.s.	n.s.		n.s.	n.s.	n.s.	-1.16235	n.s.	-1.36437	n.s.	n.s.	n.s.
grail3.0066013503	putative protein : strong similarity to unknown protein (gb|AAF31728.1): supported by cDNA: gi_15292740_gb_AY050804.1_	+	+	+	+	+	+	+	4.49222	Peu>Pca	trichocarpa	At5g22460	Y	Potri.004G203700	Ptp.2567.1.S1_a_at	n.s.	-1.36572	-1.22016	n.s.	-1.21021	-2.06549		n.s.	n.s.	n.s.	-1.32714	n.s.	n.s.	n.s.	n.s.	n.s.
fgenesh4_pm.C_LG_VI000400	glycosyl hydrolase family 35 (beta-galactosidase) : similar to beta-galactosidase precursor GI:3869280 from [Carica papaya]: supported by cDNA: gi_15451017_gb_AY054589.1_	+	+	+		+		+	13.5072	Peu>Pca	tremula × tremuloides	At5g56870	Y	Potri.006G144500	Ptp.2657.1.S1_s_at	n.s.	n.s.	-3.71965	-3.91682	n.s.	n.s.		n.s.	n.s.	n.s.	n.s.	n.s.	n.s.	n.s.	n.s.	n.s.
gw1.X.1285.1	succinic semialdehyde dehydrogenase (gabD)	+	+	+		+		+	4.10391	Peu>Pca	tremula × tremuloides	At1g79440	Y	Potri.010G174000	Ptp.3030.1.S1_s_at	n.s.	n.s.	n.s.	n.s.	n.s.	-1.10983		n.s.	n.s.	n.s.	n.s.	n.s.	n.s.	n.s.	n.s.	n.s.
grail3.0039012501	putative fatty acid desaturase:cytochrome b5 fusion protein :	+	+	+	+	+	+	+	9.33455	Peu>Pca	trichocarpa	At2g46210	Y	Potri.002G165800	Ptp.3052.1.S1_s_at	n.s.	-1.83544	-2.02118	n.s.	-1.67612	-2.24158		n.s.	n.s.	n.s.	n.s.	n.s.	n.s.	n.s.	n.s.	n.s.
eugene3.01250082	putative alpha-hydroxynitrile lyase : similar to alpha-hydroxynitrile lyase GB:CAA11219 [Manihot esculenta]: supported by cDNA: gi_17381071	+	+	+		+		+	8.65438	Peu>Pca	tremula × tremuloides	At3g10870	Y	Potri.019G061700	Ptp.3210.1.S1_at	n.s.	1.46266	1.51571	1.64403	n.s.	n.s.		n.s.	n.s.	n.s.	n.s.	n.s.	n.s.	n.s.	n.s.	n.s.
grail3.0019008902	expressed protein : related to putative two-component response regulator protein ARR1 (GB: 4210449): supported by cDNA: gi_16974543_gb_AY060559.1_	+	+	+	+	+	+	+	9.80601	Peu>Pca	trichocarpa	At2g03500	Y	Potri.007G039400	Ptp.3228.1.A1_a_at	n.s.	-1.98952	-1.68952	-1.31248	-1.5566	n.s.		n.s.	n.s.	n.s.	n.s.	n.s.	n.s.	n.s.	n.s.	n.s.
estExt_fgenesh4_pg.C_LG_I0874	monodehydroascorbate reductase	+	+	+		+		+	2.82159	Peu>Pca	tremula × tremuloides	At1g63940	Y	Potri.001G099600	Ptp.3333.1.A1_s_at	-2.35311	-1.55775	-1.87295	-2.2625	-1.49115	-1.86134		n.s.	n.s.	n.s.	n.s.	n.s.	n.s.	n.s.	n.s.	n.s.
eugene3.17150001	CLC-c chloride channel protein : identical to gi:1742956	+	+	+		+		+	6.4112	Peu>Pca	tremula × tremuloides	At5g49890	Y	Potri.T046200	Ptp.3359.1.S1_at	n.s.	n.s.	n.s.	n.s.	n.s.	-1.05315		n.s.	n.s.	n.s.	n.s.	n.s.	n.s.	n.s.	n.s.	n.s.
gw1.XIII.1705.1	putative protein :	+	+	+	+	+	+	+	2.2591	Peu>Pca	trichocarpa	At5g28910	Y	Potri.013G047600	Ptp.3373.1.A1_at	1.84453	1.97644	2.22252	1.83881	1.37453	n.s.		n.s.	n.s.	n.s.	n.s.	n.s.	n.s.	n.s.	n.s.	n.s.
gw1.VII.4002.1	putative protein : contains similarity to auxin-independent growth promoter: supported by cDNA: gi_20260535	+	+	+		+		+	1.7873	Peu>Pca	tremula	At5g65470	Y	Potri.007G011000	Ptp.3377.1.S1_at	1.0309	1.16389	1.04872	1.13706	1.06482	n.s.		n.s.	n.s.	n.s.	n.s.	n.s.	n.s.	n.s.	n.s.	n.s.
gw1.XIX.1633.1	putative protein : unknown protein 110K5.12 - Sorghum bicolor	+	+	+	+	+	+	+	7.9057	Peu>Pca	trichocarpa × nigra	At3g56360	Y	Potri.001G422600	Ptp.3491.1.S1_s_at	n.s.	n.s.	n.s.	2.51538	n.s.	n.s.		n.s.	n.s.	n.s.	n.s.	n.s.	n.s.	n.s.	n.s.	n.s.
estExt_fgenesh4_pm.C_LG_XV0458	4-coumarate-CoA ligase -like protein : 4-coumarate-CoA ligase enzyme	+	+	+	+	+	+	+	9.34516	Peu>Pca	trichocarpa × deltoides	At3g48990	Y	Potri.015G144700	Ptp.3520.1.A1_s_at	-1.67612	n.s.	n.s.	n.s.	n.s.	n.s.		n.s.	n.s.	n.s.	n.s.	n.s.	n.s.	n.s.	n.s.	n.s.
eugene3.00012359	putative protein : strong similarity to unknown protein (emb|CAB66399.1)	+	+	+	+	+	+	+	1.47416	Peu>Pca	trichocarpa × deltoides	At5g53390	Y	Potri.001G304600	Ptp.3554.1.S1_s_at	n.s.	n.s.	n.s.	n.s.	n.s.	n.s.		n.s.	n.s.	n.s.	n.s.	1.20153	n.s.	n.s.	n.s.	n.s.
grail3.0073007101	putative protein : predicted proteins - Arabidopsis thaliana	+	+	+	+	+	+	+	4.7734	Peu>Pca	trichocarpa	At5g20190	Y	Potri.018G130300	Ptp.3642.1.A1_at	-3.70108	-2.61002	-3.04239	-3.49977	-3.11631	-4.3851		n.s.	n.s.	n.s.	n.s.	n.s.	n.s.	n.s.	n.s.	n.s.
grail3.0093007001	putative NADPH quinone oxidoreductase : Pig3 Homo sapiens	+	+	+		+		+	2.14734	Peu>Pca	tremula	At4g21580	Y	Potri.004G036100	Ptp.3739.1.S1_s_at	n.s.	n.s.	n.s.	n.s.	n.s.	-1.24904		n.s.	n.s.	n.s.	n.s.	n.s.	n.s.	n.s.	n.s.	n.s.
gw1.X.5281.1	putative protein : hypothetical protein R1 - Solanum tuberosum	+	+	+		+		+	2.64715	Peu>Pca	tremula × tremuloides	At4g24450	Y	Potri.010G044100	Ptp.387.1.A1_a_at	n.s.	n.s.	-2.10956	n.s.	n.s.	-2.59827		n.s.	n.s.	n.s.	n.s.	n.s.	n.s.	n.s.	n.s.	n.s.
eugene3.00121190	fructokinase 1 : : supported by cDNA: gi_13878052_gb_AF370289.1_AF370289	+	+	+		+		+	3.62705	Peu>Pca	alba × tremula	At5g51830	Y	Potri.012G132700	Ptp.3982.1.S1_s_at	n.s.	1.01187	n.s.	n.s.	n.s.	n.s.		n.s.	n.s.	n.s.	n.s.	-1.50217	-1.42174	n.s.	n.s.	n.s.
grail3.0010069702	expressed protein : : supported by full-length cDNA: Ceres: 39285.	+	+	+	+	+	+	+	15.4647	Peu>Pca	trichocarpa × nigra	At2g02050	Y	Potri.008G141900	Ptp.4068.1.A1_at	1.29251	n.s.	1.20054	1.36448	n.s.	n.s.		n.s.	n.s.	n.s.	n.s.	n.s.	n.s.	n.s.	n.s.	n.s.
gw1.V.5273.1	expressed protein : contains Pfam profile:PF01476 Putative peptidoglycan binding domain (2 copies): supported by cDNA: gi_15982869_gb_AY057542.1_	+	+	+	+	+	+	+	12.7846	Peu>Pca	trichocarpa × deltoides	At1g21880	Y	Potri.002G084800	Ptp.4083.1.A1_at	3.74571	3.32754	n.s.	3.57075	3.2272	n.s.		n.s.	n.s.	n.s.	n.s.	n.s.	n.s.	n.s.	n.s.	n.s.
estExt_Genewise1_v1.C_LG_VIII2938	putative tRNA pseudouridine synthase : similar to tRNA pseudouridine synthase A GB:P07649 [Escherichia coli]	+	+	+	+	+	+	+	1.62511	Peu>Pca	trichocarpa × deltoides	At3g06950	Y	Potri.008G206200	Ptp.4087.1.S1_at	1.41104	1.0253	1.21607	1.35938	1.00032	n.s.		n.s.	n.s.	n.s.	n.s.	n.s.	n.s.	n.s.	n.s.	n.s.
gw1.X.5310.1	receptor-like kinase	+	+	+	+	+	+	+	7.57126	Peu>Pca	trichocarpa	At1g60800	Y	Potri.010G043200	Ptp.4176.1.S1_at	n.s.	n.s.	n.s.	n.s.	n.s.	n.s.		n.s.	n.s.	n.s.	-1.37511	n.s.	-1.12596	n.s.	n.s.	n.s.
estExt_fgenesh4_pm.C_LG_I0166	mitochondrial chaperonin hsp60 : identical to mitochondrial chaperonin hsp60 GB:Z11547 [Arabidopsis thaliana] (Plant Mol. Biol. 18 (5)	+	+	+	+	+	+	+	1.68515	Peu>Pca	trichocarpa × deltoides	At3g23990	Y	Potri.001G054400	Ptp.4190.1.S1_at	n.s.	n.s.	n.s.	n.s.	n.s.	n.s.		n.s.	n.s.	n.s.	n.s.	n.s.	1.32533	n.s.	n.s.	n.s.
estExt_Genewise1_v1.C_LG_XI3768	zinc-binding protein-like : : supported by full-length cDNA: Ceres: 21629.	+	+	+	+	+	+	+	76.8288	Peu>Pca	trichocarpa × deltoides	At5g53940	Y	Potri.011G115700	Ptp.4275.2.S1_at	n.s.	n.s.	n.s.	n.s.	n.s.	n.s.		n.s.	n.s.	n.s.	-1.51321	n.s.	-1.10528	n.s.	n.s.	n.s.
eugene3.00060555	hypothetical protein : similar to putative nucleoside transporter GB:AAF26446 GI:6715514 from [Arabidopsis thaliana]	+	+	+		+		+	2.77943	Peu>Pca	tremula × tremuloides	At1g02630	Y	Potri.006G068100	Ptp.4321.1.S1_at	n.s.	-1.76344	n.s.	-2.23847	n.s.	-1.73848		n.s.	n.s.	n.s.	n.s.	n.s.	n.s.	n.s.	n.s.	n.s.
estExt_fgenesh4_pg.C_LG_I2178	hypothetical protein : predicted by genemark.hmm: supported by cDNA: gi_19347734	+	+	+	+	+	+	+	2.15089	Peu>Pca	deltoides	At3g27460	Y	Potri.001G342700	Ptp.438.1.S1_at	n.s.	n.s.	1.27143	1.01574	1.11256	1.35486		n.s.	n.s.	n.s.	n.s.	n.s.	n.s.	n.s.	n.s.	n.s.
estExt_fgenesh4_pg.C_LG_XII1303	20S proteasome alpha subunit B (PAB1) : identical to proteasome subunit alpha type 2 SP:O23708	+	+	+	+	+	+	+	5.83219	Peu>Pca	trichocarpa	At1g16470	Y	Potri.012G123500	Ptp.441.1.A1_at	-1.56369	n.s.	-1.41416	n.s.	-1.20023	-1.35683		n.s.	n.s.	n.s.	n.s.	n.s.	n.s.	n.s.	n.s.	n.s.
grail3.0009002801	unknown protein :	+	+	+	+	+	+	+	7.71213	Peu>Pca	trichocarpa	At1g70200	Y	Potri.008G146700	Ptp.4418.1.S1_at	n.s.	n.s.	n.s.	n.s.	n.s.	n.s.		n.s.	n.s.	n.s.	-1.67923	n.s.	n.s.	n.s.	n.s.	n.s.
fgenesh4_pm.C_scaffold_131000018	putative transcriptional regulator :	+	+	+		+		+	8.62734	Peu>Pca	tremula × tremuloides	At4g10710	Y	NA	Ptp.4476.3.S1_at	n.s.	n.s.	n.s.	n.s.	n.s.	2.00882		n.s.	n.s.	n.s.	2.22996	n.s.	2.33483	n.s.	n.s.	3.10386
eugene3.01180096	Lil3 protein : :supported by full-length cDNA: Ceres:29150.	+	+	+	+	+	+	+	13.8242	Peu>Pca	euramericana	At4g17600	Y	Potri.003G083500	Ptp.4571.1.S1_at	n.s.	1.08164	1.27553	1.26127	1.32357	n.s.		n.s.	n.s.	n.s.	n.s.	n.s.	n.s.	n.s.	n.s.	n.s.
gw1.XVII.1004.1	expressed protein : contains similarity to set protein GI:338038 from [Homo sapiens]:supported by full-length cDNA: Ceres:27467.	+	+	+	+	+	+	+	2.95905	Peu>Pca	trichocarpa × deltoides	At1g18800	Y	Potri.017G080700	Ptp.4592.1.S1_s_at	n.s.	-1.19595	n.s.	n.s.	n.s.	n.s.		n.s.	n.s.	n.s.	n.s.	n.s.	n.s.	n.s.	n.s.	n.s.
estExt_fgenesh4_pg.C_LG_XII1036	putative protein : : supported by cDNA: gi_15451163_gb_AY054662.1_	+	+	+	+	+	+	+	2.3717	Peu>Pca	trichocarpa	At5g39600	Y	Potri.T173600	Ptp.4595.1.S1_at	1.09011	n.s.	n.s.	n.s.	n.s.	n.s.		n.s.	n.s.	n.s.	-1.09379	n.s.	n.s.	n.s.	n.s.	n.s.
estExt_Genewise1_v1.C_LG_I4220	expressed protein : :supported by full-length cDNA: Ceres:35598.	+	+	+	+	+	+	+	2.32296	Peu>Pca	trichocarpa × deltoides	At3g49720	Y	Potri.001G288200	Ptp.4799.1.S1_s_at	n.s.	-1.38006	-1.7366	-1.04725	-1.19347	-1.63669		n.s.	n.s.	n.s.	n.s.	n.s.	n.s.	n.s.	n.s.	n.s.
fgenesh4_pg.C_LG_V001718	putative pyrophosphate-dependent phosphofructokinase alpha subunit : similar to pyrophosphate-dependent phosphofructokinase alpha subunit GB:AAD30596 [Arabidopsis thaliana]	+	+	+	+	+	+	+	7.78001	Peu>Pca	trichocarpa	At1g76550	Y	Potri.005G257800	Ptp.4812.1.S1_at	n.s.	1.11866	n.s.	1.05702	1.12626	n.s.		n.s.	n.s.	n.s.	n.s.	n.s.	n.s.	n.s.	n.s.	n.s.
estExt_fgenesh4_pg.C_1180067	Lon protease homolog 1 precursor : identical to Lon protease homolog 1 mitochondrial precursor SP:O64948 from [Arabidopsis thaliana]	+	+	+	+	+	+	+	2.42537	Peu>Pca	trichocarpa × nigra	At5g47040	Y	Potri.003G086000	Ptp.4864.1.S1_at	-1.99482	-1.70271	n.s.	-1.83999	-2.01171	n.s.		n.s.	n.s.	1.30584	n.s.	1.01373	1.07446	n.s.	n.s.	n.s.
eugene3.00770040	expressed protein : :supported by full-length cDNA: Ceres:463.	+	+	+		+		+	1.8884	Peu>Pca	tremula × tremuloides	At1g52590	Y	Potri.008G213200	Ptp.4998.1.S1_s_at	n.s.	-1.9485	n.s.	n.s.	-2.17248	n.s.		n.s.	n.s.	n.s.	n.s.	2.88122	2.38536	n.s.	n.s.	n.s.
estExt_Genewise1_v1.C_LG_XV1465	putative protein : :supported by full-length cDNA: Ceres:5589.	+	+	+	+	+	+	+	3.80142	Peu>Pca	trichocarpa × deltoides	At5g62840	Y	Potri.015G074700	Ptp.5202.1.A1_a_at	2.20352	1.90248	1.4154	2.2691	1.85977	n.s.		n.s.	n.s.	n.s.	-2.23185	n.s.	-1.82252	n.s.	n.s.	n.s.
eugene3.00082005	glutathione transferase	+	+	+		+		+	15.3626	Peu>Pca	tremula × tremuloides	At1g10360	Y	Potri.010G032800	Ptp.5289.1.S1_s_at	1.14947	n.s.	n.s.	1.1692	1.11408	1.09933		n.s.	n.s.	n.s.	n.s.	n.s.	n.s.	n.s.	n.s.	n.s.
gw1.XIV.3075.1	RING zinc finger protein	+	+	+		+		+	11.3232	Peu>Pca	tremula × tremuloides	At3g26730	Y	Potri.014G145300	Ptp.530.1.A1_at	n.s.	n.s.	n.s.	-1.86374	n.s.	n.s.		n.s.	n.s.	n.s.	n.s.	n.s.	n.s.	n.s.	n.s.	n.s.
grail3.0024020901	bZIP family transcription factor : similar to AtbZIP transcription factor GI:17065880 from [Arabidopsis thaliana]: contains Pfam profile: bZIP transcription factor PF00170	+	+	+	+	+	+	+	2.53249	Peu>Pca	trichocarpa × nigra	At2g40950	Y	Potri.006G034500	Ptp.5439.1.A1_at	n.s.	n.s.	n.s.	n.s.	n.s.	1.05408		n.s.	n.s.	n.s.	1.16787	n.s.	1.3226	n.s.	n.s.	1.15487
gw1.XI.1644.1	putative pyrophosphate-fructose-6-phosphate 1-phosphotransferase : similar to pyrophosphate-dependent phosphofuctokinase beta subunit gb|Z32850 from Ricinus communis. ESTs gb|N65773	+	+	+		+		+	5.86698	Peu>Pca	tremula × tremuloides	At1g12000	Y	Potri.011G015600	Ptp.5443.1.S1_s_at	2.4558	1.81228	1.56041	2.31141	1.66344	n.s.		n.s.	n.s.	n.s.	-1.35851	n.s.	n.s.	n.s.	n.s.	n.s.
estExt_Genewise1_v1.C_LG_XII0499	fasciclin-like arabinogalactan-protein (FLA12) : :supported by full-length cDNA: Ceres:15239.	+	+	+	+	+	+	+	2.47064	Peu>Pca	trichocarpa	At5g60490	Y	Potri.004G201600	Ptp.5517.2.A1_at	2.04591	2.17139	2.28638	2.38695	2.20715	1.63714		n.s.	n.s.	n.s.	n.s.	n.s.	n.s.	n.s.	n.s.	n.s.
grail3.0155001302	reversibly glycosylated polypeptide-3 : :supported by full-length cDNA: Ceres:35863.	+	+	+	+	+	+	+	6.24594	Peu>Pca	trichocarpa × deltoides	At5g15650	Y	Potri.017G099100	Ptp.5549.1.S1_s_at	n.s.	n.s.	n.s.	n.s.	n.s.	n.s.		n.s.	n.s.	n.s.	n.s.	n.s.	2.65354	n.s.	n.s.	n.s.
gw1.XII.1035.1	sorbitol dehydrogenase-like protein : :supported by full-length cDNA: Ceres:13875.	+	+	+		+		+	3.51725	Peu>Pca	tremula × tremuloides	At5g51970	Y	Potri.012G135000	Ptp.5565.1.S1_at	n.s.	n.s.	-1.3343	n.s.	n.s.	-1.76096		n.s.	n.s.	n.s.	-1.07185	n.s.	n.s.	n.s.	n.s.	n.s.
grail3.0151001401	putative protein : :supported by full-length cDNA: Ceres:14312.	+	+	+		+		+	2.77433	Peu>Pca	tremula × tremuloides	At4g26240	Y	Potri.006G153800	Ptp.5593.1.S1_at	1.97939	n.s.	n.s.	n.s.	n.s.	n.s.		n.s.	n.s.	n.s.	n.s.	n.s.	n.s.	n.s.	n.s.	n.s.
estExt_fgenesh4_pg.C_LG_I2774	unknown protein :	+	+	+	+	+	+	+	3.24058	Peu>Pca	trichocarpa	At2g34680	Y	Potri.001G357700	Ptp.5640.1.S1_at	1.44679	1.53178	n.s.	1.46554	1.54799	n.s.		n.s.	n.s.	n.s.	n.s.	n.s.	-1.28717	n.s.	n.s.	n.s.
eugene3.00120059	unknown protein : contains similarity to 1-aminocyclopropane-1-carboxylate deaminases: supported by cDNA: gi_17065165	+	+	+	+	+	+	+	1.74764	Peu>Pca	trichocarpa	At1g48420	Y	Potri.012G038900	Ptp.5643.1.S1_a_at	n.s.	n.s.	n.s.	n.s.	n.s.	-1.26716		n.s.	n.s.	n.s.	n.s.	n.s.	n.s.	n.s.	n.s.	n.s.
estExt_fgenesh4_pg.C_LG_I2703	putative protein : auxin-induced protein	+	+	+		+		+	2.59381	Peu>Pca	tremula × tremuloides	At4g33670	Y	Potri.001G287100	Ptp.574.1.A1_at	1.24988	n.s.	1.15732	1.01524	n.s.	n.s.		n.s.	n.s.	n.s.	n.s.	n.s.	n.s.	n.s.	n.s.	n.s.
estExt_Genewise1_v1.C_LG_XIV3760	putative protein : :supported by full-length cDNA: Ceres:98073.	+	+	+	+	+	+	+	3.86902	Peu>Pca	trichocarpa × deltoides	At4g13500	Y	Potri.014G167300	Ptp.6091.1.S1_at	1.56187	n.s.	n.s.	1.3348	n.s.	n.s.		n.s.	n.s.	n.s.	-2.1808	n.s.	-1.61057	n.s.	n.s.	n.s.
estExt_fgenesh4_kg.C_LG_XIX0008	acyl carrier protein	+	+	+	+	+	+	+	2.02219	Peu>Pca	trichocarpa × deltoides	At1g65290	Y	Potri.019G055300	Ptp.6147.1.S1_s_at	1.051	n.s.	n.s.	n.s.	n.s.	n.s.		n.s.	n.s.	n.s.	n.s.	n.s.	n.s.	n.s.	n.s.	n.s.
estExt_fgenesh4_pm.C_LG_XIV0326	expressed protein : :supported by full-length cDNA: Ceres:20232.	+	+	+	+	+	+	+	2.82613	Peu>Pca	trichocarpa × nigra	At3g62810	Y	Potri.014G129800	Ptp.6161.1.S1_at	n.s.	n.s.	n.s.	n.s.	n.s.	-1.08668		n.s.	n.s.	n.s.	-1.22298	n.s.	-1.18941	n.s.	n.s.	-1.0042
grail3.0007016101	RRM-containing protein : RNA-binding protein LAH1	+	+	+	+	+	+	+	3.56897	Peu>Pca	trichocarpa × deltoides	At4g32720	Y	Potri.018G037900	Ptp.618.1.A1_at	n.s.	-1.0696	-1.39953	-1.23606	n.s.	-1.1836		n.s.	n.s.	n.s.	n.s.	n.s.	n.s.	n.s.	n.s.	n.s.
eugene3.00020229	hypothetical protein : contains Pfam profile: PF00612 IQ calmodulin-binding motif: supported by cDNA: gi_20856688	+	+	+		+		+	2.01527	Peu>Pca	tremula × tremuloides	At1g19870	Y	Potri.002G025200	Ptp.6199.1.S1_at	2.4884	2.6348	2.28049	2.77311	2.60761	1.99413		n.s.	n.s.	n.s.	n.s.	n.s.	n.s.	n.s.	n.s.	n.s.
grail3.8051000101	putative preprotein translocase SECY protein : Identical to GB:U37247: targeted to the thylakoid membrane: the protein has a chloroplast targeting signal	+	+	+	+	+	+	+	4.56286	Peu>Pca	trichocarpa × nigra	At2g18710	Y	Potri.018G097500	Ptp.6204.2.S1_at	n.s.	n.s.	1.14119	1.09857	n.s.	n.s.		n.s.	n.s.	n.s.	n.s.	n.s.	n.s.	n.s.	n.s.	n.s.
estExt_Genewise1_v1.C_LG_I4117	ADP-RIBOSYLATION FACTOR -like protein : ARF3 ADP-RIBOSYLATION FACTOR	+	+	+	+	+	+	+	25.1048	Peu>Pca	trichocarpa × deltoides	At3g49870	Y	Potri.001G293100	Ptp.625.3.S1_at	n.s.	n.s.	n.s.	n.s.	1.13684	1.62083		n.s.	n.s.	n.s.	n.s.	n.s.	n.s.	n.s.	n.s.	n.s.
estExt_Genewise1_v1.C_LG_XV2458	expressed protein : :supported by full-length cDNA: Ceres:27885.	+	+	+		+		+	2.47114	Peu>Pca	tremula × tremuloides	At5g51010	Y	Potri.015G108100	Ptp.6275.1.S1_s_at	n.s.	n.s.	n.s.	-1.22954	n.s.	n.s.		n.s.	n.s.	n.s.	n.s.	n.s.	n.s.	n.s.	n.s.	-1.30686
eugene3.00002479	putative cytochrome b5 :	+	+	+	+	+	+	+	13.3422	Peu>Pca	trichocarpa × deltoides	At2g32720	Y	Potri.002G242500	Ptp.6352.1.A1_s_at	2.05595	1.52513	2.22621	1.70327	1.53898	2.08155		n.s.	n.s.	n.s.	n.s.	n.s.	n.s.	n.s.	n.s.	n.s.
gw1.201.114.1	hypothetical protein : contains similarity to serine:threonine kinases	+	+	+		+		+	3.36055	Peu>Pca	tremula	At1g49180	Y	Potri.018G145900	Ptp.6361.1.S1_at	n.s.	2.68406	n.s.	n.s.	1.91587	n.s.		n.s.	n.s.	n.s.	n.s.	n.s.	n.s.	n.s.	n.s.	n.s.
estExt_fgenesh4_pm.C_LG_I0780	10 kDa chaperonin (CPN10) : identical to SP:P34893 from [Arabidopsis thaliana]:supported by full-length cDNA: Ceres:26943.	+	+	+	+	+	+	+	2.05105	Peu>Pca	trichocarpa	At1g14980	Y	Potri.001G274300	Ptp.6374.1.S1_a_at	n.s.	n.s.	n.s.	1.10188	n.s.	n.s.		n.s.	n.s.	n.s.	n.s.	n.s.	n.s.	n.s.	n.s.	n.s.
gw1.V.220.1	leucine-rich repeat transmembrane protein kinase	+	+	+		+		+	8.12759	Peu>Pca	tremula × tremuloides	At5g48940	Y	Potri.005G188700	Ptp.6375.1.S1_s_at	n.s.	n.s.	n.s.	2.65587	n.s.	n.s.		n.s.	n.s.	n.s.	n.s.	n.s.	n.s.	n.s.	n.s.	n.s.
estExt_fgenesh4_pg.C_LG_XVI1008	putative protein : 24 kDa seed maturation protein	+	+	+		+		+	3.26083	Peu>Pca	tremula × tremuloides	At3g54120	Y	Potri.016G110200	Ptp.6417.1.S1_s_at	n.s.	n.s.	n.s.	n.s.	n.s.	n.s.		n.s.	n.s.	n.s.	n.s.	n.s.	-1.34448	n.s.	n.s.	n.s.
estExt_fgenesh4_pg.C_LG_I2533	cinnamyl-alcohol dehydrogenase CAD1 : :supported by full-length cDNA: Ceres:34593.	+	+	+	+	+	+	+	1.92763	Peu>Pca	trichocarpa	At4g39330	Y	Potri.006G059300	Ptp.6459.1.S1_at	1.37001	1.08761	1.00503	1.23957	n.s.	n.s.		n.s.	n.s.	n.s.	n.s.	n.s.	n.s.	n.s.	n.s.	n.s.
grail3.0044016002	glutamate decarboxylase 1 (GAD 1) : sp|Q42521: supported by cDNA: gi_497978_gb_U10034.1_ATU10034	+	+	+	+	+	+	+	12.5449	Peu>Pca	nigra	At5g17330	Y	Potri.004G075200	Ptp.6470.1.S1_at	2.26003	1.5347	2.10372	1.78508	1.70424	2.57194		n.s.	n.s.	n.s.	n.s.	n.s.	n.s.	n.s.	n.s.	n.s.
estExt_fgenesh4_pg.C_LG_I0041	tubulin alpha-5 chain : : supported by cDNA: gi_14532775_gb_AY040012.1_	+	+	+	+	+	+	+	1.96984	Peu>Pca	trichocarpa	At5g19780	Y	Potri.001G004600	Ptp.6487.1.S1_x_at	n.s.	n.s.	n.s.	n.s.	n.s.	-2.06909		n.s.	n.s.	n.s.	-2.39007	n.s.	-2.31519	n.s.	n.s.	n.s.
gw1.XV.22.1	thaumatin-like protein :	+	+	+		+		+	3.55334	Peu>Pca	tremula × tremuloides	At5g24620	Y	Potri.015G000800	Ptp.6527.1.S1_at	n.s.	n.s.	n.s.	n.s.	n.s.	n.s.		n.s.	n.s.	n.s.	n.s.	n.s.	1.05143	n.s.	n.s.	n.s.
eugene3.00060326	serine carboxypeptidase II	+	+	+		+		+	3.6837	Peu>Pca	tremula × tremuloides	At1g28110	Y	Potri.006G036500	Ptp.6572.1.S1_at	n.s.	n.s.	-1.41092	n.s.	n.s.	-1.23493		n.s.	n.s.	n.s.	n.s.	n.s.	n.s.	n.s.	n.s.	n.s.
fgenesh4_pg.C_LG_XII000913	nucleotide diphosphate kinase Ia (emb|CAB58230.1) : : supported by cDNA: gi_3063660_gb_AF058391.1_AF058391	+	+	+	+	+	+	+	2.81692	Peu>Pca	euramericana	At5g63310	Y	Potri.012G093800	Ptp.6576.1.S1_at	n.s.	1.69821	n.s.	1.66564	n.s.	n.s.		n.s.	n.s.	n.s.	-2.07523	n.s.	n.s.	n.s.	n.s.	n.s.
estExt_fgenesh4_pg.C_LG_X0999	expressed protein : identical to unknown protein GB:AAD55493 [Arabidopsis thaliana]: supported by cDNA: gi_13358235_gb_AF325047.2_AF325047	+	+	+		+		+	2.13201	Peu>Pca	tremula × tremuloides	At1g70780	Y	Potri.010G110800	Ptp.6773.2.S1_s_at	n.s.	n.s.	n.s.	n.s.	n.s.	n.s.		n.s.	n.s.	n.s.	1.02376	n.s.	n.s.	n.s.	n.s.	1.21952
gw1.I.3238.1	Expressed protein : : supported by full-length cDNA: Ceres: 22723.	+	+	+	+	+	+	+	2.48336	Peu>Pca	trichocarpa	At1g27435	Y	Potri.001G325000	Ptp.6852.1.S1_s_at	1.06394	n.s.	n.s.	1.00013	n.s.	1.08502		n.s.	n.s.	n.s.	n.s.	n.s.	n.s.	n.s.	n.s.	n.s.
fgenesh4_pg.C_LG_IV000603	Anthocyanin 5-aromatic acyltransferase	+	+	+		+		+	10.3486	Peu>Pca	tremula × tremuloides	At3g29590	Y	Potri.004G096100	Ptp.6874.1.S1_s_at	n.s.	n.s.	n.s.	1.72214	n.s.	n.s.		n.s.	n.s.	n.s.	n.s.	n.s.	n.s.	n.s.	n.s.	n.s.
grail3.0040016501	expressed protein : Alternative splice forms exist.:supported by full-length cDNA: Ceres:9368.	+	+	+	+	+	+	+	4.83572	Peu>Pca	deltoides	At2g26500	Y	Potri.014G037000	Ptp.6931.1.S1_s_at	3.12126	n.s.	n.s.	2.48708	n.s.	n.s.		n.s.	n.s.	n.s.	n.s.	n.s.	n.s.	n.s.	n.s.	n.s.
estExt_Genewise1_v1.C_LG_V2929	FKBP-type peptidyl-prolyl cis-trans isomerase	+	+	+	+	+	+	+	6.96377	Peu>Pca	trichocarpa × deltoides	At4g39710	Y	Potri.005G079700	Ptp.6962.1.S1_at	n.s.	n.s.	n.s.	n.s.	n.s.	n.s.		n.s.	n.s.	n.s.	n.s.	n.s.	-2.396	n.s.	n.s.	n.s.
estExt_Genewise1_v1.C_LG_X6115	Bet v I allergen family : similar to major pollen allergen Bet v 1 GB:CAA96544 GI:1321726 from [Betula pendula]: supported by full-length cDNA: Ceres: 6145.	+	+	+		+		+	4.52139	Peu>Pca	tremula	At1g24020	Y	Potri.010G096000	Ptp.7012.1.S1_at	3.84442	3.94649	4.09498	4.16584	4.08256	4.15807		n.s.	n.s.	n.s.	n.s.	n.s.	n.s.	n.s.	n.s.	n.s.
gw1.XI.213.1	putative receptor like kinase : receptor-like kinase SFR2	+	+	+		+		+	7.43954	Peu>Pca	tremula	At4g27290	Y	Potri.T022000	Ptp.7041.1.S1_at	-1.38507	-1.27762	-1.51765	-1.21052	-1.32287	-1.25249		n.s.	n.s.	n.s.	n.s.	n.s.	n.s.	n.s.	n.s.	n.s.
estExt_fgenesh4_pm.C_LG_XIV0229	putative GTP-binding protein : Carboxyl-terminal end highly similar to GTP-binding protein gb U43377	+	+	+	+	+	+	+	1.81544	Peu>Pca	trichocarpa × deltoides	At1g02280	Y	Potri.014G109400	Ptp.7111.1.S1_s_at	1.14968	1.30873	n.s.	1.11664	1.57397	n.s.		n.s.	n.s.	n.s.	n.s.	n.s.	-1.09949	n.s.	n.s.	n.s.
estExt_fgenesh4_pg.C_LG_I0571	SOUL-like protein : Similar to SOUL Protein [Mus musculus] (gi|4886906) and [Homo sapiens] (gi|4886910). Location of ests PAP043 5' (gb|Z27017)	+	+	+		+		+	5.3376	Peu>Pca	tremula	At1g17100	Y	Potri.001G067000	Ptp.7128.1.S1_at	n.s.	1.75968	1.58464	n.s.	1.5398	n.s.		n.s.	n.s.	n.s.	n.s.	n.s.	n.s.	n.s.	n.s.	n.s.
estExt_Genewise1_v1.C_LG_XVI1715	glycosyl hydrolase family 36 : similar to seed imbibition protein GB:AAA32975 GI:167100 from [Hordeum vulgare]	+	+	+		+		+	9.27	Peu>Pca	tremula × tremuloides	At3g57520	Y	Potri.016G054700	Ptp.7275.1.S1_s_at	n.s.	-2.67834	n.s.	n.s.	-2.04919	n.s.		n.s.	n.s.	n.s.	n.s.	2.92095	1.87579	n.s.	n.s.	n.s.
estExt_fgenesh4_pm.C_LG_II0071	putative protein : E1B 19K Bcl-2-interacting protein Nip2	+	+	+		+		+	5.10484	Peu>Pca	tremula	At4g35750	Y	Potri.002G014700	Ptp.7278.1.S1_at	n.s.	1.23117	n.s.	1.04063	1.35894	n.s.		n.s.	n.s.	n.s.	n.s.	n.s.	n.s.	n.s.	n.s.	n.s.
estExt_fgenesh4_pm.C_LG_III0192	putative protein : similar to unknown protein (pir||G71444):supported by full-length cDNA: Ceres:19104.	+	+	+		+		+	6.43019	Peu>Pca	tremula × tremuloides	At5g47210	Y	Potri.007G097300	Ptp.7411.1.S1_s_at	n.s.	1.0828	n.s.	n.s.	1.03697	n.s.		n.s.	n.s.	n.s.	n.s.	n.s.	n.s.	n.s.	n.s.	n.s.
gw1.II.3390.1	unknown protein [Oryza sativa (japonica cultivar-group)] >gi|22831082|dbj|BAC15944.1| unknown protein [Oryza sativa (japonica cultivar-group)]	+	+	+	+	+	+	+	2.62846	Peu>Pca	trichocarpa × nigra		Y	Potri.002G056400	Ptp.7418.1.S1_at	1.54505	1.27784	1.33575	1.55102	1.37281	n.s.		n.s.	n.s.	n.s.	n.s.	n.s.	n.s.	n.s.	n.s.	n.s.
grail3.0008038101	putative protein : similar to unknown protein (pir||T02893)	+	+	+	+	+	+	+	1.56747	Peu>Pca	trichocarpa × nigra	At5g53160	Y	Potri.001G092500	Ptp.7422.1.S1_at	n.s.	n.s.	n.s.	n.s.	n.s.	n.s.		n.s.	n.s.	n.s.	-1.10346	n.s.	-1.13252	n.s.	n.s.	n.s.
eugene3.00061534	unknown protein :	+	+	+		+		+	4.61555	Peu>Pca	tremula	At5g21940	Y	Potri.006G219800	Ptp.7478.1.S1_at	1.21329	2.04458	n.s.	1.57006	1.79333	1.27632		n.s.	n.s.	n.s.	n.s.	n.s.	n.s.	n.s.	n.s.	n.s.
grail3.0027002401	putative cytoskeletal protein : : supported by cDNA: gi_1732508_gb_U62741.1_ATU62741	+	+	+	+	+	+	+	6.47443	Peu>Pca	trichocarpa × deltoides	At4g37180	Y	Potri.005G134600	Ptp.7507.1.S1_at	n.s.	n.s.	n.s.	n.s.	n.s.	1.86643		n.s.	n.s.	n.s.	n.s.	n.s.	n.s.	n.s.	n.s.	n.s.
estExt_fgenesh4_pm.C_LG_XVI0406	unknown protein : : supported by cDNA: gi_17065289	+	+	+	+	+	+	+	14.4399	Peu>Pca	trichocarpa	At2g38110	Y	Potri.016G113100	Ptp.7578.1.A1_s_at	3.25183	5.00207	2.31392	3.0957	4.56779	2.14648		n.s.	n.s.	n.s.	n.s.	-2.68815	-2.42132	n.s.	n.s.	n.s.
eugene3.00070748	serine-type carboxypeptidase II-like protein : carboxypeptidase D - Triticum aestivum	+	+	+	+	+	+	+	18.4184	Peu>Pca	deltoides	At5g08260	Y	Potri.007G072300	Ptp.7679.2.S1_s_at	n.s.	n.s.	-1.81585	n.s.	n.s.	-2.04224		n.s.	n.s.	n.s.	-1.35065	-1.85891	-1.3977	n.s.	n.s.	n.s.
gw1.VII.2486.1	hypothetical protein : predicted by genemark.hmm	+	+	+		+		+	6.31535	Peu>Pca	tremula × tremuloides	At1g17330	Y	Potri.007G072000	Ptp.786.1.S1_at	1.26466	1.12163	1.17182	1.22812	1.17101	n.s.		n.s.	n.s.	n.s.	n.s.	n.s.	n.s.	n.s.	n.s.	n.s.
estExt_fgenesh4_pg.C_700026	uridylate kinase	+	+	+	+	+	+	+	2.22762	Peu>Pca	trichocarpa	At3g18680	Y	Potri.005G057700	Ptp.7894.1.A1_at	n.s.	n.s.	n.s.	n.s.	n.s.	n.s.		n.s.	n.s.	n.s.	-1.32812	n.s.	n.s.	n.s.	n.s.	n.s.
gw1.IV.1933.1	serine:threonine kinase -like protein : serine:threonine kinase	+	+	+		+		+	1.81461	Peu>Pca	tremula	At4g23180	Y	NA	Ptp.7898.1.S1_at	-1.00169	n.s.	-1.31897	n.s.	n.s.	-1.55109		n.s.	n.s.	n.s.	n.s.	n.s.	n.s.	n.s.	n.s.	n.s.
eugene3.00180800	H+-transporting ATPase AHA10 : Identical to H+-transporting ATPase (EC 3.6.1.35) AHA10 [Arabidopsis thaliana] (gi|765354) plasma membrane H(+)-ATPase isoform AHA10=P-type ATPase	+	+	+	+	+	+	+	9.17372	Peu>Pca	trichocarpa × deltoides	At1g17260	Y	Potri.018G090300	Ptp.7912.1.S1_at	-1.56553	n.s.	n.s.	-1.02175	-1.06474	-1.18037		n.s.	n.s.	n.s.	n.s.	n.s.	n.s.	n.s.	n.s.	n.s.
fgenesh4_pm.C_LG_I000124	putative protein : other predicted proteins	+	+	+		+		+	5.97375	Peu>Pca	tremula × tremuloides	At4g12070	Y	Potri.001G017000	Ptp.8026.1.A1_at	n.s.	2.02807	n.s.	n.s.	1.96421	n.s.		n.s.	n.s.	n.s.	n.s.	-2.04553	n.s.	n.s.	n.s.	n.s.
fgenesh4_pg.C_scaffold_70000249	putative lipoxygenase : similar to lipoxygenase GB:AAB67865 from [Solanum tuberosum]	+	+	+	+	+	+	+	1.80485	Peu>Pca	trichocarpa × deltoides	At3g22400	Y	Potri.005G032400	Ptp.8113.2.S1_a_at	n.s.	n.s.	n.s.	n.s.	n.s.	2.32934		n.s.	n.s.	n.s.	3.30867	n.s.	3.34207	n.s.	n.s.	4.09014
grail3.0002006401	hypothetical protein : predicted by genscan+	+	+	+	+	+	+	+	3.52314	Peu>Pca	trichocarpa	At1g22060	Y	Potri.005G170100	Ptp.847.1.A1_at	n.s.	n.s.	n.s.	1.5667	n.s.	n.s.		n.s.	n.s.	n.s.	n.s.	n.s.	n.s.	n.s.	n.s.	n.s.
grail3.0012013501	putative protein : pyruvate water dikinase	+	+	+	+	+	+	+	1.38386	Peu>Pca	trichocarpa	At5g26570	Y	Potri.014G147900	Ptp.914.1.A1_at	n.s.	n.s.	n.s.	n.s.	n.s.	-2.40199		n.s.	n.s.	n.s.	n.s.	n.s.	n.s.	n.s.	n.s.	n.s.
gw1.VII.1749.1	putative protein : :supported by full-length cDNA: Ceres:37341.	+	+	+	+	+	+	+	2.4995	Peu>Pca	trichocarpa × deltoides	At4g39970	Y	Potri.007G095200	Ptp.917.1.A1_at	n.s.	n.s.	n.s.	-1.13347	n.s.	n.s.		n.s.	n.s.	n.s.	n.s.	n.s.	n.s.	n.s.	n.s.	n.s.
gw1.41.17.1	fasciclin-like arabinogalactan-protein	+	+	+	+	+	+	+	6.84977	Peu>Pca	trichocarpa × nigra	At5g44130	Y	Potri.013G120600	Ptp.963.1.A1_s_at	n.s.	3.22383	n.s.	n.s.	n.s.	n.s.		n.s.	n.s.	n.s.	n.s.	n.s.	n.s.	n.s.	n.s.	n.s.
gw1.XIV.1924.1	chloroplast RNA-binding protein cp33	+	+	+	+	+	+	+	2.31036	Peu>Pca	trichocarpa	At1g01080	Y	Potri.014G105800	Ptp.965.1.S1_at	n.s.	n.s.	n.s.	n.s.	n.s.	n.s.		n.s.	n.s.	n.s.	n.s.	n.s.	-1.21901	n.s.	n.s.	n.s.
eugene3.00060989	Expressed protein : : supported by full-length cDNA: Ceres: 114879.	+	+	+	+	+	+	+	2.19138	Peu>Pca	euramericana	At2g19385	Y	Potri.006G146200	PtpAffx.100638.1.A1_at	n.s.	n.s.	n.s.	n.s.	n.s.	n.s.		n.s.	n.s.	n.s.	n.s.	n.s.	1.03189	n.s.	n.s.	n.s.
gw1.86.170.1	DEAD:DEAH box RNA helicase (HUA ENHANCER2)	+	+	+	+	+	+	+	3.78106	Peu>Pca	trichocarpa × nigra	At1g59760	Y	NA	PtpAffx.10109.1.A1_at	-3.39131	-1.96007	-2.24173	-3.11548	-2.37402	n.s.		n.s.	n.s.	n.s.	1.95836	n.s.	n.s.	n.s.	n.s.	n.s.
fgenesh4_pm.C_LG_V000095	leucine-rich repeat transmembrane protein kinase	+	+	+	+	+	+	+	3.14673	Peu>Pca	trichocarpa × deltoides	At5g10020	Y	Potri.005G083000	PtpAffx.101648.1.A1_at	n.s.	1.05674	1.155	1.21134	n.s.	1.42428		n.s.	n.s.	n.s.	n.s.	n.s.	n.s.	n.s.	n.s.	n.s.
fgenesh4_pm.C_LG_XI000033	COP1 regulatory protein : photomorphogenesis repressor: identical to COP1 regulatory protein:FUSCA protein FUS1 GI:402685 SP:P43254: supported by cDNA: gi_402684_gb_L24437.1_ATHCOP1A	+	+	+	+	+	+	+	3.43816	Peu>Pca	trichocarpa × deltoides	At2g32950	Y	Potri.004G002700	PtpAffx.102.1.A1_at	n.s.	n.s.	n.s.	n.s.	n.s.	n.s.		n.s.	n.s.	n.s.	n.s.	1.49185	n.s.	n.s.	n.s.	n.s.
grail3.0021026801	unknown protein :	+	+	+	+	+	+	+	1.32765	Peu>Pca	trichocarpa	At3g25130	Y	Potri.002G246400	PtpAffx.103522.1.S1_at	2.86869	2.29281	n.s.	1.96092	2.64168	n.s.		n.s.	n.s.	-1.91907	-1.36087	-1.3432	-2.04163	n.s.	n.s.	n.s.
gw1.XV.133.1	expressed protein : : supported by cDNA: gi_15450672_gb_AY052704.1_	+	+	+		+		+	2.45954	Peu>Pca	tremula	At1g02270	Y	Potri.015G004200	PtpAffx.103624.1.A1_at	n.s.	n.s.	-1.08045	n.s.	n.s.	n.s.		n.s.	n.s.	n.s.	n.s.	n.s.	n.s.	n.s.	n.s.	n.s.
gw1.XIV.1034.1	dimethyladenosine transferase	+	+	+	+	+	+	+	2.74748	Peu>Pca	trichocarpa × nigra	At1g01860	Y	Potri.014G077100	PtpAffx.103853.1.A1_at	1.70504	n.s.	1.02328	1.61992	n.s.	n.s.		n.s.	n.s.	n.s.	-2.07535	n.s.	-1.28035	n.s.	n.s.	-1.47871
estExt_fgenesh4_pg.C_LG_XVIII0789	putative protein : similar to unknown protein (pir||T01615):supported by full-length cDNA: Ceres:37326.	+	+	+		+		+	7.51276	Peu>Pca	alba × tremulavar.glandulosa	At5g57410	Y	Potri.018G092000	PtpAffx.10386.1.S1_at	1.8681	n.s.	1.56884	1.87924	n.s.	n.s.		n.s.	n.s.	n.s.	n.s.	n.s.	n.s.	n.s.	n.s.	n.s.
estExt_fgenesh4_pm.C_LG_II0445	14-3-3 protein GF14 epsilon (grf10) : identical to 14-3-3 protein GF14 epsilon GI:5802798	+	+	+	+	+	+	+	3.21297	Peu>Pca	trichocarpa	At1g22300	Y	Potri.002G097500	PtpAffx.10393.3.S1_at	n.s.	-1.97269	-1.94233	n.s.	-1.78989	-1.9619		n.s.	n.s.	n.s.	n.s.	n.s.	n.s.	n.s.	n.s.	n.s.
estExt_fgenesh4_pg.C_LG_I1048	putative GTP-binding protein : similar to GTP-binding protein GB:AAB53256 [Arabidopsis thaliana]	+	+	+	+	+	+	+	2.14495	Peu>Pca	trichocarpa	At1g72660	Y	Potri.001G170300	PtpAffx.10485.1.A1_s_at	-1.50264	n.s.	-1.74456	-1.61041	n.s.	-1.92707		n.s.	n.s.	n.s.	n.s.	n.s.	-1.60147	n.s.	n.s.	n.s.
estExt_fgenesh4_pg.C_LG_IX0658	putative protein : :supported by full-length cDNA: Ceres:8742.	+	+	+	+	+	+	+	27.2332	Peu>Pca	trichocarpa × deltoides	At4g34190	Y	Potri.009G096800	PtpAffx.105219.1.S1_at	n.s.	1.09178	1.60502	1.09624	n.s.	n.s.		n.s.	n.s.	n.s.	n.s.	n.s.	n.s.	n.s.	n.s.	n.s.
fgenesh4_pm.C_LG_VIII000494	hypothetical protein : predicted by genemark.hmm	+	+	+		+		+	3.23872	Peu>Pca	tremula × tremuloides	At1g25570	Y	Potri.008G117000	PtpAffx.107388.1.A1_at	n.s.	n.s.	n.s.	n.s.	1.04403	n.s.		n.s.	n.s.	n.s.	n.s.	-1.36997	-1.39577	n.s.	n.s.	n.s.
gw1.I.6121.1	expressed protein : : supported by full-length cDNA: Ceres:36855.	+	+	+	+	+	+	+	7.06252	Peu>Pca	nigra	At2g45600	Y	Potri.001G466200	PtpAffx.10742.1.S1_at	-3.74401	n.s.	n.s.	-4.10031	-3.68274	-3.79687		n.s.	n.s.	n.s.	n.s.	n.s.	n.s.	n.s.	n.s.	n.s.
fgenesh4_pg.C_LG_III000356	anthranilate N-hydroxycinnamoyl:benzoyltransferase - like protein : anthranilate N-hydroxycinnamoyl:benzoyltransferase	+	+	+	+	+	+	+	61.6524	Peu>Pca	trichocarpa	At3g50280	Y	Potri.003G057200	PtpAffx.107444.1.A1_at	n.s.	-2.68209	n.s.	n.s.	-2.58281	n.s.		n.s.	n.s.	n.s.	n.s.	n.s.	n.s.	n.s.	n.s.	n.s.
gw1.I.8116.1	methyltransferase	+	+	+	+	+	+	+	2.95545	Peu>Pca	trichocarpa × deltoides	At3g13440	Y	Potri.001G073700	PtpAffx.107566.1.A1_a_at	n.s.	n.s.	n.s.	n.s.	n.s.	n.s.		n.s.	n.s.	n.s.	n.s.	n.s.	-1.19932	n.s.	n.s.	n.s.
eugene3.00012981	GTP-binding protein	+	+	+	+	+	+	+	2.92941	Peu>Pca	trichocarpa × deltoides	At1g56050	Y	Potri.001G457900	PtpAffx.108104.1.A1_at	n.s.	1.44884	n.s.	n.s.	n.s.	n.s.		n.s.	n.s.	n.s.	-1.60939	n.s.	-1.64744	n.s.	n.s.	n.s.
eugene3.00080409	protein phosphatase 2C	+	+	+	+	+	+	+	2.43319	Peu>Pca	trichocarpa	At3g12620	Y	Potri.008G046900	PtpAffx.108289.1.A1_s_at	n.s.	-1.39632	n.s.	n.s.	n.s.	n.s.		n.s.	n.s.	n.s.	n.s.	n.s.	n.s.	n.s.	n.s.	n.s.
eugene3.00440060	ubiquitin-specific protease 7 (UBP7)	+	+	+	+	+	+	+	2.22671	Peu>Pca	trichocarpa × deltoides	At3g21280	Y	Potri.018G149900	PtpAffx.108357.1.A1_at	n.s.	n.s.	n.s.	n.s.	n.s.	-1.63099		n.s.	n.s.	n.s.	n.s.	n.s.	-1.74799	n.s.	n.s.	n.s.
fgenesh4_pm.C_LG_X000627	glycosyl hydrolase family 79 (endo-beta-glucuronidase:heparanase) : similar to beta-glucuronidase GI:8918740 from [Scutellaria baicalensis]: supported by cDNA: gi_20466539	+	+	+	+	+	+	+	6.49341	Peu>Pca	trichocarpa	At5g61250	Y	Potri.010G160800	PtpAffx.108447.1.A1_at	1.38968	n.s.	n.s.	n.s.	n.s.	n.s.		n.s.	n.s.	n.s.	-1.33994	n.s.	n.s.	n.s.	n.s.	n.s.
grail3.0039000401	F-box protein family : : supported by full-length cDNA: Ceres: 111069.	+	+	+	+	+	+	+	4.805	Peu>Pca	trichocarpa	At4g00755	Y	Potri.002G153900	PtpAffx.10869.1.S1_at	n.s.	n.s.	n.s.	n.s.	1.02999	n.s.		n.s.	n.s.	n.s.	n.s.	n.s.	n.s.	n.s.	n.s.	n.s.
fgenesh4_pm.C_LG_XI000375	auxin-induced protein kinase	+	+	+	+	+	+	+	14.6422	Peu>Pca	trichocarpa × nigra	At1g53700	Y	Potri.011G139800	PtpAffx.109125.1.A1_at	2.88765	4.07782	2.65489	3.0637	4.21576	3.21945		n.s.	n.s.	n.s.	n.s.	n.s.	n.s.	n.s.	n.s.	n.s.
eugene3.00101176	expressed protein : :supported by full-length cDNA: Ceres:37060.	+	+	+	+	+	+	+	2.38787	Peu>Pca	trichocarpa	At1g68490	Y	Potri.010G124400	PtpAffx.11154.2.S1_at	-2.52112	-1.42203	-1.7884	-1.81802	n.s.	n.s.		n.s.	n.s.	n.s.	n.s.	n.s.	n.s.	n.s.	n.s.	n.s.
gw1.II.1265.1	putative protein : contains similarity to NADH dehydrogenase chain CI-18:supported by full-length cDNA: Ceres:28455.	+	+	+	+	+	+	+	4.89754	Peu>Pca	trichocarpa × deltoides	At5g67590	Y	Potri.002G117800	PtpAffx.111863.1.S1_at	n.s.	n.s.	2.40449	1.96865	n.s.	2.14		n.s.	n.s.	n.s.	n.s.	n.s.	n.s.	n.s.	n.s.	n.s.
eugene3.00030972	leucine-rich repeat transmembrane protein kinase	+	+	+	+	+	+	+	2.08319	Peu>Pca	trichocarpa	At1g63430	Y	Potri.003G124800	PtpAffx.112226.1.S1_at	n.s.	n.s.	n.s.	n.s.	n.s.	-1.10475		n.s.	n.s.	n.s.	n.s.	n.s.	n.s.	n.s.	n.s.	n.s.
estExt_fgenesh4_pg.C_LG_XII0141	expressed protein : : supported by cDNA: gi_15450510_gb_AY052357.1_	+	+	+	+	+	+	+	3.86071	Peu>Pca	trichocarpa	At2g46420	Y	Potri.012G001700	PtpAffx.112304.1.A1_at	n.s.	-1.83736	-1.77628	-1.92018	-1.90207	-1.62238		n.s.	n.s.	n.s.	n.s.	n.s.	n.s.	n.s.	n.s.	n.s.
grail3.0001059501	caffeoyl-CoA 3-O-methyltransferase : nearly identical to GI:2960356 [Populus balsamifera subsp. trichocarpa]	+	+	+		+		+	3.57507	Peu>Pca	tremuloides	At4g34050	Y	Potri.009G099800	PtpAffx.11239.1.S1_s_at	1.98024	1.52665	1.81774	1.72832	2.03986	1.54156		n.s.	n.s.	n.s.	n.s.	n.s.	n.s.	n.s.	n.s.	n.s.
gw1.I.7280.1	Expressed protein : : supported by full-length cDNA: Ceres: 5605.	+	+	+		+		+	1.77703	Peu>Pca	tremula	At2g39725	Y	Potri.001G018100	PtpAffx.112471.1.S1_at	n.s.	1.60025	n.s.	1.03948	1.39972	n.s.		n.s.	n.s.	n.s.	n.s.	n.s.	-1.43423	n.s.	n.s.	n.s.
eugene3.01870011	syntaxin SYP6 family : SP|Q63635|SYN6_RAT SYNTAXIN 6: : supported by cDNA: gi_16041649_gb_AF355754.2_AF355754	+	+	+		+		+	3.2238	Peu>Pca	tremuloides	At1g28490	Y	Potri.011G059700	PtpAffx.113579.2.S1_at	n.s.	n.s.	n.s.	-1.43607	-1.52187	-1.49538		n.s.	n.s.	n.s.	n.s.	n.s.	n.s.	n.s.	n.s.	n.s.
estExt_fgenesh4_pg.C_LG_VIII0185	putative tetracycline transporter protein :	+	+	+	+	+	+	+	9.27194	Peu>Pca	trichocarpa × nigra	At2g16980	Y	Potri.008G022100	PtpAffx.114066.1.A1_at	2.30427	1.89627	n.s.	2.52178	1.72581	n.s.		n.s.	n.s.	n.s.	-2.34162	n.s.	-1.54565	n.s.	n.s.	n.s.
gw1.70.142.1	unknown protein :	+	+	+		+		+	192.816	Peu>Pca	tremula × tremuloides	At1g72030	Y	Potri.001G233000	PtpAffx.114168.1.A1_at	n.s.	n.s.	n.s.	n.s.	n.s.	-1.18712		n.s.	n.s.	n.s.	-1.4301	n.s.	-1.02629	n.s.	n.s.	-1.30866
estExt_fgenesh4_pg.C_LG_III1582	putative protein : other predicted proteins	+	+	+	+	+	+	+	3.34142	Peu>Pca	trichocarpa × deltoides	At4g12070	Y	Potri.003G207600	PtpAffx.114565.1.A1_at	n.s.	1.16784	1.35697	1.67548	1.59862	2.28546		n.s.	n.s.	n.s.	n.s.	n.s.	n.s.	n.s.	n.s.	n.s.
fgenesh4_pm.C_LG_VIII000259	En:Spm-like transposon protein : related to En:Spm transposon family of maize	+	+	+	+	+	+	+	2.25839	Peu>Pca	trichocarpa	At2g40070	Y	Potri.008G066900	PtpAffx.114743.2.A1_a_at	n.s.	1.3783	n.s.	1.37042	n.s.	n.s.		n.s.	n.s.	n.s.	n.s.	n.s.	n.s.	n.s.	n.s.	n.s.
estExt_fgenesh4_pm.C_LG_X0783	delta-1-pyrroline 5-carboxylase synthetase (P5C1) : identical to SP:P54887:P5C1_ARATH: supported by cDNA: gi_1532270_dbj_D32138.1_ATHATP5CS	+	+	+	+	+	+	+	2.71547	Peu>Pca	trichocarpa × nigra	At2g39800	Y	Potri.010G198400	PtpAffx.11476.1.S1_at	n.s.	n.s.	n.s.	n.s.	n.s.	n.s.		n.s.	n.s.	n.s.	n.s.	1.21595	n.s.	n.s.	n.s.	n.s.
fgenesh4_pm.C_LG_VI000598	expressed protein : : supported by cDNA: gi_14334447_gb_AY034915.1_	+	+	+	+	+	+	+	2.05777	Peu>Pca	trichocarpa	At3g52610	Y	Potri.006G210900	PtpAffx.114845.1.A1_at	n.s.	n.s.	n.s.	n.s.	n.s.	-1.20164		n.s.	n.s.	n.s.	n.s.	-1.4438	-1.58005	n.s.	n.s.	n.s.
gw1.XIV.1101.1	putative dTDP-6-deoxy-L-mannose-dehydrogenase :	+	+	+	+	+	+	+	2.06552	Peu>Pca	trichocarpa	At4g00560	Y	Potri.014G079700	PtpAffx.115086.1.A1_at	2.09174	1.51916	1.73423	1.67079	1.53785	n.s.		n.s.	n.s.	n.s.	n.s.	n.s.	n.s.	n.s.	n.s.	n.s.
fgenesh4_pm.C_LG_II000319	unknown protein : : supported by cDNA: gi_19387169	+	+	+	+	+	+	+	2.61398	Peu>Pca	trichocarpa	At1g76850	Y	Potri.002G068900	PtpAffx.115098.1.A1_at	n.s.	n.s.	n.s.	n.s.	n.s.	1.87138		n.s.	n.s.	n.s.	1.16856	n.s.	1.40753	n.s.	n.s.	1.13601
fgenesh4_pm.C_LG_I000187	sphingosine-1-phosphate lyase	+	+	+	+	+	+	+	2.50377	Peu>Pca	trichocarpa	At1g27980	Y	Potri.003G168800	PtpAffx.115647.1.S1_at	n.s.	n.s.	n.s.	-1.77369	n.s.	n.s.		n.s.	n.s.	n.s.	n.s.	n.s.	n.s.	n.s.	n.s.	n.s.
eugene3.00130452	expressed protein : :supported by full-length cDNA: Ceres:13277.	+	+	+	+	+	+	+	4.57194	Peu>Pca	trichocarpa × nigra	At2g20410	Y	Potri.013G045800	PtpAffx.118024.1.S1_at	n.s.	n.s.	n.s.	n.s.	n.s.	-1.03666		n.s.	n.s.	n.s.	-1.34822	n.s.	-1.27482	n.s.	n.s.	n.s.
gw1.28.1038.1	heat shock transcription factor -like protein : heat shock transcription factor HSF1	+	+	+	+	+	+	+	2.60915	Peu>Pca	trichocarpa	At5g03720	Y	Potri.006G115700	PtpAffx.118187.1.A1_s_at	n.s.	-1.92769	n.s.	n.s.	-1.88543	n.s.		n.s.	n.s.	n.s.	n.s.	1.91461	2.44405	n.s.	n.s.	n.s.
estExt_fgenesh4_pg.C_LG_I2922	exonuclease	+	+	+	+	+	+	+	2.30418	Peu>Pca	trichocarpa	At3g15080	Y	Potri.001G373500	PtpAffx.118580.1.S1_at	n.s.	n.s.	n.s.	-1.04174	n.s.	n.s.		n.s.	n.s.	n.s.	n.s.	n.s.	n.s.	n.s.	n.s.	n.s.
gw1.XVI.2587.1	unknown protein : predicted by genscan and genefinder: supported by cDNA: gi_18252848	+	+	+		+		+	4.30003	Peu>Pca	tremula	At2g37330	Y	Potri.016G082100	PtpAffx.119032.1.S1_s_at	n.s.	n.s.	2.64736	2.59823	n.s.	n.s.		n.s.	n.s.	n.s.	n.s.	n.s.	n.s.	n.s.	n.s.	n.s.
estExt_fgenesh4_pg.C_LG_II0361	ethylene response factor 1 (ERF1) : identical to ethylene response factor 1 GB:AAD03544 from [Arabidopsis thaliana]:supported by full-length cDNA: Ceres:21068.	+	+	+	+	+	+	+	25.7959	Peu>Pca	trichocarpa	At3g23240	Y	Potri.002G039000	PtpAffx.1196.1.S1_at	2.76552	3.1157	2.37214	2.5662	2.41509	2.46228		n.s.	n.s.	n.s.	n.s.	n.s.	n.s.	n.s.	n.s.	n.s.
grail3.0099003002	4-coumarate:CoA ligase 3 : identical to 4-coumarate:CoA ligase 3 GI:5702190 from [Arabidopsis thaliana]: supported by cDNA: gi_5702191_gb_AF106088.1_AF106088	+	+	+	+	+	+	+	5.12566	Peu>Pca	trichocarpa × nigra	At1g65060	Y	Potri.T071600	PtpAffx.12056.3.S1_a_at	n.s.	n.s.	1.87825	n.s.	n.s.	n.s.		n.s.	n.s.	n.s.	n.s.	n.s.	n.s.	n.s.	n.s.	n.s.
estExt_fgenesh4_pg.C_LG_VI0260	putative protein : 22kDa peroxisomal membrane protein-like - Homo sapiens	+	+	+	+	+	+	+	2.84313	Peu>Pca	trichocarpa	At5g19750	Y	Potri.006G032500	PtpAffx.12086.1.S1_a_at	n.s.	n.s.	n.s.	n.s.	n.s.	n.s.		n.s.	n.s.	n.s.	n.s.	n.s.	-1.07139	n.s.	n.s.	n.s.
fgenesh4_pm.C_LG_XVI000073	putative protein : 22kDa peroxisomal membrane protein-like - Homo sapiens	+	+	+	+	+	+	+	2.16226	Peu>Pca	nigra	At5g19750	Y	Potri.016G029700	PtpAffx.12086.2.A1_at	n.s.	n.s.	n.s.	n.s.	n.s.	-1.15423		n.s.	n.s.	n.s.	-1.17169	n.s.	-1.47062	n.s.	n.s.	n.s.
gw1.XII.287.1	putative protein : similar to unknown protein (pir||S77140): supported by full-length cDNA: Ceres: 14354.	+	+	+	+	+	+	+	3.83108	Peu>Pca	trichocarpa	At5g52960	Y	Potri.012G033700	PtpAffx.121699.1.A1_at	n.s.	1.41185	n.s.	n.s.	n.s.	n.s.		n.s.	n.s.	n.s.	n.s.	n.s.	n.s.	n.s.	n.s.	n.s.
estExt_fgenesh4_pg.C_LG_I1115	putative aspartate aminotransferase : similar to aspartate aminotransferase B GB:Q06191 [Sinorhizobium meliloti]: supported by cDNA: gi_20260519	+	+	+	+	+	+	+	194.169	Peu>Pca	trichocarpa	At1g80360	Y	Potri.001G177000	PtpAffx.12284.2.S1_a_at	n.s.	-1.91646	-1.99825	-2.30675	-1.66183	-1.63082		n.s.	n.s.	n.s.	n.s.	n.s.	n.s.	n.s.	n.s.	n.s.
eugene3.00060768	expressed protein : : supported by cDNA: gi_14334955_gb_AY035151.1_	+	+	+	+	+	+	+	3.34446	Peu>Pca	euramericana	At2g27230	Y	Potri.006G090000	PtpAffx.123144.1.A1_at	-1.13543	n.s.	-1.16225	n.s.	n.s.	n.s.		n.s.	n.s.	n.s.	n.s.	n.s.	n.s.	n.s.	n.s.	n.s.
grail3.0038016401	receptor-protein kinase-like protein :	+	+	+	+	+	+	+	2.91629	Peu>Pca	trichocarpa × nigra	At5g24010	Y	Potri.T061100	PtpAffx.123814.1.A1_at	n.s.	n.s.	n.s.	n.s.	n.s.	n.s.		n.s.	n.s.	n.s.	n.s.	n.s.	-1.53933	n.s.	n.s.	n.s.
grail3.0015027201	putative protein : putative zinc-finger protein - Arabidopsis thaliana	+	+	+		+		+	2.75198	Peu>Pca	tremula	At3g48550	Y	Potri.012G097900	PtpAffx.124024.1.S1_s_at	n.s.	1.99327	n.s.	1.98962	n.s.	n.s.		n.s.	n.s.	n.s.	n.s.	n.s.	n.s.	n.s.	n.s.	n.s.
estExt_Genewise1_v1.C_660086	expressed protein : : supported by cDNA: gi_14190416_gb_AF378886.1_AF378886	+	+	+		+		+	23.9951	Peu>Pca	tremula × tremuloides	At5g22580	Y	Potri.004G187500	PtpAffx.12675.9.A1_a_at	8.16309	7.67453	6.307	7.79168	7.54413	5.2551		n.s.	n.s.	n.s.	-2.53658	n.s.	-2.28903	n.s.	n.s.	n.s.
estExt_Genewise1_v1.C_LG_XIII2097	putative thioredoxin : similar to ESTs gb|T46281	+	+	+	+	+	+	+	35.6595	Peu>Pca	trichocarpa × deltoides	At1g08570	Y	Potri.013G061200	PtpAffx.1269.1.A1_a_at	n.s.	n.s.	1.18753	n.s.	n.s.	1.27592		n.s.	n.s.	n.s.	n.s.	n.s.	n.s.	n.s.	n.s.	n.s.
estExt_Genewise1_v1.C_LG_III0625	Exostosin family : contains Pfam profile: PF03016 Exostosin family: supported by cDNA: gi_15293110_gb_AY050989.1_	+	+	+	+	+	+	+	1.80485	Peu>Pca	trichocarpa × nigra	At4g38040	Y	Potri.007G058400	PtpAffx.127364.1.A1_s_at	n.s.	n.s.	n.s.	n.s.	n.s.	n.s.		n.s.	n.s.	n.s.	-1.09095	n.s.	n.s.	n.s.	n.s.	n.s.
gw1.V.4393.1	Exostosin family : contains Pfam profile: PF03016 Exostosin family: supported by cDNA: gi_15293110_gb_AY050989.1_	+	+	+	+	+	+	+	1.92386	Peu>Pca	trichocarpa	At4g38040	Y	Potri.005G147500	PtpAffx.127364.3.A1_a_at	1.05221	n.s.	n.s.	1.15344	n.s.	n.s.		n.s.	n.s.	n.s.	-1.1242	n.s.	n.s.	n.s.	n.s.	n.s.
gw1.VII.169.1	unknown protein : : supported by cDNA: gi_17065111	+	+	+	+	+	+	+	25.5679	Peu>Pca	trichocarpa × deltoides	At1g16720	Y	Potri.007G003500	PtpAffx.12745.2.A1_at	n.s.	n.s.	1.54897	n.s.	n.s.	n.s.		n.s.	n.s.	n.s.	n.s.	n.s.	n.s.	n.s.	n.s.	n.s.
grail3.0015020801	hypothetical protein : predicted by genemark.hmm	+	+	+	+	+	+	+	26.8064	Peu>Pca	trichocarpa	At1g78790	Y	Potri.012G090600	PtpAffx.127722.1.A1_at	1.98517	1.57995	1.7911	2.22397	1.83766	1.56567		n.s.	n.s.	n.s.	n.s.	n.s.	n.s.	n.s.	n.s.	n.s.
estExt_Genewise1_v1.C_LG_II3659	phosphatase like protein :	+	+	+	+	+	+	+	1.97357	Peu>Pca	trichocarpa	At4g15410	Y	Potri.002G225800	PtpAffx.127832.1.A1_s_at	n.s.	1.06426	n.s.	n.s.	1.03684	n.s.		n.s.	n.s.	n.s.	n.s.	n.s.	n.s.	n.s.	n.s.	n.s.
fgenesh4_pg.C_LG_XVII000323	serine:threonine specific protein kinase -like : serine:threonine:tyrosine-specific protein kinase APK1	+	+	+	+	+	+	+	3.00636	Peu>Pca	trichocarpa × deltoides	At5g15080	Y	Potri.004G123800	PtpAffx.127904.1.A1_at	n.s.	-1.21695	n.s.	n.s.	n.s.	n.s.		n.s.	n.s.	n.s.	n.s.	n.s.	n.s.	n.s.	n.s.	n.s.
estExt_Genewise1_v1.C_LG_VIII0704	eukaryotic translation initiation factor 3 subunit g (eIF3g) : : supported by full-length cDNA: Ceres: 39231.	+	+	+	+	+	+	+	2.91184	Peu>Pca	trichocarpa	At3g11400	Y	Potri.008G060000	PtpAffx.1281.1.A1_at	n.s.	-1.01159	n.s.	n.s.	n.s.	n.s.		n.s.	n.s.	n.s.	n.s.	n.s.	n.s.	n.s.	n.s.	n.s.
fgenesh4_pg.C_LG_XII001171	F-box protein family : N7 protein - Medicago truncatula	+	+	+	+	+	+	+	2.46827	Peu>Pca	trichocarpa × deltoides	At3g48880	Y	Potri.012G137700	PtpAffx.128756.1.S1_at	n.s.	1.01514	n.s.	n.s.	n.s.	n.s.		n.s.	n.s.	n.s.	n.s.	n.s.	n.s.	n.s.	n.s.	n.s.
gw1.IV.646.1	dnaJ-like protein : CAJ1 protein	+	+	+	+	+	+	+	1.99064	Peu>Pca	trichocarpa × deltoides	At4g39150	Y	Potri.004G158300	PtpAffx.128896.1.S1_s_at	n.s.	n.s.	n.s.	n.s.	n.s.	n.s.		n.s.	n.s.	n.s.	n.s.	n.s.	1.4001	n.s.	n.s.	n.s.
eugene3.00120713	permease 1 - like protein : permease 1	+	+	+	+	+	+	+	5.60949	Peu>Pca	trichocarpa × nigra	At5g62890	Y	Potri.012G077400	PtpAffx.131589.1.A1_at	n.s.	1.70761	1.38258	1.6025	1.48076	n.s.		n.s.	n.s.	n.s.	n.s.	n.s.	n.s.	n.s.	n.s.	n.s.
eugene3.00110026	hypothetical protein : contains similarity to glutamic acid:alanine-rich protein GI:6707830 from [Trypanosoma congolense]	+	+	+	+	+	+	+	1.65978	Peu>Pca	trichocarpa	At1g61900	Y	Potri.011G003000	PtpAffx.1325.1.S1_at	n.s.	n.s.	n.s.	n.s.	n.s.	-1.05062		n.s.	n.s.	n.s.	-1.20759	n.s.	-1.36586	n.s.	n.s.	-1.02214
gw1.VI.1028.1	putative second messenger-dependent protein kinase :	+	+	+	+	+	+	+	5.56933	Peu>Pca	trichocarpa	At2g26700	Y	Potri.006G149900	PtpAffx.133302.1.S1_at	n.s.	1.81113	n.s.	n.s.	1.38799	n.s.		n.s.	n.s.	n.s.	n.s.	n.s.	n.s.	n.s.	n.s.	n.s.
estExt_Genewise1_v1.C_LG_VI1166	plastid division protein FtsZ-like : FtsZ protein	+	+	+	+	+	+	+	4.24351	Peu>Pca	trichocarpa × nigra	At3g52750	Y	Potri.006G083100	PtpAffx.133686.1.A1_at	1.39002	n.s.	n.s.	1.18301	n.s.	n.s.		n.s.	n.s.	n.s.	n.s.	n.s.	n.s.	n.s.	n.s.	n.s.
estExt_Genewise1_v1.C_LG_XIV3374	WRKY family transcription factor : similar to putative DNA-binding protein GI:7268215 from [Arabidopsis thaliana]: supported by cDNA: gi_12658409_gb_AF331712.1_AF331712	+	+	+	+	+	+	+	3.94622	Peu>Pca	trichocarpa × deltoides	At1g62300	Y	Potri.014G155100	PtpAffx.133944.1.A1_at	n.s.	1.19291	n.s.	n.s.	1.35866	n.s.		n.s.	n.s.	n.s.	n.s.	-2.3316	n.s.	n.s.	n.s.	2.14056
gw1.159.27.1	expressed protein : :supported by full-length cDNA: Ceres:112601.	+	+	+	+	+	+	+	23.2979	Peu>Pca	trichocarpa	At3g16570	Y	Potri.008G208200	PtpAffx.134656.1.A1_at	2.27411	3.07223	2.52489	1.81436	2.80155	1.45191		n.s.	n.s.	n.s.	n.s.	n.s.	-1.34964	n.s.	n.s.	-1.07298
gw1.X.830.1	unknown protein : : supported by cDNA: gi_20466208	+	+	+	+	+	+	+	4.34771	Peu>Pca	trichocarpa × nigra	At1g13750	Y	Potri.010G158400	PtpAffx.140167.1.A1_at	-1.7138	-1.60088	-1.51768	-1.62606	-1.68982	n.s.		n.s.	n.s.	n.s.	n.s.	n.s.	n.s.	n.s.	n.s.	n.s.
eugene3.00041306	putative signal sequence receptor	+	+	+	+	+	+	+	2.49727	Peu>Pca	trichocarpa	At2g21160	Y	Potri.004G168500	PtpAffx.140704.1.A1_s_at	-1.92537	-1.66283	-2.32292	-1.94549	-1.86238	-1.80005		n.s.	n.s.	n.s.	n.s.	n.s.	n.s.	n.s.	n.s.	n.s.
eugene3.00151157	putative protein : other Arabidopsis hypothetical proteins	+	+	+	+	+	+	+	6.86533	Peu>Pca	trichocarpa × nigra	At4g26810	Y	Potri.015G137600	PtpAffx.143837.1.S1_a_at	n.s.	n.s.	n.s.	n.s.	n.s.	-1.13329		n.s.	n.s.	n.s.	n.s.	n.s.	n.s.	n.s.	n.s.	n.s.
fgenesh4_pm.C_LG_IX000462	hypothetical protein : predicted by genscan: similar to GP|2623296|AC002409	+	+	+	+	+	+	+	3.58952	Peu>Pca	nigra	At2g26770	Y	Potri.009G066800	PtpAffx.145369.1.A1_at	n.s.	n.s.	n.s.	n.s.	n.s.	1.10109		n.s.	n.s.	n.s.	n.s.	n.s.	n.s.	n.s.	n.s.	n.s.
eugene3.00060673	putative protein :	+	+	+		+		+	2.56412	Peu>Pca	tremula × tremuloides	At5g58100	Y	Potri.006G080700	PtpAffx.14551.1.S1_at	n.s.	-1.00686	n.s.	-1.02551	n.s.	-1.24477		n.s.	n.s.	n.s.	n.s.	n.s.	n.s.	n.s.	n.s.	n.s.
estExt_fgenesh4_pm.C_LG_I0698	GTP-binding protein ara-3 : GTP-binding protein ara-3	+	+	+		+		+	4.03772	Peu>Pca	tremula	At5g59840	Y	Potri.001G236100	PtpAffx.14585.3.S1_at	1.09231	1.16753	n.s.	n.s.	n.s.	n.s.		n.s.	n.s.	n.s.	n.s.	n.s.	n.s.	n.s.	n.s.	n.s.
grail3.0035004101	putative DNA-binding protein : AT-hook protein 2 - Arabidopsis thaliana	+	+	+	+	+	+	+	5.54316	Peu>Pca	trichocarpa × nigra	At4g12080	Y	Potri.016G022500	PtpAffx.145974.1.A1_at	n.s.	n.s.	n.s.	n.s.	n.s.	-1.45595		n.s.	n.s.	n.s.	n.s.	n.s.	n.s.	n.s.	n.s.	n.s.
gw1.XV.1528.1	Dof zinc finger protein : Dof zinc finger protein	+	+	+	+	+	+	+	1.83723	Peu>Pca	trichocarpa × nigra	At5g62940	Y	Potri.012G081300	PtpAffx.146058.1.A1_at	n.s.	1.56793	n.s.	n.s.	n.s.	n.s.		n.s.	n.s.	n.s.	n.s.	n.s.	n.s.	n.s.	n.s.	n.s.
eugene3.00570030	expressed protein : :supported by full-length cDNA: Ceres:1011.	+	+	+	+	+	+	+	4.84643	Peu>Pca	trichocarpa × deltoides	At2g17710	Y	Potri.005G107800	PtpAffx.14630.1.A1_at	n.s.	n.s.	n.s.	n.s.	n.s.	n.s.		n.s.	n.s.	n.s.	n.s.	1.00795	n.s.	n.s.	n.s.	n.s.
gw1.II.3420.1	ligand-gated ion channel	+	+	+	+	+	+	+	4.63581	Peu>Pca	trichocarpa	At1g42540	Y	Potri.002G007400	PtpAffx.147634.1.A1_at	-1.52642	-1.01858	n.s.	-1.22557	n.s.	-1.11905		n.s.	n.s.	n.s.	n.s.	n.s.	n.s.	n.s.	n.s.	n.s.
eugene3.00140843	hypothetical protein : similar to A. thaliana hypothetical protein T13L16.2	+	+	+	+	+	+	+	1.40189	Peu>Pca	trichocarpa × deltoides	At4g02940	Y	Potri.014G137700	PtpAffx.14777.1.S1_at	-1.83687	n.s.	-1.19631	-1.97961	n.s.	-1.51735		n.s.	n.s.	n.s.	n.s.	n.s.	n.s.	n.s.	n.s.	n.s.
eugene3.00061298	putative protein : similar to unknown protein (gb|AAD38255.1): supported by cDNA: gi_17065249	+	+	+	+	+	+	+	2.35615	Peu>Pca	trichocarpa × deltoides	At5g57930	Y	Potri.006G183900	PtpAffx.1486.1.S1_at	1.66038	1.69882	1.37102	1.45776	1.32068	n.s.		n.s.	n.s.	n.s.	n.s.	n.s.	n.s.	n.s.	n.s.	n.s.
estExt_fgenesh4_pg.C_LG_IX1015	F-box protein family :	+	+	+		+		+	1.88675	Peu>Pca	tremula	At3g52030	Y	Potri.009G056500	PtpAffx.148967.1.A1_at	n.s.	n.s.	n.s.	n.s.	n.s.	n.s.		n.s.	n.s.	n.s.	n.s.	n.s.	-1.25061	n.s.	n.s.	n.s.
gw1.V.3541.1	unknown protein : : supported by cDNA: gi_20465616	+	+	+	+	+	+	+	3.0076	Peu>Pca	deltoides	At2g34750	Y	Potri.005G098500	PtpAffx.149519.1.S1_at	n.s.	n.s.	-1.10549	n.s.	n.s.	n.s.		n.s.	n.s.	n.s.	n.s.	n.s.	n.s.	n.s.	n.s.	n.s.
grail3.0111004201	putative protein : : supported by cDNA: gi_15028268_gb_AY046049.1_	+	+	+	+	+	+	+	1.61087	Peu>Pca	trichocarpa × nigra	At4g21790	Y	Potri.004G018100	PtpAffx.14963.1.A1_at	n.s.	n.s.	-1.19526	n.s.	n.s.	n.s.		n.s.	n.s.	n.s.	n.s.	n.s.	n.s.	n.s.	n.s.	n.s.
eugene3.00180691	rubisco expression protein	+	+	+	+	+	+	+	6.5562	Peu>Pca	trichocarpa × deltoides	At3g24530	Y	Potri.018G081000	PtpAffx.150303.1.S1_at	-1.44617	-1.4646	-1.02334	n.s.	n.s.	n.s.		n.s.	n.s.	n.s.	n.s.	n.s.	n.s.	n.s.	n.s.	n.s.
grail3.0046008901	Expressed protein : : supported by full-length cDNA: Ceres: 8189.	+	+	+	+	+	+	+	2.64273	Peu>Pca	trichocarpa × deltoides	At1g73177	Y	Potri.004G058400	PtpAffx.15046.1.S1_a_at	1.44809	1.18988	1.00562	1.10201	1.00297	n.s.		n.s.	n.s.	n.s.	n.s.	n.s.	n.s.	n.s.	n.s.	n.s.
gw1.21963.1.1	hypothetical protein :	+	+	+	+	+	+	+	23.7424	Peu>Pca	trichocarpa × deltoides	At4g31380	Y	Potri.010G024500	PtpAffx.150574.1.S1_at	-2.43784	-2.87303	n.s.	-1.77258	n.s.	n.s.		n.s.	n.s.	n.s.	2.36323	3.045	2.09389	n.s.	n.s.	n.s.
gw1.XI.7.1	expressed protein :	+	+	+	+	+	+	+	5.80404	Peu>Pca	trichocarpa × deltoides	At1g52870	Y	Potri.011G123700	PtpAffx.151497.1.S1_at	n.s.	n.s.	n.s.	n.s.	n.s.	n.s.		n.s.	n.s.	1.37345	n.s.	1.20365	n.s.	n.s.	n.s.	n.s.
fgenesh4_pg.C_scaffold_127000083	hypothetical protein : predicted by genscan	+	+	+	+	+	+	+	1.71115	Peu>Pca	euramericana	At2g35736	Y	Potri.001G124100	PtpAffx.15197.1.S1_at	n.s.	n.s.	n.s.	n.s.	n.s.	1.00518		n.s.	n.s.	n.s.	n.s.	n.s.	n.s.	n.s.	n.s.	n.s.
fgenesh4_pg.C_scaffold_28000012	12-oxophytodienoate reductase (OPR3)(DDE1) : nearly identical to DELAYED DEHISCENCE1 [GI:7688991] and to OPR3 [GI:10242314]: supported by cDNA: gi_15294261_gb_AF410322.1_AF410322	+	+	+	+	+	+	+	5.76783	Peu>Pca	trichocarpa	At2g06050	Y	Potri.016G022500	PtpAffx.152688.1.S1_at	n.s.	n.s.	n.s.	n.s.	n.s.	-1.84125		n.s.	n.s.	n.s.	n.s.	n.s.	n.s.	n.s.	n.s.	n.s.
fgenesh4_pg.C_LG_I001045	expressed protein : : supported by cDNA: gi_16604353_gb_AY058075.1_	+	+	+	+	+	+	+	3.68521	Peu>Pca	trichocarpa	At1g54150	Y	Potri.001G168700	PtpAffx.153974.1.A1_a_at	n.s.	-1.4551	n.s.	-1.02014	-1.24747	-1.09174		n.s.	n.s.	n.s.	n.s.	n.s.	n.s.	n.s.	n.s.	n.s.
eugene3.00290124	glycosyl hydrolase family 14 (beta-amylase) : identical to beta-amylase enzyme GI:6065749 from [Arabidopsis thaliana]:supported by full-length cDNA: Ceres:36882.	+	+	+	+	+	+	+	4.12496	Peu>Pca	euramericana	At4g17090	Y	Potri.001G148900	PtpAffx.154303.1.S1_s_at	n.s.	n.s.	-3.92049	-1.61735	n.s.	n.s.		n.s.	n.s.	n.s.	n.s.	-3.8521	n.s.	n.s.	n.s.	3.10896
gw1.40.883.1	kinesin-related protein : KINESIN-LIKE PROTEIN KIF4	+	+	+	+	+	+	+	29.6744	Peu>Pca	trichocarpa × deltoides	At3g50240	Y	Potri.002G106800	PtpAffx.154338.1.S1_at	n.s.	n.s.	n.s.	n.s.	1.01328	n.s.		n.s.	n.s.	n.s.	n.s.	n.s.	n.s.	n.s.	n.s.	n.s.
estExt_Genewise1_v1.C_LG_III1755	putative RING zinc finger protein : Pfam HMM hit: zinc finger	+	+	+	+	+	+	+	2.523	Peu>Pca	trichocarpa × deltoides	At1g63840	Y	Potri.003G130900	PtpAffx.15501.1.S1_s_at	4.71629	4.03547	3.08393	3.78367	4.8388	2.52499		n.s.	n.s.	n.s.	n.s.	n.s.	-2.3138	n.s.	n.s.	n.s.
eugene3.00140639	glycosyl hydrolase family 36 : similar to galactinol-raffinose galactosyltransferase GI:6634701 from [Vigna angularis]	+	+	+		+		+	5.30427	Peu>Pca	tremula	At4g01970	Y	Potri.014G118400	PtpAffx.155448.1.A1_s_at	n.s.	-3.66841	-2.81745	-2.58629	-2.41847	n.s.		n.s.	n.s.	n.s.	3.51694	n.s.	3.3491	n.s.	n.s.	3.74809
grail3.0041008201	ATP-dependent RNA helicase	+	+	+		+		+	7.28851	Peu>Pca	tremula	At1g35530	Y	Potri.013G122500	PtpAffx.155977.1.S1_at	-1.85719	-1.80493	-1.49576	-1.6475	-1.26651	-1.7969		n.s.	n.s.	n.s.	n.s.	n.s.	n.s.	n.s.	n.s.	n.s.
estExt_fgenesh4_pg.C_LG_XIV0888	peptidylprolyl isomerase :	+	+	+	+	+	+	+	4.96807	Peu>Pca	trichocarpa	At5g48570	Y	Potri.014G149400	PtpAffx.1564.1.A1_at	n.s.	-1.54155	1.5456	n.s.	-1.41991	1.32092		n.s.	n.s.	n.s.	1.80048	3.08716	2.74083	n.s.	n.s.	n.s.
estExt_fgenesh4_pg.C_LG_XVIII0309	hypothetical protein :	+	+	+		+		+	2.21554	Peu>Pca	alba × tremula	At2g25737	Y	Potri.018G037500	PtpAffx.157617.1.S1_s_at	n.s.	n.s.	2.29929	2.14417	2.15009	n.s.		n.s.	n.s.	n.s.	n.s.	n.s.	n.s.	n.s.	n.s.	n.s.
estExt_fgenesh4_pm.C_LG_XVIII0422	putative protein : hypothetical protein F27F23.15	+	+	+	+	+	+	+	1.84649	Peu>Pca	trichocarpa × nigra	At4g29850	Y	Potri.018G133500	PtpAffx.15785.2.A1_s_at	1.1546	n.s.	1.0764	n.s.	n.s.	1.6019		n.s.	n.s.	n.s.	n.s.	n.s.	n.s.	n.s.	n.s.	n.s.
estExt_fgenesh4_pg.C_LG_X0989	putative phosphoglucomutase : similar to GB:AAD13031 and GB:AAC50049	+	+	+	+	+	+	+	47.4758	Peu>Pca	trichocarpa	At1g23190	Y	Potri.010G109500	PtpAffx.157992.1.A1_at	-1.08522	n.s.	n.s.	n.s.	n.s.	n.s.		n.s.	n.s.	n.s.	n.s.	n.s.	n.s.	n.s.	n.s.	n.s.
estExt_Genewise1_v1.C_1270093	amine oxidase	+	+	+	+	+	+	+	3.94809	Peu>Pca	trichocarpa × deltoides	At1g62810	Y	Potri.001G118200	PtpAffx.158132.1.A1_at	1.00195	n.s.	n.s.	n.s.	n.s.	n.s.		n.s.	n.s.	n.s.	-1.20123	n.s.	n.s.	n.s.	n.s.	n.s.
estExt_fgenesh4_pm.C_LG_IX0093	hypothetical protein : contains similarity to amino acid permease GI:7415521 from [Oryza sativa]	+	+	+		+		+	1.97363	Peu>Pca	alba × tremulavar.glandulosa	At1g08230	Y	Potri.009G149900	PtpAffx.158559.1.S1_at	-4.01472	-2.46128	-3.43854	-3.8246	-2.7739	-2.37692		n.s.	n.s.	n.s.	n.s.	n.s.	n.s.	n.s.	n.s.	n.s.
estExt_Genewise1_v1.C_640400	putative electron transfer flavoprotein ubiquinone oxidoreductase :	+	+	+	+	+	+	+	3.82133	Peu>Pca	trichocarpa × nigra	At2g43400	Y	Potri.017G027500	PtpAffx.15872.1.A1_at	n.s.	n.s.	-1.32506	n.s.	n.s.	-1.71368		n.s.	n.s.	n.s.	n.s.	n.s.	n.s.	n.s.	n.s.	n.s.
fgenesh4_pm.C_LG_VIII000723	unknown protein : : supported by cDNA: gi_17473512	+	+	+	+	+	+	+	10.5739	Peu>Pca	deltoides	At3g23530	Y	Potri.008G170300	PtpAffx.159065.1.S1_at	n.s.	-1.71456	n.s.	-1.17257	-1.54654	n.s.		n.s.	n.s.	n.s.	n.s.	1.7188	1.33483	n.s.	n.s.	n.s.
fgenesh4_pg.C_LG_VIII000389	FKBP-type peptidyl-prolyl cis-trans isomerase	+	+	+	+	+	+	+	12.9386	Peu>Pca	trichocarpa × deltoides	At3g12340	Y	Potri.008G047800	PtpAffx.159205.1.A1_at	n.s.	1.68983	1.36552	1.41426	1.35157	n.s.		n.s.	n.s.	n.s.	n.s.	n.s.	n.s.	n.s.	n.s.	n.s.
estExt_Genewise1_v1.C_LG_XV2896	DC1.2 homologue - like protein : DC1.2 homologue	+	+	+	+	+	+	+	18.646	Peu>Pca	trichocarpa	At5g62360	Y	Potri.015G128300	PtpAffx.1600.1.S1_at	n.s.	n.s.	n.s.	n.s.	1.83755	1.9261		n.s.	n.s.	n.s.	n.s.	-3.16254	n.s.	n.s.	n.s.	3.61904
estExt_Genewise1_v1.C_LG_II1323	putative protein : POSSIBLE APOSPORY-ASSOCIATED PROTEIN C - Pennisetum ciliare (Buffelgrass)	+	+	+	+	+	+	+	1.93955	Peu>Pca	trichocarpa	At3g61610	Y	Potri.002G167200	PtpAffx.160346.1.A1_at	-1.02025	n.s.	n.s.	n.s.	n.s.	n.s.		n.s.	n.s.	n.s.	n.s.	n.s.	n.s.	n.s.	n.s.	n.s.
gw1.XI.1685.1	putative protein : alternative oxidase	+	+	+		+		+	2.19981	Peu>Pca	tremula	At4g22260	Y	Potri.011G021800	PtpAffx.16052.2.S1_a_at	n.s.	n.s.	-1.05102	n.s.	n.s.	n.s.		n.s.	n.s.	n.s.	n.s.	n.s.	n.s.	n.s.	n.s.	n.s.
estExt_fgenesh4_kg.C_LG_XIV0026	glutathione peroxidase	+	+	+	+	+	+	+	2.93288	Peu>Pca	trichocarpa	At2g48150	Y	Potri.014G138800	PtpAffx.160545.1.A1_at	n.s.	n.s.	1.12685	n.s.	n.s.	n.s.		n.s.	n.s.	n.s.	n.s.	n.s.	n.s.	n.s.	n.s.	n.s.
estExt_Genewise1_v1.C_LG_XIV3351	expressed protein : :supported by full-length cDNA: Ceres:1558.	+	+	+	+	+	+	+	3.53588	Peu>Pca	trichocarpa	At5g42570	Y	Potri.014G154800	PtpAffx.16282.1.S1_at	n.s.	n.s.	n.s.	n.s.	-1.44447	n.s.		n.s.	n.s.	n.s.	n.s.	n.s.	n.s.	n.s.	n.s.	n.s.
gw1.XII.1735.1	cytochrome p450 family :	+	+	+		+		+	8.73482	Peu>Pca	tremula	At2g45550	Y	Potri.012G137200	PtpAffx.16306.1.S1_at	-5.87892	-4.97082	-5.26137	-5.75363	-4.65817	-2.91971		n.s.	n.s.	n.s.	2.83392	n.s.	1.73846	n.s.	n.s.	2.34166
estExt_Genewise1_v1.C_LG_XVI3139	Expressed protein : : supported by full-length cDNA: Ceres: 29157.	+	+	+	+	+	+	+	7.66525	Peu>Pca	trichocarpa × deltoides	At2g36885	Y	Potri.016G098900	PtpAffx.163198.1.S1_s_at	2.07434	2.04162	1.94342	n.s.	1.91983	n.s.		n.s.	n.s.	n.s.	n.s.	n.s.	-1.74758	n.s.	n.s.	n.s.
gw1.XVI.3281.1	putative receptor-like protein kinase :	+	+	+		+		+	3.78925	Peu>Pca	tremula × tremuloides	At2g19130	Y	Potri.016G102700	PtpAffx.163431.1.S1_at	-2.23202	-3.26975	-3.32779	-2.25337	-3.71623	-3.32713		n.s.	n.s.	n.s.	-1.07375	n.s.	n.s.	n.s.	n.s.	n.s.
fgenesh4_pg.C_LG_III001388	unknown protein : Common family member:At2g33490 [Arabidopsis thaliana]	+	+	+	+	+	+	+	1.59558	Peu>Pca	deltoides	At3g26910	Y	Potri.003G166300	PtpAffx.163684.1.S1_at	n.s.	n.s.	n.s.	n.s.	n.s.	n.s.		n.s.	n.s.	n.s.	n.s.	-1.40348	n.s.	n.s.	n.s.	1.11973
grail3.0022002301	hypothetical protein : contains Pfam profile PF00642 zinc finger protein: supported by cDNA: gi_16797660	+	+	+		+		+	2.96142	Peu>Pca	tremula	At3g12680	Y	Potri.017G150100	PtpAffx.1654.2.S1_at	n.s.	n.s.	n.s.	n.s.	n.s.	n.s.		n.s.	n.s.	n.s.	n.s.	n.s.	-1.06396	n.s.	n.s.	n.s.
fgenesh4_pg.C_scaffold_145000035	putative nucleosome assembly protein : : supported by cDNA: gi_20466609	+	+	+	+	+	+	+	12.0194	Peu>Pca	trichocarpa	At2g19480	Y	Potri.008G212500	PtpAffx.17234.1.S1_at	-3.22885	-2.45393	-3.25135	-3.01296	-3.33056	n.s.		n.s.	n.s.	n.s.	n.s.	n.s.	n.s.	n.s.	n.s.	n.s.
gw1.II.2127.1	putative cinnamoyl-CoA reductase : highly similar to F4P9.37:supported by full-length cDNA: Ceres:11254.	+	+	+	+	+	+	+	5.47487	Peu>Pca	trichocarpa × deltoides	At2g33590	Y	Potri.002G004500	PtpAffx.17241.1.S1_at	n.s.	-2.25291	-2.26156	-3.47864	-2.34976	-1.68247		n.s.	n.s.	n.s.	n.s.	n.s.	n.s.	n.s.	n.s.	n.s.
gw1.XVIII.1651.1	expressed protein : identical to GB:AAB82643supported by full-length cDNA: Ceres:17187.	+	+	+	+	+	+	+	17.2831	Peu>Pca	trichocarpa × deltoides	At2g45180	Y	Potri.018G025900	PtpAffx.17540.2.A1_x_at	6.14084	4.94454	6.84139	6.12338	3.91291	4.76757		n.s.	n.s.	n.s.	n.s.	n.s.	n.s.	n.s.	n.s.	n.s.
estExt_fgenesh4_pg.C_410212	expressed protein : location of EST gb|T45083 and gb|R65542: supported by cDNA: gi_15215601_gb_AY050329.1_	+	+	+	+	+	+	+	2.0134	Peu>Pca	trichocarpa × deltoides	At1g22850	Y	Potri.013G099600	PtpAffx.17648.2.A1_a_at	n.s.	n.s.	1.26669	n.s.	-1.22781	n.s.		n.s.	n.s.	n.s.	n.s.	2.1454	1.51026	n.s.	n.s.	n.s.
estExt_Genewise1_v1.C_1400026	WRKY family transcription factor : contains Pfam profile: PF03106 WRKY DNA -binding domain: supported by cDNA: gi_15991723	+	+	+		+		+	2.6914	Peu>Pca	tremula × tremuloides	At5g56270	Y	Potri.005G127800	PtpAffx.17690.1.S1_a_at	n.s.	n.s.	1.57354	n.s.	n.s.	2.19057		n.s.	n.s.	2.69878	2.25891	2.67118	2.51451	n.s.	n.s.	n.s.
estExt_fgenesh4_pg.C_LG_X2166	expressed protein : :supported by full-length cDNA: Ceres:39041.	+	+	+	+	+	+	+	4.50145	Peu>Pca	trichocarpa × deltoides	At3g21200	Y	Potri.010G250200	PtpAffx.18034.1.A1_at	1.36033	n.s.	1.15971	1.23345	n.s.	n.s.		n.s.	n.s.	n.s.	n.s.	n.s.	n.s.	n.s.	n.s.	n.s.
fgenesh4_pg.C_LG_II001546	mitochondrial carrier protein family : contains Pfam profile: PF00153 mitochondrial carrier protein : supported by cDNA: gi_19310376	+	+	+	+	+	+	+	1.54928	Peu>Pca	trichocarpa × deltoides	At2g46320	Y	Potri.002G167700	PtpAffx.18234.1.A1_at	-1.53073	n.s.	n.s.	n.s.	n.s.	n.s.		n.s.	n.s.	1.7109	n.s.	n.s.	n.s.	n.s.	n.s.	n.s.
estExt_Genewise1_v1.C_LG_XVIII1021	G protein alpha subunit 1 (GPA1) : identical to GB:M32887: supported by cDNA: gi_14326501_gb_AF385704.1_AF385704	+	+	+	+	+	+	+	1.78493	Peu>Pca	trichocarpa	At2g26300	Y	Potri.018G048600	PtpAffx.18251.2.A1_a_at	n.s.	n.s.	n.s.	n.s.	n.s.	n.s.		n.s.	n.s.	n.s.	-1.52805	n.s.	-1.4537	n.s.	n.s.	n.s.
estExt_fgenesh4_pg.C_LG_VIII1182	putative protein : similar to unknown protein (gb|AAF26109.1):supported by full-length cDNA: Ceres:99461.	+	+	+	+	+	+	+	1.54181	Peu>Pca	trichocarpa	At5g17190	Y	Potri.008G133600	PtpAffx.18382.1.S1_at	1.28691	1.318	n.s.	n.s.	1.05735	n.s.		n.s.	n.s.	n.s.	n.s.	n.s.	n.s.	n.s.	n.s.	n.s.
eugene3.00061866	Expressed protein : : supported by cDNA: gi_14190492_gb_AF380646.1_AF380646	+	+	+	+	+	+	+	5.46681	Peu>Pca	trichocarpa × nigra	At4g32280	Y	Potri.006G255200	PtpAffx.18446.1.A1_at	3.75129	4.10659	3.37491	3.73355	4.5846	3.51458		n.s.	n.s.	n.s.	n.s.	n.s.	n.s.	n.s.	n.s.	n.s.
estExt_Genewise1_v1.C_LG_VII3787	putative protein : hypothetical protein L1648.04 - Leishmania major	+	+	+	+	+	+	+	5.03851	Peu>Pca	trichocarpa	At3g51050	Y	Potri.007G017600	PtpAffx.18538.2.S1_s_at	1.00918	n.s.	n.s.	1.11918	n.s.	1.03471		n.s.	n.s.	n.s.	n.s.	n.s.	n.s.	n.s.	n.s.	n.s.
fgenesh4_pm.C_LG_IV000317	phosphatase like protein : phosphoprotein phosphatase (EC 3.1.3.16) PPT - rat: supported by cDNA: gi_17017307	+	+	+	+	+	+	+	6.12852	Peu>Pca	trichocarpa	At4g23570	Y	Potri.004G071100	PtpAffx.18719.2.A1_at	n.s.	n.s.	n.s.	n.s.	n.s.	1.51919		n.s.	n.s.	n.s.	n.s.	n.s.	n.s.	n.s.	n.s.	n.s.
eugene3.00160950	expressed protein : :supported by full-length cDNA: Ceres:19154.	+	+	+	+	+	+	+	116.537	Peu>Pca	trichocarpa × nigra	At3g09350	Y	Potri.016G100500	PtpAffx.1912.3.S1_a_at	-1.1983	n.s.	-1.1806	-1.08813	n.s.	-1.18117		n.s.	n.s.	n.s.	n.s.	n.s.	n.s.	n.s.	n.s.	n.s.
eugene3.00970009	expressed protein : :supported by full-length cDNA: Ceres:17962.	+	+	+	+	+	+	+	6.5584	Peu>Pca	trichocarpa	At3g15900	Y	Potri.001G202000	PtpAffx.19234.1.S1_at	n.s.	1.21559	n.s.	n.s.	1.37258	n.s.		n.s.	n.s.	n.s.	-1.5039	n.s.	-2.05197	n.s.	n.s.	n.s.
fgenesh4_pg.C_scaffold_57000187	putative protein : similar to unknown protein (gb|AAF30317.1):supported by full-length cDNA: Ceres:101665.	+	+	+	+	+	+	+	239.78	Peu>Pca	trichocarpa × nigra	At5g49610	Y	Potri.003G030900	PtpAffx.19546.1.S1_at	-2.3496	-2.47449	-2.74392	-2.7512	-2.16386	-3.44897		n.s.	n.s.	n.s.	n.s.	n.s.	-1.28511	n.s.	n.s.	n.s.
estExt_Genewise1_v1.C_LG_X6296	putative membrane protein :	+	+	+	+	+	+	+	3.49034	Peu>Pca	trichocarpa	At2g01770	Y	Potri.010G104200	PtpAffx.19606.1.A1_s_at	n.s.	n.s.	-2.67427	-2.51591	n.s.	-2.28804		n.s.	n.s.	n.s.	n.s.	n.s.	n.s.	n.s.	n.s.	n.s.
gw1.I.7331.1	expressed protein : :supported by full-length cDNA: Ceres:108820.	+	+	+	+	+	+	+	4.22859	Peu>Pca	trichocarpa	At3g20810	Y	Potri.001G016200	PtpAffx.200179.1.S1_at	n.s.	n.s.	-2.47421	1.70485	n.s.	-1.29238		n.s.	n.s.	-3.8632	-2.99722	-2.52976	-1.61892	n.s.	n.s.	n.s.
gw1.I.7444.1	hypothetical protein : predicted by genemark.hmm	+	+	+	+	+	+	+	2.42426	Peu>Pca	trichocarpa	At1g76280	Y	Potri.001G047200	PtpAffx.200189.1.S1_at	n.s.	n.s.	-1.72044	-1.08553	n.s.	-1.30522		n.s.	n.s.	n.s.	n.s.	n.s.	n.s.	n.s.	n.s.	n.s.
fgenesh4_pg.C_LG_I000919	putative UDP-N-acetylmuramoylalanyl-D-glutamate--2	+	+	+	+	+	+	+	5.20958	Peu>Pca	trichocarpa	At1g63680	Y	Potri.001G103300	PtpAffx.200421.1.S1_at	1.67076	1.05364	n.s.	n.s.	1.37549	-1.27147		n.s.	n.s.	-2.13073	-2.23013	-1.51361	-2.64696	n.s.	n.s.	n.s.
gw1.I.895.1	hypothetical protein : predicted by genscan and genefinder	+	+	+	+	+	+	+	22.2554	Peu>Pca	trichocarpa	At2g29950	Y	Potri.001G251600	PtpAffx.200737.1.S1_at	2.85359	2.26334	n.s.	2.70483	2.14446	n.s.		n.s.	n.s.	n.s.	-2.67699	-2.22833	-2.11662	n.s.	n.s.	n.s.
fgenesh4_pm.C_LG_I000672	taxane 13-alpha-hydroxylase(cytochrome p450 family)	+	+	+	+	+	+	+	60.1769	Peu>Pca	trichocarpa	At2g29090	Y	Potri.001G242600	PtpAffx.200780.1.S1_s_at	1.0278	1.35267	1.79153	1.56397	1.6283	2.17898		n.s.	n.s.	n.s.	n.s.	n.s.	n.s.	n.s.	n.s.	n.s.
gw1.I.1424.1	GTP cyclohydrolase II : 3	+	+	+	+	+	+	+	4.184	Peu>Pca	trichocarpa	At5g59750	Y	Potri.001G234900	PtpAffx.200804.1.S1_at	n.s.	2.05474	n.s.	n.s.	1.51822	-1.16941		n.s.	n.s.	n.s.	-1.77658	-1.84281	-2.68763	n.s.	n.s.	n.s.
eugene3.00011680	40S ribosomal protein S2 homolog : 40S ribosomal protein S2 - Arabidopsis thaliana	+	+	+	+	+	+	+	6.58272	Peu>Pca	trichocarpa	At3g57490	Y	Potri.001G256800	PtpAffx.200819.1.S1_at	n.s.	n.s.	n.s.	n.s.	1.06445	n.s.		n.s.	n.s.	n.s.	n.s.	n.s.	-1.03768	n.s.	n.s.	n.s.
estExt_Genewise1_v1.C_LG_I1784	9-cis-epoxycarotenoid dioxygenase [neoxanthin cleavage enzyme](NC1)(NCED1) : identical to putative 9-cis-epoxy-carotenoid dioxygenase [GI:3096910]	+	+	+	+	+	+	+	11.8853	Peu>Pca	trichocarpa	At3g63520	Y	Potri.001G265400	PtpAffx.200858.1.S1_at	-2.72324	-3.28101	n.s.	-1.75709	-2.76695	n.s.		n.s.	n.s.	4.03627	2.21065	4.59404	3.2205	n.s.	n.s.	n.s.
fgenesh4_pm.C_LG_I000798	putative protein : predicted protein At2g25260 - Arabidopsis thaliana	+	+	+	+	+	+	+	2.91315	Peu>Pca	trichocarpa	At5g13500	Y	Potri.001G275600	PtpAffx.200891.1.S1_x_at	n.s.	n.s.	n.s.	n.s.	n.s.	1.09453		n.s.	n.s.	n.s.	n.s.	n.s.	1.00444	n.s.	n.s.	n.s.
eugene3.00011992	putative oxidoreductase : similar to phytoene desaturase GB:P28553 from [Glycine max]:supported by full-length cDNA: Ceres:17350.	+	+	+	+	+	+	+	2.64571	Peu>Pca	trichocarpa	At3g09580	Y	Potri.001G344800	PtpAffx.200973.1.S1_at	1.63785	1.23174	1.62896	1.71646	n.s.	n.s.		n.s.	n.s.	n.s.	-1.44038	n.s.	n.s.	n.s.	n.s.	n.s.
fgenesh4_pg.C_LG_I002254	F-box protein :	+	+	+	+	+	+	+	7.44525	Peu>Pca	trichocarpa	At5g22660	Y	Potri.001G337200	PtpAffx.201004.1.S1_at	n.s.	n.s.	n.s.	n.s.	n.s.	-1.53293		n.s.	n.s.	n.s.	-2.04992	n.s.	-2.21598	n.s.	n.s.	n.s.
gw1.I.2843.1	zinc finger - like protein : predicted protein	+	+	+	+	+	+	+	2.2965	Peu>Pca	trichocarpa	At5g40710	Y	Potri.001G336500	PtpAffx.201008.1.S1_at	1.47872	n.s.	1.20276	1.42634	n.s.	n.s.		n.s.	n.s.	n.s.	n.s.	n.s.	n.s.	n.s.	n.s.	n.s.
estExt_Genewise1_v1.C_LG_I2848	glyceraldehyde-3-phosphate dehydrogenase C subunit (GapC) : identical to glyceraldehyde-3-phosphate dehydrogenase C subunit (GapC) GB:M64116 [Arabidopsis thaliana] (Gene 104	+	+	+	+	+	+	+	15.7302	Peu>Pca	trichocarpa	At3g04120	Y	Potri.001G335800	PtpAffx.201011.1.S1_at	n.s.	-1.56033	-1.7318	-1.55317	n.s.	n.s.		n.s.	n.s.	n.s.	n.s.	n.s.	n.s.	n.s.	n.s.	n.s.
gw1.I.4496.1	expressed protein : :supported by full-length cDNA: Ceres:3807.	+	+	+	+	+	+	+	1.98204	Peu>Pca	trichocarpa	At1g04970	Y	Potri.001G358800	PtpAffx.201255.1.S1_at	n.s.	n.s.	n.s.	n.s.	-1.14447	n.s.		n.s.	n.s.	n.s.	n.s.	n.s.	n.s.	n.s.	n.s.	n.s.
eugene3.00012671	selenium-binding protein-like :	+	+	+	+	+	+	+	3.60507	Peu>Pca	trichocarpa	At5g66520	Y	Potri.001G369900	PtpAffx.201298.1.S1_at	n.s.	n.s.	n.s.	n.s.	n.s.	n.s.		n.s.	n.s.	n.s.	-1.07077	n.s.	n.s.	n.s.	n.s.	n.s.
fgenesh4_pg.C_LG_I003289	hypothetical protein : predicted by genscan+	+	+	+	+	+	+	+	3.91365	Peu>Pca	trichocarpa	At1g30660	Y	Potri.001G461300	PtpAffx.201458.1.S1_at	n.s.	n.s.	n.s.	n.s.	n.s.	-1.4875		n.s.	n.s.	n.s.	-1.52629	n.s.	-1.8119	n.s.	n.s.	n.s.
fgenesh4_pg.C_LG_I003326	hypothetical protein : predicted by genemark.hmm	+	+	+	+	+	+	+	8.00565	Peu>Pca	trichocarpa	At3g15930	Y	Potri.001G464200	PtpAffx.201464.1.S1_at	1.65245	1.49077	n.s.	1.70747	1.33613	n.s.		n.s.	n.s.	n.s.	-2.28097	n.s.	-1.90963	n.s.	n.s.	-1.42415
eugene3.00020047	putative phosphate transporter : similar to phosphate transporter GB:BAA20522 (Catharanthus roseus): contains Pfam profile: PF00083 Sugar (and other) transporter	+	+	+	+	+	+	+	11.1336	Peu>Pca	trichocarpa	At1g76430	Y	Potri.002G005500	PtpAffx.201523.1.S1_at	-2.94889	-2.82946	-3.70713	-2.55885	-3.05478	-3.03488		n.s.	n.s.	n.s.	n.s.	n.s.	n.s.	n.s.	n.s.	n.s.
eugene3.00020669	serine carboxypeptidase II-like : : supported by cDNA: gi_13605556_gb_AF361604.1_AF361604	+	+	+	+	+	+	+	4.7616	Peu>Pca	trichocarpa	At5g42240	Y	Potri.002G071800	PtpAffx.201818.1.S1_at	n.s.	-1.10515	-1.52005	n.s.	n.s.	-1.69859		n.s.	n.s.	n.s.	-1.13213	n.s.	n.s.	n.s.	n.s.	n.s.
fgenesh4_pg.C_LG_II000830	auxin response factor	+	+	+	+	+	+	+	2.66982	Peu>Pca	trichocarpa	At1g77850	Y	Potri.002G089900	PtpAffx.201891.1.S1_at	n.s.	n.s.	n.s.	-1.37189	n.s.	n.s.		n.s.	n.s.	n.s.	n.s.	n.s.	n.s.	n.s.	n.s.	n.s.
fgenesh4_pg.C_LG_II000867	glycosyl hydrolase family 3 : similar to xylosidase GI:2102655 from [Aspergillus niger]	+	+	+	+	+	+	+	8.91943	Peu>Pca	trichocarpa	At1g78060	Y	Potri.002G093900	PtpAffx.201915.1.S1_at	n.s.	n.s.	n.s.	n.s.	n.s.	-2.8474		n.s.	n.s.	n.s.	-2.44458	n.s.	n.s.	n.s.	n.s.	n.s.
fgenesh4_pg.C_LG_II000957	hypothetical protein : predicted by genscan+	+	+	+	+	+	+	+	1.72414	Peu>Pca	trichocarpa	At1g07740	Y	Potri.002G103600	PtpAffx.201953.1.S1_at	n.s.	n.s.	1.03888	n.s.	n.s.	1.05031		n.s.	n.s.	n.s.	n.s.	n.s.	n.s.	n.s.	n.s.	n.s.
gw1.I.2846.1	unknown protein : : supported by cDNA: gi_18175796	+	+	+		+		+	3.429	Peu>Pca	tremula	At3g01720	Y	Potri.001G336400	PtpAffx.20203.1.S1_at	-1.07911	-1.23165	-1.25416	-1.00161	-1.52419	-1.63297		n.s.	n.s.	n.s.	n.s.	n.s.	n.s.	n.s.	n.s.	n.s.
eugene3.00021178	expressed protein : contains similarity to protein phosphatase 2C GB:AAD25933 GI:4587992 from [Arabidopsis thaliana]: supported by cDNA: gi_15292868_gb_AY050868.1_	+	+	+	+	+	+	+	4.33127	Peu>Pca	trichocarpa	At1g47380	Y	Potri.002G127300	PtpAffx.202064.1.S1_at	n.s.	n.s.	-2.23254	-1.29599	n.s.	-2.05868		n.s.	n.s.	n.s.	n.s.	n.s.	n.s.	n.s.	n.s.	n.s.
gw1.II.3936.1	coded for by A. thaliana cDNA T04215 : similar to epoxide hydrolases: supported by cDNA: gi_20856514	+	+	+	+	+	+	+	9.824	Peu>Pca	trichocarpa	At4g02340	Y	Potri.T121600	PtpAffx.202344.1.S1_at	n.s.	2.15434	n.s.	n.s.	2.62671	n.s.		n.s.	n.s.	n.s.	n.s.	n.s.	-2.68865	n.s.	n.s.	n.s.
eugene3.00001978	Expressed protein : : supported by full-length cDNA: Ceres: 157460.	+	+	+	+	+	+	+	3.00418	Peu>Pca	trichocarpa	At2g48100	Y	Potri.002G215700	PtpAffx.202446.1.S1_at	1.35519	n.s.	n.s.	1.01527	1.18744	n.s.		n.s.	n.s.	n.s.	-1.12426	n.s.	-1.29642	n.s.	n.s.	n.s.
eugene3.00002262	glycosyl hydrolase family 17 (beta-1	+	+	+	+	+	+	+	1.97204	Peu>Pca	trichocarpa	At2g01630	Y	Potri.017G130200	PtpAffx.202562.1.S1_s_at	1.90411	1.20168	n.s.	1.65908	1.25633	n.s.		n.s.	n.s.	n.s.	-1.49419	n.s.	-1.09144	n.s.	n.s.	n.s.
fgenesh4_pm.C_LG_II001083	unknown protein : location of EST gb|Z26422	+	+	+	+	+	+	+	2.7938	Peu>Pca	trichocarpa	At1g23150	Y	Potri.017G125300	PtpAffx.202580.1.S1_at	n.s.	n.s.	n.s.	1.63877	n.s.	n.s.		n.s.	n.s.	n.s.	-1.23827	n.s.	n.s.	n.s.	n.s.	n.s.
gw1.II.4059.1	unknown protein : : supported by cDNA: gi_19423974	+	+	+	+	+	+	+	2.35495	Peu>Pca	trichocarpa	At1g75200	Y	Potri.002G260700	PtpAffx.202751.1.S1_at	-1.08718	n.s.	n.s.	n.s.	n.s.	n.s.		n.s.	n.s.	n.s.	n.s.	n.s.	n.s.	n.s.	n.s.	n.s.
estExt_fgenesh4_pg.C_LG_III0306	putative protein : predicted proteins	+	+	+	+	+	+	+	9.9868	Peu>Pca	trichocarpa	At5g20100	Y	Potri.003G062200	PtpAffx.202901.1.S1_at	n.s.	n.s.	1.23522	n.s.	n.s.	n.s.		n.s.	n.s.	n.s.	n.s.	n.s.	n.s.	n.s.	n.s.	n.s.
gw1.III.2151.1	unknown protein :	+	+	+	+	+	+	+	2.3494	Peu>Pca	trichocarpa	At5g17250	Y	Potri.003G059300	PtpAffx.202915.1.S1_at	-1.25163	n.s.	-1.05823	-1.04705	n.s.	n.s.		n.s.	n.s.	n.s.	n.s.	n.s.	n.s.	n.s.	n.s.	n.s.
fgenesh4_pg.C_LG_III000654	cytoplasmic protein of eukaryotic origin (38.3 kD)-like [Oryza sativa (japonica cultivar-group)] >gi|28564818|dbj|BAC57747.1| cytoplasmic protein of eukaryotic origin (38.3 kD)-like [Oryza sativa (japonica cultivar-group)]	+	+	+	+	+	+	+	3.9035	Peu>Pca	trichocarpa		Y	Potri.007G053900	PtpAffx.203055.1.S1_at	2.65917	2.69331	2.59621	3.02163	2.46158	3.23168		n.s.	n.s.	n.s.	n.s.	n.s.	n.s.	n.s.	n.s.	n.s.
estExt_fgenesh4_pg.C_LG_III0841	unknown protein : : supported by cDNA: gi_17978923	+	+	+	+	+	+	+	2.99768	Peu>Pca	trichocarpa	At5g45290	Y	Potri.003G106600	PtpAffx.203146.1.S1_s_at	n.s.	1.76979	n.s.	n.s.	1.64206	n.s.		n.s.	n.s.	n.s.	-2.10373	n.s.	-2.40277	n.s.	n.s.	n.s.
fgenesh4_pm.C_LG_III000450	Na+:H+ antiporter-like protein :	+	+	+	+	+	+	+	5.56774	Peu>Pca	trichocarpa	At5g41610	Y	Potri.003G134900	PtpAffx.203278.1.S1_at	-4.53267	-2.93751	-2.33745	-3.19275	n.s.	n.s.		n.s.	n.s.	n.s.	3.2066	n.s.	n.s.	n.s.	n.s.	n.s.
grail3.0046001801	expressed protein : : supported by cDNA: gi_14334537_gb_AY035173.1_	+	+	+	+	+	+	+	2.10505	Peu>Pca	trichocarpa	At1g73380	Y	Potri.004G067200	PtpAffx.203793.1.S1_at	n.s.	n.s.	n.s.	n.s.	n.s.	n.s.		n.s.	n.s.	n.s.	n.s.	n.s.	1.2253	n.s.	n.s.	n.s.
fgenesh4_pm.C_LG_IV000119	unknown protein :	+	+	+	+	+	+	+	1.86363	Peu>Pca	trichocarpa	At1g29800	Y	Potri.004G062500	PtpAffx.203809.1.S1_at	n.s.	n.s.	n.s.	-1.06449	n.s.	n.s.		n.s.	n.s.	n.s.	n.s.	n.s.	n.s.	n.s.	n.s.	n.s.
gw1.IV.3255.1	similar to unknown protein (pir |T03994) :	+	+	+	+	+	+	+	1.90419	Peu>Pca	trichocarpa	At5g38360	Y	Potri.004G099300	PtpAffx.203924.1.S1_at	n.s.	n.s.	n.s.	1.00344	n.s.	n.s.		n.s.	n.s.	n.s.	n.s.	n.s.	n.s.	n.s.	n.s.	n.s.
gw1.IV.3349.1	putative phosphatidate phosphohydrolase : similar to phosphatidate phosphohydrolase GB:AAB50246 from [Rattus norvegicus]:supported by full-length cDNA: Ceres:121374.	+	+	+	+	+	+	+	4.0663	Peu>Pca	trichocarpa	At3g02600	Y	Potri.004G095400	PtpAffx.203941.1.S1_at	n.s.	1.21693	n.s.	n.s.	n.s.	-1.10129		n.s.	n.s.	n.s.	-1.74099	-1.44924	-1.73931	n.s.	n.s.	n.s.
gw1.IV.392.1	putative protein : endothelin converting enzyme	+	+	+	+	+	+	+	2.38678	Peu>Pca	trichocarpa	At4g34360	Y	Potri.004G150200	PtpAffx.204195.1.S1_at	n.s.	n.s.	n.s.	n.s.	n.s.	n.s.		n.s.	n.s.	n.s.	n.s.	n.s.	-1.02063	n.s.	n.s.	n.s.
estExt_fgenesh4_pg.C_LG_IX0092	unknown protein :	+	+	+	+	+	+	+	1.85562	Peu>Pca	trichocarpa	At5g22340	Y	Potri.009G160500	PtpAffx.204408.1.S1_s_at	n.s.	n.s.	n.s.	n.s.	n.s.	n.s.		n.s.	n.s.	n.s.	-1.56585	n.s.	-1.12378	n.s.	n.s.	n.s.
estExt_fgenesh4_pg.C_LG_IX0214	protein-tyrosine-phosphatase-like protein : protein-tyrosine-phosphatase - Schizosaccharomyces pombe	+	+	+	+	+	+	+	7.7787	Peu>Pca	trichocarpa	At3g44620	Y	Potri.009G146800	PtpAffx.204472.1.S1_at	n.s.	n.s.	1.46846	n.s.	n.s.	n.s.		n.s.	n.s.	n.s.	n.s.	n.s.	n.s.	n.s.	n.s.	n.s.
estExt_fgenesh4_pg.C_LG_IX0407	kinesin like protein : kinesin-related protein - Xenopus laevis	+	+	+	+	+	+	+	2.81976	Peu>Pca	trichocarpa	At4g38950	Y	Potri.009G124500	PtpAffx.204574.1.S1_at	n.s.	n.s.	n.s.	n.s.	n.s.	n.s.		n.s.	n.s.	1.25537	n.s.	1.12736	1.19379	n.s.	n.s.	n.s.
estExt_fgenesh4_pg.C_LG_IX0426	expressed protein : :supported by full-length cDNA: Ceres:20834.	+	+	+	+	+	+	+	2.88977	Peu>Pca	trichocarpa	At2g21340	Y	Potri.009G122600	PtpAffx.204585.1.S1_at	-2.60643	-2.3519	n.s.	-2.53225	-2.82787	-1.02843		n.s.	n.s.	2.1698	1.50382	1.91526	1.79943	n.s.	n.s.	n.s.
estExt_fgenesh4_pm.C_LG_IX0400	heat shock protein 70 like protein : dnaK-type molecular chaperone PHSP1 -Pisum sativum	+	+	+	+	+	+	+	10.2482	Peu>Pca	trichocarpa	At4g37910	Y	Potri.009G079700	PtpAffx.204771.1.S1_at	n.s.	n.s.	n.s.	n.s.	n.s.	n.s.		n.s.	n.s.	n.s.	1.34902	n.s.	1.28753	n.s.	n.s.	n.s.
fgenesh4_pm.C_LG_IX000703	putative protein : various predicted proteins	+	+	+	+	+	+	+	3.56429	Peu>Pca	trichocarpa	At3g54800	Y	Potri.009G011200	PtpAffx.205057.1.S1_at	-1.48107	-1.02218	-1.30511	-1.10433	n.s.	n.s.		n.s.	n.s.	n.s.	n.s.	n.s.	n.s.	n.s.	n.s.	n.s.
fgenesh4_pm.C_LG_V000114	putative ribonucleoside-diphosphate reductase large subunit : : supported by cDNA: gi_14334813_gb_AY035080.1_	+	+	+	+	+	+	+	1.53376	Peu>Pca	trichocarpa	At2g21790	Y	Potri.005G087300	PtpAffx.205229.1.S1_s_at	n.s.	n.s.	n.s.	n.s.	n.s.	n.s.		n.s.	n.s.	n.s.	n.s.	-1.02732	-1.3949	n.s.	n.s.	n.s.
eugene3.00050364	elongation factor	+	+	+	+	+	+	+	3.02697	Peu>Pca	trichocarpa	At1g56075	Y	Potri.005G098100	PtpAffx.205282.1.S1_at	n.s.	n.s.	n.s.	n.s.	n.s.	n.s.		n.s.	n.s.	n.s.	n.s.	n.s.	1.24236	n.s.	n.s.	n.s.
gw1.V.3800.1	putative protein kinase : contains a protein kinase domain profile (PDOC00100):supported by full-length cDNA: Ceres:19958.	+	+	+	+	+	+	+	2.72924	Peu>Pca	trichocarpa	At2g23450	Y	Potri.005G130900	PtpAffx.205321.1.S1_at	n.s.	n.s.	1.33998	n.s.	n.s.	n.s.		n.s.	n.s.	n.s.	n.s.	n.s.	n.s.	n.s.	n.s.	n.s.
estExt_Genewise1_v1.C_LG_V4674	putative protein : strong similarity to unknown protein (emb|CAB89401.1): supported by cDNA: gi_14030730_gb_AF375456.1_AF375456	+	+	+	+	+	+	+	33.9675	Peu>Pca	trichocarpa	At5g65380	Y	Potri.005G160700	PtpAffx.205458.1.S1_at	n.s.	1.18673	1.1106	n.s.	1.02214	n.s.		n.s.	n.s.	n.s.	-1.02281	n.s.	-1.15991	n.s.	n.s.	-1.24835
estExt_fgenesh4_pm.C_LG_II0341	expressed protein : similar to putative uridylyl transferase GI:4406764 from [Arabidopsis thaliana]:supported by full-length cDNA: Ceres:40049.	+	+	+	+	+	+	+	1.89558	Peu>Pca	trichocarpa	At1g76990	Y	Potri.005G185600	PtpAffx.205574.1.S1_s_at	n.s.	n.s.	1.24359	n.s.	n.s.	n.s.		n.s.	n.s.	n.s.	n.s.	n.s.	n.s.	n.s.	n.s.	n.s.
gw1.V.460.1	choline kinase GmCK2p -like protein : choline kinase GmCK2p -Glycine max	+	+	+	+	+	+	+	2.96478	Peu>Pca	trichocarpa	At4g09760	Y	Potri.005G197500	PtpAffx.205630.1.S1_at	-1.43031	-1.24458	n.s.	n.s.	n.s.	n.s.		n.s.	n.s.	n.s.	1.65081	n.s.	1.73758	n.s.	n.s.	1.54271
estExt_fgenesh4_pg.C_LG_V1137	putative protein : ribitol dehydrogenase isolog - Arabidopsis thaliana	+	+	+	+	+	+	+	4.05078	Peu>Pca	trichocarpa	At4g09750	Y	Potri.005G197700	PtpAffx.205631.1.S1_at	-1.0424	-1.28249	n.s.	n.s.	-1.028	n.s.		n.s.	n.s.	1.53364	n.s.	1.77373	1.15014	n.s.	n.s.	n.s.
eugene3.00051153	embryo-abundant protein [Picea glauca] >gi|7484458|pir||T09251 embryonic abundant protein EMB24 - white spruce	+	+	+	+	+	+	+	6.51541	Peu>Pca	trichocarpa		Y	Potri.005G208400	PtpAffx.205682.1.S1_at	n.s.	1.03175	n.s.	1.59327	1.27424	n.s.		n.s.	n.s.	n.s.	n.s.	n.s.	n.s.	n.s.	n.s.	n.s.
gw1.V.1034.1	putative protein : similarity to predicted protein	+	+	+	+	+	+	+	2.8285	Peu>Pca	trichocarpa	At3g63430	Y	Potri.005G216300	PtpAffx.205726.1.S1_at	n.s.	n.s.	n.s.	n.s.	n.s.	1.88517		n.s.	n.s.	n.s.	n.s.	n.s.	n.s.	n.s.	n.s.	n.s.
estExt_Genewise1_v1.C_LG_VI1359	26S proteasome AAA-ATPase subunit RPT3 : identical to 26S proteasome AAA-ATPase subunit RPT3 GI:6652882 from [Arabidopsis thaliana]: supported by cDNA: gi_17979230	+	+	+	+	+	+	+	11.1387	Peu>Pca	trichocarpa	At5g58290	Y	Potri.006G031000	PtpAffx.206030.1.S1_at	n.s.	n.s.	n.s.	n.s.	n.s.	4.56688		n.s.	n.s.	n.s.	4.45631	n.s.	4.35813	n.s.	n.s.	4.36777
eugene3.00060351	putative ribose 5-phosphate isomerase : identical to putative ribose 5-phosphate isomerase GB:AAD57010 [Arabidopsis thaliana]: similar to ribose 5-phosphate isomerases: GB:BAA10413 [Synechocystis sp]	+	+	+	+	+	+	+	2.23363	Peu>Pca	trichocarpa	At3g04790	Y	Potri.006G039800	PtpAffx.206065.1.S1_at	n.s.	n.s.	1.33277	n.s.	n.s.	n.s.		n.s.	n.s.	n.s.	n.s.	n.s.	n.s.	n.s.	n.s.	n.s.
fgenesh4_pg.C_LG_VI000456	putative protein : several hypothetical Na(+):H(+) antiporter	+	+	+	+	+	+	+	9.2174	Peu>Pca	trichocarpa	At3g53720	Y	Potri.006G054700	PtpAffx.206136.1.S1_at	-1.63266	n.s.	n.s.	n.s.	n.s.	-1.28174		n.s.	n.s.	n.s.	n.s.	n.s.	n.s.	n.s.	n.s.	n.s.
eugene3.00020187	putative DnaJ protein : :supported by full-length cDNA: Ceres:22711.	+	+	+	+	+	+	+	6.857	Peu>Pca	trichocarpa	At2g17880	Y	Potri.002G020800	PtpAffx.20626.1.S1_at	n.s.	n.s.	n.s.	2.65985	n.s.	3.15723		n.s.	n.s.	n.s.	n.s.	n.s.	n.s.	n.s.	n.s.	n.s.
fgenesh4_pg.C_LG_VI000760	cytochrome p450 family : cytochrome P450 76A2	+	+	+	+	+	+	+	6.60955	Peu>Pca	trichocarpa	At3g52970	Y	Potri.006G094700	PtpAffx.206294.1.S1_at	n.s.	-2.45893	n.s.	n.s.	-1.65214	n.s.		n.s.	n.s.	n.s.	n.s.	n.s.	1.76746	n.s.	n.s.	n.s.
gw1.VI.14.1	putative protein : similar to unknown protein (ref|NP_012077.1)	+	+	+	+	+	+	+	9.08384	Peu>Pca	trichocarpa	At5g06620	Y	Potri.006G196600	PtpAffx.206459.1.S1_at	n.s.	1.62749	n.s.	n.s.	1.3225	n.s.		n.s.	n.s.	n.s.	n.s.	n.s.	-1.99707	n.s.	n.s.	n.s.
eugene3.00061196	expressed protein : :supported by full-length cDNA: Ceres:38478.	+	+	+	+	+	+	+	2.00443	Peu>Pca	trichocarpa	At3g12050	Y	Potri.006G194400	PtpAffx.206470.1.S1_at	n.s.	n.s.	1.52068	n.s.	n.s.	1.17103		n.s.	n.s.	n.s.	1.17672	1.69508	1.45954	n.s.	n.s.	n.s.
gw1.VI.751.1	putative protein : :supported by full-length cDNA: Ceres:11590.	+	+	+	+	+	+	+	4.09023	Peu>Pca	trichocarpa	At4g28030	Y	Potri.006G176500	PtpAffx.206555.1.S1_s_at	n.s.	n.s.	1.00145	n.s.	n.s.	n.s.		n.s.	n.s.	n.s.	n.s.	n.s.	n.s.	n.s.	n.s.	n.s.
eugene3.00061626	putative protein : predicted proteins in Synechococcus	+	+	+	+	+	+	+	2.48971	Peu>Pca	trichocarpa	At5g11840	Y	Potri.006G229600	PtpAffx.206683.1.S1_at	2.2061	2.17724	1.77176	1.80769	1.75792	n.s.		n.s.	n.s.	n.s.	-1.27398	n.s.	-1.22422	n.s.	n.s.	-1.23805
fgenesh4_pg.C_LG_VI001674	putative protein :	+	+	+	+	+	+	+	2.1632	Peu>Pca	trichocarpa	At5g11530	Y	Potri.006G240500	PtpAffx.206730.1.S1_at	-1.27877	n.s.	n.s.	n.s.	n.s.	-1.14744		n.s.	n.s.	n.s.	n.s.	n.s.	n.s.	n.s.	n.s.	n.s.
eugene3.00061767	putative protein : various predicted proteins	+	+	+	+	+	+	+	4.89922	Peu>Pca	trichocarpa	At5g16860	Y	Potri.006G245300	PtpAffx.206752.1.S1_at	n.s.	n.s.	n.s.	n.s.	n.s.	n.s.		n.s.	n.s.	n.s.	-2.2403	n.s.	n.s.	n.s.	n.s.	n.s.
fgenesh4_pg.C_LG_VII000071	dihydroorotase : : supported by cDNA: gi_2121272_gb_AF000146.1_ATAF000146	+	+	+	+	+	+	+	1.84013	Peu>Pca	trichocarpa	At4g22930	Y	Potri.007G139700	PtpAffx.206898.1.S1_at	1.34625	1.22376	n.s.	1.24773	1.14817	n.s.		n.s.	n.s.	n.s.	-1.00279	n.s.	n.s.	n.s.	n.s.	n.s.
estExt_Genewise1_v1.C_LG_VII0576	expressed protein : :supported by full-length cDNA: Ceres:1885.	+	+	+	+	+	+	+	6.68627	Peu>Pca	trichocarpa	At4g28430	Y	Potri.007G137700	PtpAffx.206910.1.S1_at	3.4996	2.63328	2.54114	3.12476	n.s.	2.63993		n.s.	n.s.	n.s.	n.s.	n.s.	n.s.	n.s.	n.s.	n.s.
estExt_fgenesh4_pg.C_LG_VII0121	expressed protein : : supported by cDNA: gi_13877620_gb_AF370511.1_AF370511	+	+	+	+	+	+	+	2.75314	Peu>Pca	trichocarpa	At2g30710	Y	Potri.007G134200	PtpAffx.206923.1.S1_at	n.s.	1.08344	n.s.	n.s.	1.33208	n.s.		n.s.	n.s.	n.s.	n.s.	n.s.	n.s.	n.s.	n.s.	n.s.
gw1.VII.712.1	SHORT-ROOT (SHR) :	+	+	+	+	+	+	+	3.31539	Peu>Pca	trichocarpa	At4g37650	Y	Potri.017G019900	PtpAffx.206936.1.S1_s_at	1.46044	2.20189	1.38782	1.42286	2.48068	n.s.		n.s.	n.s.	n.s.	n.s.	n.s.	-1.73385	n.s.	n.s.	n.s.
eugene3.00070148	calreticulin	+	+	+	+	+	+	+	2.69953	Peu>Pca	trichocarpa	At1g08450	Y	Potri.007G131500	PtpAffx.206938.1.S1_s_at	n.s.	-1.18738	n.s.	n.s.	-1.37843	n.s.		n.s.	n.s.	n.s.	n.s.	n.s.	n.s.	n.s.	n.s.	n.s.
estExt_fgenesh4_pg.C_LG_VII0470	protein serine:threonine kinase-like protein : putative protein serine:threonine kinase - Sorghum bicolor	+	+	+	+	+	+	+	21.7159	Peu>Pca	trichocarpa	At5g10290	Y	Potri.007G094500	PtpAffx.207103.1.S1_at	1.03123	n.s.	1.23408	1.55253	1.21176	1.99664		n.s.	n.s.	n.s.	n.s.	n.s.	n.s.	n.s.	n.s.	n.s.
gw1.VII.1802.1	mitochondrial carrier protein family : contains Pfam profile: PF00153 mitochondrial carrier protein	+	+	+	+	+	+	+	2.3678	Peu>Pca	trichocarpa	At5g64970	Y	Potri.007G093300	PtpAffx.207110.1.S1_at	n.s.	-1.0662	n.s.	n.s.	n.s.	n.s.		n.s.	n.s.	n.s.	n.s.	n.s.	n.s.	n.s.	n.s.	n.s.
eugene3.00070822	elongation factor	+	+	+	+	+	+	+	2.63603	Peu>Pca	trichocarpa	At1g56075	Y	Potri.007G065600	PtpAffx.207238.1.S1_s_at	-1.5676	-1.23359	-1.59443	-1.21927	-1.10737	-1.16443		n.s.	n.s.	n.s.	n.s.	n.s.	n.s.	n.s.	n.s.	n.s.
estExt_fgenesh4_pg.C_LG_VII0849	flavonol synthase - like protein : SRG1 protein	+	+	+	+	+	+	+	2.72799	Peu>Pca	trichocarpa	At3g50210	Y	Potri.007G047100	PtpAffx.207258.1.S1_at	n.s.	-1.00823	n.s.	n.s.	n.s.	n.s.		n.s.	n.s.	n.s.	n.s.	n.s.	n.s.	n.s.	n.s.	n.s.
eugene3.00080044	expressed protein : contains similarity to merozoite surface protein 2 (MSP-2) GI:1657451 from (Plasmodium falciparum): supported by cDNA: gi_15292906_gb_AY050887.1_	+	+	+	+	+	+	+	4.6515	Peu>Pca	trichocarpa	At1g16860	Y	Potri.008G006100	PtpAffx.207486.1.S1_x_at	1.91354	1.74175	1.38539	2.04932	1.72664	1.34619		n.s.	n.s.	n.s.	n.s.	n.s.	n.s.	n.s.	n.s.	n.s.
eugene3.00080178	putative protein : various predicted proteins	+	+	+	+	+	+	+	35.7867	Peu>Pca	trichocarpa	At3g54260	Y	Potri.008G020900	PtpAffx.207553.1.S1_at	n.s.	2.76999	n.s.	n.s.	3.25298	n.s.		n.s.	n.s.	n.s.	n.s.	n.s.	-2.82528	n.s.	n.s.	n.s.
gw1.VIII.1056.1	thioredoxin - like protein : : supported by cDNA: gi_17380751	+	+	+	+	+	+	+	6.43741	Peu>Pca	trichocarpa	At5g04260	Y	Potri.008G036400	PtpAffx.207622.1.S1_at	n.s.	-1.23312	-1.08455	n.s.	n.s.	-1.10537		n.s.	n.s.	n.s.	n.s.	n.s.	n.s.	n.s.	n.s.	n.s.
estExt_fgenesh4_pm.C_LG_VIII0151	putative protein : ABI3-interacting protein	+	+	+	+	+	+	+	3.22277	Peu>Pca	trichocarpa	At5g02810	Y	Potri.008G046200	PtpAffx.207664.1.S1_x_at	n.s.	n.s.	n.s.	n.s.	n.s.	n.s.		n.s.	n.s.	n.s.	-1.70228	n.s.	n.s.	n.s.	n.s.	n.s.
fgenesh4_pm.C_LG_VIII000317	CTP-synthetase	+	+	+	+	+	+	+	3.86669	Peu>Pca	trichocarpa	At3g12670	Y	Potri.008G080100	PtpAffx.207817.1.S1_at	n.s.	-1.46043	-1.5277	n.s.	-1.19679	n.s.		n.s.	n.s.	n.s.	n.s.	n.s.	n.s.	n.s.	n.s.	n.s.
gw1.VIII.995.1	Expressed protein : : supported by cDNA: gi_15450408_gb_AY052305.1_	+	+	+	+	+	+	+	16.756	Peu>Pca	trichocarpa	At1g69523	Y	Potri.008G088500	PtpAffx.207863.1.S1_at	n.s.	n.s.	n.s.	n.s.	n.s.	-2.14416		n.s.	n.s.	n.s.	-2.65432	n.s.	-2.34202	n.s.	n.s.	n.s.
estExt_Genewise1_v1.C_LG_VIII2483	legumin-like protein : contains a 11-S plant seed storage protein signature (PS00305)	+	+	+	+	+	+	+	5.64746	Peu>Pca	trichocarpa	At2g28680	Y	Potri.008G102900	PtpAffx.207934.1.S1_s_at	2.90756	3.85066	2.82866	2.80786	3.63327	2.81335		n.s.	n.s.	n.s.	n.s.	n.s.	n.s.	n.s.	n.s.	n.s.
estExt_fgenesh4_pg.C_LG_VIII0985	hypothetical protein : similar to hypothetical protein GB:AC006836	+	+	+	+	+	+	+	2.83802	Peu>Pca	trichocarpa	At2g03810	Y	Potri.008G111800	PtpAffx.207969.1.S1_at	n.s.	n.s.	-1.44087	n.s.	n.s.	n.s.		n.s.	n.s.	n.s.	n.s.	n.s.	n.s.	n.s.	n.s.	1.78993
gw1.X.5535.1	hypothetical protein : predicted by genscan+	+	+	+	+	+	+	+	2.82098	Peu>Pca	trichocarpa	At3g23160	Y	Potri.010G074000	PtpAffx.208722.1.S1_at	n.s.	n.s.	n.s.	1.338	n.s.	n.s.		n.s.	n.s.	n.s.	-1.65245	n.s.	-1.25035	n.s.	n.s.	n.s.
eugene3.00101159	Expressed protein : : supported by full-length cDNA: Ceres: 118770.	+	+	+	+	+	+	+	1.26987	Peu>Pca	trichocarpa	At1g25370	Y	Potri.010G122700	PtpAffx.208941.1.S1_at	n.s.	-1.38192	-1.19568	n.s.	-1.15619	n.s.		n.s.	n.s.	n.s.	n.s.	n.s.	n.s.	n.s.	n.s.	n.s.
fgenesh4_pm.C_LG_XVIII000233	Expressed protein : : supported by cDNA: gi_15912240_gb_AY056398.1_	+	+	+	+	+	+	+	3.8994	Peu>Pca	deltoides	At3g24503	Y	Potri.018G075000	PtpAffx.20905.1.S1_at	n.s.	n.s.	1.26285	1.03413	n.s.	n.s.		n.s.	n.s.	n.s.	n.s.	n.s.	n.s.	n.s.	n.s.	n.s.
fgenesh4_pm.C_LG_VIII000307	putative stearoyl-acyl carrier protein desaturase : similar to stearoyl-acyl carrier protein desaturase GB:CAA07349 from [Linum usitatissimum]:supported by full-length cDNA: Ceres:33739.	+	+	+	+	+	+	+	4.7948	Peu>Pca	trichocarpa	At3g02630	Y	Potri.008G077900	PtpAffx.209231.1.S1_s_at	1.19974	n.s.	1.77343	1.58069	n.s.	2.06489		n.s.	n.s.	n.s.	n.s.	1.02099	1.13704	n.s.	n.s.	n.s.
eugene3.00101881	phosphate:phosphoenolpyruvate translocator protein-like :	+	+	+	+	+	+	+	2.49162	Peu>Pca	trichocarpa	At5g05820	Y	Potri.010G194100	PtpAffx.209300.1.S1_at	n.s.	n.s.	n.s.	n.s.	n.s.	1.07213		n.s.	n.s.	n.s.	n.s.	n.s.	1.57452	n.s.	n.s.	1.45285
gw1.XI.1195.1	heat shock protein - like : heat shock protein 17	+	+	+	+	+	+	+	22.4205	Peu>Pca	trichocarpa	At4g21870	Y	Potri.011G001600	PtpAffx.209569.1.S1_at	n.s.	n.s.	n.s.	n.s.	n.s.	-1.94942		n.s.	n.s.	n.s.	n.s.	n.s.	n.s.	n.s.	n.s.	n.s.
fgenesh4_pg.C_LG_XI000568	unknown protein [Oryza sativa (japonica cultivar-group)] >gi|57899283|dbj|BAD87684.1| unknown protein [Oryza sativa (japonica cultivar-group)]	+	+	+	+	+	+	+	9.09909	Peu>Pca	trichocarpa		Y	Potri.011G087000	PtpAffx.209808.1.S1_at	2.25628	2.19513	2.07702	2.01858	1.61105	n.s.		n.s.	n.s.	n.s.	n.s.	n.s.	n.s.	n.s.	n.s.	n.s.
eugene3.00110972	receptor-protein kinase-like protein :	+	+	+	+	+	+	+	3.36744	Peu>Pca	trichocarpa	At5g54380	Y	Potri.011G128000	PtpAffx.209990.1.S1_at	n.s.	n.s.	-1.18445	n.s.	n.s.	-1.49776		n.s.	n.s.	n.s.	-1.1105	n.s.	n.s.	n.s.	n.s.	n.s.
eugene3.00030684	putative calmodulin : similar to calmodulin GB:P04352 [Chlamydomonas reinhardtii]: contains Pfam profile: PF00036 EF hand (4 copies): supported by cDNA: gi_15010601_gb_AY045602.1_	+	+	+		+		+	3.02303	Peu>Pca	tremula × tremuloides	At3g03000	Y	Potri.003G095700	PtpAffx.21002.1.S1_at	n.s.	-1.52939	n.s.	n.s.	n.s.	n.s.		n.s.	n.s.	n.s.	1.27463	n.s.	1.5276	n.s.	n.s.	1.32503
eugene3.00111128	putative protein : contains similarity to integral membrane protein: supported by cDNA: gi_20147214	+	+	+	+	+	+	+	1.67905	Peu>Pca	trichocarpa	At5g54860	Y	Potri.011G137300	PtpAffx.210056.1.S1_s_at	-1.09365	-1.84096	-1.03594	-1.52149	-1.76647	n.s.		n.s.	n.s.	n.s.	n.s.	n.s.	1.08336	n.s.	n.s.	n.s.
eugene3.00120446	zinc-finger protein (C-terminal)	+	+	+	+	+	+	+	2.31619	Peu>Pca	trichocarpa	At1g17970	Y	Potri.012G053800	PtpAffx.210413.1.S1_s_at	n.s.	n.s.	-1.72409	-1.34849	n.s.	n.s.		n.s.	n.s.	n.s.	n.s.	n.s.	n.s.	n.s.	n.s.	n.s.
gw1.XII.709.1	F-box protein family : : supported by cDNA: gi_16209725_gb_AY057623.1_	+	+	+	+	+	+	+	2.10423	Peu>Pca	trichocarpa	At1g67340	Y	Potri.012G097600	PtpAffx.210648.1.S1_at	n.s.	-1.36856	-1.40204	n.s.	n.s.	n.s.		n.s.	n.s.	n.s.	n.s.	n.s.	n.s.	n.s.	n.s.	n.s.
estExt_fgenesh4_pm.C_LG_XII0459	putative protein : similar to unknown protein (pir||C69291): supported by cDNA: gi_19699284	+	+	+	+	+	+	+	3.69683	Peu>Pca	trichocarpa	At5g52030	Y	Potri.012G133900	PtpAffx.210768.1.S1_s_at	1.03875	1.20528	1.73185	1.17082	1.13262	n.s.		n.s.	n.s.	n.s.	n.s.	n.s.	n.s.	n.s.	n.s.	-1.52958
eugene3.00130256	hypothetical protein : predicted by genscan+	+	+	+	+	+	+	+	7.83453	Peu>Pca	trichocarpa	At1g54740	Y	Potri.013G027100	PtpAffx.210932.1.S1_s_at	n.s.	3.59806	3.96762	3.47084	3.09962	n.s.		n.s.	n.s.	n.s.	n.s.	n.s.	n.s.	n.s.	n.s.	n.s.
estExt_fgenesh4_pm.C_LG_XIII0124	putative protein : PrMC3 - Pinus radiata	+	+	+	+	+	+	+	13.0033	Peu>Pca	trichocarpa	At5g27320	Y	Potri.013G028700	PtpAffx.210940.1.S1_at	n.s.	-1.78465	n.s.	n.s.	-1.66632	n.s.		n.s.	n.s.	n.s.	n.s.	n.s.	n.s.	n.s.	n.s.	n.s.
estExt_Genewise1_v1.C_LG_XIII2148	leucine-rich repeat transmembrane protein kinase	+	+	+	+	+	+	+	7.71046	Peu>Pca	trichocarpa	At3g03770	Y	Potri.013G064300	PtpAffx.211092.1.S1_at	n.s.	n.s.	n.s.	n.s.	n.s.	-1.31362		n.s.	n.s.	n.s.	n.s.	n.s.	-1.93499	n.s.	n.s.	n.s.
gw1.XIII.2370.1	putative protein : : supported by cDNA: gi_17065369	+	+	+	+	+	+	+	2.28741	Peu>Pca	trichocarpa	At5g17670	Y	Potri.013G070700	PtpAffx.211123.1.S1_at	n.s.	1.51937	n.s.	n.s.	n.s.	n.s.		n.s.	n.s.	n.s.	n.s.	n.s.	-1.53839	n.s.	n.s.	n.s.
fgenesh4_pg.C_LG_XIV000058	putative protein : various predicted proteins	+	+	+	+	+	+	+	4.84495	Peu>Pca	trichocarpa	At3g49810	Y	Potri.014G014300	PtpAffx.211428.1.S1_at	n.s.	2.11561	n.s.	1.33898	1.78789	n.s.		n.s.	n.s.	n.s.	-2.03932	-2.68249	-2.48823	n.s.	n.s.	n.s.
estExt_fgenesh4_pm.C_LG_XIV0020	calcium-transporting ATPase 3	+	+	+	+	+	+	+	1.92308	Peu>Pca	trichocarpa	At1g10130	Y	Potri.014G014700	PtpAffx.211429.1.S1_s_at	n.s.	n.s.	n.s.	n.s.	-1.04159	n.s.		n.s.	n.s.	n.s.	n.s.	n.s.	n.s.	n.s.	n.s.	n.s.
gw1.XIV.969.1	putative protein : RING zinc finger protein	+	+	+	+	+	+	+	2.46937	Peu>Pca	trichocarpa	At4g11680	Y	Potri.014G075000	PtpAffx.211494.1.S1_at	1.33604	1.55956	1.62053	1.66998	1.78204	1.73087		n.s.	n.s.	n.s.	n.s.	n.s.	n.s.	n.s.	n.s.	n.s.
eugene3.00140494	putative protein : rec	+	+	+	+	+	+	+	1.71648	Peu>Pca	trichocarpa	At3g60800	Y	Potri.014G104000	PtpAffx.211640.1.S1_at	n.s.	n.s.	n.s.	n.s.	n.s.	-1.10229		n.s.	n.s.	n.s.	n.s.	n.s.	n.s.	n.s.	n.s.	n.s.
grail3.0061007202	myb-related protein : similar to GI:7981380 from [Lycopersicon esculentum]	+	+	+	+	+	+	+	1.87873	Peu>Pca	trichocarpa	At1g75250	Y	Potri.014G113900	PtpAffx.211683.1.S1_x_at	n.s.	n.s.	n.s.	n.s.	1.04327	n.s.		n.s.	n.s.	n.s.	n.s.	n.s.	n.s.	n.s.	n.s.	n.s.
gw1.XIV.3887.1	putative protein : other hypothetical proteins - Arabidopsis thaliana	+	+	+	+	+	+	+	2.00715	Peu>Pca	trichocarpa	At4g12680	Y	Potri.014G170800	PtpAffx.211941.1.S1_at	n.s.	n.s.	2.2938	1.66899	n.s.	2.53473		n.s.	n.s.	n.s.	n.s.	n.s.	1.47659	n.s.	n.s.	n.s.
fgenesh4_pm.C_LG_XIV000513	regulator of chromosome condensation (cell cycle regulatory protein) like :	+	+	+	+	+	+	+	2.80161	Peu>Pca	trichocarpa	At5g48330	Y	Potri.014G198300	PtpAffx.211950.1.S1_at	n.s.	1.14934	n.s.	n.s.	n.s.	n.s.		n.s.	n.s.	n.s.	n.s.	n.s.	n.s.	n.s.	n.s.	n.s.
gw1.XIX.2074.1	ABC transporter family protein : similar to breast cancer resistance protein GB:AAC97367 from [Homo sapiens]: supported by cDNA: gi_15292752_gb_AY050810.1_	+	+	+	+	+	+	+	2.90034	Peu>Pca	trichocarpa	At1g71960	Y	Potri.019G083000	PtpAffx.212377.1.S1_s_at	n.s.	n.s.	n.s.	n.s.	n.s.	3.54723		n.s.	n.s.	n.s.	n.s.	n.s.	n.s.	n.s.	n.s.	n.s.
gw1.XIX.2123.1	expressed protein : :supported by full-length cDNA: Ceres:110782.	+	+	+	+	+	+	+	3.00263	Peu>Pca	trichocarpa	At1g34470	Y	Potri.019G084600	PtpAffx.212388.1.S1_at	n.s.	n.s.	n.s.	n.s.	-1.94028	-1.6233		n.s.	n.s.	n.s.	n.s.	n.s.	n.s.	n.s.	n.s.	n.s.
estExt_fgenesh4_pg.C_LG_XV0575	putative copper amine oxidase :	+	+	+	+	+	+	+	2.78377	Peu>Pca	trichocarpa	At2g42490	Y	Potri.015G082900	PtpAffx.212806.1.S1_x_at	n.s.	n.s.	n.s.	n.s.	n.s.	n.s.		n.s.	n.s.	n.s.	n.s.	n.s.	1.04323	n.s.	n.s.	n.s.
gw1.XV.2356.1	putative metalloproteinase : similar to GB:AAB61099	+	+	+	+	+	+	+	2.69912	Peu>Pca	trichocarpa	At1g24140	Y	Potri.015G103900	PtpAffx.212915.1.S1_at	n.s.	-1.63624	n.s.	n.s.	-1.72427	n.s.		n.s.	n.s.	n.s.	n.s.	n.s.	2.11026	n.s.	n.s.	n.s.
gw1.XVI.673.1	membrane transporter like protein :	+	+	+	+	+	+	+	6.38842	Peu>Pca	trichocarpa	At4g16480	Y	Potri.016G010600	PtpAffx.213137.1.S1_at	n.s.	n.s.	n.s.	n.s.	n.s.	n.s.		n.s.	n.s.	n.s.	n.s.	-1.82183	n.s.	n.s.	n.s.	n.s.
estExt_fgenesh4_pg.C_LG_XVI0265	unknown protein :	+	+	+	+	+	+	+	1.88906	Peu>Pca	trichocarpa	At2g41170	Y	Potri.016G035900	PtpAffx.213248.1.S1_at	n.s.	1.93622	n.s.	1.66298	2.17566	3.32602		n.s.	n.s.	n.s.	n.s.	n.s.	n.s.	n.s.	n.s.	n.s.
gw1.XVI.1595.1	phosphoribosylanthranilate transferase-like protein :	+	+	+	+	+	+	+	4.72049	Peu>Pca	trichocarpa	At5g48060	Y	Potri.016G049300	PtpAffx.213307.1.S1_at	2.36214	1.91728	1.77635	2.11312	1.63103	n.s.		n.s.	n.s.	n.s.	n.s.	n.s.	n.s.	n.s.	n.s.	n.s.
fgenesh4_pg.C_LG_XVI000740	unknown protein :	+	+	+	+	+	+	+	3.44138	Peu>Pca	trichocarpa	At3g09690	Y	Potri.016G086200	PtpAffx.213489.1.S1_s_at	n.s.	n.s.	n.s.	n.s.	n.s.	n.s.		n.s.	n.s.	n.s.	-1.67094	n.s.	-1.4115	n.s.	n.s.	n.s.
gw1.XVII.410.1	hypothetical protein common family : similar to At4g25110	+	+	+	+	+	+	+	4.12597	Peu>Pca	trichocarpa	At1g02170	Y	Potri.017G052600	PtpAffx.213823.1.S1_at	n.s.	-1.35319	n.s.	-1.51625	n.s.	n.s.		n.s.	n.s.	n.s.	n.s.	n.s.	n.s.	n.s.	n.s.	n.s.
gw1.XVII.668.1	putative protein : predicted proteins	+	+	+	+	+	+	+	3.43755	Peu>Pca	trichocarpa	At5g40400	Y	Potri.017G071600	PtpAffx.213871.1.S1_at	n.s.	-1.32799	n.s.	n.s.	n.s.	n.s.		n.s.	n.s.	n.s.	n.s.	n.s.	n.s.	n.s.	n.s.	n.s.
estExt_Genewise1_v1.C_LG_XVII1359	biotin carboxyl carrier protein 1 (BCCP1) : identical to biotin carboxyl carrier protein of acetyl-CoA carboxylase precursor [Arabidopsis thaliana] gi|9759121|dbj|BAB09606: supported by full-length cDNA: Ceres:38996.	+	+	+	+	+	+	+	2.32306	Peu>Pca	trichocarpa	At5g16390	Y	Potri.017G092500	PtpAffx.213986.1.S1_s_at	2.02689	2.8943	2.17622	2.15827	2.5493	2.65245		n.s.	n.s.	n.s.	n.s.	n.s.	n.s.	n.s.	n.s.	n.s.
gw1.XVIII.647.1	unknown protein :	+	+	+	+	+	+	+	48.1731	Peu>Pca	trichocarpa	At1g19110	Y	Potri.018G062500	PtpAffx.214036.1.S1_at	n.s.	n.s.	n.s.	n.s.	n.s.	1.18286		n.s.	n.s.	n.s.	n.s.	n.s.	n.s.	n.s.	n.s.	n.s.
gw1.XVIII.1721.1	putative protein : heparanase	+	+	+	+	+	+	+	6.7907	Peu>Pca	trichocarpa	At5g34940	Y	Potri.018G024200	PtpAffx.214214.1.S1_at	-1.96507	-1.48163	-1.60599	-1.46736	-1.88398	-1.26862		n.s.	n.s.	n.s.	n.s.	n.s.	n.s.	n.s.	n.s.	n.s.
fgenesh4_pg.C_LG_XVIII000474	unknown protein : : supported by cDNA: gi_19699058	+	+	+	+	+	+	+	1.73441	Peu>Pca	trichocarpa	At5g54830	Y	Potri.018G021000	PtpAffx.214232.1.S1_s_at	n.s.	n.s.	n.s.	n.s.	-1.12198	n.s.		n.s.	n.s.	n.s.	n.s.	n.s.	1.44599	n.s.	n.s.	n.s.
eugene3.00181019	putative D-amino acid dehydrogenase : : supported by cDNA: gi_18491210	+	+	+	+	+	+	+	4.24604	Peu>Pca	trichocarpa	At2g22650	Y	Potri.018G112600	PtpAffx.214489.1.S1_at	n.s.	1.25325	n.s.	1.20577	1.32369	n.s.		n.s.	n.s.	n.s.	n.s.	n.s.	n.s.	n.s.	n.s.	n.s.
gw1.IX.2317.1	putative protein : predicted protein	+	+	+	+	+	+	+	4.85022	Peu>Pca	trichocarpa	At4g35220	Y	NA	PtpAffx.215211.1.S1_s_at	n.s.	n.s.	n.s.	n.s.	n.s.	n.s.		n.s.	n.s.	n.s.	n.s.	1.58861	n.s.	n.s.	n.s.	n.s.
eugene3.01230071	UVB-resistance protein-like : UVB-resistance protein UVR8 - Arabidopsis thaliana	+	+	+	+	+	+	+	2.4407	Peu>Pca	trichocarpa	At5g16040	Y	Potri.017G113200	PtpAffx.215447.1.S1_at	1.62796	n.s.	n.s.	1.06554	n.s.	n.s.		n.s.	n.s.	n.s.	n.s.	n.s.	n.s.	n.s.	n.s.	n.s.
eugene3.01230078	hypothetical protein : predicted by genemark.hmm	+	+	+	+	+	+	+	5.8783	Peu>Pca	trichocarpa	At1g13340	Y	Potri.017G113900	PtpAffx.215449.1.S1_at	-2.86861	-3.06443	-2.75339	-2.90567	-2.90492	-2.86421		n.s.	n.s.	n.s.	n.s.	n.s.	n.s.	n.s.	n.s.	n.s.
grail3.0124002001	RNA-binding protein-like protein : various RNA-binding proteins:supported by full-length cDNA: Ceres:9763.	+	+	+	+	+	+	+	1.57893	Peu>Pca	trichocarpa	At3g47160	Y	Potri.011G050700	PtpAffx.215492.1.S1_s_at	n.s.	n.s.	n.s.	n.s.	n.s.	1.00942		n.s.	n.s.	n.s.	n.s.	n.s.	n.s.	n.s.	n.s.	n.s.
gw1.125.140.1	Expressed protein : : supported by full-length cDNA: Ceres: 266299.	+	+	+	+	+	+	+	3.13247	Peu>Pca	trichocarpa	At4g19985	Y	Potri.019G065400	PtpAffx.215576.1.S1_at	n.s.	n.s.	n.s.	n.s.	n.s.	-1.87368		n.s.	n.s.	n.s.	-1.67696	n.s.	-1.43265	n.s.	n.s.	n.s.
eugene3.01290018	ABC transporter family protein : ABC transport protein	+	+	+	+	+	+	+	3.65014	Peu>Pca	trichocarpa	At5g61690	Y	Potri.015G063500	PtpAffx.215737.1.S1_at	n.s.	n.s.	n.s.	n.s.	-1.34609	n.s.		n.s.	n.s.	n.s.	n.s.	n.s.	n.s.	n.s.	n.s.	n.s.
eugene3.01310032	expressed protein : similar to receptor-like protein kinase GI:7529754 from [Arabidopsis thaliana]:supported by full-length cDNA: Ceres:36000.	+	+	+	+	+	+	+	2.21622	Peu>Pca	trichocarpa	At1g56720	Y	Potri.005G003300	PtpAffx.215872.1.S1_at	1.83513	2.27974	1.41446	2.13801	1.93004	n.s.		n.s.	n.s.	n.s.	n.s.	n.s.	n.s.	n.s.	n.s.	n.s.
estExt_fgenesh4_pg.C_1330033	expressed protein : : supported by cDNA: gi_14423461_gb_AF386968.1_AF386968	+	+	+	+	+	+	+	3.04687	Peu>Pca	trichocarpa	At3g05510	Y	Potri.005G025400	PtpAffx.216003.1.S1_at	n.s.	n.s.	n.s.	n.s.	n.s.	-1.14021		n.s.	n.s.	n.s.	n.s.	n.s.	n.s.	n.s.	n.s.	n.s.
fgenesh4_pm.C_scaffold_133000046	hypothetical protein : contains Pfam profile: PF00515: TPR Domain	+	+	+	+	+	+	+	3.62329	Peu>Pca	trichocarpa	At1g56440	Y	Potri.005G014100	PtpAffx.216041.1.S1_x_at	n.s.	n.s.	1.05938	n.s.	n.s.	n.s.		n.s.	n.s.	n.s.	n.s.	1.23156	n.s.	n.s.	n.s.	n.s.
eugene3.01400027	amino acid transporter : : supported by cDNA: gi_15529170_gb_AY052209.1_	+	+	+	+	+	+	+	5.38232	Peu>Pca	trichocarpa	At5g23810	Y	Potri.011G167300	PtpAffx.216298.1.S1_at	n.s.	n.s.	n.s.	n.s.	n.s.	-1.67992		n.s.	n.s.	n.s.	-1.51233	n.s.	-1.25898	n.s.	n.s.	-1.4739
gw1.142.211.1	putative serine carboxypeptidase : similar to serine carboxypeptidase I precursor GB:P07519 [Hordeum vulgare]	+	+	+	+	+	+	+	2.05567	Peu>Pca	trichocarpa	At1g73280	Y	Potri.013G124900	PtpAffx.216395.1.S1_at	n.s.	n.s.	n.s.	n.s.	n.s.	-1.88328		n.s.	n.s.	n.s.	n.s.	n.s.	n.s.	n.s.	n.s.	n.s.
fgenesh4_pg.C_scaffold_145000005	putative protein : strong similarity to unknown protein (gb|AAD21756.1): supported by cDNA: gi_15146184_gb_AY049233.1_ although this cDNA may contain an anomalously spliced intron...will require further examination.	+	+	+	+	+	+	+	3.92868	Peu>Pca	trichocarpa	At5g35560	Y	Potri.018G065500	PtpAffx.216491.1.S1_at	n.s.	n.s.	n.s.	n.s.	n.s.	-1.13554		n.s.	n.s.	n.s.	n.s.	n.s.	-1.64909	n.s.	n.s.	n.s.
gw1.145.139.1	mutT domain protein-like : :supported by full-length cDNA: Ceres:38400.	+	+	+	+	+	+	+	15.6123	Peu>Pca	trichocarpa	At5g47240	Y	Potri.018G069100	PtpAffx.216502.1.S1_at	-1.26227	n.s.	n.s.	n.s.	n.s.	n.s.		n.s.	n.s.	n.s.	n.s.	n.s.	n.s.	n.s.	n.s.	n.s.
fgenesh4_pg.C_scaffold_147000034	Pspzf zinc finger protein - like : DNA binding zinc finger protein (Pspzf)	+	+	+	+	+	+	+	2.12422	Peu>Pca	trichocarpa	At5g10650	Y	Potri.006G274700	PtpAffx.216577.1.S1_at	n.s.	n.s.	1.23635	n.s.	n.s.	n.s.		n.s.	n.s.	n.s.	n.s.	2.00943	1.5938	n.s.	n.s.	n.s.
gw1.150.48.1	putative protein : Mlo-h1 protein - Hordeum vulgare	+	+	+	+	+	+	+	2.91375	Peu>Pca	trichocarpa	At3g45290	Y	Potri.003G001800	PtpAffx.216713.1.S1_at	-3.37049	n.s.	n.s.	-2.76542	n.s.	n.s.		n.s.	n.s.	n.s.	n.s.	n.s.	n.s.	n.s.	n.s.	n.s.
gw1.150.220.1	putative Na+ dependent ileal bile acid transporter : : supported by cDNA: gi_20269900	+	+	+	+	+	+	+	4.22442	Peu>Pca	trichocarpa	At2g26900	Y	Potri.003G008700	PtpAffx.216734.1.S1_at	n.s.	1.26468	n.s.	1.47905	n.s.	n.s.		n.s.	n.s.	n.s.	n.s.	n.s.	n.s.	n.s.	n.s.	n.s.
fgenesh4_pm.C_scaffold_152000011	cytochrome p450 family :	+	+	+	+	+	+	+	10.2451	Peu>Pca	trichocarpa	At5g06900	Y	Potri.006G058200	PtpAffx.216782.1.S1_at	n.s.	n.s.	n.s.	-1.60944	n.s.	-1.63638		n.s.	n.s.	n.s.	n.s.	n.s.	n.s.	n.s.	n.s.	n.s.
fgenesh4_pg.C_scaffold_155000048	UDP-glycosyltransferase family : similar to UDP-glucose:anthocyanin 5-O-glucosyltransferase GI:4115563 from [Verbena x hybrida]	+	+	+	+	+	+	+	2.97329	Peu>Pca	trichocarpa	At4g14090	Y	Potri.017G101800	PtpAffx.216913.1.S1_at	-1.24643	-1.4417	-1.0014	-1.05449	n.s.	n.s.		n.s.	n.s.	n.s.	n.s.	n.s.	n.s.	n.s.	n.s.	n.s.
eugene3.01550047	chloroplast NAD-dependent malate dehydrogenase : : supported by cDNA: gi_3256065_emb_Y13987.1_ATMDH	+	+	+	+	+	+	+	4.44914	Peu>Pca	trichocarpa	At3g47520	Y	Potri.017G102000	PtpAffx.216914.1.S1_at	n.s.	n.s.	n.s.	n.s.	n.s.	n.s.		n.s.	n.s.	n.s.	1.18211	n.s.	1.10616	n.s.	n.s.	1.26873
gw1.64.6.1	dynamin-like protein ADL2 : supported by cDNA gi:19032336	+	+	+		+		+	2.96299	Peu>Pca	tremula × tremuloides	At4g33650	Y	Potri.014G044200	PtpAffx.21762.1.S1_at	n.s.	n.s.	n.s.	n.s.	n.s.	n.s.		n.s.	n.s.	n.s.	-1.32542	n.s.	-1.11638	n.s.	n.s.	n.s.
eugene3.01780033	expressed protein : :supported by full-length cDNA: Ceres:205976.	+	+	+	+	+	+	+	8.57948	Peu>Pca	trichocarpa	At1g78650	Y	Potri.001G387300	PtpAffx.217731.1.S1_at	n.s.	1.02104	n.s.	n.s.	n.s.	n.s.		n.s.	n.s.	n.s.	n.s.	n.s.	n.s.	n.s.	n.s.	n.s.
fgenesh4_pm.C_scaffold_182000009	hypothetical protein : predicted by genemark.hmm	+	+	+	+	+	+	+	3.24127	Peu>Pca	trichocarpa	At3g14900	Y	Potri.001G390600	PtpAffx.217871.1.S1_at	1.53262	1.05634	n.s.	1.36585	n.s.	n.s.		n.s.	n.s.	n.s.	-1.55047	n.s.	n.s.	n.s.	n.s.	n.s.
eugene3.18780001	anthranilate N-benzoyltransferase : :supported by full-length cDNA: Ceres:114130.	+	+	+	+	+	+	+	14.1125	Peu>Pca	trichocarpa	At5g48930	Y	Potri.005G028000	PtpAffx.218009.1.S1_s_at	2.53216	3.20718	3.39817	2.42758	2.91833	3.12745		n.s.	n.s.	n.s.	n.s.	n.s.	n.s.	n.s.	n.s.	n.s.
fgenesh4_pg.C_scaffold_208000030	metal ion transporter : identical to GB:AAD54417 GI:5853313 from [Arabidopsis thaliana]:supported by full-length cDNA: Ceres:250751.	+	+	+	+	+	+	+	10.9924	Peu>Pca	trichocarpa	At1g80830	Y	Potri.001G044900	PtpAffx.218616.1.S1_s_at	-2.94458	-2.44568	-2.86901	-2.77191	-2.29877	-2.89374		n.s.	n.s.	n.s.	n.s.	n.s.	n.s.	n.s.	n.s.	n.s.
fgenesh4_pm.C_LG_IX000007	glutamate-tRNA ligase : : supported by cDNA: gi_11078545_gb_AF241841.1_AF241841	+	+	+	+	+	+	+	6.86767	Peu>Pca	trichocarpa	At5g64050	Y	Potri.009G169700	PtpAffx.218840.1.S1_s_at	n.s.	n.s.	n.s.	n.s.	n.s.	-1.07085		n.s.	n.s.	n.s.	n.s.	n.s.	n.s.	n.s.	n.s.	n.s.
estExt_fgenesh4_pg.C_1350039	flavonol synthase (FLS) (sp Q96330) : :supported by full-length cDNA: Ceres:23924.	+	+	+	+	+	+	+	13.3488	Peu>Pca	trichocarpa	At5g08640	Y	Potri.004G139700	PtpAffx.21922.1.A1_at	2.3287	n.s.	3.247	2.8722	1.7647	1.63397		n.s.	n.s.	n.s.	n.s.	n.s.	n.s.	n.s.	n.s.	n.s.
eugene3.28120001	hypothetical protein :	+	+	+	+	+	+	+	4.92532	Peu>Pca	trichocarpa	At2g07707	Y	NA	PtpAffx.219581.1.S1_at	n.s.	n.s.	n.s.	n.s.	n.s.	-2.1668		n.s.	n.s.	n.s.	n.s.	n.s.	n.s.	n.s.	n.s.	n.s.
eugene3.00280096	putative pectinesterase : : supported by cDNA: gi_18176444	+	+	+	+	+	+	+	13.5483	Peu>Pca	trichocarpa	At2g26440	Y	Potri.006G134600	PtpAffx.219727.1.S1_at	-3.09406	-3.77383	-4.00511	-3.92975	-4.08547	-4.09397		n.s.	n.s.	n.s.	n.s.	n.s.	n.s.	n.s.	n.s.	n.s.
fgenesh4_pg.C_scaffold_28000326	expressed protein : :supported by full-length cDNA: Ceres:6768.	+	+	+	+	+	+	+	3.15763	Peu>Pca	trichocarpa	At3g08600	Y	Potri.006G111700	PtpAffx.219833.1.S1_at	n.s.	n.s.	n.s.	1.60283	n.s.	n.s.		n.s.	n.s.	n.s.	n.s.	n.s.	n.s.	n.s.	n.s.	n.s.
fgenesh4_pg.C_scaffold_29000125	expressed protein : :supported by full-length cDNA: Ceres:302.	+	+	+	+	+	+	+	3.69335	Peu>Pca	trichocarpa	At5g47090	Y	Potri.001G149800	PtpAffx.220011.1.S1_s_at	n.s.	1.10227	n.s.	n.s.	n.s.	n.s.		n.s.	n.s.	n.s.	n.s.	n.s.	n.s.	n.s.	n.s.	n.s.
fgenesh4_pg.C_scaffold_29000149	OSJNBa0070O11.4 [Oryza sativa (japonica cultivar-group)] >gi|32487351|emb|CAE03173.1| OSJNBa0070O11.4 [Oryza sativa (japonica cultivar-group)]	+	+	+	+	+	+	+	2.62281	Peu>Pca	trichocarpa		Y	Potri.001G148200	PtpAffx.220022.1.S1_s_at	n.s.	n.s.	-1.16063	n.s.	n.s.	n.s.		n.s.	n.s.	n.s.	n.s.	n.s.	n.s.	n.s.	n.s.	n.s.
fgenesh4_pg.C_LG_VI000763	Expressed protein : : supported by cDNA: gi_15451225_gb_AY054693.1_	+	+	+	+	+	+	+	3.44102	Peu>Pca	trichocarpa × deltoides	At5g23860	Y	Potri.006G095000	PtpAffx.2203.3.S1_at	n.s.	n.s.	n.s.	n.s.	n.s.	n.s.		n.s.	n.s.	n.s.	n.s.	n.s.	-1.18301	n.s.	n.s.	n.s.
gw1.411.6.1	orf122b [Beta vulgaris subsp. vulgaris] >gi|54606739|dbj|BAD66762.1| orf122b [Beta vulgaris subsp. vulgaris]	+	+	+	+	+	+	+	4.11512	Peu>Pca	trichocarpa		Y	NA	PtpAffx.221239.1.S1_at	n.s.	n.s.	n.s.	n.s.	n.s.	-2.69876		n.s.	n.s.	n.s.	n.s.	n.s.	n.s.	n.s.	n.s.	n.s.
eugene3.00410062	hypothetical protein : predicted by genemark.hmm	+	+	+	+	+	+	+	3.18849	Peu>Pca	trichocarpa	At1g34355	Y	Potri.013G114700	PtpAffx.221286.1.S1_at	n.s.	n.s.	n.s.	n.s.	n.s.	1.14324		n.s.	n.s.	n.s.	n.s.	n.s.	n.s.	n.s.	n.s.	n.s.
eugene3.00570015	unknown protein :	+	+	+	+	+	+	+	3.4923	Peu>Pca	trichocarpa	At5g66050	Y	Potri.005G105900	PtpAffx.221940.1.S1_at	1.21996	n.s.	1.07422	n.s.	n.s.	n.s.		n.s.	n.s.	n.s.	n.s.	n.s.	n.s.	n.s.	n.s.	n.s.
grail3.0014000701	expressed protein : similar to hypothetical protein GB:AAB67625 GI:2342727 from [Arabidopsis thaliana]: supported by full-length cDNA: Ceres: 30068.	+	+	+	+	+	+	+	2.57011	Peu>Pca	trichocarpa	At1g29050	Y	Potri.011G106300	PtpAffx.222128.1.S1_at	1.51829	1.41723	1.19831	1.15196	1.28486	n.s.		n.s.	n.s.	n.s.	n.s.	n.s.	n.s.	n.s.	n.s.	n.s.
gw1.635.6.1	orf110b [Beta vulgaris subsp. vulgaris] >gi|9838492|ref|NP_064104.1| orf110b [Beta vulgaris subsp. vulgaris]	+	+	+	+	+	+	+	1.8731	Peu>Pca	trichocarpa		Y	NA	PtpAffx.222153.1.S1_at	n.s.	n.s.	n.s.	2.18663	n.s.	n.s.		n.s.	n.s.	n.s.	n.s.	n.s.	n.s.	n.s.	n.s.	n.s.
fgenesh4_pg.C_scaffold_70000020	callose synthase (1	+	+	+	+	+	+	+	21.4568	Peu>Pca	trichocarpa	At5g36870	Y	Potri.005G058300	PtpAffx.222676.1.S1_at	-1.07284	n.s.	n.s.	n.s.	n.s.	n.s.		n.s.	n.s.	n.s.	n.s.	n.s.	n.s.	n.s.	n.s.	n.s.
eugene3.00700184	integral membrane protein	+	+	+	+	+	+	+	18.5437	Peu>Pca	trichocarpa	At1g54730	Y	Potri.005G040000	PtpAffx.222751.1.S1_at	n.s.	n.s.	1.91968	1.75497	n.s.	n.s.		n.s.	n.s.	n.s.	n.s.	n.s.	n.s.	n.s.	n.s.	n.s.
fgenesh4_pg.C_scaffold_70000204	hypothetical protein : predicted by genscan+	+	+	+	+	+	+	+	3.4382	Peu>Pca	trichocarpa	At1g54740	Y	Potri.005G037600	PtpAffx.222766.1.S1_at	n.s.	1.05902	n.s.	n.s.	1.37481	n.s.		n.s.	n.s.	n.s.	n.s.	n.s.	-1.39043	n.s.	n.s.	n.s.
grail3.0086004801	hypothetical protein : predicted by genemark.hmm	+	+	+	+	+	+	+	3.28243	Peu>Pca	trichocarpa	At1g78910	Y	Potri.004G228200	PtpAffx.223272.1.S1_at	n.s.	n.s.	1.65736	n.s.	n.s.	n.s.		n.s.	n.s.	n.s.	n.s.	2.26938	1.40765	n.s.	n.s.	n.s.
fgenesh4_pm.C_scaffold_86000024	CLC-c chloride channel protein : identical to gi:1742956	+	+	+	+	+	+	+	4.92474	Peu>Pca	trichocarpa	At5g49890	Y	Potri.004G228300	PtpAffx.223273.1.S1_x_at	-1.14524	-1.21621	n.s.	n.s.	-1.31783	n.s.		n.s.	n.s.	n.s.	1.67713	1.32122	2.0272	n.s.	n.s.	n.s.
gw1.I.9523.1	similar to ABC transporter family protein : temporary automated functional assignment	+	+	+	+	+	+	+	32.185	Peu>Pca	trichocarpa	At4g15233	Y	Potri.001G175700	PtpAffx.224157.1.S1_at	n.s.	n.s.	1.36308	n.s.	n.s.	n.s.		n.s.	n.s.	n.s.	n.s.	n.s.	n.s.	n.s.	n.s.	n.s.
fgenesh4_pg.C_LG_IV000109	serine:threonine kinase -like protein : serine:threonine kinase	+	+	+	+	+	+	+	7.6647	Peu>Pca	trichocarpa	At4g23180	Y	Potri.004G023900	PtpAffx.224356.1.S1_s_at	n.s.	3.74192	n.s.	2.37735	2.28071	n.s.		n.s.	n.s.	n.s.	n.s.	n.s.	n.s.	n.s.	n.s.	n.s.
gw1.IV.2015.1	receptor-like protein kinase	+	+	+	+	+	+	+	7.11967	Peu>Pca	trichocarpa	At1g11330	Y	Potri.004G027400	PtpAffx.224371.1.S1_at	-1.99636	-1.695	-1.77716	-1.51174	-1.6898	-1.07971		n.s.	n.s.	n.s.	n.s.	n.s.	n.s.	n.s.	n.s.	n.s.
eugene3.00040197	coded for by A. thaliana cDNA T44741 : : supported by cDNA: gi_18175931	+	+	+	+	+	+	+	20.065	Peu>Pca	trichocarpa	At4g05070	Y	Potri.004G033300	PtpAffx.224379.1.S1_s_at	n.s.	n.s.	n.s.	n.s.	n.s.	n.s.		n.s.	n.s.	n.s.	n.s.	n.s.	2.58973	n.s.	n.s.	n.s.
eugene3.00040272	putative flavonol glucosyltransferase : similar to Manihot esculenta flavonol 3-O-glucosyltransferase 5	+	+	+	+	+	+	+	4.85179	Peu>Pca	trichocarpa	At4g01070	Y	Potri.004G071000	PtpAffx.224381.1.S1_s_at	n.s.	n.s.	1.56778	n.s.	1.67799	n.s.		n.s.	n.s.	n.s.	n.s.	n.s.	n.s.	n.s.	n.s.	n.s.
fgenesh4_pm.C_LG_IV000460	very-long-chain fatty acid condensing enzyme CUT1	+	+	+	+	+	+	+	6.47188	Peu>Pca	trichocarpa	At1g19440	Y	Potri.004G155600	PtpAffx.224411.1.S1_at	n.s.	n.s.	n.s.	n.s.	n.s.	n.s.		n.s.	n.s.	n.s.	-1.03522	n.s.	n.s.	n.s.	n.s.	n.s.
eugene3.00082004	putative indole-3-acetate beta-glucosyltransferase : similar to indole-3-acetate beta-glucosyltransferase GB:AAD32293	+	+	+	+	+	+	+	1.6087	Peu>Pca	trichocarpa	At1g05670	Y	Potri.010G035700	PtpAffx.224617.1.S1_at	n.s.	n.s.	-1.0124	n.s.	n.s.	n.s.		n.s.	n.s.	n.s.	n.s.	n.s.	n.s.	n.s.	n.s.	n.s.
gw1.XI.243.1	putative receptor like kinase : receptor-like kinase SFR2	+	+	+	+	+	+	+	4.10146	Peu>Pca	trichocarpa	At4g27290	Y	Potri.011G128800	PtpAffx.224775.1.S1_at	n.s.	-1.47618	n.s.	n.s.	-1.42594	n.s.		n.s.	n.s.	n.s.	n.s.	n.s.	n.s.	n.s.	n.s.	n.s.
eugene3.00141185	subtilisin-like serine protease AIR3 : almost identical to subtilisin-like protease AIR3 GI:4218991 from [Arabidopsis thaliana]	+	+	+	+	+	+	+	5.09477	Peu>Pca	trichocarpa	At2g04160	Y	Potri.014G171600	PtpAffx.224891.1.S1_at	n.s.	n.s.	n.s.	2.18072	n.s.	n.s.		n.s.	n.s.	n.s.	n.s.	n.s.	n.s.	n.s.	n.s.	n.s.
gw1.XVIII.1234.1	peptide transporter	+	+	+	+	+	+	+	6.37424	Peu>Pca	trichocarpa	At1g52190	Y	Potri.018G040800	PtpAffx.225055.1.S1_at	n.s.	n.s.	n.s.	n.s.	n.s.	-1.3416		n.s.	n.s.	n.s.	n.s.	n.s.	-1.71628	n.s.	n.s.	n.s.
gw1.XVIII.3343.1	serine:threonine kinase-like protein (fragment) : receptor-like protein kinase RLK3 - Arabidopsis thaliana	+	+	+	+	+	+	+	8.29289	Peu>Pca	trichocarpa	At4g11530	Y	Potri.018G111700	PtpAffx.225081.1.S1_s_at	-1.73879	-1.91338	-1.8337	-1.68032	-1.73091	n.s.		n.s.	n.s.	n.s.	1.06501	n.s.	1.11561	n.s.	n.s.	1.21839
eugene3.01500045	steroid sulfotransferase-like protein : :supported by full-length cDNA: Ceres:124067.	+	+	+	+	+	+	+	4.0947	Peu>Pca	trichocarpa	At5g07010	Y	Potri.003G005200	PtpAffx.225285.1.S1_at	-3.34289	-3.2868	-3.11803	-2.57163	-3.08408	-2.22375		n.s.	n.s.	n.s.	n.s.	n.s.	n.s.	n.s.	n.s.	n.s.
estExt_Genewise1_v1.C_1580154	subtilisin-like serine protease : contains similarity to SBT1 GI:1771160 from [Lycopersicon esculentum]:supported by full-length cDNA: Ceres:106539.	+	+	+	+	+	+	+	14.2377	Peu>Pca	trichocarpa	At3g14240	Y	Potri.001G163600	PtpAffx.225305.1.S1_s_at	n.s.	n.s.	-1.69883	n.s.	n.s.	-3.27168		n.s.	n.s.	n.s.	-3.19039	n.s.	-2.08896	n.s.	n.s.	n.s.
estExt_fgenesh4_pm.C_LG_IV0471	glycosyl hydrolase family 35 (beta-galactosidase) : similar to beta-galactosidase BG1 GI:15081596 from [Vitis vinifera]: supported by cDNA: gi_16604399_gb_AY058098.1_	+	+	+	+	+	+	+	4.33585	Peu>Pca	trichocarpa × deltoides	At1g45130	Y	Potri.004G159800	PtpAffx.22667.1.A1_at	3.29721	3.10817	1.85679	3.05695	3.14882	n.s.		n.s.	n.s.	n.s.	n.s.	n.s.	n.s.	n.s.	n.s.	n.s.
fgenesh4_pg.C_LG_X002043	putative phenylalanine ammonia-lyase : similar to phenylalanine ammonia-lyase GB:S48726 [Petroselinum crispum]: supported by cDNA: gi_20466381	+	+	+	+	+	+	+	4.77707	Peu>Pca	trichocarpa × deltoides	At3g10340	Y	Potri.010G224100	PtpAffx.2272.1.S1_a_at	n.s.	n.s.	1.97008	1.34027	1.52373	1.57601		n.s.	n.s.	n.s.	n.s.	1.53966	n.s.	n.s.	n.s.	n.s.
estExt_Genewise1_v1.C_LG_I8346	methionine:cystathionine gamma lyase	+	+	+	+	+	+	+	10.524	Peu>Pca	trichocarpa	At1g64660	Y	Potri.001G084000	PtpAffx.2320.1.S1_at	1.84869	1.90453	2.14443	2.04352	2.13341	2.38474		n.s.	n.s.	n.s.	n.s.	n.s.	n.s.	n.s.	n.s.	n.s.
estExt_Genewise1_v1.C_LG_VIII1173	mitochondrial processing peptidase alpha subunit	+	+	+	+	+	+	+	1.86774	Peu>Pca	trichocarpa	At1g51980	Y	Potri.008G193200	PtpAffx.2333.1.S1_at	-1.08164	n.s.	n.s.	n.s.	n.s.	n.s.		n.s.	n.s.	n.s.	n.s.	n.s.	n.s.	n.s.	n.s.	n.s.
estExt_fgenesh4_pm.C_LG_XVIII0125	cellulose synthase catalytic subunit (IRX3) : : supported by cDNA: gi_4886755_gb_AF088917.1_AF088917	+	+	+	+	+	+	+	4.05693	Peu>Pca	trichocarpa	At5g17420	Y	Potri.018G029400	PtpAffx.23691.1.S1_at	n.s.	n.s.	n.s.	n.s.	n.s.	n.s.		n.s.	n.s.	n.s.	-1.3774	n.s.	n.s.	n.s.	n.s.	n.s.
estExt_Genewise1_v1.C_LG_VIII2811	NADH:ubiquinone oxidoreductase - like protein : NADH:ubiquinone oxidoreductase PGIV subunit	+	+	+	+	+	+	+	3.62447	Peu>Pca	trichocarpa	At5g18800	Y	Potri.008G196600	PtpAffx.24189.1.A1_a_at	1.09303	n.s.	n.s.	n.s.	n.s.	n.s.		n.s.	n.s.	n.s.	n.s.	n.s.	n.s.	n.s.	n.s.	n.s.
eugene3.00040382	unknown protein : similar to unknown protein GB:AAF18609 GI:6598419 from [Arabidopsis thaliana]	+	+	+	+	+	+	+	2.69709	Peu>Pca	trichocarpa × nigra	At1g29240	Y	Potri.004G057800	PtpAffx.24359.1.A1_at	n.s.	1.07462	n.s.	n.s.	n.s.	n.s.		n.s.	n.s.	n.s.	n.s.	n.s.	n.s.	n.s.	n.s.	n.s.
grail3.0017006301	hypothetical protein : predicted by genemark.hmm	+	+	+	+	+	+	+	1.99054	Peu>Pca	trichocarpa × nigra	At3g27030	Y	Potri.001G328800	PtpAffx.2447.1.S1_a_at	n.s.	n.s.	n.s.	n.s.	n.s.	-1.09138		n.s.	n.s.	n.s.	n.s.	n.s.	-1.16932	n.s.	n.s.	n.s.
estExt_Genewise1_v1.C_LG_IV3115	E3 ubiquitin ligase	+	+	+	+	+	+	+	4.21828	Peu>Pca	trichocarpa × nigra	At4g03510	Y	Potri.004G042700	PtpAffx.24507.1.A1_at	n.s.	n.s.	-1.16356	n.s.	n.s.	1.23493		n.s.	n.s.	n.s.	1.88957	n.s.	1.87664	n.s.	n.s.	2.3985
estExt_fgenesh4_pg.C_1330041	putative protein : predicted protein	+	+	+	+	+	+	+	4.48048	Peu>Pca	trichocarpa × nigra	At5g27760	Y	Potri.005G024500	PtpAffx.24564.2.A1_a_at	n.s.	n.s.	-1.0915	n.s.	n.s.	n.s.		n.s.	n.s.	n.s.	1.68016	n.s.	n.s.	n.s.	n.s.	1.87011
estExt_Genewise1_v1.C_LG_X0940	initiation factor 5A-4 : identical to initiation factor 5A-4 GB:AAD39281 GI:5080771 from (Arabidopsis thaliana): supported by cDNA: gi_12407784_gb_AF296082.1_AF296082	+	+	+	+	+	+	+	48.3846	Peu>Pca	trichocarpa × deltoides	At1g13950	Y	Potri.010G162800	PtpAffx.249.101.A1_x_at	n.s.	n.s.	n.s.	n.s.	1.0674	n.s.		n.s.	n.s.	n.s.	n.s.	n.s.	n.s.	n.s.	n.s.	n.s.
eugene3.00400325	bHLH protein	+	+	+		+		+	11.1624	Peu>Pca	tremula × tremuloides	At4g36930	Y	NA	PtpAffx.249.222.S1_at	n.s.	n.s.	n.s.	n.s.	-1.04054	n.s.		n.s.	n.s.	n.s.	n.s.	n.s.	n.s.	n.s.	n.s.	n.s.
eugene3.00111184	photosystem II polypeptide	+	+	+	+	+	+	+	17.1478	Peu>Pca	trichocarpa × deltoides	At1g79040	Y	Potri.011G142200	PtpAffx.249.274.S1_at	n.s.	1.73893	n.s.	n.s.	1.92073	n.s.		n.s.	n.s.	n.s.	n.s.	n.s.	n.s.	n.s.	n.s.	n.s.
estExt_fgenesh4_pg.C_LG_XIV1000	formate dehydrogenase (FDH) : :supported by full-length cDNA: Ceres:7530.	+	+	+	+	+	+	+	2.05889	Peu>Pca	nigra	At5g14780	Y	Potri.014G161300	PtpAffx.249.278.A1_s_at	n.s.	n.s.	-1.64437	n.s.	n.s.	n.s.		n.s.	n.s.	n.s.	n.s.	n.s.	n.s.	n.s.	n.s.	n.s.
estExt_fgenesh4_pm.C_LG_XI0348	polyubiquitin UBQ10:SEN3 : senescence-associated protein: identical to GI:870791: supported by cDNA: gi_15450660_gb_AY052698.1_	+	+	+	+	+	+	+	15.92	Peu>Pca	deltoides	At4g05320	Y	Potri.011G134200	PtpAffx.249.28.A1_s_at	-1.30835	-1.16641	n.s.	n.s.	n.s.	n.s.		n.s.	n.s.	n.s.	n.s.	n.s.	n.s.	n.s.	n.s.	n.s.
estExt_Genewise1_v1.C_LG_XIX1061	putative GAR1 protein : similar to GB:P28007 from [Saccharomyces cerevisiae]: supported by full-length cDNA: Ceres: 10984.	+	+	+	+	+	+	+	3.9719	Peu>Pca	euramericana	At3g03920	Y	Potri.019G034900	PtpAffx.249.486.S1_s_at	n.s.	n.s.	-1.20163	n.s.	n.s.	n.s.		n.s.	n.s.	n.s.	n.s.	-1.01918	n.s.	n.s.	n.s.	n.s.
estExt_Genewise1_v1.C_LG_VII1667	diacylglycerol kinase : : supported by cDNA: gi_17065157	+	+	+	+	+	+	+	2.22289	Peu>Pca	trichocarpa	At5g63770	Y	Potri.007G097900	PtpAffx.25143.1.A1_at	n.s.	n.s.	-1.36362	n.s.	n.s.	n.s.		n.s.	n.s.	n.s.	n.s.	n.s.	n.s.	n.s.	n.s.	n.s.
grail3.0061016301	putative protein : glycosyl transferase lgtC - Neisseria gonorrhoeae	+	+	+	+	+	+	+	3.18315	Peu>Pca	nigra	At3g62660	Y	Potri.014G125000	PtpAffx.25163.1.A1_at	2.57092	2.31493	1.88838	2.54939	2.29622	1.88675		n.s.	n.s.	n.s.	n.s.	n.s.	n.s.	n.s.	n.s.	n.s.
grail3.0017001202	Expressed protein : : supported by full-length cDNA: Ceres: 28462.	+	+	+	+	+	+	+	2.05088	Peu>Pca	trichocarpa	At5g47455	Y	Potri.001G333800	PtpAffx.25638.1.S1_at	n.s.	1.03122	n.s.	n.s.	n.s.	n.s.		n.s.	n.s.	n.s.	n.s.	-1.83452	-1.87549	n.s.	n.s.	n.s.
gw1.XII.210.1	NAC domain containing protein	+	+	+	+	+	+	+	6.50774	Peu>Pca	trichocarpa	At1g33060	Y	Potri.017G005700	PtpAffx.2625.3.A1_a_at	-3.47269	-3.17823	-3.59848	-3.53999	-3.15281	-3.31052		n.s.	n.s.	n.s.	n.s.	n.s.	n.s.	n.s.	n.s.	n.s.
eugene3.00141013	putative protein : similar to unknown protein (gb AAF26804.1)	+	+	+		+		+	6.85577	Peu>Pca	tremula	At5g18290	Y	Potri.014G154400	PtpAffx.2637.1.S1_at	n.s.	n.s.	n.s.	n.s.	n.s.	n.s.		n.s.	n.s.	n.s.	n.s.	n.s.	1.06808	n.s.	n.s.	n.s.
gw1.VII.3047.1	putative protein : steroid dehydrogenase homolog - Homo sapiens	+	+	+	+	+	+	+	6.84053	Peu>Pca	trichocarpa × nigra	At3g50560	Y	Potri.007G040900	PtpAffx.27090.2.A1_at	n.s.	n.s.	n.s.	2.43401	n.s.	2.34723		n.s.	n.s.	n.s.	n.s.	n.s.	n.s.	n.s.	n.s.	n.s.
eugene3.00051003	expressed protein : :supported by full-length cDNA: Ceres:21835.	+	+	+		+		+	1.80377	Peu>Pca	alba × tremula	At1g43580	Y	Potri.005G193300	PtpAffx.275.1.S1_at	n.s.	n.s.	n.s.	n.s.	n.s.	n.s.		n.s.	n.s.	n.s.	-1.56581	n.s.	-1.40196	n.s.	n.s.	n.s.
gw1.IX.1645.1	RRM-containing protein : : supported by cDNA: gi_16604630_gb_AY059760.1_	+	+	+	+	+	+	+	1.81483	Peu>Pca	deltoides	At2g21440	Y	Potri.009G120900	PtpAffx.27749.1.S1_at	n.s.	-1.14521	-1.09475	n.s.	n.s.	n.s.		n.s.	n.s.	n.s.	n.s.	n.s.	n.s.	n.s.	n.s.	n.s.
eugene3.00013106	putative protein : contains similarity to GPI-anchored protein	+	+	+	+	+	+	+	2.42668	Peu>Pca	trichocarpa	At5g56170	Y	Potri.001G471500	PtpAffx.28227.1.S1_at	n.s.	-1.00397	-1.54048	n.s.	-1.18704	-1.09833		n.s.	n.s.	n.s.	n.s.	n.s.	n.s.	n.s.	n.s.	n.s.
estExt_fgenesh4_pm.C_880008	hydroxymethyltransferase : :supported by full-length cDNA: Ceres:29662.	+	+	+		+		+	1.82742	Peu>Pca	tremula × tremuloides	At4g13930	Y	Potri.006G136700	PtpAffx.283.5.A1_x_at	2.62323	2.24734	2.12112	2.62438	2.70638	2.20614		n.s.	n.s.	n.s.	n.s.	n.s.	n.s.	n.s.	n.s.	n.s.
grail3.0058014301	protein kinase like : GCN2 - Saccharomyces cerevisiae	+	+	+	+	+	+	+	2.67768	Peu>Pca	trichocarpa	At3g59410	Y	Potri.007G128300	PtpAffx.28314.1.S1_at	-1.78138	-2.15374	-1.66588	-2.1473	-2.11575	-2.02302		n.s.	n.s.	n.s.	n.s.	n.s.	n.s.	n.s.	n.s.	n.s.
eugene3.00100763	unknown protein : Strong similarity to gi|2244833 centromere protein homolog from Arabidopsis thaliana chromosome 4 contig gb|Z97337. ESTs gb|T20765 and gb|AA586277 come from this gene	+	+	+		+		+	3.26566	Peu>Pca	tremula × tremuloides	At1g03080	Y	Potri.010G083300	PtpAffx.28625.1.S1_at	2.93164	2.75832	2.83558	2.99822	2.64743	1.60129		n.s.	n.s.	n.s.	-1.39693	n.s.	n.s.	n.s.	n.s.	n.s.
estExt_fgenesh4_pm.C_LG_V0171	catalase 2 : identical to catalase 2 SP:P25819	+	+	+	+	+	+	+	2.67627	Peu>Pca	trichocarpa × deltoides	At4g35090	Y	Potri.005G100400	PtpAffx.2898.1.S1_s_at	n.s.	n.s.	1.32489	n.s.	n.s.	n.s.		n.s.	n.s.	n.s.	n.s.	n.s.	n.s.	n.s.	n.s.	n.s.
estExt_fgenesh4_pg.C_LG_III1430	lipid transfer protein	+	+	+	+	+	+	+	6.5029	Peu>Pca	trichocarpa × deltoides	At1g27950	Y	Potri.003G172400	PtpAffx.2901.4.S1_a_at	n.s.	n.s.	n.s.	n.s.	n.s.	n.s.		n.s.	n.s.	n.s.	-2.62152	n.s.	n.s.	n.s.	n.s.	n.s.
grail3.0001012301	putative protein : similar to unknown protein (gb|AAD04946.2)	+	+	+	+	+	+	+	10.5932	Peu>Pca	trichocarpa	At5g06570	Y	Potri.009G155800	PtpAffx.29192.1.A1_s_at	n.s.	n.s.	n.s.	n.s.	n.s.	n.s.		n.s.	n.s.	n.s.	n.s.	n.s.	1.65395	n.s.	n.s.	n.s.
eugene3.156790001	nucleoid DNA-binding protein cnd41 - like protein : nucleoid DNA-binding protein cnd41	+	+	+	+	+	+	+	58.6371	Peu>Pca	trichocarpa × nigra	At5g10770	Y	Potri.018G014600	PtpAffx.29235.1.A1_at	n.s.	n.s.	-1.30805	n.s.	n.s.	n.s.		n.s.	n.s.	n.s.	n.s.	n.s.	n.s.	n.s.	n.s.	n.s.
estExt_fgenesh4_pm.C_LG_X1007	expressed protein : :supported by full-length cDNA: Ceres:5167.	+	+	+	+	+	+	+	2.99382	Peu>Pca	trichocarpa	At2g36290	Y	Potri.010G237700	PtpAffx.29266.1.S1_at	-1.23192	-1.04703	-1.02661	-1.40224	n.s.	-1.17302		n.s.	n.s.	n.s.	n.s.	n.s.	n.s.	n.s.	n.s.	n.s.
estExt_Genewise1_v1.C_LG_VIII0469	unknown protein : Strong similarity to gb|D14550 extracellular dermal glycoprotein (EDGP) precursor from Daucus carota. ESTs gb|H37281	+	+	+	+	+	+	+	8.13689	Peu>Pca	nigra	At1g03220	Y	Potri.008G203100	PtpAffx.29323.1.A1_s_at	2.20291	n.s.	1.54869	2.04957	n.s.	1.13929		n.s.	n.s.	n.s.	n.s.	n.s.	n.s.	n.s.	n.s.	n.s.
estExt_fgenesh4_pm.C_LG_XI0082	expressed protein : similar to hypothetical protein GB:CAB36801 GI:4455265 from [Arabidopsis thaliana]: supported by full-length cDNA: Ceres: 40975.	+	+	+	+	+	+	+	4.51867	Peu>Pca	trichocarpa	At1g11200	Y	Potri.011G044200	PtpAffx.29666.2.S1_at	n.s.	n.s.	1.23256	1.13067	n.s.	n.s.		n.s.	n.s.	n.s.	n.s.	n.s.	n.s.	n.s.	n.s.	n.s.
estExt_Genewise1_v1.C_LG_XVI3242	aldo:keto reductase family : similar to chalcone reductase [Sesbania rostrata][GI:2792155]	+	+	+	+	+	+	+	27.1194	Peu>Pca	trichocarpa × deltoides	At2g37790	Y	Potri.016G102100	PtpAffx.30031.1.S1_at	-2.85245	-1.96508	-1.67238	-2.23176	-1.8271	-2.09011		n.s.	n.s.	n.s.	n.s.	n.s.	n.s.	n.s.	n.s.	n.s.
estExt_fgenesh4_pg.C_LG_IX0131	unknown protein :	+	+	+	+	+	+	+	4.98609	Peu>Pca	trichocarpa × deltoides	At2g21530	Y	Potri.009G156900	PtpAffx.30378.1.A1_s_at	1.20268	n.s.	1.05297	1.10032	n.s.	n.s.		n.s.	n.s.	n.s.	-1.16857	n.s.	n.s.	n.s.	n.s.	n.s.
eugene3.00031128	nucleoside diphosphate kinase 3 (ndpk3) : : supported by cDNA: gi_14334559_gb_AY035184.1_	+	+	+	+	+	+	+	19.789	Peu>Pca	trichocarpa × deltoides	At4g11010	Y	Potri.003G140600	PtpAffx.30399.1.S1_at	n.s.	n.s.	1.46671	1.03167	n.s.	n.s.		n.s.	n.s.	n.s.	n.s.	n.s.	n.s.	n.s.	n.s.	n.s.
eugene3.00102219	unknown protein :	+	+	+	+	+	+	+	1.74114	Peu>Pca	trichocarpa × nigra	At2g39170	Y	Potri.010G227400	PtpAffx.30519.1.A1_at	n.s.	n.s.	n.s.	n.s.	n.s.	n.s.		n.s.	n.s.	n.s.	-1.12707	n.s.	-1.03275	n.s.	n.s.	n.s.
gw1.V.2288.1	putative cinnamoyl-CoA reductase : highly similar to F4P9.36: supported by cDNA: gi_20260487	+	+	+	+	+	+	+	7.26149	Peu>Pca	trichocarpa × nigra	At2g33600	Y	Potri.005G257700	PtpAffx.30658.1.A1_at	-1.32744	-1.1054	n.s.	-1.3374	-1.16486	n.s.		n.s.	n.s.	n.s.	n.s.	n.s.	n.s.	n.s.	n.s.	n.s.
estExt_fgenesh4_pm.C_660024	expressed protein : contains similarity to dTDP-glucose 4-6-dehydratase GI:9759250 from [Arabidopsis thaliana]:supported by full-length cDNA: Ceres:6892.	+	+	+	+	+	+	+	7.19106	Peu>Pca	trichocarpa	At1g08200	Y	Potri.004G189900	PtpAffx.3084.5.A1_a_at	n.s.	n.s.	-1.2536	n.s.	n.s.	n.s.		n.s.	n.s.	n.s.	n.s.	n.s.	n.s.	n.s.	n.s.	n.s.
grail3.0096007601	putative glycogenin :	+	+	+	+	+	+	+	9.4035	Peu>Pca	nigra	At2g35710	Y	Potri.003G076800	PtpAffx.30967.1.S1_a_at	-1.79649	-2.17044	-3.62559	n.s.	-2.15293	-2.19292		n.s.	n.s.	n.s.	n.s.	-1.45515	n.s.	n.s.	n.s.	n.s.
estExt_fgenesh4_pm.C_870018	unknown protein :	+	+	+	+	+	+	+	6.50885	Peu>Pca	trichocarpa × deltoides	At3g02800	Y	Potri.013G086500	PtpAffx.31038.1.A1_at	n.s.	n.s.	n.s.	n.s.	n.s.	n.s.		n.s.	n.s.	n.s.	n.s.	n.s.	n.s.	n.s.	n.s.	1.20701
grail3.0039028302	hypothetical protein : contains non-consensus GA donor splice site at exon 2	+	+	+		+		+	7.32763	Peu>Pca	tremula	At3g62040	Y	Potri.014G110800	PtpAffx.31506.1.S1_at	-2.01762	n.s.	n.s.	-1.63699	-1.33863	-1.89789		n.s.	n.s.	n.s.	n.s.	n.s.	n.s.	n.s.	n.s.	n.s.
estExt_fgenesh4_pg.C_LG_XIII0042	SAR1:GTP-binding secretory factor : :supported by full-length cDNA: Ceres:94610.	+	+	+	+	+	+	+	5.21909	Peu>Pca	trichocarpa × nigra	At4g02080	Y	Potri.013G009900	PtpAffx.31782.2.A1_a_at	n.s.	n.s.	n.s.	n.s.	-1.18634	n.s.		n.s.	n.s.	n.s.	n.s.	n.s.	n.s.	n.s.	n.s.	n.s.
fgenesh4_pg.C_LG_II001252	putative protein kinase : contains a protein kinase domain profile (PDOC00100): supported by cDNA: gi_19310386	+	+	+	+	+	+	+	15.7065	Peu>Pca	trichocarpa	At2g44830	Y	Potri.002G137700	PtpAffx.32367.3.A1_at	n.s.	1.71954	n.s.	1.68972	1.47449	n.s.		n.s.	n.s.	n.s.	n.s.	n.s.	n.s.	n.s.	n.s.	n.s.
estExt_fgenesh4_kg.C_LG_XV0008	E2	+	+	+	+	+	+	+	2.09617	Peu>Pca	trichocarpa	At5g41340	Y	Potri.015G073400	PtpAffx.32628.3.A1_a_at	1.3432	n.s.	n.s.	1.11338	n.s.	1.09243		n.s.	n.s.	n.s.	n.s.	n.s.	n.s.	n.s.	n.s.	n.s.
gw1.III.506.1	expressed protein : similar to hypothetical protein GB:BAA17466 [Synechocystis sp.]	+	+	+	+	+	+	+	2.45412	Peu>Pca	trichocarpa	At1g63970	Y	Potri.003G132400	PtpAffx.33751.1.S1_at	n.s.	n.s.	n.s.	n.s.	n.s.	n.s.		n.s.	n.s.	n.s.	n.s.	1.00698	n.s.	n.s.	n.s.	n.s.
gw1.IX.21.1	putative carboxypeptidase : : supported by cDNA: gi_15724217_gb_AF412049.1_AF412049	+	+	+	+	+	+	+	4.7543	Peu>Pca	trichocarpa	At2g27920	Y	Potri.009G003100	PtpAffx.3418.1.S1_at	n.s.	-1.68555	n.s.	n.s.	-2.29596	-2.20218		n.s.	n.s.	n.s.	n.s.	n.s.	n.s.	n.s.	n.s.	n.s.
estExt_fgenesh4_pg.C_LG_II1220	GTP-binding protein	+	+	+	+	+	+	+	9.57461	Peu>Pca	trichocarpa × nigra	At2g44610	Y	Potri.002G135500	PtpAffx.3422.1.S1_at	n.s.	n.s.	-1.12949	n.s.	-1.00205	n.s.		n.s.	n.s.	n.s.	n.s.	n.s.	n.s.	n.s.	n.s.	n.s.
estExt_fgenesh4_pg.C_LG_XI0111	Expressed protein : : supported by full-length cDNA: Ceres: 99521.	+	+	+	+	+	+	+	2.46733	Peu>Pca	trichocarpa	At4g22160	Y	Potri.006G270200	PtpAffx.34615.1.S1_at	2.26772	2.3389	1.04727	1.93333	2.02303	n.s.		n.s.	n.s.	n.s.	-1.90244	-1.29162	-1.99214	n.s.	n.s.	n.s.
estExt_fgenesh4_pm.C_LG_II1120	expressed protein : : supported by cDNA: gi_13605814_gb_AF367306.1_AF367306	+	+	+		+		+	1.97583	Peu>Pca	tremula × tremuloides	At2g32700	Y	Potri.002G241800	PtpAffx.34645.1.S1_s_at	n.s.	n.s.	n.s.	n.s.	n.s.	-1.05192		n.s.	n.s.	n.s.	n.s.	n.s.	n.s.	n.s.	n.s.	n.s.
eugene3.00160626	putative ATP-dependent RNA helicase A : : supported by cDNA: gi_17979399	+	+	+	+	+	+	+	1.98779	Peu>Pca	deltoides	At2g35920	Y	Potri.016G068900	PtpAffx.34886.1.S1_at	n.s.	n.s.	n.s.	n.s.	n.s.	-1.21658		n.s.	n.s.	n.s.	n.s.	n.s.	n.s.	n.s.	n.s.	n.s.
eugene3.00102274	expressed protein : contains Pfam profile: PF00400 WD domain	+	+	+	+	+	+	+	1.73178	Peu>Pca	trichocarpa	At3g52190	Y	Potri.008G029200	PtpAffx.3505.2.S1_a_at	-1.39094	-1.00453	-2.25889	-1.60203	-1.2275	-2.31305		n.s.	n.s.	n.s.	n.s.	-1.25437	-1.08554	n.s.	n.s.	n.s.
estExt_Genewise1_v1.C_LG_XVIII2064	putative protein : predicted proteins from various species:supported by full-length cDNA: Ceres:10217.	+	+	+	+	+	+	+	1.96712	Peu>Pca	trichocarpa	At5g10730	Y	Potri.018G013400	PtpAffx.3546.1.A1_at	n.s.	n.s.	n.s.	n.s.	n.s.	n.s.		n.s.	n.s.	n.s.	1.57568	2.40915	1.86308	n.s.	n.s.	n.s.
grail3.0033015201	putative protein : similar to unknown protein (pir||T09377)	+	+	+		+		+	4.64698	Peu>Pca	tremula	At5g42680	Y	Potri.014G035000	PtpAffx.3557.1.S1_at	2.14249	2.71179	n.s.	1.70795	2.6771	1.98005		n.s.	n.s.	n.s.	n.s.	n.s.	n.s.	n.s.	n.s.	n.s.
gw1.XII.1815.1	expressed protein : : supported by cDNA: gi_15451205_gb_AY054683.1_	+	+	+	+	+	+	+	3.98721	Peu>Pca	nigra	At3g18050	Y	Potri.012G049000	PtpAffx.35650.1.A1_at	2.92686	2.839	2.38966	2.69616	2.63208	n.s.		n.s.	n.s.	n.s.	-1.99236	n.s.	-1.92828	n.s.	n.s.	n.s.
grail3.0093003701	bHLH protein : similar to unknown protein (pir||B71406):supported by full-length cDNA: Ceres:22343.	+	+	+	+	+	+	+	4.90093	Peu>Pca	trichocarpa × deltoides	At5g54680	Y	Potri.004G031800	PtpAffx.36508.1.S1_at	n.s.	n.s.	1.03896	n.s.	n.s.	n.s.		n.s.	n.s.	n.s.	-1.39188	n.s.	n.s.	n.s.	n.s.	-1.67064
eugene3.02080009	heat shock protein 70 : identical to heat shock protein 70 GB:CAA05547 GI:3962377 [Arabidopsis thaliana]: supported by cDNA: gi_15809831_gb_AY054183.1_	+	+	+		+		+	1.6486	Peu>Pca	tremula	At3g12580	Y	Potri.013G131600	PtpAffx.37131.1.A1_at	n.s.	n.s.	n.s.	n.s.	n.s.	1.05319		n.s.	n.s.	n.s.	1.27584	n.s.	1.56575	n.s.	n.s.	1.01563
estExt_fgenesh4_pg.C_LG_II0150	sterol-C-methyltransferase : identical to sterol-C-methyltransferase GI:1061040 from [Arabidopsis thaliana]:supported by full-length cDNA: Ceres:2688.	+	+	+	+	+	+	+	2.04574	Peu>Pca	trichocarpa	At1g20330	Y	Potri.002G016300	PtpAffx.3757.3.A1_a_at	n.s.	n.s.	-1.42321	n.s.	n.s.	n.s.		n.s.	n.s.	n.s.	n.s.	-1.81476	n.s.	n.s.	n.s.	n.s.
gw1.VII.1803.1	expressed protein : :supported by full-length cDNA: Ceres:123060.	+	+	+	+	+	+	+	3.0457	Peu>Pca	trichocarpa	At4g39900	Y	Potri.007G093200	PtpAffx.37587.1.S1_a_at	n.s.	n.s.	n.s.	n.s.	n.s.	n.s.		n.s.	n.s.	n.s.	-2.39496	n.s.	-2.57568	n.s.	n.s.	n.s.
gw1.117.114.1	unknown protein :	+	+	+		+		+	10.8593	Peu>Pca	tremula	At3g23870	Y	Potri.014G170600	PtpAffx.38488.1.S1_at	n.s.	1.95243	-1.54351	n.s.	1.85064	-1.64481		n.s.	n.s.	-2.59888	-2.45062	-3.49594	-3.49545	n.s.	n.s.	n.s.
fgenesh4_pg.C_LG_XIV000930	putative ligand-gated ion channel subunit : : supported by cDNA: gi_5759099_gb_AF170494.1_AF170494	+	+	+	+	+	+	+	4.59999	Peu>Pca	trichocarpa	At2g32390	Y	Potri.014G152200	PtpAffx.39055.2.S1_at	1.6565	1.43783	2.32737	1.48911	1.28037	1.67974		n.s.	n.s.	n.s.	n.s.	n.s.	n.s.	n.s.	n.s.	n.s.
eugene3.00121171	unknown protein :	+	+	+	+	+	+	+	4.24001	Peu>Pca	trichocarpa × nigra	At1g16560	Y	Potri.012G134300	PtpAffx.3913.2.A1_at	n.s.	n.s.	n.s.	n.s.	n.s.	n.s.		n.s.	n.s.	n.s.	n.s.	n.s.	-1.08419	n.s.	n.s.	n.s.
estExt_Genewise1_v1.C_LG_IV2709	cysteine protease XBCP3 : identical to papain-like cysteine peptidase XBCP3 GI:14600257 from [Arabidopsis thaliana]	+	+	+	+	+	+	+	10.7875	Peu>Pca	trichocarpa × deltoides	At1g09850	Y	Potri.004G057700	PtpAffx.39332.1.A1_s_at	n.s.	-1.88393	n.s.	n.s.	-2.15828	n.s.		n.s.	n.s.	n.s.	n.s.	n.s.	n.s.	n.s.	n.s.	n.s.
estExt_fgenesh4_pm.C_LG_I1097	putative protein : contains similarity to glutamyl-tRNA amidotransferase subunit A: supported by cDNA: gi_8163874_gb_AF223949.1_AF223949	+	+	+	+	+	+	+	3.65095	Peu>Pca	trichocarpa	At5g64440	Y	Potri.001G285900	PtpAffx.40272.1.S1_at	-1.50233	-1.15473	-1.36945	-1.41143	-1.28055	-1.10463		n.s.	n.s.	n.s.	n.s.	n.s.	n.s.	n.s.	n.s.	n.s.
grail3.0053010302	cytochrome P450	+	+	+	+	+	+	+	24.527	Peu>Pca	trichocarpa × nigra	At1g12740	Y	Potri.001G270600	PtpAffx.417.3.A1_a_at	-5.76167	-5.09902	-6.02831	-4.35924	-5.30129	-3.07443		n.s.	n.s.	n.s.	n.s.	n.s.	n.s.	n.s.	n.s.	2.95389
gw1.XIV.3240.1	bHLH protein : : supported by full-length cDNA: Ceres: 21406.	+	+	+	+	+	+	+	3.1951	Peu>Pca	trichocarpa × deltoides	At1g05805	Y	Potri.014G150600	PtpAffx.4170.2.S1_at	n.s.	n.s.	n.s.	n.s.	n.s.	n.s.		n.s.	n.s.	n.s.	n.s.	-1.24311	n.s.	n.s.	n.s.	n.s.
estExt_Genewise1_v1.C_LG_IX3131	dihydropyrimidinase : : supported by cDNA: gi_13878036_gb_AF370281.1_AF370281	+	+	+	+	+	+	+	3.85229	Peu>Pca	trichocarpa × deltoides	At5g12200	Y	Potri.009G067700	PtpAffx.42720.1.S1_s_at	-1.61239	-1.24506	-1.34006	-1.90387	-1.26085	-1.20076		n.s.	n.s.	n.s.	n.s.	n.s.	n.s.	n.s.	n.s.	n.s.
estExt_Genewise1_v1.C_LG_I1406	putative protein : protein tyrosine phosphatase-like protein	+	+	+		+		+	2.35707	Peu>Pca	tremula	At5g59770	Y	Potri.001G235400	PtpAffx.43581.1.S1_at	n.s.	n.s.	n.s.	n.s.	n.s.	n.s.		n.s.	n.s.	n.s.	n.s.	n.s.	-1.90489	n.s.	n.s.	n.s.
gw1.VIII.329.1	response regulator 3 : identical to response regulator 3 GI:3953595 from [Arabidopsis thaliana]: supported by cDNA: gi_3953594_dbj_AB008486.1_AB008486	+	+	+	+	+	+	+	12.9209	Peu>Pca	trichocarpa	At1g59940	Y	Potri.008G193000	PtpAffx.44007.1.A1_a_at	-2.02098	n.s.	-1.66019	-1.97891	n.s.	-2.66296		n.s.	n.s.	n.s.	n.s.	n.s.	-2.17414	n.s.	n.s.	n.s.
grail3.0006015301	xyloglucan endotransglycosylase (XTR2) : identical to xyloglucan endotransglycosylase-related protein XTR2 GI:1244756 [Arabidopsis thaliana]:supported by full-length cDNA: Ceres:19079.	+	+	+	+	+	+	+	3.25259	Peu>Pca	trichocarpa	At1g14720	Y	Potri.010G102300	PtpAffx.44091.1.A1_at	n.s.	n.s.	n.s.	n.s.	n.s.	1.90037		n.s.	n.s.	n.s.	n.s.	n.s.	n.s.	n.s.	n.s.	n.s.
fgenesh4_pg.C_LG_II000468	homocysteine S-methyltransferase AtHMT-2 : : supported by cDNA: gi_16226445_gb_AF428402.1_AF428402	+	+	+	+	+	+	+	10.6394	Peu>Pca	trichocarpa	At3g63250	Y	Potri.002G049800	PtpAffx.44115.2.A1_a_at	n.s.	n.s.	n.s.	n.s.	n.s.	-1.12553		n.s.	n.s.	n.s.	n.s.	n.s.	n.s.	n.s.	n.s.	n.s.
fgenesh4_pg.C_LG_VI000528	xyloglucan endotransglycosylase (XTR-6) : identical to xyloglucan endotransglycosylase-related protein GI:1244758 from [Arabidopsis thaliana]: supported by cDNA: gi_1244757_gb_U43488.1_ATU43488	+	+	+	+	+	+	+	123.156	Peu>Pca	trichocarpa	At4g25810	Y	Potri.006G071200	PtpAffx.44158.1.A1_at	n.s.	n.s.	-2.15844	-2.0347	n.s.	-3.27407		n.s.	n.s.	n.s.	n.s.	n.s.	n.s.	n.s.	n.s.	n.s.
gw1.VIII.1883.1	putative thioredoxin : similar to thioredoxin GB:S58123 [Arabidopsis thaliana]	+	+	+	+	+	+	+	133.027	Peu>Pca	trichocarpa	At1g69880	Y	NA	PtpAffx.44523.1.S1_a_at	n.s.	-2.86734	-3.15498	-3.50766	n.s.	-3.94847		n.s.	n.s.	n.s.	n.s.	n.s.	n.s.	n.s.	n.s.	n.s.
gw1.XI.1781.1	nuclear transport factor 2	+	+	+		+		+	4.43233	Peu>Pca	tremula	At1g27970	Y	Potri.011G025500	PtpAffx.44748.1.S1_s_at	1.94844	n.s.	n.s.	1.40316	n.s.	n.s.		n.s.	n.s.	n.s.	n.s.	n.s.	n.s.	n.s.	n.s.	n.s.
eugene3.00180239	unknown protein :	+	+	+	+	+	+	+	7.02174	Peu>Pca	trichocarpa	At5g21940	Y	Potri.018G048100	PtpAffx.4533.1.S1_at	1.40261	1.6824	n.s.	1.95272	1.75482	n.s.		n.s.	n.s.	n.s.	-1.11242	n.s.	n.s.	n.s.	n.s.	n.s.
estExt_fgenesh4_pg.C_LG_IX0907	peptidyl-prolyl cis-trans isomerase - like protein : peptidyl-prolyl cis-trans isomerase A.thaliana:supported by full-length cDNA: Ceres:25533.	+	+	+	+	+	+	+	2.02691	Peu>Pca	trichocarpa × deltoides	At5g19370	Y	Potri.009G069300	PtpAffx.4604.1.S1_at	1.47323	1.15836	1.09298	1.12033	n.s.	n.s.		n.s.	n.s.	n.s.	n.s.	n.s.	n.s.	n.s.	n.s.	n.s.
eugene3.00081119	glycosyl hydrolase family 31 : similar to alpha-xylosidase precursor GI:4163997 from [Arabidopsis thaliana]	+	+	+	+	+	+	+	14.8188	Peu>Pca	trichocarpa × deltoides	At3g45940	Y	Potri.008G120000	PtpAffx.46412.1.S1_at	n.s.	n.s.	n.s.	n.s.	n.s.	n.s.		n.s.	n.s.	n.s.	-2.91263	n.s.	n.s.	n.s.	n.s.	n.s.
gw1.X.3030.1	glycosyl hydrolase family 27 (alpha-galactosidase:melibiase) : similar to alpha-galactosidase SP:Q42656 from [Coffea arabica]: supported by cDNA: gi_20260601	+	+	+	+	+	+	+	3.96791	Peu>Pca	trichocarpa × deltoides	At5g08380	Y	Potri.010G255200	PtpAffx.46971.1.S1_at	1.12891	1.53286	n.s.	1.11873	1.20834	n.s.		n.s.	n.s.	n.s.	-1.55148	-1.00055	-1.64109	n.s.	n.s.	n.s.
eugene3.00031308	putative obtusifoliol 14-alpha demethylase : strong similarity to gb|U74319 obtusifoliol 14-alpha demethylase (CYP51) from Sorghum bicolor and is a member of the PF|00067 cytochrome P450 family. ESTs gb|AA72030	+	+	+		+		+	2.97011	Peu>Pca	tremuloides	At1g11680	Y	Potri.003G161700	PtpAffx.4733.4.A1_at	n.s.	1.31953	n.s.	1.27642	n.s.	n.s.		n.s.	n.s.	n.s.	-2.08012	n.s.	-1.99691	n.s.	n.s.	n.s.
gw1.VII.548.1	squamosa promoter binding protein-like 5 : identical to GB:CAB56571 from [Arabidopsis thaliana]	+	+	+	+	+	+	+	4.29208	Peu>Pca	trichocarpa × deltoides	At3g15270	Y	Potri.007G138800	PtpAffx.47524.1.S1_at	1.43522	1.17353	1.59752	1.22962	1.22778	n.s.		n.s.	n.s.	n.s.	n.s.	n.s.	n.s.	n.s.	n.s.	n.s.
estExt_Genewise1_v1.C_LG_V0127	putative protein : strong similarity to unknown protein (gb|AAC79135.1):supported by full-length cDNA: Ceres:31042.	+	+	+	+	+	+	+	3.70788	Peu>Pca	trichocarpa × deltoides	At5g44860	Y	Potri.005G186200	PtpAffx.47744.1.S1_at	n.s.	-1.42394	n.s.	n.s.	n.s.	n.s.		n.s.	n.s.	n.s.	n.s.	n.s.	1.83634	n.s.	n.s.	n.s.
eugene3.02010011	similar to c-myc binding protein : temporary automated functional assignment	+	+	+	+	+	+	+	3.28044	Peu>Pca	deltoides	At2g14045	Y	Potri.008G028700	PtpAffx.48179.1.A1_at	-2.2972	-1.96372	-1.68738	-2.692	-2.11592	-2.52595		n.s.	n.s.	n.s.	n.s.	n.s.	n.s.	n.s.	n.s.	n.s.
fgenesh4_pg.C_LG_II000533	phytoene synthase [geranylgeranyl-diphosphate geranylgeranyl transferase](PSY) : identical to GB:L25812: synonymous with geranylgeranyl-diphosphate geranylgeranyl transferase: supported by full-length cDNA: Ceres:15761.	+	+	+	+	+	+	+	7.45751	Peu>Pca	trichocarpa × deltoides	At5g17230	Y	Potri.001G456400	PtpAffx.49159.1.A1_at	n.s.	n.s.	n.s.	-1.43733	n.s.	n.s.		n.s.	n.s.	n.s.	1.73452	n.s.	n.s.	n.s.	n.s.	n.s.
estExt_Genewise1_v1.C_LG_VII0493	putative glucosyltransferase :	+	+	+	+	+	+	+	4.80883	Peu>Pca	trichocarpa × deltoides	At2g43840	Y	Potri.007G140500	PtpAffx.49171.1.S1_at	-2.99082	-1.67326	-1.71055	-2.35964	-1.69959	n.s.		n.s.	n.s.	n.s.	1.92069	n.s.	n.s.	n.s.	n.s.	n.s.
gw1.VII.1542.1	putative protein : contains similarity to protein kinase: supported by cDNA: gi_20260317	+	+	+	+	+	+	+	2.40847	Peu>Pca	trichocarpa	At5g63940	Y	Potri.007G102400	PtpAffx.49441.1.A1_s_at	n.s.	1.10152	1.06014	1.19325	1.18598	1.74762		n.s.	n.s.	n.s.	n.s.	n.s.	n.s.	n.s.	n.s.	n.s.
estExt_Genewise1_v1.C_LG_II0889	bZIP family transcription factor : similar to common plant regulatory factor 7 GI:9650828 from [Petroselinum crispum]: supported by full-length cDNA: gi:10443482	+	+	+	+	+	+	+	10.0943	Peu>Pca	trichocarpa × deltoides	At4g34590	Y	Potri.002G031900	PtpAffx.4946.2.S1_at	-2.04478	n.s.	-2.09009	-1.89724	n.s.	-1.95071		n.s.	n.s.	n.s.	n.s.	n.s.	n.s.	n.s.	n.s.	n.s.
gw1.IV.2197.1	Expressed protein : : supported by cDNA: gi_17933352	+	+	+	+	+	+	+	2.08486	Peu>Pca	trichocarpa × deltoides	At4g21445	Y	Potri.004G033400	PtpAffx.49589.1.S1_at	n.s.	1.35732	n.s.	1.29951	n.s.	n.s.		n.s.	n.s.	n.s.	-2.12729	n.s.	-1.89907	n.s.	n.s.	n.s.
gw1.XV.2946.1	putative protein : similar to unknown protein (gb|AAD25141.1):supported by full-length cDNA: Ceres:33455.	+	+	+	+	+	+	+	2.77966	Peu>Pca	trichocarpa × nigra	At5g51550	Y	Potri.015G129700	PtpAffx.4962.1.S1_at	n.s.	n.s.	n.s.	n.s.	n.s.	n.s.		n.s.	n.s.	n.s.	-2.49417	n.s.	-3.11661	n.s.	n.s.	n.s.
grail3.0001018201	hypothetical protein : predicted by genemarkHMM	+	+	+	+	+	+	+	6.72509	Peu>Pca	trichocarpa	At3g44716	Y	Potri.009G148200	PtpAffx.50800.1.S1_at	n.s.	n.s.	-1.38542	n.s.	n.s.	n.s.		n.s.	n.s.	n.s.	n.s.	-2.08285	-1.70163	n.s.	n.s.	n.s.
gw1.II.4159.1	Expressed protein : : supported by cDNA: gi_6573288	+	+	+	+	+	+	+	2.66189	Peu>Pca	trichocarpa	At1g58520	Y	Potri.002G113800	PtpAffx.50871.1.A1_at	n.s.	n.s.	n.s.	n.s.	n.s.	2.04752		n.s.	n.s.	n.s.	1.25826	n.s.	1.30892	n.s.	n.s.	1.38145
estExt_Genewise1_v1.C_LG_X3843	acetyl-coA dehydrogenase	+	+	+	+	+	+	+	2.90346	Peu>Pca	trichocarpa × deltoides	At3g06810	Y	Potri.008G219000	PtpAffx.51307.1.S1_s_at	-2.39822	-2.2921	-1.87518	-2.25128	-2.03645	n.s.		n.s.	n.s.	n.s.	n.s.	n.s.	n.s.	n.s.	n.s.	n.s.
fgenesh4_pg.C_LG_II002252	pyridoxal kinase -like protein : pyridoxal kinase	+	+	+		+		+	1.66756	Peu>Pca	tremula	At5g37850	Y	Potri.017G129000	PtpAffx.51740.2.A1_a_at	-1.65467	n.s.	-1.05727	-1.36158	-1.07074	-1.30508		n.s.	n.s.	n.s.	n.s.	n.s.	n.s.	n.s.	n.s.	n.s.
gw1.VI.2075.1	hypothetical protein : predicted by genscan	+	+	+	+	+	+	+	21.7154	Peu>Pca	trichocarpa × deltoides	At2g25680	Y	Potri.006G245900	PtpAffx.5251.1.A1_at	n.s.	n.s.	n.s.	n.s.	n.s.	-1.87701		n.s.	n.s.	n.s.	n.s.	n.s.	n.s.	n.s.	n.s.	n.s.
grail3.0166004101	hypothetical protein :	+	+	+		+		+	1.58364	Peu>Pca	tremuloides	At4g22320	Y	Potri.004G217000	PtpAffx.53128.1.S1_at	n.s.	n.s.	1.24691	n.s.	n.s.	n.s.		n.s.	n.s.	n.s.	n.s.	n.s.	n.s.	n.s.	n.s.	n.s.
estExt_fgenesh4_pm.C_LG_II1042	low-molecular-weight heat shock protein - like : cytosolic class I small heat-shock protein HSP17.5	+	+	+	+	+	+	+	4.98566	Peu>Pca	trichocarpa × nigra	At5g37670	Y	Potri.017G130700	PtpAffx.53720.1.S1_at	4.1594	2.43709	5.58877	4.21921	2.55148	4.5684		n.s.	n.s.	n.s.	n.s.	3.15169	2.01692	n.s.	n.s.	n.s.
eugene3.00150765	thylakoid lumenal 17.9 kDa protein	+	+	+		+		+	2.41723	Peu>Pca	tremula	At4g24930	Y	Potri.015G097700	PtpAffx.54404.1.S1_s_at	n.s.	n.s.	n.s.	n.s.	n.s.	n.s.		n.s.	n.s.	n.s.	n.s.	n.s.	-1.2953	n.s.	n.s.	n.s.
estExt_fgenesh4_pg.C_LG_IX0306	plasma membrane intrinsic protein (SIMIP) : :supported by full-length cDNA: Ceres:7108.	+	+	+	+	+	+	+	12.1262	Peu>Pca	deltoides	At4g35100	Y	Potri.009G136600	PtpAffx.5465.1.A1_x_at	1.72487	1.66318	2.55205	1.58084	1.34571	1.40119		n.s.	n.s.	n.s.	n.s.	n.s.	n.s.	n.s.	n.s.	n.s.
estExt_fgenesh4_pg.C_LG_X0983	dynein light subunit lc6	+	+	+	+	+	+	+	2.89078	Peu>Pca	trichocarpa	At1g23220	Y	Potri.008G133000	PtpAffx.54853.1.S1_a_at	1.59461	1.1371	n.s.	1.4173	1.33187	n.s.		n.s.	n.s.	n.s.	-1.42028	-1.18247	-1.33484	n.s.	n.s.	n.s.
gw1.57.329.1	myb-related protein : similar to GI:7981380 from [Lycopersicon esculentum]	+	+	+	+	+	+	+	10.1545	Peu>Pca	trichocarpa × deltoides	At1g75250	Y	Potri.007G023800	PtpAffx.56005.1.A1_at	-4.57984	-3.89362	-3.95284	-4.29019	-4.31402	-4.98885		n.s.	n.s.	n.s.	n.s.	n.s.	n.s.	n.s.	n.s.	n.s.
eugene3.00031400	putative protein : hypothetical proteins - Arabidopsis thaliana	+	+	+	+	+	+	+	7.90403	Peu>Pca	trichocarpa × deltoides	At3g48660	Y	Potri.003G170400	PtpAffx.56583.2.A1_a_at	1.52892	2.04192	1.09002	1.73633	1.78988	n.s.		n.s.	n.s.	n.s.	n.s.	n.s.	n.s.	n.s.	n.s.	n.s.
eugene3.00020688	scarecrow-like 1 : identical to scarecrow-like 1 GB:AAF21043 GI:6644390 from [Arabidopsis thaliana]:supported by full-length cDNA: Ceres:109490.	+	+	+	+	+	+	+	13.7092	Peu>Pca	trichocarpa × nigra	At1g21450	Y	Potri.002G073400	PtpAffx.56593.1.A1_at	-1.22073	-1.13358	-1.06873	n.s.	n.s.	n.s.		n.s.	n.s.	n.s.	n.s.	n.s.	n.s.	n.s.	n.s.	n.s.
eugene3.00140696	putative protein : putative mitochondrial carrier protein At2g47490 - Arabidopsis thaliana	+	+	+	+	+	+	+	14.4538	Peu>Pca	trichocarpa	At3g62650	Y	Potri.014G124900	PtpAffx.5668.2.S1_a_at	n.s.	2.08006	2.25215	n.s.	2.20918	n.s.		n.s.	n.s.	n.s.	n.s.	n.s.	n.s.	n.s.	n.s.	n.s.
eugene3.00081354	leucine-rich repeat transmembrane protein kinase	+	+	+	+	+	+	+	2.81618	Peu>Pca	trichocarpa × deltoides	At2g02220	Y	Potri.008G144700	PtpAffx.56736.1.A1_at	-1.18347	n.s.	-1.37206	n.s.	n.s.	-1.08228		n.s.	n.s.	n.s.	n.s.	n.s.	n.s.	n.s.	n.s.	n.s.
estExt_Genewise1_v1.C_2150028	expressed protein : : supported by cDNA: gi_16930706_gb_AF436837.1_AF436837	+	+	+	+	+	+	+	2.71325	Peu>Pca	trichocarpa	At1g04870	Y	Potri.018G071200	PtpAffx.5678.2.S1_a_at	n.s.	n.s.	-1.66868	n.s.	n.s.	-1.78628		n.s.	n.s.	n.s.	n.s.	n.s.	n.s.	n.s.	n.s.	n.s.
estExt_fgenesh4_pg.C_LG_V1003	amino acid carrier	+	+	+	+	+	+	+	2.89027	Peu>Pca	trichocarpa	At1g77380	Y	Potri.005G181600	PtpAffx.57117.1.A1_at	n.s.	n.s.	-2.92795	-3.30151	n.s.	n.s.		n.s.	n.s.	n.s.	n.s.	n.s.	n.s.	n.s.	n.s.	n.s.
gw1.XIV.1588.1	putative photomorphogenesis repressor protein :	+	+	+	+	+	+	+	1.79007	Peu>Pca	trichocarpa	At2g46340	Y	Potri.014G095300	PtpAffx.57249.1.A1_at	-1.30434	-1.89044	n.s.	n.s.	-2.44792	n.s.		n.s.	-1.46869	1.53905	n.s.	2.12516	1.8456	n.s.	n.s.	n.s.
estExt_Genewise1_v1.C_LG_IX1239	actin depolymerizing factor 5 : :supported by full-length cDNA: Ceres:26940.	+	+	+	+	+	+	+	3.90566	Peu>Pca	trichocarpa × nigra	At2g16700	Y	Potri.009G133100	PtpAffx.57531.1.A1_at	4.45736	3.06312	5.27076	3.57348	4.26132	4.58425		n.s.	n.s.	n.s.	n.s.	n.s.	n.s.	n.s.	n.s.	n.s.
eugene3.00290094	VAMP (vesicle-associated membrane protein)-associated protein-like :	+	+	+		+		+	31.9143	Peu>Pca	tremula × tremuloides	At5g47180	Y	Potri.013G100400	PtpAffx.57754.1.A1_at	-7.95258	-6.88305	-5.74468	-6.45116	-5.77373	-6.02488		n.s.	n.s.	n.s.	n.s.	n.s.	n.s.	n.s.	n.s.	n.s.
gw1.IX.301.1	glycosyl hydrolase family 17 : similar to glucan endo-1	+	+	+	+	+	+	+	4.71346	Peu>Pca	trichocarpa	At2g27500	Y	Potri.009G163700	PtpAffx.58602.1.A1_s_at	-2.38578	-1.74451	-3.2131	-2.09873	-1.61428	-1.9629		n.s.	n.s.	n.s.	n.s.	-1.46859	n.s.	n.s.	n.s.	n.s.
gw1.VI.811.1	hairpin-induced protein	+	+	+	+	+	+	+	51.4089	Peu>Pca	trichocarpa	At3g52470	Y	Potri.006G204200	PtpAffx.5875.2.A1_a_at	1.98206	2.41892	n.s.	1.95049	2.16371	n.s.		n.s.	n.s.	n.s.	n.s.	n.s.	n.s.	n.s.	n.s.	n.s.
estExt_fgenesh4_pm.C_LG_X0839	unknown protein :	+	+	+	+	+	+	+	15.8495	Peu>Pca	trichocarpa	At2g39450	Y	Potri.010G211300	PtpAffx.58903.1.A1_at	n.s.	n.s.	n.s.	1.13228	n.s.	1.31995		n.s.	n.s.	n.s.	n.s.	n.s.	1.24134	n.s.	n.s.	n.s.
gw1.II.1552.1	expressed protein : : supported by full-length cDNA: Ceres: 148082.	+	+	+	+	+	+	+	5.84511	Peu>Pca	trichocarpa × deltoides	At1g36070	Y	Potri.002G094100	PtpAffx.5915.2.A1_at	n.s.	-1.13306	n.s.	-1.11422	-1.09205	n.s.		n.s.	n.s.	n.s.	n.s.	n.s.	n.s.	n.s.	n.s.	n.s.
gw1.X.3675.1	hypothetical protein : predicted by genemark.hmm	+	+	+	+	+	+	+	6.06861	Peu>Pca	trichocarpa × deltoides	At1g48320	Y	Potri.010G003600	PtpAffx.5931.2.S1_a_at	-2.79482	-3.63603	-3.36187	-3.22379	-2.99413	n.s.		n.s.	n.s.	n.s.	n.s.	n.s.	n.s.	n.s.	n.s.	n.s.
estExt_fgenesh4_pg.C_LG_XIX0853	glycosyl hydrolase family 19 (class IV chitinase) : almost identical to class IV chitinase from GI:2597826 [Arabidopsis thaliana]	+	+	+		+		+	74.936	Peu>Pca	alba × tremulavar.glandulosa	At3g54420	Y	Potri.019G093900	PtpAffx.59940.1.S1_s_at	n.s.	n.s.	n.s.	-3.63709	-4.01284	-4.23168		n.s.	n.s.	n.s.	n.s.	n.s.	n.s.	n.s.	n.s.	n.s.
eugene3.00030591	formamidase - like protein : formamidase	+	+	+	+	+	+	+	3.71489	Peu>Pca	trichocarpa × deltoides	At4g37560	Y	Potri.007G053800	PtpAffx.60047.1.S1_at	n.s.	-1.9202	-2.22228	n.s.	-1.80093	-1.91679		n.s.	n.s.	n.s.	n.s.	n.s.	n.s.	n.s.	n.s.	n.s.
estExt_Genewise1_v1.C_LG_IV0527	glycine-rich RNA binding protein AtGRP7 : NULL	+	+	+		+		+	3.32371	Peu>Pca	tremula × tremuloides	At2g21660	Y	Potri.005G058200	PtpAffx.6101.1.S1_a_at	n.s.	-1.96986	n.s.	n.s.	-1.78438	n.s.		n.s.	n.s.	n.s.	n.s.	n.s.	n.s.	n.s.	n.s.	n.s.
estExt_fgenesh4_pg.C_LG_XVI0450	expressed protein : :supported by full-length cDNA: Ceres:116236.	+	+	+	+	+	+	+	19.1854	Peu>Pca	trichocarpa	At2g42040	Y	Potri.016G058100	PtpAffx.61312.1.A1_at	n.s.	n.s.	n.s.	n.s.	n.s.	n.s.		n.s.	n.s.	n.s.	n.s.	n.s.	-2.31876	n.s.	n.s.	n.s.
gw1.IV.4359.1	putative protein : hypothetical protein F8M21.10 - Arabidopsis thaliana	+	+	+	+	+	+	+	3.78218	Peu>Pca	nigra	At5g39890	Y	Potri.004G129400	PtpAffx.61378.1.S1_at	n.s.	1.14073	n.s.	n.s.	n.s.	n.s.		n.s.	n.s.	n.s.	-1.45475	n.s.	n.s.	n.s.	n.s.	n.s.
gw1.III.1017.1	putative C-4 sterol methyl oxidase : C-4 methyl sterol oxidase - Candida albicans	+	+	+	+	+	+	+	7.04123	Peu>Pca	nigra	At4g12110	Y	Potri.003G116000	PtpAffx.61626.1.S1_a_at	2.79851	2.70129	3.27765	3.00527	3.115	2.17863		n.s.	n.s.	n.s.	n.s.	n.s.	n.s.	n.s.	n.s.	n.s.
estExt_fgenesh4_pm.C_LG_XVI0194	60S ribosomal protein L21	+	+	+	+	+	+	+	3.63786	Peu>Pca	trichocarpa × nigra	At1g57860	Y	Potri.016G061100	PtpAffx.61857.1.S1_at	n.s.	n.s.	n.s.	n.s.	n.s.	n.s.		n.s.	n.s.	-1.31987	n.s.	n.s.	n.s.	n.s.	n.s.	n.s.
gw1.XVI.470.1	leucine-rich repeat transmembrane protein kinase	+	+	+		+		+	4.27556	Peu>Pca	tremula × tremuloides	At5g01950	Y	Potri.016G140300	PtpAffx.62154.1.S1_at	-1.61601	-2.28844	-2.20907	-1.59479	-2.11684	-2.01033		n.s.	n.s.	n.s.	n.s.	n.s.	n.s.	n.s.	n.s.	n.s.
estExt_fgenesh4_pg.C_LG_XII0405	peptidylprolyl isomerase	+	+	+	+	+	+	+	3.33424	Peu>Pca	trichocarpa × nigra	At1g18170	Y	Potri.012G048300	PtpAffx.62182.1.S1_a_at	1.5307	2.04676	1.12876	1.51638	1.70971	n.s.		n.s.	n.s.	n.s.	-1.28488	n.s.	-1.47821	n.s.	n.s.	n.s.
eugene3.00290090	monooxygenase family : nearly identical to CTF2A [GI:4164576][Plant Physiol. 119	+	+	+	+	+	+	+	1.64225	Peu>Pca	trichocarpa × deltoides	At2g35660	Y	Potri.001G152600	PtpAffx.62427.1.A1_at	n.s.	n.s.	n.s.	n.s.	n.s.	n.s.		n.s.	n.s.	n.s.	-1.10221	n.s.	n.s.	n.s.	n.s.	-1.12595
fgenesh4_pg.C_LG_IX000817	unknown protein :	+	+	+	+	+	+	+	3.99587	Peu>Pca	trichocarpa × nigra	At5g64480	Y	Potri.009G080400	PtpAffx.62683.1.A1_at	1.56444	1.14829	1.65934	1.75693	1.21908	n.s.		n.s.	n.s.	n.s.	-1.14265	n.s.	n.s.	n.s.	n.s.	n.s.
eugene3.00011694	GTP-binding protein	+	+	+	+	+	+	+	1.73661	Peu>Pca	trichocarpa × nigra	At1g50920	Y	Potri.001G258900	PtpAffx.62789.1.A1_at	n.s.	n.s.	-1.235	n.s.	n.s.	n.s.		n.s.	n.s.	n.s.	n.s.	n.s.	n.s.	n.s.	n.s.	n.s.
fgenesh4_pm.C_LG_XVIII000451	unknown protein :	+	+	+	+	+	+	+	8.06784	Peu>Pca	trichocarpa × deltoides	At5g57230	Y	Potri.018G143500	PtpAffx.63122.1.A1_at	n.s.	n.s.	n.s.	n.s.	n.s.	n.s.		n.s.	n.s.	n.s.	-1.7047	n.s.	-1.45436	n.s.	n.s.	n.s.
fgenesh4_pg.C_LG_XIII000422	tryptophan synthase beta chain 1 precursor (sp|P14671) : :supported by full-length cDNA: Ceres:34783.	+	+	+	+	+	+	+	5.80638	Peu>Pca	trichocarpa	At5g54810	Y	Potri.001G420300	PtpAffx.63404.1.A1_at	n.s.	-1.36636	n.s.	n.s.	-1.82343	n.s.		n.s.	n.s.	n.s.	n.s.	2.22772	2.17306	n.s.	n.s.	n.s.
eugene3.00010922	putative protein : threonine dehydratase - Escherichia coli	+	+	+	+	+	+	+	5.49131	Peu>Pca	trichocarpa	At4g11640	Y	Potri.001G106000	PtpAffx.63501.1.A1_a_at	n.s.	n.s.	n.s.	n.s.	1.10783	n.s.		n.s.	n.s.	n.s.	n.s.	n.s.	-1.20153	n.s.	n.s.	n.s.
estExt_fgenesh4_pg.C_LG_X1336	putative protein : contains similarity to unknown protein (gb|AAF63638.1): supported by cDNA: gi_15983463_gb_AF424606.1_AF424606	+	+	+	+	+	+	+	13.0135	Peu>Pca	trichocarpa	At5g46340	Y	Potri.010G148500	PtpAffx.63592.2.A1_a_at	n.s.	n.s.	n.s.	1.31207	n.s.	n.s.		n.s.	n.s.	n.s.	n.s.	n.s.	n.s.	n.s.	n.s.	n.s.
gw1.IV.2305.1	leucine-rich repeat transmembrane protein kinase	+	+	+	+	+	+	+	5.99588	Peu>Pca	trichocarpa × deltoides	At4g03390	Y	Potri.004G037000	PtpAffx.64358.1.S1_at	n.s.	n.s.	n.s.	n.s.	1.22716	n.s.		n.s.	n.s.	n.s.	n.s.	n.s.	n.s.	n.s.	n.s.	n.s.
gw1.134.201.1	putative protein : proline-rich protein APG	+	+	+	+	+	+	+	35.1849	Peu>Pca	trichocarpa × deltoides	At5g03610	Y	Potri.001G406500	PtpAffx.6494.1.A1_at	1.55612	n.s.	1.08411	1.11268	n.s.	n.s.		n.s.	n.s.	n.s.	n.s.	n.s.	n.s.	n.s.	n.s.	n.s.
gw1.XVIII.3441.1	unknown protein : : supported by cDNA: gi_13877648	+	+	+	+	+	+	+	2.47277	Peu>Pca	trichocarpa × deltoides	At2g12400	Y	Potri.006G060600	PtpAffx.6509.1.S1_at	n.s.	n.s.	n.s.	n.s.	n.s.	n.s.		n.s.	n.s.	1.01647	n.s.	n.s.	n.s.	n.s.	n.s.	n.s.
grail3.0017030201	putative protein : tom-1B protein	+	+	+	+	+	+	+	3.31868	Peu>Pca	trichocarpa × nigra	At4g32760	Y	Potri.006G241000	PtpAffx.653.19.A1_at	n.s.	1.20187	n.s.	n.s.	1.00644	1.06864		n.s.	n.s.	n.s.	n.s.	n.s.	n.s.	n.s.	n.s.	n.s.
gw1.XI.2771.1	expressed protein : : supported by cDNA: gi_15010695_gb_AY045649.1_	+	+	+	+	+	+	+	8.99061	Peu>Pca	trichocarpa	At1g29980	Y	Potri.011G087500	PtpAffx.6581.5.S1_at	n.s.	n.s.	n.s.	n.s.	n.s.	n.s.		n.s.	n.s.	n.s.	-1.09963	n.s.	-1.28229	n.s.	n.s.	n.s.
grail3.0014014001	putative jasmonic acid regulatory protein : similar to jasmonic acid 2 GB:AAF04915 from [Lycopersicon esculentum]: supported by cDNA: gi_12060425_dbj_AB049071.1_AB049071	+	+	+	+	+	+	+	2.37672	Peu>Pca	nigra	At3g15510	Y	Potri.011G123500	PtpAffx.65925.1.A1_at	n.s.	n.s.	n.s.	-1.22431	n.s.	n.s.		n.s.	n.s.	n.s.	n.s.	n.s.	n.s.	n.s.	n.s.	n.s.
estExt_fgenesh4_pm.C_LG_IV0474	putative purple acid phosphatase precursor : : supported by cDNA: gi_20257482	+	+	+	+	+	+	+	8.06514	Peu>Pca	trichocarpa × deltoides	At2g16430	Y	Potri.004G160100	PtpAffx.662.1.A1_at	n.s.	n.s.	n.s.	n.s.	n.s.	n.s.		n.s.	n.s.	n.s.	-1.26303	n.s.	n.s.	n.s.	n.s.	n.s.
estExt_Genewise1_v1.C_LG_I2426	carbonic anhydrase	+	+	+	+	+	+	+	30.0292	Peu>Pca	trichocarpa × deltoides	At3g01500	Y	Potri.001G348900	PtpAffx.6733.1.S1_s_at	n.s.	3.9997	4.01643	4.05792	3.90309	n.s.		n.s.	n.s.	n.s.	n.s.	n.s.	n.s.	n.s.	n.s.	n.s.
grail3.0008036902	nucleoside diphosphate kinase 3 (ndpk3) : : supported by cDNA: gi_14334559_gb_AY035184.1_	+	+	+	+	+	+	+	2.72371	Peu>Pca	trichocarpa	At4g11010	Y	Potri.001G091000	PtpAffx.67381.1.S1_at	n.s.	1.17146	n.s.	n.s.	1.06599	n.s.		n.s.	n.s.	n.s.	-1.31974	n.s.	-1.44421	n.s.	n.s.	n.s.
eugene3.00010275	ubiquitin extension protein (UBQ6) : identical to GI:166936:supported by full-length cDNA: Ceres:6247.	+	+	+	+	+	+	+	4.6214	Peu>Pca	deltoides	At2g47110	Y	Potri.001G025300	PtpAffx.675.10.S1_s_at	1.23365	n.s.	n.s.	n.s.	n.s.	n.s.		n.s.	n.s.	-1.41006	n.s.	n.s.	n.s.	n.s.	n.s.	n.s.
estExt_Genewise1_v1.C_LG_II1812	ubiquitin extension protein (UBQ6) : identical to GI:166936:supported by full-length cDNA: Ceres:6247.	+	+	+	+	+	+	+	2.36546	Peu>Pca	trichocarpa × deltoides	At2g47110	Y	Potri.002G190000	PtpAffx.675.2.S1_at	n.s.	-1.28889	-1.70638	-1.12924	-1.12623	-1.2224		n.s.	n.s.	n.s.	n.s.	n.s.	n.s.	n.s.	n.s.	n.s.
estExt_Genewise1_v1.C_LG_XVIII0612	putative peroxiredoxin : similar to peroxiredoxin Q GB:BAA90524 from [Sedum lineare]: supported by cDNA: gi_15081742_gb_AY048264.1_	+	+	+	+	+	+	+	31.0614	Peu>Pca	trichocarpa × deltoides	At3g26060	Y	Potri.018G063300	PtpAffx.679.1.S1_s_at	n.s.	n.s.	n.s.	n.s.	n.s.	-1.31832		n.s.	n.s.	n.s.	n.s.	n.s.	n.s.	n.s.	n.s.	n.s.
eugene3.00012381	expressed protein : :supported by full-length cDNA: Ceres:121587.	+	+	+	+	+	+	+	3.7253	Peu>Pca	trichocarpa	At3g19490	Y	Potri.001G301000	PtpAffx.68127.2.A1_a_at	n.s.	n.s.	n.s.	n.s.	n.s.	n.s.		n.s.	n.s.	n.s.	-1.28399	n.s.	-1.21337	n.s.	n.s.	n.s.
gw1.IV.2659.1	WRKY family transcription factor : similar to DNA binding protein WRKY3 GB:U56834 GI:1432055 from [Petroselinum crispum]: supported by cDNA: gi_17980955	+	+	+		+		+	4.21701	Peu>Pca	tremula	At1g29280	Y	Potri.004G060400	PtpAffx.68429.1.S1_a_at	-2.51319	-2.20176	-3.63039	-2.66759	-1.88889	-3.21466		n.s.	n.s.	n.s.	n.s.	-1.42864	-1.32575	n.s.	n.s.	n.s.
estExt_fgenesh4_pg.C_LG_XI0756	WRKY family transcription factor : similar to DNA binding protein WRKY3 GB:U56834 GI:1432055 from [Petroselinum crispum]: supported by cDNA: gi_17980955	+	+	+	+	+	+	+	8.63034	Peu>Pca	nigra	At1g29280	Y	Potri.011G070100	PtpAffx.68429.2.S1_at	-2.1976	-1.76621	-2.55635	-2.25179	n.s.	-2.9814		n.s.	n.s.	n.s.	n.s.	n.s.	n.s.	n.s.	n.s.	n.s.
grail3.0048010701	E2	+	+	+	+	+	+	+	4.98773	Peu>Pca	trichocarpa × nigra	At5g56150	Y	Potri.019G083800	PtpAffx.69331.1.A1_at	-1.20358	-1.00876	n.s.	n.s.	-1.41778	1.12835		n.s.	n.s.	2.0495	1.93144	1.85467	2.54613	n.s.	n.s.	n.s.
eugene3.00180931	putative protein :	+	+	+	+	+	+	+	3.20738	Peu>Pca	trichocarpa × nigra	At4g30790	Y	Potri.018G103000	PtpAffx.69345.1.A1_at	n.s.	n.s.	n.s.	n.s.	n.s.	n.s.		n.s.	n.s.	n.s.	1.04227	n.s.	1.05604	n.s.	n.s.	n.s.
gw1.VIII.1388.1	putative protein : predicted proteins	+	+	+	+	+	+	+	2.63504	Peu>Pca	trichocarpa	At3g55990	Y	Potri.008G070000	PtpAffx.69641.1.A1_at	n.s.	n.s.	n.s.	n.s.	n.s.	-1.78295		n.s.	n.s.	n.s.	n.s.	n.s.	n.s.	n.s.	n.s.	n.s.
gw1.97.110.1	threonine synthase	+	+	+	+	+	+	+	2.46259	Peu>Pca	trichocarpa × deltoides	At1g72810	Y	Potri.001G199100	PtpAffx.69791.1.S1_at	n.s.	n.s.	-2.23787	n.s.	n.s.	n.s.		n.s.	n.s.	n.s.	n.s.	n.s.	n.s.	n.s.	n.s.	n.s.
estExt_Genewise1_v1.C_LG_XVI2049	cinnamyl-alcohol dehydrogenase ELI3-2 : : supported by cDNA: gi_13605755_gb_AF361859.1_AF361859	+	+	+	+	+	+	+	12.6076	Peu>Pca	trichocarpa × deltoides	At4g37990	Y	Potri.016G065300	PtpAffx.70645.1.S1_at	n.s.	-2.02966	n.s.	n.s.	-2.26137	n.s.		n.s.	n.s.	n.s.	n.s.	3.00586	2.01061	n.s.	n.s.	n.s.
gw1.VII.1374.1	alcohol dehydrogenase : identical to alcohol dehydrogenase GI:469467 from [Arabidopsis thaliana]: supported by full-length cDNA: Ceres: 4033.	+	+	+		+		+	8.44675	Peu>Pca	tremula	At1g77120	Y	Potri.007G108500	PtpAffx.71061.1.S1_at	n.s.	n.s.	n.s.	n.s.	n.s.	n.s.		n.s.	n.s.	n.s.	n.s.	n.s.	-1.18104	n.s.	n.s.	n.s.
estExt_Genewise1_v1.C_LG_XV1980	hypothetical protein :	+	+	+	+	+	+	+	5.76817	Peu>Pca	trichocarpa	At3g48500	Y	Potri.015G091700	PtpAffx.7166.1.A1_at	n.s.	n.s.	n.s.	n.s.	n.s.	n.s.		n.s.	n.s.	n.s.	-1.94564	n.s.	-2.40159	n.s.	n.s.	n.s.
gw1.XII.577.1	peptide methionine sulfoxide reductase - like protein : peptide methionine sulfoxide reductase	+	+	+	+	+	+	+	5.71447	Peu>Pca	trichocarpa	At5g61640	Y	Potri.012G091100	PtpAffx.71886.2.S1_at	n.s.	-2.24886	n.s.	n.s.	-2.25347	n.s.		n.s.	n.s.	n.s.	n.s.	n.s.	n.s.	n.s.	n.s.	n.s.
grail3.0001020101	expressed protein : : supported by cDNA: gi_13358176_gb_AF324984.2_AF324984	+	+	+	+	+	+	+	1.74562	Peu>Pca	nigra	At2g27680	Y	Potri.009G146000	PtpAffx.7365.1.A1_s_at	1.65974	1.53376	1.39418	1.52863	1.21006	n.s.		n.s.	n.s.	n.s.	n.s.	n.s.	n.s.	n.s.	n.s.	n.s.
gw1.XI.3836.1	auxin-regulated protein :	+	+	+	+	+	+	+	3.82243	Peu>Pca	deltoides	At5g53860	Y	Potri.011G118000	PtpAffx.75078.1.S1_at	n.s.	n.s.	n.s.	n.s.	n.s.	-1.58967		n.s.	n.s.	n.s.	-1.50795	n.s.	-1.46923	n.s.	n.s.	n.s.
gw1.XV.2531.1	germin-like protein - like : germin-like protein	+	+	+		+		+	2.3664	Peu>Pca	alba × tremula	At5g61750	Y	NA	PtpAffx.7514.1.S1_at	2.69195	2.13084	2.06967	2.279	2.53697	2.194		n.s.	n.s.	n.s.	n.s.	n.s.	n.s.	n.s.	n.s.	n.s.
estExt_fgenesh4_pg.C_2010008	putative ethylene receptor (EIN4) : similar to ethylene receptor GB:AAC31123 [Malus domestica]	+	+	+	+	+	+	+	2.13178	Peu>Pca	trichocarpa × nigra	At3g04580	Y	Potri.T024500	PtpAffx.75497.1.A1_at	n.s.	n.s.	n.s.	n.s.	n.s.	n.s.		n.s.	n.s.	n.s.	n.s.	n.s.	n.s.	n.s.	n.s.	1.61584
estExt_fgenesh4_pg.C_LG_XI1019	OSJNBb0034I13.3 [Oryza sativa (japonica cultivar-group)] >gi|39545742|emb|CAE04160.3| OSJNBb0034I13.3 [Oryza sativa (japonica cultivar-group)]	+	+	+	+	+	+	+	2.20918	Peu>Pca	trichocarpa		Y	Potri.011G127400	PtpAffx.76309.1.A1_at	n.s.	1.21451	n.s.	n.s.	n.s.	n.s.		n.s.	n.s.	n.s.	n.s.	n.s.	-1.06499	n.s.	n.s.	n.s.
grail3.0038005401	putative protein : contains similarity to unknown protein (gb|AAF27018.1):supported by full-length cDNA: Ceres:9482.	+	+	+		+		+	5.60565	Peu>Pca	tremula × tremuloides	At5g23530	Y	Potri.005G041000	PtpAffx.76459.1.A1_at	-1.5883	n.s.	-1.01339	n.s.	-1.36261	-1.0942		n.s.	n.s.	n.s.	n.s.	n.s.	n.s.	n.s.	n.s.	n.s.
fgenesh4_pm.C_LG_VII000086	glycosyl hydrolase family 36 : similar to seed imbibition protein GB:AAA32975 GI:167100 from [Hordeum vulgare]: supported by cDNA: gi_17065409	+	+	+	+	+	+	+	7.51463	Peu>Pca	trichocarpa	At5g40390	Y	Potri.007G123400	PtpAffx.76492.1.A1_s_at	-2.83314	-3.26976	n.s.	n.s.	-2.48722	2.75659		n.s.	n.s.	n.s.	4.73194	n.s.	5.24381	n.s.	n.s.	3.83466
estExt_Genewise1_v1.C_LG_VI0693	unknown protein :	+	+	+	+	+	+	+	2.74506	Peu>Pca	trichocarpa	At5g21920	Y	Potri.006G220400	PtpAffx.77365.1.S1_at	2.19823	1.73315	2.00801	2.02981	1.44276	n.s.		n.s.	n.s.	n.s.	-1.14979	n.s.	n.s.	n.s.	n.s.	n.s.
grail3.0032001501	putative aspartic proteinase : similar to GB:AAC49730:supported by full-length cDNA: Ceres:8972.	+	+	+	+	+	+	+	152.953	Peu>Pca	euramericana	At1g11910	Y	Potri.001G356900	PtpAffx.796.1.A1_at	-1.10786	n.s.	n.s.	n.s.	n.s.	n.s.		n.s.	n.s.	n.s.	n.s.	n.s.	n.s.	n.s.	n.s.	n.s.
gw1.28.53.1	germin-like protein : : supported by cDNA: gi_14517363_gb_AY039516.1_	+	+	+		+		+	32.3013	Peu>Pca	tremuloides	At5g20630	Y	Potri.006G142600	PtpAffx.7984.1.S1_at	n.s.	2.89164	n.s.	3.25457	2.99426	n.s.		n.s.	n.s.	n.s.	n.s.	n.s.	n.s.	n.s.	n.s.	n.s.
eugene3.00061766	hypothetical protein : predicted by genscan	+	+	+	+	+	+	+	5.01309	Peu>Pca	trichocarpa	At2g25690	Y	Potri.006G245200	PtpAffx.79896.1.A1_at	-1.85388	n.s.	-1.61893	n.s.	n.s.	-1.52661		n.s.	n.s.	n.s.	n.s.	n.s.	n.s.	n.s.	n.s.	n.s.
gw1.I.2107.1	cytochrome P450	+	+	+	+	+	+	+	116.715	Peu>Pca	trichocarpa	At3g56630	Y	Potri.001G277300	PtpAffx.80076.1.S1_at	n.s.	n.s.	n.s.	n.s.	n.s.	-1.9107		n.s.	n.s.	n.s.	n.s.	n.s.	n.s.	n.s.	n.s.	n.s.
gw1.XIV.1557.1	G-box binding bZIP transcription factor : identical to PIR:S20885: supported by cDNA: gi_600862_gb_U17891.1_ATU17891	+	+	+	+	+	+	+	3.51867	Peu>Pca	trichocarpa × deltoides	At2g46270	Y	Potri.014G094200	PtpAffx.81718.1.A1_at	1.78604	n.s.	2.10035	1.96162	n.s.	2.4837		n.s.	n.s.	n.s.	n.s.	n.s.	1.82448	n.s.	n.s.	n.s.
estExt_Genewise1_v1.C_LG_II2939	acyl carrier protein : identical to GB:L23574: supported by cDNA: gi_15450374_gb_AY052288.1_	+	+	+	+	+	+	+	3.23129	Peu>Pca	trichocarpa × deltoides	At2g44620	Y	Potri.002G135600	PtpAffx.81989.1.A1_at	1.41974	n.s.	n.s.	1.14094	n.s.	n.s.		n.s.	n.s.	n.s.	-1.22547	n.s.	n.s.	n.s.	n.s.	n.s.
estExt_fgenesh4_pg.C_LG_VI1095	putative protein : probable sphingolipid transport protein LCB3 - Saccharomyces cerevisiae	+	+	+	+	+	+	+	4.11467	Peu>Pca	trichocarpa × nigra	At3g58490	Y	Potri.006G196200	PtpAffx.81990.1.A1_s_at	n.s.	n.s.	n.s.	n.s.	-1.18905	n.s.		n.s.	n.s.	n.s.	n.s.	n.s.	n.s.	n.s.	n.s.	n.s.
estExt_fgenesh4_pm.C_LG_X0935	pyruvate kinase - like protein : pyruvate kinase	+	+	+	+	+	+	+	3.77082	Peu>Pca	trichocarpa	At3g52990	Y	Potri.010G233200	PtpAffx.82253.1.A1_at	-1.79974	-1.2391	-1.72943	-1.62885	-1.17798	-1.2504		n.s.	n.s.	n.s.	n.s.	n.s.	n.s.	n.s.	n.s.	n.s.
gw1.XVIII.2572.1	glutamyl-tRNA amidotransferase subunit A	+	+	+		+		+	1.89927	Peu>Pca	tremula	At3g25660	Y	Potri.018G086300	PtpAffx.83486.1.S1_at	1.9429	1.63681	n.s.	1.75848	1.37838	n.s.		n.s.	n.s.	n.s.	-1.64943	n.s.	-1.26934	n.s.	n.s.	n.s.
eugene3.00101083	putative ribose 5-phosphate isomerase : : supported by cDNA: gi_15809809_gb_AY054172.1_	+	+	+	+	+	+	+	1.7849	Peu>Pca	trichocarpa × deltoides	At2g01290	Y	Potri.010G115300	PtpAffx.850.1.S1_at	-2.65993	-2.03442	-3.06495	-2.6055	-1.77243	-2.61886		n.s.	n.s.	n.s.	n.s.	n.s.	n.s.	n.s.	n.s.	n.s.
gw1.VI.1042.1	putative protein : :supported by full-length cDNA: Ceres:112916.	+	+	+	+	+	+	+	4.30565	Peu>Pca	trichocarpa	At4g29590	Y	Potri.006G150500	PtpAffx.85178.1.S1_at	1.27432	1.39467	1.44542	1.47858	1.21861	n.s.		n.s.	n.s.	n.s.	n.s.	n.s.	n.s.	n.s.	n.s.	n.s.
estExt_Genewise1_v1.C_LG_V2183	auxin-regulated protein :	+	+	+	+	+	+	+	1.54978	Peu>Pca	trichocarpa × nigra	At1g76405	Y	Potri.005G255100	PtpAffx.85599.1.S1_at	1.11668	n.s.	n.s.	1.20754	n.s.	n.s.		n.s.	n.s.	n.s.	-1.03429	n.s.	n.s.	n.s.	n.s.	n.s.
estExt_Genewise1_v1.C_LG_XIX1222	expressed protein : :supported by full-length cDNA: Ceres:269248.	+	+	+		+		+	5.72538	Peu>Pca	tremula	At3g02910	Y	Potri.019G041100	PtpAffx.86213.1.S1_at	n.s.	1.18299	n.s.	1.01486	1.29532	n.s.		n.s.	n.s.	n.s.	n.s.	n.s.	n.s.	n.s.	n.s.	n.s.
grail3.0263001101	putative protein : contains similarity to unknown protein (dbj|BAA91854.1)	+	+	+	+	+	+	+	2.12148	Peu>Pca	trichocarpa × deltoides	At5g51220	Y	Potri.003G151600	PtpAffx.86500.1.S1_at	1.2186	n.s.	n.s.	n.s.	n.s.	n.s.		n.s.	n.s.	n.s.	n.s.	n.s.	n.s.	n.s.	n.s.	n.s.
gw1.44.490.1	putative protein : contains similarity to unknown protein (dbj|BAA90637.1)	+	+	+	+	+	+	+	2.31568	Peu>Pca	nigra	At5g24000	Y	Potri.T061200	PtpAffx.87154.1.A1_at	1.80042	n.s.	1.40967	n.s.	n.s.	n.s.		n.s.	n.s.	n.s.	n.s.	n.s.	n.s.	n.s.	n.s.	n.s.
eugene3.00080847	v-SNARE protein AtVTI1b	+	+	+	+	+	+	+	2.46567	Peu>Pca	trichocarpa	At1g26670	Y	Potri.008G091000	PtpAffx.87695.1.S1_at	1.35281	1.20596	1.25155	1.27457	1.0341	n.s.		n.s.	n.s.	n.s.	n.s.	n.s.	n.s.	n.s.	n.s.	n.s.
eugene3.00021348	arginase : : supported by cDNA: gi_15450350_gb_AY052276.1_	+	+	+	+	+	+	+	2.8846	Peu>Pca	trichocarpa × deltoides	At4g08900	Y	Potri.014G067700	PtpAffx.87993.1.S1_a_at	n.s.	n.s.	n.s.	n.s.	-1.09097	-1.12208		n.s.	n.s.	n.s.	n.s.	n.s.	n.s.	n.s.	n.s.	n.s.
gw1.IV.3225.1	expressed protein : :supported by full-length cDNA: Ceres:21798.	+	+	+	+	+	+	+	2.38724	Peu>Pca	trichocarpa × nigra	At1g68590	Y	Potri.004G101000	PtpAffx.88366.1.A1_at	n.s.	1.19267	n.s.	n.s.	n.s.	n.s.		n.s.	n.s.	n.s.	n.s.	n.s.	n.s.	n.s.	n.s.	n.s.
estExt_fgenesh4_pg.C_LG_XVI1087	expressed protein : : supported by full-length cDNA: Ceres: 23238.	+	+	+	+	+	+	+	1.6359	Peu>Pca	trichocarpa × nigra	At2g38270	Y	Potri.016G119200	PtpAffx.88510.1.A1_at	1.38576	n.s.	1.21098	1.06668	n.s.	n.s.		n.s.	n.s.	n.s.	n.s.	n.s.	n.s.	n.s.	n.s.	n.s.
fgenesh4_kg.C_scaffold_121000002	mitochondrial inner membrane translocase component	+	+	+	+	+	+	+	4.54627	Peu>Pca	trichocarpa	At1g20350	Y	NA	PtpAffx.89039.1.A1_at	n.s.	n.s.	n.s.	n.s.	n.s.	n.s.		n.s.	n.s.	n.s.	-1.12974	n.s.	-1.64807	n.s.	n.s.	n.s.
fgenesh4_pg.C_LG_VII001304	lupeol synthase (LUP1)	+	+	+	+	+	+	+	8.67303	Peu>Pca	trichocarpa	At1g66960	Y	Potri.007G002500	PtpAffx.89457.1.A1_at	n.s.	n.s.	-1.8884	-1.71511	n.s.	n.s.		n.s.	n.s.	n.s.	n.s.	n.s.	n.s.	n.s.	n.s.	n.s.
estExt_fgenesh4_pm.C_LG_XI0090	late embryogenesis abundant protein	+	+	+	+	+	+	+	4.31492	Peu>Pca	trichocarpa	At1g61340	Y	Potri.011G042800	PtpAffx.8996.1.S1_at	n.s.	n.s.	1.25858	n.s.	n.s.	1.67827		n.s.	n.s.	n.s.	n.s.	n.s.	1.84965	n.s.	n.s.	n.s.
eugene3.00130920	putative protein : similar to unknown protein (pir||T05472):supported by full-length cDNA: Ceres:30073.	+	+	+	+	+	+	+	4.21705	Peu>Pca	trichocarpa	At5g54930	Y	Potri.001G423000	PtpAffx.90775.1.A1_s_at	n.s.	2.6299	n.s.	n.s.	n.s.	n.s.		n.s.	n.s.	n.s.	n.s.	n.s.	n.s.	n.s.	n.s.	n.s.
estExt_fgenesh4_pg.C_LG_II1042	putative glucosyltransferase : :supported by full-length cDNA: Ceres:3126.	+	+	+	+	+	+	+	4.82951	Peu>Pca	trichocarpa × nigra	At4g07960	Y	Potri.002G114200	PtpAffx.9255.1.S1_s_at	n.s.	2.14578	n.s.	1.52942	1.64144	1.94424		n.s.	n.s.	n.s.	n.s.	-2.26326	n.s.	n.s.	n.s.	2.06172
gw1.XVI.1041.1	glycosyl hydrolase family 51 : similar to arabinoxylan arabinofuranohydrolase isoenzyme AXAH-II from GI:13398414 [Hordeum vulgare]: supported by cDNA: gi_13937190_gb_AF372949.1_AF372949	+	+	+	+	+	+	+	4.17874	Peu>Pca	trichocarpa	At3g10740	Y	Potri.016G025500	PtpAffx.9265.1.S1_s_at	n.s.	1.43377	n.s.	n.s.	1.56907	n.s.		n.s.	n.s.	n.s.	n.s.	n.s.	n.s.	n.s.	n.s.	n.s.
estExt_Genewise1_v1.C_LG_XVIII1736	putative protein : predicted proteins	+	+	+	+	+	+	+	7.97985	Peu>Pca	trichocarpa × deltoides	At5g11090	Y	Potri.018G023300	PtpAffx.9312.2.A1_at	n.s.	n.s.	2.04773	1.27124	n.s.	2.8657		n.s.	n.s.	n.s.	1.59446	1.75171	2.02752	n.s.	n.s.	n.s.
eugene3.00070682	brassinosteroid insensitive 1 gene (BRI1) : identical to GI:2392895	+	+	+		+		+	2.38433	Peu>Pca	tremula	At4g39400	Y	Potri.005G086500	PtpAffx.93161.1.S1_at	n.s.	2.18138	n.s.	n.s.	1.74116	n.s.		n.s.	n.s.	n.s.	n.s.	n.s.	-1.85969	n.s.	n.s.	n.s.
estExt_fgenesh4_pm.C_LG_XIX0169	putative protein : contains similarity to chalcone-flavonone isomerase (chalcone isomerase)supported by full-length cDNA: Ceres:40439.	+	+	+	+	+	+	+	4.35005	Peu>Pca	trichocarpa × nigra	At5g05270	Y	Potri.019G057800	PtpAffx.932.2.A1_at	n.s.	n.s.	1.37981	n.s.	n.s.	n.s.		n.s.	n.s.	n.s.	n.s.	n.s.	n.s.	n.s.	n.s.	-1.70332
gw1.XIII.2373.1	putative protein : predicted proteins	+	+	+	+	+	+	+	4.8409	Peu>Pca	trichocarpa	At5g17660	Y	Potri.013G070800	PtpAffx.93271.1.S1_at	1.38938	n.s.	1.23906	1.39216	n.s.	n.s.		n.s.	n.s.	n.s.	-1.36538	n.s.	n.s.	n.s.	n.s.	-1.21228
gw1.VI.2324.1	carbonic anhydrase -like protein : carbonic anhydrase	+	+	+	+	+	+	+	1.84362	Peu>Pca	trichocarpa × deltoides	At4g20990	Y	Potri.006G047500	PtpAffx.94296.1.S1_s_at	-2.37182	-1.75407	n.s.	-2.20187	-1.89144	n.s.		n.s.	n.s.	n.s.	n.s.	n.s.	n.s.	n.s.	n.s.	n.s.
gw1.X.6159.1	unknown protein :	+	+	+	+	+	+	+	3.85416	Peu>Pca	deltoides	At1g24040	Y	Potri.010G095800	PtpAffx.94482.1.S1_at	n.s.	-1.06841	n.s.	n.s.	n.s.	n.s.		n.s.	n.s.	n.s.	n.s.	n.s.	n.s.	n.s.	n.s.	n.s.
gw1.X.192.1	lysophospholipase isolog	+	+	+	+	+	+	+	3.28138	Peu>Pca	trichocarpa × nigra	At1g77420	Y	Potri.010G124000	PtpAffx.9498.1.A1_at	n.s.	-1.44688	-1.3143	n.s.	n.s.	n.s.		n.s.	n.s.	n.s.	n.s.	n.s.	n.s.	n.s.	n.s.	n.s.
estExt_fgenesh4_pg.C_280219	PGPD14 protein : :supported by full-length cDNA: Ceres:41666.	+	+	+	+	+	+	+	14.5131	Peu>Pca	trichocarpa	At5g22920	Y	NA	PtpAffx.95850.1.A1_at	n.s.	n.s.	-1.00349	n.s.	n.s.	n.s.		n.s.	n.s.	n.s.	n.s.	n.s.	n.s.	n.s.	n.s.	n.s.
estExt_fgenesh4_pm.C_LG_II0049	unknown protein :	+	+	+	+	+	+	+	2.57429	Peu>Pca	trichocarpa	At5g42330	Y	Potri.018G075900	PtpAffx.968.1.A1_at	n.s.	1.56939	n.s.	n.s.	n.s.	n.s.		n.s.	n.s.	n.s.	n.s.	n.s.	n.s.	n.s.	n.s.	n.s.
estExt_fgenesh4_pg.C_LG_I3183	unknown protein : similar to unknown protein GB:AAC69930 from [Arabidopsis thaliana]	+	+	+	+	+	+	+	5.48516	Peu>Pca	trichocarpa	At1g63310	Y	Potri.001G452900	PtpAffx.98801.1.S1_at	3.08166	2.22784	2.22241	2.68458	2.03069	2.0662		n.s.	n.s.	n.s.	n.s.	n.s.	n.s.	n.s.	n.s.	n.s.
gw1.III.2289.1	unknown protein : : supported by cDNA: gi_17064999	+	+	+	+	+	+	+	5.35891	Peu>Pca	trichocarpa	At1g68140	Y	Potri.005G127800	PtpAffx.99728.1.A1_at	n.s.	n.s.	2.00855	n.s.	n.s.	1.96037		n.s.	n.s.	2.81571	2.29911	3.22409	2.42555	n.s.	n.s.	n.s.
estExt_Genewise1_v1.C_LG_VI0177	digalactosyldiacylglycerol synthase : identical to digalactosyldiacylglycerol synthase GB:AAD42378 [Arabidopsis thaliana]: supported by cDNA: gi_5354157_gb_AF149841.1_AF149841	+	+	+	+	+	+	+	0.314733	Pca>Peu	trichocarpa	At3g11670	Y	Potri.016G070200	Ptp.1002.1.A1_at	-2.13721	n.s.	n.s.	-1.96424	-1.17222	-1.53984		n.s.	n.s.	n.s.	n.s.	n.s.	n.s.	n.s.	n.s.	n.s.
fgenesh4_pm.C_LG_I001052	leucine-rich repeat transmembrane protein kinase	+	+	+	+	+	+	+	0.130612	Pca>Peu	trichocarpa × nigra	At4g37250	Y	Potri.001G300700	Ptp.1115.1.S1_at	n.s.	n.s.	n.s.	n.s.	1.48361	n.s.		n.s.	n.s.	n.s.	n.s.	n.s.	n.s.	n.s.	n.s.	n.s.
estExt_Genewise1_v1.C_LG_XVIII2497	glyoxalase I	+	+	+	+	+	+	+	0.0919014	Pca>Peu	trichocarpa × nigra	At1g67280	Y	Potri.006G160600	Ptp.1178.1.A1_at	n.s.	1.04612	1.17238	1.18164	n.s.	n.s.		n.s.	n.s.	n.s.	n.s.	n.s.	n.s.	n.s.	n.s.	n.s.
grail3.0058002602	expressed protein : :supported by full-length cDNA: Ceres:39571.	+	+	+	+	+	+	+	0.249241	Pca>Peu	trichocarpa × nigra	At1g05620	Y	Potri.007G144600	Ptp.1401.1.S1_s_at	n.s.	n.s.	1.14255	n.s.	n.s.	1.15616		n.s.	n.s.	n.s.	n.s.	1.30757	1.45471	n.s.	n.s.	n.s.
eugene3.00280312	similar to ABC transporter family protein : temporary automated functional assignment	+	+	+		+		+	0.0519271	Pca>Peu	euphratica	At4g15233	Y	Potri.001G162500	Ptp.144.1.S1_at	n.s.	n.s.	n.s.	1.03242	n.s.	n.s.		n.s.	n.s.	n.s.	n.s.	n.s.	n.s.	n.s.	n.s.	n.s.
fgenesh4_pg.C_LG_VIII001862	unknown protein : similar to hypothetical protein GB:CAB10339 [Arabidopsis thaliana]	+	+	+	+	+	+	+	0.0130752	Pca>Peu	trichocarpa × deltoides	At3g06390	Y	Potri.008G205000	Ptp.1460.1.S1_at	n.s.	n.s.	n.s.	-2.8198	n.s.	n.s.		n.s.	n.s.	n.s.	n.s.	n.s.	n.s.	n.s.	n.s.	n.s.
estExt_fgenesh4_pm.C_LG_IX0168	20S proteasome alpha subunit D2 (PAD2) : (gb|AAC32059.1) : supported by cDNA: gi_3421081_gb_AF043523.1_AF043523	+	+	+	+	+	+	+	0.162975	Pca>Peu	trichocarpa × nigra	At5g66140	Y	Potri.009G133800	Ptp.1591.1.S1_at	n.s.	n.s.	1.63652	1.30414	1.47138	1.5363		n.s.	n.s.	n.s.	n.s.	n.s.	n.s.	n.s.	n.s.	n.s.
estExt_Genewise1_v1.C_LG_III1971	expressed protein : : supported by full-length cDNA: Ceres: 954.	+	+	+	+	+	+	+	0.360205	Pca>Peu	trichocarpa × deltoides	At2g33220	Y	Potri.003G173800	Ptp.1973.1.S1_at	n.s.	1.11714	n.s.	1.06108	1.07541	n.s.		n.s.	n.s.	n.s.	n.s.	n.s.	n.s.	n.s.	n.s.	n.s.
estExt_fgenesh4_pg.C_LG_X1876	GTP-binding protein ara-3 : : supported by cDNA: gi_14334917_gb_AY035132.1_	+	+	+	+	+	+	+	0.518112	Pca>Peu	trichocarpa	At3g46060	Y	Potri.010G208900	Ptp.2072.1.S1_at	n.s.	n.s.	n.s.	n.s.	-1.0924	n.s.		n.s.	n.s.	n.s.	n.s.	n.s.	n.s.	n.s.	n.s.	n.s.
eugene3.00021830	hypothetical protein : similar to A. thaliana hypothetical protein T30B22.26	+	+	+	+	+	+	+	0.349088	Pca>Peu	trichocarpa	At4g02100	Y	Potri.002G197300	Ptp.211.1.A1_at	2.44509	2.7204	2.49079	2.54759	2.26703	n.s.		n.s.	n.s.	n.s.	-1.88531	n.s.	n.s.	n.s.	n.s.	n.s.
eugene3.00021118	putative protein : protein induced upon wounding - Arabidopsis thaliana	+	+	+	+	+	+	+	0.186607	Pca>Peu	trichocarpa × deltoides	At4g24220	Y	Potri.002G120600	Ptp.2408.1.A1_at	n.s.	n.s.	1.85924	n.s.	n.s.	1.50168		n.s.	n.s.	n.s.	n.s.	2.14755	1.60239	n.s.	n.s.	n.s.
grail3.0005017901	putative protein : copine I	+	+	+	+	+	+	+	0.070166	Pca>Peu	trichocarpa × nigra	At5g14420	Y	Potri.012G090100	Ptp.2421.2.S1_a_at	1.21265	n.s.	n.s.	1.36827	n.s.	n.s.		n.s.	n.s.	n.s.	n.s.	n.s.	n.s.	n.s.	n.s.	n.s.
eugene3.01840036	steroid 22-alpha-hydroxylase	+	+	+	+	+	+	+	0.0568107	Pca>Peu	trichocarpa	At1g73340	Y	Potri.017G098100	Ptp.2572.1.S1_at	1.17402	1.40673	n.s.	n.s.	n.s.	n.s.		n.s.	n.s.	n.s.	n.s.	n.s.	n.s.	n.s.	n.s.	n.s.
grail3.0003026801	expressed protein : identical to GB:Q39022 from [Arabidopsis thaliana]: supported by cDNA: gi_14334921_gb_AY035134.1_	+	+	+	+	+	+	+	0.400963	Pca>Peu	trichocarpa × nigra	At1g59580	Y	Potri.002G032100	Ptp.2803.1.A1_at	n.s.	n.s.	n.s.	n.s.	n.s.	n.s.		n.s.	n.s.	n.s.	-1.18968	n.s.	n.s.	n.s.	n.s.	n.s.
fgenesh4_pg.C_LG_VIII001808	unknown protein : similar to hypothetical protein GB:CAB10208 from [Arabidopsis thaliana]	+	+	+	+	+	+	+	0.298705	Pca>Peu	trichocarpa	At3g23540	Y	Potri.008G200400	Ptp.284.1.A1_at	n.s.	n.s.	n.s.	-1.42777	n.s.	n.s.		n.s.	n.s.	n.s.	1.51024	n.s.	n.s.	n.s.	n.s.	n.s.
gw1.XIII.2464.1	DNA helicase-like :	+	+	+	+	+	+	+	0.210049	Pca>Peu	trichocarpa × deltoides	At5g35970	Y	Potri.013G073900	Ptp.2908.1.A1_at	-5.49053	-6.49013	n.s.	-4.10531	-6.85961	-1.91223		n.s.	-2.7543	5.20545	2.19308	6.20505	4.94738	n.s.	n.s.	-1.62715
fgenesh4_pg.C_LG_II001639	fatty acid elongase 3-ketoacyl-CoA synthase 1 : identical to GB:AAC99312 GI:4091810 from [Arabidopsis thaliana]: supported by cDNA: gi_18377663	+	+	+	+	+	+	+	0.119696	Pca>Peu	trichocarpa	At1g01120	Y	NA	Ptp.3263.1.S1_at	n.s.	n.s.	-2.22175	n.s.	n.s.	n.s.		n.s.	n.s.	n.s.	n.s.	n.s.	n.s.	n.s.	n.s.	n.s.
estExt_fgenesh4_pg.C_LG_III0504	Expressed protein : : supported by cDNA: gi_15215805_gb_AY050432.1_	+	+	+	+	+	+	+	0.0949877	Pca>Peu	trichocarpa × deltoides	At3g14205	Y	Potri.003G071300	Ptp.3526.1.S1_at	-1.83518	-1.21576	n.s.	-1.70169	-1.19762	n.s.		n.s.	n.s.	n.s.	n.s.	n.s.	n.s.	n.s.	n.s.	n.s.
eugene3.00410087	expressed protein : :supported by full-length cDNA: Ceres:27109.	+	+	+	+	+	+	+	0.0596689	Pca>Peu	trichocarpa × nigra	At1g68300	Y	Potri.013G112300	Ptp.3590.1.A1_s_at	2.49445	1.21529	n.s.	1.61794	2.12754	n.s.		n.s.	n.s.	n.s.	-1.61101	n.s.	-2.12062	n.s.	n.s.	n.s.
estExt_fgenesh4_pm.C_LG_IX0377	unknown protein : Location of EST gb|T41885 and gb|AA395021	+	+	+	+	+	+	+	0.248321	Pca>Peu	trichocarpa × deltoides	At1g10020	Y	Potri.009G084000	Ptp.3704.1.S1_at	-1.25328	n.s.	-1.23961	-1.41957	n.s.	-1.54445		n.s.	n.s.	n.s.	n.s.	n.s.	n.s.	n.s.	n.s.	n.s.
estExt_Genewise1_v1.C_LG_XV2037	putative adenylate kinase : similar to AdK adenylate kinase GB:S50007 [Streptomyces coelicolor]	+	+	+	+	+	+	+	0.626897	Pca>Peu	trichocarpa × nigra	At3g01820	Y	Potri.015G093200	Ptp.3918.1.S1_at	n.s.	n.s.	n.s.	n.s.	n.s.	n.s.		n.s.	n.s.	n.s.	-1.17571	n.s.	n.s.	n.s.	n.s.	n.s.
eugene3.00660144	short chain alcohol dehydrogenase	+	+	+	+	+	+	+	0.198324	Pca>Peu	trichocarpa × deltoides	At1g52340	Y	Potri.004G199900	Ptp.4116.1.S1_s_at	n.s.	n.s.	n.s.	n.s.	n.s.	n.s.		n.s.	n.s.	n.s.	2.3909	n.s.	n.s.	n.s.	n.s.	n.s.
eugene3.00002335	putative protein : histone H2B-2	+	+	+	+	+	+	+	0.126514	Pca>Peu	trichocarpa	At5g02570	Y	Potri.017G123700	Ptp.4194.1.S1_x_at	n.s.	n.s.	n.s.	n.s.	n.s.	-1.40482		n.s.	n.s.	n.s.	-1.6463	n.s.	-2.31628	n.s.	n.s.	n.s.
fgenesh4_pm.C_LG_IX000015	putative ligand-gated ion channel protein : similar to ligand-gated ion channels and to A. thaliana protein T21B4.3: supported by cDNA: gi_2708330_gb_AF038557.1_AF038557	+	+	+	+	+	+	+	0.16669	Pca>Peu	trichocarpa × nigra	At2g17260	Y	Potri.012G108000	Ptp.4228.1.S1_at	2.24259	1.98819	1.77942	2.48212	2.32363	1.16276		n.s.	n.s.	n.s.	-1.31936	n.s.	-1.16087	n.s.	n.s.	n.s.
estExt_Genewise1_v1.C_LG_XII0412	calcium-dependent protein kinase	+	+	+	+	+	+	+	0.085627	Pca>Peu	trichocarpa	At1g12580	Y	Potri.012G134600	Ptp.446.1.S1_at	2.23316	1.92359	n.s.	2.34245	2.06674	n.s.		n.s.	n.s.	n.s.	-1.88929	n.s.	-1.61359	n.s.	n.s.	n.s.
estExt_Genewise1_v1.C_LG_XI3916	thioredoxin m4 : identical to GB:AAF15951 from [Arabidopsis thaliana]: supported by full-length cDNA: Ceres: 42151.	+	+	+	+	+	+	+	0.226563	Pca>Peu	trichocarpa	At3g15360	Y	Potri.011G120700	Ptp.4500.1.S1_at	n.s.	1.88201	n.s.	1.84527	1.90659	1.75146		n.s.	n.s.	n.s.	n.s.	n.s.	n.s.	n.s.	n.s.	n.s.
estExt_fgenesh4_pm.C_LG_X0639	mitochondrial carrier protein family : contains Pfam profile: PF00153 mitochondrial carrier protein : supported by full-length cDNA: Ceres: 108174.	+	+	+	+	+	+	+	0.301441	Pca>Peu	trichocarpa × nigra	At1g14140	Y	Potri.010G165900	Ptp.4510.1.S1_at	n.s.	n.s.	n.s.	1.24006	1.0531	n.s.		n.s.	n.s.	n.s.	n.s.	n.s.	n.s.	n.s.	n.s.	n.s.
fgenesh4_pg.C_LG_IX000176	putative protein : similar to unknown protein (ref|NP_015265.1): supported by cDNA: gi_12007446_gb_AF322255.1_AF322255	+	+	+	+	+	+	+	0.16948	Pca>Peu	trichocarpa × nigra	At5g22830	Y	Potri.009G151400	Ptp.4547.1.S1_at	n.s.	n.s.	n.s.	n.s.	n.s.	n.s.		n.s.	n.s.	1.18533	n.s.	1.02427	n.s.	n.s.	n.s.	n.s.
gw1.X.2067.1	unknown protein : similar to hypothetical protein GB:AAC23643 [Arabidopsis thaliana]	+	+	+	+	+	+	+	0.0795765	Pca>Peu	trichocarpa	At3g11420	Y	Potri.010G199900	Ptp.4850.1.S1_s_at	n.s.	n.s.	n.s.	n.s.	2.11665	1.96941		n.s.	n.s.	n.s.	n.s.	n.s.	n.s.	n.s.	n.s.	n.s.
eugene3.00150294	expressed protein : :supported by full-length cDNA: Ceres:37060.	+	+	+	+	+	+	+	0.25981	Pca>Peu	trichocarpa	At1g68490	Y	Potri.015G047100	Ptp.5681.1.S1_at	2.88798	3.55223	n.s.	1.72714	3.0173	n.s.		n.s.	n.s.	n.s.	n.s.	-2.72624	-2.88255	n.s.	n.s.	n.s.
estExt_fgenesh4_pg.C_LG_VII0010	similar to late embryogenesis abundant proteins : : supported by full-length cDNA: Ceres: 2450.	+	+	+	+	+	+	+	0.148505	Pca>Peu	trichocarpa × deltoides	At2g44060	Y	NA	Ptp.5732.1.S1_s_at	n.s.	n.s.	1.01272	n.s.	n.s.	1.17732		n.s.	n.s.	n.s.	n.s.	n.s.	1.29383	n.s.	n.s.	n.s.
estExt_fgenesh4_pg.C_290313	putative protein : several hypothetical proteins - Arabidopsis thaliana: supported by cDNA: gi_15320409_dbj_AB039927.1_AB039927	+	+	+	+	+	+	+	0.113934	Pca>Peu	trichocarpa	At4g19120	Y	Potri.001G131400	Ptp.5738.1.S1_at	n.s.	1.79656	n.s.	n.s.	n.s.	n.s.		n.s.	n.s.	n.s.	n.s.	-1.68151	n.s.	n.s.	n.s.	n.s.
eugene3.00040033	coded for by A. thaliana cDNA AA041141 : :supported by full-length cDNA: Ceres:6687.	+	+	+	+	+	+	+	0.0572956	Pca>Peu	trichocarpa × deltoides	At4g04640	Y	Potri.T091100	Ptp.5921.1.S1_at	n.s.	n.s.	1.35081	n.s.	n.s.	n.s.		n.s.	n.s.	n.s.	n.s.	n.s.	n.s.	n.s.	n.s.	n.s.
eugene3.00060481	glycosyl hydrolase family 36 : similar to seed imbibition protein GB:AAA32975 GI:167100 from [Hordeum vulgare]	+	+	+	+	+	+	+	0.0381616	Pca>Peu	euramericana	At3g57520	Y	Potri.006G052800	Ptp.5927.1.S1_s_at	n.s.	-2.84044	n.s.	n.s.	n.s.	n.s.		n.s.	n.s.	n.s.	n.s.	n.s.	n.s.	n.s.	n.s.	n.s.
eugene3.00031684	unnamed protein product [Oryza sativa (japonica cultivar-group)] >gi|6815103|dbj|BAA90389.1| hypothetical protein [Oryza sativa (japonica cultivar-group)]	+	+	+	+	+	+	+	0.177625	Pca>Peu	trichocarpa		Y	Potri.003G196200	Ptp.5936.2.A1_a_at	-1.27148	-1.50708	-1.07248	-1.58656	-1.40161	-1.3838		n.s.	n.s.	n.s.	n.s.	n.s.	n.s.	n.s.	n.s.	n.s.
gw1.X.2081.1	auxin-regulated protein : :supported by full-length cDNA: Ceres:7114.	+	+	+	+	+	+	+	0.163706	Pca>Peu	trichocarpa × nigra	At2g39730	Y	Potri.010G200500	Ptp.5956.3.S1_at	-1.98316	-2.09609	2.67485	-1.58678	-1.99508	1.12994		n.s.	n.s.	4.658	2.71671	4.77093	3.12502	n.s.	n.s.	-1.54491
eugene3.00150771	MADS-box protein : MADS-box protein AGL14	+	+	+	+	+	+	+	0.0323188	Pca>Peu	trichocarpa	At4g22950	Y	Potri.015G098400	Ptp.5993.1.S1_a_at	3.0606	3.12515	2.66664	2.89209	3.26384	2.40076		n.s.	n.s.	n.s.	n.s.	n.s.	n.s.	n.s.	n.s.	n.s.
estExt_fgenesh4_pg.C_400229	disease resistance protein (CC-NBS-LRR class)	+	+	+	+	+	+	+	0.212466	Pca>Peu	trichocarpa × nigra	At5g04720	Y	Potri.014G035700	Ptp.6111.1.S1_at	n.s.	n.s.	n.s.	n.s.	n.s.	1.77788		n.s.	n.s.	n.s.	n.s.	n.s.	n.s.	n.s.	n.s.	n.s.
estExt_Genewise1_v1.C_LG_XVI1451	unknown protein : Pfam HMM hit: EF hand: supported by cDNA: gi_17064843	+	+	+	+	+	+	+	0.100924	Pca>Peu	trichocarpa	At3g10300	Y	Potri.016G043600	Ptp.6191.1.S1_at	n.s.	2.7497	n.s.	n.s.	2.22716	n.s.		n.s.	n.s.	n.s.	n.s.	-2.704	-1.92052	n.s.	n.s.	n.s.
estExt_fgenesh4_pg.C_LG_IV0203	putative protein : equilibrative nucleoside transporter 1	+	+	+	+	+	+	+	0.0569375	Pca>Peu	trichocarpa × deltoides	At4g05120	Y	Potri.004G032300	Ptp.6259.1.A1_s_at	n.s.	1.43185	n.s.	n.s.	n.s.	n.s.		n.s.	n.s.	n.s.	n.s.	n.s.	n.s.	n.s.	n.s.	n.s.
estExt_Genewise1_v1.C_LG_XIV0718	putative methionine aminopeptidase : :supported by full-length cDNA: Ceres:37621.	+	+	+	+	+	+	+	0.363744	Pca>Peu	trichocarpa	At2g45240	Y	Potri.014G067300	Ptp.6335.2.A1_a_at	n.s.	-1.01384	n.s.	n.s.	n.s.	n.s.		n.s.	n.s.	n.s.	n.s.	n.s.	n.s.	n.s.	n.s.	n.s.
estExt_fgenesh4_pg.C_400147	chloroplast chaperonin 10	+	+	+	+	+	+	+	0.337629	Pca>Peu	trichocarpa	At3g60210	Y	Potri.014G044300	Ptp.6337.1.S1_s_at	n.s.	n.s.	n.s.	n.s.	n.s.	1.41458		n.s.	n.s.	n.s.	n.s.	n.s.	n.s.	n.s.	n.s.	n.s.
estExt_Genewise1_v1.C_LG_IX1146	copper chaperone (CCH)-related : low similarity to copper homeostasis factor [PMID:9701579][GI:3168840]: nearly identical to farnesylated protein TFP6 [GI:4097553]: contains Heavy-metal-associated domain PF00403: supported by full-length cDNA: Ceres: 10238.	+	+	+	+	+	+	+	0.663197	Pca>Peu	trichocarpa × nigra	At4g38580	Y	Potri.009G135300	Ptp.6347.1.S1_s_at	n.s.	n.s.	1.56226	n.s.	1.45824	n.s.		n.s.	n.s.	n.s.	n.s.	n.s.	n.s.	n.s.	n.s.	n.s.
gw1.IV.3973.1	putative protein : DNA-binding protein CCA1	+	+	+	+	+	+	+	0.268657	Pca>Peu	trichocarpa × deltoides	At5g37260	Y	Potri.004G074300	Ptp.6473.2.S1_s_at	n.s.	3.22807	n.s.	n.s.	3.23109	n.s.		2.98257	2.97694	n.s.	n.s.	-3.62242	-3.1534	n.s.	n.s.	n.s.
eugene3.00061618	putative protein : various predicted proteins	+	+	+	+	+	+	+	0.174302	Pca>Peu	trichocarpa	At5g11890	Y	Potri.006G228600	Ptp.6474.1.S1_at	n.s.	1.24118	n.s.	1.14442	1.44106	1.05928		n.s.	n.s.	n.s.	n.s.	n.s.	n.s.	n.s.	n.s.	n.s.
estExt_Genewise1_v1.C_LG_X2904	histone H2B : identical to GB:CAA73156 from [Arabidopsis thaliana] (Plant Physiol. 115 (4)	+	+	+	+	+	+	+	0.392102	Pca>Peu	trichocarpa	At1g07790	Y	Potri.010G230700	Ptp.6911.1.S1_s_at	2.63637	2.78923	1.90218	2.67026	3.31795	n.s.		n.s.	n.s.	n.s.	-1.85656	n.s.	-2.50426	n.s.	n.s.	n.s.
estExt_Genewise1_v1.C_LG_XIV3857	putative RING zinc finger protein : : supported by cDNA: gi_13265496_gb_AF324691.2_AF324691	+	+	+	+	+	+	+	0.200857	Pca>Peu	trichocarpa × nigra	At2g04240	Y	Potri.014G170400	Ptp.7110.1.S1_at	3.7564	4.5335	4.25208	4.39547	4.6457	4.21531		n.s.	n.s.	n.s.	n.s.	n.s.	n.s.	n.s.	n.s.	n.s.
estExt_Genewise1_v1.C_LG_XI2898	30S ribosomal protein S10	+	+	+	+	+	+	+	0.102889	Pca>Peu	trichocarpa × deltoides	At3g13120	Y	Potri.011G092800	Ptp.7199.2.A1_s_at	1.22051	1.1197	n.s.	1.23358	1.17546	n.s.		n.s.	n.s.	n.s.	-1.40526	n.s.	-1.34715	n.s.	n.s.	n.s.
estExt_Genewise1_v1.C_LG_IV3834	SCARECROW transcriptional regulator-like : : supported by cDNA: gi_20466439	+	+	+	+	+	+	+	0.529959	Pca>Peu	trichocarpa	At5g52510	Y	Potri.004G078800	Ptp.7254.1.S1_at	n.s.	n.s.	-1.32821	n.s.	n.s.	-1.44615		n.s.	n.s.	n.s.	n.s.	n.s.	-1.54386	n.s.	n.s.	n.s.
eugene3.00030833	putative NPK1-related protein kinase 2 : similar to nitrate chlorate transporter GB:Q05085 from (Arabidopsis thaliana): supported by cDNA: gi_166667_gb_L10357.1_ATHCHL1A	+	+	+	+	+	+	+	0.100306	Pca>Peu	trichocarpa × deltoides	At1g12110	Y	Potri.003G111500	Ptp.7434.1.A1_s_at	n.s.	1.57701	2.6784	1.03091	1.88986	1.72957		n.s.	n.s.	2.7368	n.s.	1.10139	n.s.	n.s.	n.s.	n.s.
estExt_fgenesh4_pg.C_LG_IV0696	translocon Tic40-like protein : : supported by cDNA: gi_16226312_gb_AF428299.1_AF428299	+	+	+	+	+	+	+	0.32306	Pca>Peu	trichocarpa	At5g16620	Y	Potri.004G087100	Ptp.7786.1.A1_at	1.10271	1.21765	n.s.	1.0549	n.s.	n.s.		n.s.	n.s.	n.s.	n.s.	n.s.	n.s.	n.s.	n.s.	n.s.
estExt_Genewise1_v1.C_LG_II3184	scarecrow-like 6 (SCL6) : : supported by cDNA: gi_18087576	+	+	+	+	+	+	+	0.431441	Pca>Peu	trichocarpa	At4g00150	Y	Potri.002G144200	Ptp.916.1.S1_at	n.s.	1.17575	1.07274	n.s.	1.18216	n.s.		n.s.	n.s.	n.s.	-1.14207	n.s.	-1.40263	n.s.	n.s.	-1.2932
estExt_Genewise1_v1.C_1180241	protein kinase - like protein : protein kinase	+	+	+	+	+	+	+	0.0236955	Pca>Peu	trichocarpa	At4g33950	Y	Potri.003G084100	PtpAffx.10157.1.A1_a_at	1.78334	1.48495	1.42335	1.69686	1.68522	1.42264		n.s.	n.s.	n.s.	n.s.	n.s.	n.s.	n.s.	n.s.	n.s.
estExt_fgenesh4_pg.C_LG_VIII0329	putative protein : :supported by full-length cDNA: Ceres:16463.	+	+	+	+	+	+	+	0.120897	Pca>Peu	trichocarpa × deltoides	At4g25030	Y	Potri.008G042100	PtpAffx.101875.1.A1_s_at	-1.31706	n.s.	n.s.	-1.11559	n.s.	n.s.		n.s.	n.s.	n.s.	n.s.	n.s.	n.s.	n.s.	n.s.	n.s.
eugene3.00031714	expressed protein : : supported by cDNA: gi_15293280_gb_AY051074.1_	+	+	+	+	+	+	+	0.363848	Pca>Peu	trichocarpa	At3g12320	Y	Potri.003G193800	PtpAffx.102231.1.A1_at	-5.43458	-3.59988	n.s.	-4.95785	-2.97239	n.s.		n.s.	n.s.	4.41844	3.75356	n.s.	n.s.	n.s.	n.s.	n.s.
gw1.III.1429.1	unknown protein : contains Pfam profile: PF02212 dynamin GTPase effector domain	+	+	+	+	+	+	+	0.0962028	Pca>Peu	trichocarpa × deltoides	At1g60500	Y	Potri.003G024800	PtpAffx.104298.1.S1_at	3.61908	3.28441	2.83517	3.07668	4.34152	3.92157		n.s.	n.s.	n.s.	n.s.	n.s.	n.s.	n.s.	n.s.	n.s.
gw1.XI.2522.1	putative protein : extensin precursor - tomato	+	+	+	+	+	+	+	0.382267	Pca>Peu	trichocarpa	At4g26750	Y	Potri.011G082000	PtpAffx.108598.1.A1_at	n.s.	n.s.	n.s.	n.s.	n.s.	1.12555		n.s.	n.s.	n.s.	n.s.	n.s.	n.s.	n.s.	n.s.	n.s.
eugene3.00140651	WRKY family transcription factor : contains Pfam profile: PF03106 WRKY DNA -binding domain	+	+	+	+	+	+	+	0.106306	Pca>Peu	trichocarpa × deltoides	At3g58710	Y	Potri.002G195300	PtpAffx.11077.1.A1_at	2.5198	3.49272	1.27304	3.00508	3.46475	1.70903		n.s.	n.s.	n.s.	n.s.	-2.21968	-1.75571	n.s.	n.s.	n.s.
eugene3.00012780	geranyl diphosphate synthase (GPPS)(dimethylallyltransferase)	+	+	+		+		+	0.356492	Pca>Peu	euphratica	At1g17050	Y	Potri.001G380500	PtpAffx.112170.1.S1_at	-1.39754	n.s.	n.s.	-1.30196	-1.04244	n.s.		n.s.	n.s.	2.07856	1.51901	n.s.	1.25949	n.s.	n.s.	n.s.
fgenesh4_pg.C_LG_II002486	putative protein :	+	+	+	+	+	+	+	0.301586	Pca>Peu	trichocarpa × nigra	At4g13030	Y	Potri.002G247400	PtpAffx.114215.1.A1_at	-1.23281	n.s.	n.s.	-1.01696	-1.01728	n.s.		n.s.	n.s.	n.s.	n.s.	n.s.	n.s.	n.s.	n.s.	n.s.
estExt_Genewise1_v1.C_LG_I0659	putative protein : predicted proteins	+	+	+	+	+	+	+	0.367985	Pca>Peu	trichocarpa × nigra	At3g44380	Y	Potri.001G218400	PtpAffx.11494.1.S1_at	n.s.	n.s.	n.s.	n.s.	n.s.	n.s.		n.s.	n.s.	n.s.	-1.05945	n.s.	n.s.	n.s.	n.s.	n.s.
estExt_fgenesh4_pg.C_LG_III1656	putative protein :	+	+	+	+	+	+	+	0.0493382	Pca>Peu	trichocarpa × nigra	At3g54500	Y	Potri.003G200600	PtpAffx.11690.3.A1_a_at	n.s.	-1.45055	n.s.	n.s.	-1.50458	n.s.		n.s.	n.s.	n.s.	n.s.	2.56601	2.14501	n.s.	n.s.	n.s.
estExt_fgenesh4_pg.C_LG_XV0039	peroxidase	+	+	+	+	+	+	+	0.203949	Pca>Peu	nigra	At1g05260	Y	Potri.015G003500	PtpAffx.119469.1.S1_at	-3.48877	-3.34006	-3.64928	-3.6143	-3.36835	-3.45951		n.s.	n.s.	n.s.	n.s.	n.s.	n.s.	n.s.	n.s.	n.s.
estExt_Genewise1_v1.C_LG_V0051	putative protein :	+	+	+	+	+	+	+	0.482868	Pca>Peu	deltoides	At4g37920	Y	Potri.005G183000	PtpAffx.119957.1.S1_s_at	2.35503	2.2917	2.94872	2.21532	1.90161	1.24369		n.s.	n.s.	n.s.	n.s.	n.s.	n.s.	n.s.	n.s.	-1.70503
gw1.II.2166.1	unknown protein : : supported by cDNA: gi_18252230	+	+	+	+	+	+	+	0.27111	Pca>Peu	trichocarpa	At1g42550	Y	Potri.002G006100	PtpAffx.12008.1.A1_at	-2.28649	n.s.	n.s.	n.s.	n.s.	n.s.		n.s.	n.s.	n.s.	n.s.	n.s.	n.s.	n.s.	n.s.	n.s.
grail3.0027010001	receptor-protein kinase-like protein :	+	+	+	+	+	+	+	0.475419	Pca>Peu	trichocarpa	At5g24010	Y	Potri.005G143200	PtpAffx.121212.1.A1_at	n.s.	n.s.	n.s.	n.s.	n.s.	n.s.		n.s.	n.s.	n.s.	n.s.	n.s.	n.s.	n.s.	n.s.	-1.06072
estExt_fgenesh4_pm.C_LG_I0792	TMV resistance protein-like :	+	+	+	+	+	+	+	0.494216	Pca>Peu	trichocarpa × nigra	At5g42140	Y	Potri.009G071800	PtpAffx.12291.1.A1_s_at	1.08871	1.07366	1.24266	1.74201	1.12905	1.77807		n.s.	n.s.	n.s.	n.s.	n.s.	n.s.	n.s.	n.s.	n.s.
estExt_Genewise1_v1.C_LG_V1708	lysine decarboxylase-like protein :	+	+	+	+	+	+	+	0.250661	Pca>Peu	trichocarpa × deltoides	At5g06300	Y	Potri.005G237600	PtpAffx.124853.1.S1_s_at	n.s.	1.87493	n.s.	n.s.	2.7652	4.57061		n.s.	n.s.	n.s.	2.95326	n.s.	n.s.	n.s.	n.s.	3.1662
estExt_fgenesh4_pm.C_LG_X0355	putative cation transport protein : putative potassium transporter AtKT2p	+	+	+	+	+	+	+	0.394054	Pca>Peu	trichocarpa × nigra	At5g14880	Y	Potri.010G094300	PtpAffx.127155.1.A1_s_at	n.s.	n.s.	1.83644	n.s.	n.s.	1.5375		n.s.	n.s.	n.s.	n.s.	n.s.	n.s.	n.s.	n.s.	n.s.
fgenesh4_pg.C_LG_V000290	putative protein : FH protein interacting protein FIP1	+	+	+	+	+	+	+	0.105857	Pca>Peu	trichocarpa × deltoides	At5g08350	Y	Potri.007G075200	PtpAffx.133377.1.A1_at	3.44856	2.17703	n.s.	2.93969	2.48849	1.75215		n.s.	n.s.	n.s.	n.s.	n.s.	n.s.	n.s.	n.s.	n.s.
fgenesh4_pm.C_LG_II000008	putative SPL1-related protein : similar to GB:CAB56770	+	+	+	+	+	+	+	0.335389	Pca>Peu	trichocarpa × nigra	At1g20980	Y	Potri.002G002400	PtpAffx.133784.1.A1_at	n.s.	n.s.	n.s.	n.s.	n.s.	n.s.		n.s.	n.s.	n.s.	1.15984	n.s.	n.s.	n.s.	n.s.	n.s.
eugene3.00111002	CONSTANS B-box zinc finger family protein : similar to unknown protein (pir||T05755)	+	+	+	+	+	+	+	0.151941	Pca>Peu	nigra	At5g54470	Y	NA	PtpAffx.134411.1.A1_at	n.s.	1.35656	n.s.	n.s.	1.62542	n.s.		n.s.	n.s.	n.s.	n.s.	n.s.	n.s.	n.s.	n.s.	n.s.
estExt_Genewise1_v1.C_LG_VII3984	phosphoenolpyruvate carboxykinase (ATP) -like protein : : supported by cDNA: gi_13937136_gb_AF372922.1_AF372922	+	+	+	+	+	+	+	0.241195	Pca>Peu	trichocarpa × deltoides	At4g37870	Y	Potri.007G011200	PtpAffx.1352.3.A1_s_at	n.s.	-2.38056	-2.30562	n.s.	n.s.	n.s.		n.s.	n.s.	n.s.	n.s.	n.s.	n.s.	n.s.	n.s.	n.s.
eugene3.00190450	hypothetical protein : : supported by cDNA: gi_13605810	+	+	+	+	+	+	+	0.472605	Pca>Peu	trichocarpa × nigra	At1g58032	Y	Potri.019G039700	PtpAffx.13574.1.S1_at	-1.72038	-1.42571	-1.43669	-1.84557	-1.46742	-1.96309		n.s.	n.s.	n.s.	n.s.	n.s.	n.s.	n.s.	n.s.	n.s.
grail3.12506000101	unknown protein [Oryza sativa (japonica cultivar-group)]	+	+	+	+	+	+	+	0.675707	Pca>Peu	trichocarpa		Y	Potri.008G176700	PtpAffx.13688.2.S1_a_at	-1.46921	-2.34135	-1.81756	-1.66163	-2.22522	-2.02946		n.s.	n.s.	n.s.	n.s.	n.s.	n.s.	n.s.	n.s.	n.s.
gw1.I.6204.1	low affinity calcium antiporter CAX2 : almost identical to GB:AAB05914 from [Arabidopsis thaliana]	+	+	+	+	+	+	+	0.147331	Pca>Peu	trichocarpa × nigra	At3g13320	Y	Potri.001G469800	PtpAffx.13744.1.S1_at	n.s.	-1.23891	n.s.	n.s.	n.s.	-1.13068		n.s.	n.s.	n.s.	n.s.	n.s.	n.s.	n.s.	n.s.	n.s.
estExt_fgenesh4_pg.C_LG_X1023	DnaJ protein	+	+	+	+	+	+	+	0.0399164	Pca>Peu	trichocarpa	At1g56300	Y	Potri.010G113400	PtpAffx.14325.2.A1_a_at	n.s.	-2.45236	1.62841	n.s.	-2.43917	2.23502		n.s.	n.s.	3.0887	2.97986	4.08076	4.67418	n.s.	n.s.	n.s.
eugene3.00130435	putative protein :	+	+	+	+	+	+	+	0.361599	Pca>Peu	trichocarpa	At5g28640	Y	Potri.013G043700	PtpAffx.14349.1.S1_at	n.s.	n.s.	-1.00674	n.s.	n.s.	-1.33815		n.s.	n.s.	n.s.	n.s.	n.s.	n.s.	n.s.	n.s.	n.s.
estExt_Genewise1_v1.C_1880001	Expressed protein : : supported by full-length cDNA: Ceres: 19349.	+	+	+	+	+	+	+	0.59411	Pca>Peu	trichocarpa	At2g34585	Y	Potri.T074800	PtpAffx.143505.1.S1_s_at	1.15305	n.s.	n.s.	n.s.	n.s.	n.s.		n.s.	n.s.	n.s.	n.s.	n.s.	n.s.	n.s.	n.s.	n.s.
fgenesh4_pg.C_LG_VI000579	hypothetical protein : predicted by genscan	+	+	+	+	+	+	+	0.209642	Pca>Peu	trichocarpa × deltoides	At2g19240	Y	Potri.018G143100	PtpAffx.144454.1.A1_at	-1.68779	n.s.	-1.23934	-1.01655	n.s.	n.s.		n.s.	n.s.	n.s.	1.39023	n.s.	1.01026	n.s.	n.s.	1.61302
gw1.VII.501.1	hypothetical protein : predicted by genefinder	+	+	+	+	+	+	+	0.267888	Pca>Peu	trichocarpa	At1g05690	Y	Potri.007G140400	PtpAffx.14623.1.A1_at	-3.21596	-2.66032	-2.78153	-3.02581	n.s.	n.s.		n.s.	n.s.	n.s.	n.s.	n.s.	n.s.	n.s.	n.s.	n.s.
gw1.VIII.2275.1	protein phosphatase-2c	+	+	+	+	+	+	+	0.117001	Pca>Peu	trichocarpa × deltoides	At3g17090	Y	Potri.008G104300	PtpAffx.147052.1.A1_at	3.74083	3.23336	n.s.	3.3069	3.45585	n.s.		n.s.	n.s.	n.s.	n.s.	n.s.	n.s.	n.s.	n.s.	n.s.
eugene3.00021652	Expressed protein : : supported by full-length cDNA: Ceres: 105240.	+	+	+	+	+	+	+	0.208401	Pca>Peu	trichocarpa × nigra	At2g46735	Y	Potri.002G178100	PtpAffx.14950.1.S1_at	n.s.	n.s.	1.58734	n.s.	n.s.	n.s.		n.s.	n.s.	2.74211	1.34507	1.69276	n.s.	n.s.	n.s.	n.s.
gw1.I.1030.1	transformer serine:arginine-rich ribonucleoprotein	+	+	+	+	+	+	+	0.210422	Pca>Peu	nigra	At1g07350	Y	Potri.001G248100	PtpAffx.154239.1.S1_at	n.s.	-1.33845	1.5796	n.s.	-1.05452	1.65069		n.s.	n.s.	2.20807	1.81633	2.91804	2.70521	n.s.	n.s.	n.s.
eugene3.00101272	S-adenosylmethionine decarboxylase	+	+	+	+	+	+	+	0.141452	Pca>Peu	trichocarpa × deltoides	At3g25570	Y	Potri.010G133900	PtpAffx.15478.1.A1_s_at	n.s.	-1.30326	-1.29165	n.s.	-1.38526	-1.18721		n.s.	n.s.	n.s.	n.s.	n.s.	n.s.	n.s.	n.s.	n.s.
gw1.VIII.969.1	similar to Mlo proteins from H. vulgare : : supported by cDNA: gi_14091593_gb_AF369573.1_AF369573	+	+	+	+	+	+	+	0.284659	Pca>Peu	trichocarpa × nigra	At2g39200	Y	Potri.008G041400	PtpAffx.15679.1.S1_at	-2.6333	n.s.	-2.16654	-2.39752	-1.63166	-1.9309		n.s.	n.s.	n.s.	n.s.	-1.7971	n.s.	n.s.	n.s.	n.s.
fgenesh4_pm.C_scaffold_70000045	MAP3K delta-1 protein kinase : : supported by cDNA: gi_18700074	+	+	+	+	+	+	+	0.459991	Pca>Peu	trichocarpa × deltoides	At5g11850	Y	Potri.T122400	PtpAffx.159900.1.A1_at	n.s.	n.s.	n.s.	n.s.	n.s.	n.s.		n.s.	n.s.	n.s.	1.03756	n.s.	n.s.	n.s.	n.s.	n.s.
grail3.0029005901	hypothetical protein : predicted by genefinder	+	+	+	+	+	+	+	0.21498	Pca>Peu	trichocarpa × deltoides	At2g01410	Y	Potri.001G156300	PtpAffx.159991.1.A1_at	n.s.	-1.53379	-1.73416	-1.82467	n.s.	n.s.		n.s.	n.s.	n.s.	n.s.	n.s.	n.s.	n.s.	n.s.	n.s.
estExt_fgenesh4_pm.C_LG_II0485	argininosuccinate lyase (AtArgH) : : supported by cDNA: gi_15028082_gb_AY045898.1_	+	+	+	+	+	+	+	0.395996	Pca>Peu	trichocarpa × nigra	At5g10920	Y	Potri.002G106200	PtpAffx.16134.1.S1_at	n.s.	n.s.	n.s.	n.s.	n.s.	1.66698		n.s.	n.s.	n.s.	2.24587	n.s.	2.22816	n.s.	n.s.	1.5447
eugene3.00021295	putative protein : similar to unknown protein (pir||F71446)	+	+	+	+	+	+	+	0.0852595	Pca>Peu	trichocarpa × deltoides	At5g47060	Y	Potri.002G140300	PtpAffx.162338.1.S1_at	2.24048	2.64572	3.33168	2.66783	2.84742	2.12415		n.s.	n.s.	n.s.	n.s.	n.s.	n.s.	n.s.	n.s.	n.s.
estExt_fgenesh4_pg.C_290239	expressed protein : :supported by full-length cDNA: Ceres:13821.	+	+	+	+	+	+	+	0.0374489	Pca>Peu	trichocarpa	At2g35470	Y	Potri.003G151000	PtpAffx.163890.1.S1_at	n.s.	n.s.	n.s.	n.s.	n.s.	n.s.		n.s.	n.s.	n.s.	n.s.	-2.53536	n.s.	n.s.	n.s.	n.s.
eugene3.00050378	NAD+ dependent isocitrate dehydrogenase subunit 1 : :supported by full-length cDNA: Ceres:12228.	+	+	+	+	+	+	+	0.139407	Pca>Peu	trichocarpa × nigra	At4g35260	Y	Potri.005G099600	PtpAffx.164055.1.S1_at	n.s.	n.s.	n.s.	n.s.	n.s.	n.s.		n.s.	n.s.	n.s.	1.26963	n.s.	1.02734	n.s.	n.s.	n.s.
estExt_fgenesh4_pg.C_LG_VIII0541	laccase (diphenol oxidase)	+	+	+	+	+	+	+	0.386617	Pca>Peu	trichocarpa	At2g38080	Y	Potri.014G022400	PtpAffx.16420.1.A1_at	-1.54814	-1.79645	-1.25249	-1.20799	-1.33534	-1.65769		n.s.	n.s.	n.s.	n.s.	n.s.	n.s.	n.s.	n.s.	n.s.
gw1.I.8768.1	putative protein : predicted protein	+	+	+	+	+	+	+	0.10582	Pca>Peu	nigra	At5g60750	Y	Potri.003G133800	PtpAffx.16593.1.S1_at	n.s.	n.s.	1.24701	n.s.	n.s.	1.66795		n.s.	n.s.	1.23512	1.25426	n.s.	n.s.	n.s.	n.s.	n.s.
estExt_fgenesh4_pg.C_1200061	similar to protein phosphatase 2C (PP2C) : temporary automated functional assignment	+	+	+	+	+	+	+	0.295907	Pca>Peu	trichocarpa × deltoides	At4g03415	Y	Potri.019G103100	PtpAffx.17575.1.S1_at	1.7285	1.69768	n.s.	n.s.	1.69472	n.s.		n.s.	n.s.	n.s.	-1.54838	-2.04846	-2.06845	n.s.	n.s.	n.s.
gw1.XII.163.1	membrane related protein CP5	+	+	+	+	+	+	+	0.250479	Pca>Peu	trichocarpa	At1g64720	Y	Potri.012G021400	PtpAffx.17636.1.A1_at	-1.16585	n.s.	n.s.	n.s.	n.s.	n.s.		n.s.	n.s.	n.s.	n.s.	n.s.	n.s.	n.s.	n.s.	n.s.
fgenesh4_pm.C_LG_V000326	putative hydroxymethyltransferase : similar to serine hydroxymethyltransferage GB:P50433 from [Solanum tuberosum]:supported by full-length cDNA: Ceres:122515.	+	+	+	+	+	+	+	0.227722	Pca>Peu	trichocarpa × nigra	At1g36370	Y	Potri.005G170800	PtpAffx.17713.1.A1_at	n.s.	-1.43552	n.s.	n.s.	-1.03534	n.s.		n.s.	n.s.	n.s.	n.s.	1.67892	1.46964	n.s.	n.s.	n.s.
eugene3.00011863	protein phosphatase 2C (PP2C) : : supported by cDNA: gi_13877670	+	+	+	+	+	+	+	0.0623169	Pca>Peu	trichocarpa × deltoides	At2g30020	Y	Potri.001G278500	PtpAffx.18200.1.A1_a_at	-2.35436	-2.66802	-1.9119	-1.50577	-1.72311	n.s.		n.s.	n.s.	n.s.	2.35128	n.s.	2.56862	n.s.	n.s.	2.75741
estExt_fgenesh4_pm.C_LG_XIV0527	putative cytochrome P450 : Similar to GB:AAC69934: supported by cDNA: gi_13021852_gb_AF318500.1_AF318500	+	+	+	+	+	+	+	0.393899	Pca>Peu	trichocarpa	At1g05160	Y	Potri.014G179100	PtpAffx.18575.1.S1_s_at	-1.1265	-1.44642	-1.64767	-1.43123	-1.49102	-1.63598		n.s.	n.s.	n.s.	n.s.	n.s.	n.s.	n.s.	n.s.	n.s.
eugene3.00120065	hypothetical protein : similar to hypothetical protein GB:AAF25987 GI:6714291 from [Arabidopsis thaliana]: supported by cDNA: gi_17380991	+	+	+	+	+	+	+	0.246654	Pca>Peu	trichocarpa	At1g18330	Y	Potri.012G038300	PtpAffx.18604.1.S1_at	-1.75355	n.s.	1.997	n.s.	n.s.	1.45778		n.s.	n.s.	3.75055	1.95985	1.89386	1.58525	n.s.	n.s.	n.s.
fgenesh4_pg.C_LG_II002197	C2H2-type zinc finger protein	+	+	+	+	+	+	+	0.218206	Pca>Peu	trichocarpa × nigra	At1g66140	Y	Potri.017G134800	PtpAffx.18760.1.S1_at	n.s.	1.00459	n.s.	n.s.	n.s.	n.s.		n.s.	n.s.	n.s.	n.s.	n.s.	n.s.	n.s.	n.s.	n.s.
gw1.XIII.2336.1	AtMlo-h1-like protein : : supported by cDNA: gi_18175952	+	+	+	+	+	+	+	0.347922	Pca>Peu	trichocarpa × nigra	At4g02600	Y	Potri.013G069900	PtpAffx.1966.1.A1_a_at	n.s.	n.s.	n.s.	n.s.	n.s.	n.s.		n.s.	n.s.	n.s.	-1.4397	n.s.	n.s.	n.s.	n.s.	n.s.
estExt_fgenesh4_pg.C_LG_VI1454	unknown protein :	+	+	+	+	+	+	+	0.027677	Pca>Peu	trichocarpa × deltoides	At2g26280	Y	Potri.006G218900	PtpAffx.19675.1.A1_s_at	-2.29199	-1.30716	-1.31372	-1.85547	n.s.	-1.38324		n.s.	n.s.	n.s.	n.s.	n.s.	n.s.	n.s.	n.s.	n.s.
grail3.0017030801	hypothetical protein : predicted by genscan+	+	+	+	+	+	+	+	0.260667	Pca>Peu	trichocarpa	At1g17870	Y	Potri.001G289700	PtpAffx.201206.1.S1_at	3.07607	2.21655	4.9337	3.58739	2.72736	3.80279		n.s.	n.s.	n.s.	n.s.	2.71715	n.s.	n.s.	n.s.	n.s.
gw1.II.2040.1	expressed protein : : supported by cDNA: gi_14532543_gb_AY039896.1_	+	+	+	+	+	+	+	0.493083	Pca>Peu	trichocarpa	At1g71810	Y	Potri.002G061000	PtpAffx.201763.1.S1_at	n.s.	n.s.	1.13068	n.s.	n.s.	n.s.		n.s.	n.s.	n.s.	n.s.	n.s.	1.15041	n.s.	n.s.	n.s.
eugene3.00020663	hypothetical protein : predicted by genemark.hmm	+	+	+	+	+	+	+	0.74154	Pca>Peu	trichocarpa	At1g21370	Y	Potri.002G071300	PtpAffx.201816.1.S1_s_at	n.s.	n.s.	n.s.	n.s.	-1.09483	n.s.		n.s.	n.s.	n.s.	n.s.	n.s.	1.35628	n.s.	n.s.	n.s.
estExt_fgenesh4_pg.C_LG_II0880	hypothetical protein : predicted by genemark.hmm: supported by cDNA: gi_18086346	+	+	+	+	+	+	+	0.806514	Pca>Peu	trichocarpa	At1g34630	Y	Potri.002G096500	PtpAffx.201925.1.S1_at	n.s.	n.s.	1.56628	n.s.	n.s.	n.s.		n.s.	n.s.	n.s.	n.s.	2.34294	1.60539	n.s.	n.s.	n.s.
fgenesh4_pg.C_LG_II001161	expressed protein : :supported by full-length cDNA: Ceres:32890.	+	+	+	+	+	+	+	0.37165	Pca>Peu	trichocarpa	At5g42750	Y	Potri.002G127100	PtpAffx.202063.1.S1_at	n.s.	1.36555	n.s.	n.s.	1.66911	n.s.		n.s.	n.s.	n.s.	n.s.	n.s.	-1.30042	n.s.	n.s.	n.s.
gw1.II.3112.1	hypothetical protein : predicted by genscan: supported by cDNA: gi_18491264	+	+	+	+	+	+	+	0.659071	Pca>Peu	trichocarpa	At2g46160	Y	Potri.002G165200	PtpAffx.202234.1.S1_at	1.02658	n.s.	1.16347	1.44989	n.s.	1.03685		n.s.	n.s.	n.s.	n.s.	n.s.	n.s.	n.s.	n.s.	n.s.
gw1.III.1761.1	Ser:Thr kinase : :supported by full-length cDNA: Ceres:100245.	+	+	+	+	+	+	+	0.234171	Pca>Peu	trichocarpa	At1g10940	Y	Potri.003G015400	PtpAffx.202784.1.S1_at	n.s.	n.s.	1.26042	n.s.	n.s.	n.s.		n.s.	n.s.	n.s.	n.s.	n.s.	n.s.	n.s.	n.s.	n.s.
eugene3.00030354	expressed protein : EST gb|N65467 comes from this gene:supported by full-length cDNA: Ceres:30239.	+	+	+	+	+	+	+	0.150081	Pca>Peu	trichocarpa	At1g15260	Y	Potri.003G053600	PtpAffx.202945.1.S1_at	1.06472	n.s.	n.s.	1.06266	n.s.	1.34366		n.s.	n.s.	n.s.	n.s.	n.s.	n.s.	n.s.	n.s.	n.s.
eugene3.00160576	hypothetical protein : predicted by genscan	+	+	+	+	+	+	+	0.324383	Pca>Peu	trichocarpa	At2g38920	Y	Potri.016G064600	PtpAffx.20320.1.A1_s_at	n.s.	n.s.	n.s.	n.s.	n.s.	1.52922		n.s.	n.s.	n.s.	2.36286	n.s.	1.76394	n.s.	n.s.	2.10302
eugene3.00040402	bHLH protein : NULL	+	+	+	+	+	+	+	0.188521	Pca>Peu	trichocarpa	At2g41130	Y	Potri.004G055700	PtpAffx.203837.1.S1_s_at	-2.29637	-2.35392	-2.62711	-2.56909	-2.53171	-2.23356		n.s.	n.s.	n.s.	n.s.	n.s.	n.s.	n.s.	n.s.	n.s.
fgenesh4_pm.C_LG_IV000554	monooxygenase 2 (MO2) : identical to GI:3426064	+	+	+	+	+	+	+	0.276885	Pca>Peu	trichocarpa	At4g38540	Y	Potri.004G176800	PtpAffx.204312.1.S1_s_at	n.s.	n.s.	n.s.	n.s.	n.s.	n.s.		n.s.	n.s.	n.s.	n.s.	n.s.	-1.50487	n.s.	n.s.	n.s.
gw1.IV.1296.1	putative tetracycline transporter protein :	+	+	+	+	+	+	+	0.337733	Pca>Peu	trichocarpa	At2g16990	Y	Potri.004G178600	PtpAffx.204323.1.S1_at	-1.88813	-2.16362	-1.56191	-1.91672	-2.64807	-2.29276		n.s.	n.s.	n.s.	n.s.	n.s.	n.s.	n.s.	n.s.	n.s.
estExt_fgenesh4_pg.C_LG_IX0308	expressed protein : : supported by cDNA: gi_14532491_gb_AY039870.1_	+	+	+	+	+	+	+	0.0338982	Pca>Peu	trichocarpa	At2g16900	Y	Potri.009G136400	PtpAffx.204521.1.S1_s_at	-1.76548	n.s.	n.s.	-1.31267	n.s.	n.s.		n.s.	n.s.	n.s.	n.s.	n.s.	n.s.	n.s.	n.s.	n.s.
gw1.IX.1775.1	myb family transcription factor : contains PFAM profile: PF00249 myb-like DNA binding domain	+	+	+	+	+	+	+	0.198598	Pca>Peu	trichocarpa	At1g19510	Y	Potri.009G117200	PtpAffx.204614.1.S1_at	n.s.	-2.21044	n.s.	-2.21806	n.s.	n.s.		n.s.	n.s.	n.s.	n.s.	n.s.	n.s.	n.s.	n.s.	n.s.
estExt_fgenesh4_pg.C_LG_V0296	dihydroorotate dehydrogenase precursor (dihydroorotate oxidase) (sp|P32746) : : supported by cDNA: gi_16448_emb_X62909.1_ATPYRD	+	+	+	+	+	+	+	0.319622	Pca>Peu	trichocarpa	At5g23300	Y	Potri.005G089700	PtpAffx.205240.1.S1_at	n.s.	n.s.	n.s.	n.s.	1.47583	n.s.		n.s.	n.s.	n.s.	n.s.	n.s.	-1.14926	n.s.	n.s.	n.s.
gw1.I.53.1	putative protein : similar to unknown protein (emb|CAB77570.1): supported by cDNA: gi_18650603	+	+	+	+	+	+	+	0.308508	Pca>Peu	trichocarpa × nigra	At5g64170	Y	Potri.001G205800	PtpAffx.20558.1.A1_at	-1.65066	-2.59833	1.22174	-1.11491	-2.28171	1.25059		n.s.	n.s.	2.8724	2.3655	3.82007	3.53229	n.s.	n.s.	n.s.
fgenesh4_pm.C_LG_V000692	hypothetical protein : predicted by genemark.hmm	+	+	+	+	+	+	+	0.450484	Pca>Peu	trichocarpa	At1g76240	Y	Potri.005G249500	PtpAffx.205866.1.S1_at	n.s.	1.76171	n.s.	n.s.	1.65251	n.s.		n.s.	n.s.	n.s.	n.s.	n.s.	n.s.	n.s.	n.s.	n.s.
eugene3.00060012	putative protein : various predicted proteins	+	+	+	+	+	+	+	0.269636	Pca>Peu	trichocarpa	At3g54780	Y	Potri.006G000900	PtpAffx.205918.1.S1_s_at	2.84614	3.139	2.5602	2.81106	3.18825	1.96759		n.s.	n.s.	n.s.	n.s.	n.s.	n.s.	n.s.	n.s.	n.s.
estExt_fgenesh4_pg.C_LG_VI1524	lysine decarboxylase - like protein : lysine decarboxylase	+	+	+	+	+	+	+	0.111746	Pca>Peu	trichocarpa	At5g11950	Y	Potri.006G226100	PtpAffx.206667.1.S1_at	n.s.	n.s.	n.s.	2.07013	n.s.	n.s.		n.s.	n.s.	n.s.	n.s.	n.s.	n.s.	n.s.	n.s.	n.s.
eugene3.00070607	cytochrome p450 family : contains Pfam profile: PF00067 cytochrome P450	+	+	+	+	+	+	+	0.0793092	Pca>Peu	trichocarpa	At3g26300	Y	Potri.007G083300	PtpAffx.207140.1.S1_s_at	n.s.	-3.95188	-4.12142	-4.13436	-3.94064	-4.02513		n.s.	n.s.	n.s.	n.s.	n.s.	n.s.	n.s.	n.s.	n.s.
estExt_fgenesh4_pm.C_LG_VIII0150	leukotriene-A4 hydrolase-like protein : leukotriene-A4 hydrolase (EC 3.3.2.6) long isoform - Homo sapiens	+	+	+	+	+	+	+	0.678528	Pca>Peu	trichocarpa	At5g13520	Y	Potri.008G045900	PtpAffx.207663.1.S1_s_at	1.16966	n.s.	n.s.	1.10016	n.s.	n.s.		n.s.	n.s.	n.s.	n.s.	n.s.	n.s.	n.s.	n.s.	n.s.
gw1.VIII.2448.1	putative auxin-induced protein : :supported by full-length cDNA: Ceres:155143.	+	+	+	+	+	+	+	0.0128587	Pca>Peu	trichocarpa	At1g23740	Y	Potri.008G161600	PtpAffx.20815.1.S1_s_at	n.s.	n.s.	n.s.	3.35871	n.s.	3.16522		n.s.	n.s.	n.s.	n.s.	n.s.	n.s.	n.s.	n.s.	n.s.
gw1.X.878.1	starch phosphorylase	+	+	+	+	+	+	+	0.367114	Pca>Peu	trichocarpa	At3g46970	Y	Potri.010G160200	PtpAffx.209128.1.S1_at	n.s.	1.63875	1.90458	1.98994	n.s.	n.s.		n.s.	n.s.	n.s.	n.s.	n.s.	n.s.	n.s.	n.s.	n.s.
eugene3.00101758	putative protein : protein of unknown function - Corydalis sempervirens	+	+	+	+	+	+	+	0.682655	Pca>Peu	trichocarpa	At3g56170	Y	Potri.010G182500	PtpAffx.209243.1.S1_at	n.s.	n.s.	n.s.	n.s.	n.s.	n.s.		n.s.	n.s.	n.s.	2.35195	n.s.	2.51265	n.s.	n.s.	2.83712
fgenesh4_pm.C_LG_X000775	proline transporter 1 : :supported by full-length cDNA: Ceres:39048.	+	+	+	+	+	+	+	0.615796	Pca>Peu	trichocarpa	At2g39890	Y	Potri.010G194600	PtpAffx.209302.1.S1_at	-1.60268	-2.42172	-1.11758	-1.27796	-1.95766	-1.08035		n.s.	n.s.	n.s.	n.s.	1.30414	n.s.	n.s.	n.s.	n.s.
gw1.132.12.1	AP2 domain -like protein : AP2:EREBP-like transcription factor LEAFY PETIOLE	+	+	+	+	+	+	+	0.405131	Pca>Peu	trichocarpa	At5g18560	Y	NA	PtpAffx.20995.1.S1_at	n.s.	n.s.	n.s.	n.s.	n.s.	n.s.		n.s.	n.s.	n.s.	-2.19578	n.s.	n.s.	n.s.	n.s.	n.s.
eugene3.00111276	putative flavanone 3-beta-hydroxylase : naringenin 3-dioxygenase (EC 1.14.11.9) - China aster	+	+	+	+	+	+	+	0.254663	Pca>Peu	trichocarpa	At4g10490	Y	Potri.011G151000	PtpAffx.210122.1.S1_at	1.29459	n.s.	n.s.	n.s.	n.s.	n.s.		n.s.	n.s.	n.s.	n.s.	n.s.	n.s.	n.s.	n.s.	n.s.
grail3.0052004202	putative protein : hypothetical protein - Arabidopsis thaliana	+	+	+	+	+	+	+	0.229042	Pca>Peu	trichocarpa × nigra	At4g29100	Y	Potri.001G185900	PtpAffx.21021.2.S1_at	1.03388	1.32447	n.s.	n.s.	1.26329	n.s.		n.s.	n.s.	n.s.	n.s.	-1.14648	-1.25265	n.s.	n.s.	n.s.
gw1.X.37.1	putative phosphatidic acid phosphatase : Contains similarity to gb|AF014403 type-2 phosphatidic acid phosphatase alpha-2 (PAP2_a2) from Homo sapiens. ESTs gb|T88254 and gb|AA394650 come from this gene:supported by full-length cDNA: Ceres:37546.	+	+	+	+	+	+	+	0.370624	Pca>Peu	nigra	At1g15080	Y	Potri.010G119300	PtpAffx.21027.1.A1_at	n.s.	n.s.	n.s.	n.s.	n.s.	n.s.		n.s.	n.s.	n.s.	n.s.	n.s.	-1.36934	n.s.	n.s.	n.s.
fgenesh4_pm.C_LG_XII000286	protein kinase	+	+	+	+	+	+	+	0.167593	Pca>Peu	trichocarpa	At1g62400	Y	Potri.012G080000	PtpAffx.210562.1.S1_at	n.s.	n.s.	n.s.	n.s.	n.s.	-1.1448		n.s.	n.s.	n.s.	n.s.	n.s.	n.s.	n.s.	n.s.	-1.03597
grail3.0035034201	putative auxin-regulated protein :	+	+	+	+	+	+	+	0.267734	Pca>Peu	trichocarpa	At2g46690	Y	Potri.014G103300	PtpAffx.211636.1.S1_s_at	n.s.	n.s.	n.s.	1.44812	n.s.	n.s.		n.s.	n.s.	n.s.	-1.34596	n.s.	n.s.	n.s.	n.s.	n.s.
eugene3.00140556	putative protein : hypothetical protein F14M4.23 - Arabidopsis thaliana	+	+	+	+	+	+	+	0.480364	Pca>Peu	trichocarpa	At3g62070	Y	Potri.014G111000	PtpAffx.211669.1.S1_x_at	1.13339	1.66365	1.27886	1.23245	1.48836	1.07919		n.s.	n.s.	n.s.	n.s.	n.s.	n.s.	n.s.	n.s.	n.s.
gw1.XV.682.1	RING zinc-finger protein	+	+	+	+	+	+	+	0.615821	Pca>Peu	trichocarpa	At3g02340	Y	Potri.015G047900	PtpAffx.212654.1.S1_at	n.s.	n.s.	n.s.	n.s.	n.s.	1.04861		n.s.	n.s.	n.s.	n.s.	n.s.	n.s.	n.s.	n.s.	n.s.
gw1.XV.1359.1	putative protein : strong similarity to unknown protein (pir||T07721)	+	+	+	+	+	+	+	0.596887	Pca>Peu	trichocarpa	At5g65200	Y	Potri.015G071200	PtpAffx.212757.1.S1_at	n.s.	n.s.	n.s.	n.s.	n.s.	1.26712		n.s.	n.s.	n.s.	n.s.	n.s.	n.s.	n.s.	n.s.	n.s.
eugene3.00160140	UDP-glucose 4-epimerase - like protein : UDP-galactose 4-epimerase	+	+	+	+	+	+	+	0.124832	Pca>Peu	trichocarpa	At4g20460	Y	Potri.016G020000	PtpAffx.213178.1.S1_at	n.s.	1.38962	n.s.	n.s.	n.s.	2.11217		n.s.	n.s.	n.s.	n.s.	n.s.	n.s.	n.s.	n.s.	n.s.
gw1.XVI.2323.1	short chain alcohol dehydrogenase	+	+	+	+	+	+	+	0.1864	Pca>Peu	trichocarpa	At1g52340	Y	Potri.016G073700	PtpAffx.213426.1.S1_at	n.s.	-1.18638	n.s.	n.s.	n.s.	n.s.		n.s.	n.s.	n.s.	n.s.	n.s.	n.s.	n.s.	n.s.	n.s.
estExt_Genewise1_v1.C_LG_XVII0850	unknown protein : similar to unknown protein GB:BAA24863 [Homo sapiens]	+	+	+	+	+	+	+	0.0240741	Pca>Peu	trichocarpa	At3g01310	Y	Potri.017G076400	PtpAffx.213902.1.S1_at	n.s.	1.0438	n.s.	n.s.	1.03068	n.s.		n.s.	n.s.	n.s.	n.s.	n.s.	n.s.	n.s.	n.s.	n.s.
fgenesh4_pg.C_LG_I002433	RRM-containing protein :	+	+	+	+	+	+	+	0.322768	Pca>Peu	trichocarpa	At3g23900	Y	NA	PtpAffx.21425.1.A1_at	n.s.	n.s.	n.s.	n.s.	n.s.	n.s.		n.s.	n.s.	n.s.	n.s.	n.s.	-1.10689	n.s.	n.s.	n.s.
gw1.XVIII.3263.1	putative protein : similar to unknown protein (gb|AAD25584.1)	+	+	+	+	+	+	+	0.0964958	Pca>Peu	trichocarpa	At5g58000	Y	Potri.018G108900	PtpAffx.214472.1.S1_s_at	n.s.	-1.10068	n.s.	n.s.	n.s.	n.s.		n.s.	n.s.	n.s.	n.s.	n.s.	n.s.	n.s.	n.s.	n.s.
gw1.XIX.1495.1	serine carboxypeptidase	+	+	+	+	+	+	+	0.451626	Pca>Peu	trichocarpa	At3g25420	Y	Potri.019G054300	PtpAffx.214724.1.S1_s_at	n.s.	n.s.	n.s.	-1.94842	n.s.	-1.80114		n.s.	n.s.	n.s.	n.s.	n.s.	n.s.	n.s.	n.s.	n.s.
eugene3.01580053	putative translation initiation factor EIF-2B alpha subunit : similar to translation initiation factor EIF-2B alpha subunit GB:Q64270 [Rattus norvegicus]:supported by full-length cDNA: Ceres:22437.	+	+	+	+	+	+	+	0.672224	Pca>Peu	trichocarpa	At1g72340	Y	Potri.001G163300	PtpAffx.217050.1.S1_s_at	n.s.	n.s.	n.s.	n.s.	n.s.	n.s.		n.s.	n.s.	n.s.	n.s.	n.s.	n.s.	n.s.	n.s.	1.03094
gw1.IX.162.1	putative sugar transporter protein : sugar transporter	+	+	+	+	+	+	+	0.234515	Pca>Peu	trichocarpa	At4g35300	Y	Potri.004G207100	PtpAffx.21827.1.A1_at	n.s.	1.04146	n.s.	n.s.	1.01744	n.s.		n.s.	n.s.	n.s.	n.s.	n.s.	n.s.	n.s.	n.s.	n.s.
eugene3.02040015	putative protein : contains similarity to (pir||T14814): supported by cDNA: gi_18377615	+	+	+	+	+	+	+	0.0987389	Pca>Peu	trichocarpa	At5g46410	Y	Potri.001G353700	PtpAffx.218492.1.S1_s_at	n.s.	n.s.	n.s.	n.s.	n.s.	1.74034		n.s.	n.s.	n.s.	n.s.	n.s.	n.s.	n.s.	n.s.	n.s.
gw1.XV.2677.1	regulatory protein NPR1-like: transcription factor inhibitor I kappa B-like :	+	+	+	+	+	+	+	0.223396	Pca>Peu	trichocarpa	At5g45110	Y	Potri.012G118300	PtpAffx.219908.1.S1_s_at	-3.72212	-2.59418	-2.93853	-2.88985	-2.57016	-3.23295		n.s.	n.s.	n.s.	n.s.	n.s.	n.s.	n.s.	n.s.	n.s.
eugene3.00440024	flavonol synthase	+	+	+	+	+	+	+	0.0130428	Pca>Peu	trichocarpa	At1g49390	Y	Potri.003G030500	PtpAffx.221488.1.S1_x_at	n.s.	n.s.	n.s.	2.23571	n.s.	n.s.		n.s.	n.s.	n.s.	n.s.	n.s.	n.s.	n.s.	n.s.	n.s.
gw1.57.15.1	bZIP family transcription factor : contains a bZIP transcription factor basic domain signature (PDOC00036): supported by cDNA: gi_14335073_gb_AY037216.1_	+	+	+	+	+	+	+	0.123076	Pca>Peu	trichocarpa	At2g18160	Y	Potri.005G119300	PtpAffx.221984.1.S1_s_at	-2.24312	-2.68148	-2.71303	-1.73963	-2.76397	-1.71075		n.s.	n.s.	n.s.	n.s.	n.s.	n.s.	n.s.	n.s.	n.s.
estExt_fgenesh4_pm.C_1650007	auxin-independent growth promoter	+	+	+	+	+	+	+	0.293643	Pca>Peu	trichocarpa	At3g30300	Y	Potri.004G113200	PtpAffx.22245.1.S1_s_at	n.s.	n.s.	n.s.	n.s.	n.s.	n.s.		n.s.	n.s.	n.s.	n.s.	n.s.	-1.01311	n.s.	n.s.	n.s.
eugene3.00700188	putative amino acid aminotransferase : branched-chain amino acid aminotransferase - Pseudomonas aeruginosa	+	+	+	+	+	+	+	0.397289	Pca>Peu	trichocarpa	At5g27410	Y	Potri.005G039100	PtpAffx.222753.1.S1_at	n.s.	n.s.	n.s.	n.s.	n.s.	n.s.		n.s.	n.s.	n.s.	-1.13007	n.s.	-1.141	n.s.	n.s.	n.s.
grail3.0191001701	expressed protein :	+	+	+	+	+	+	+	0.0758774	Pca>Peu	trichocarpa	At5g14930	Y	Potri.004G142800	PtpAffx.22414.1.S1_at	3.31272	2.44736	3.03819	2.51968	3.05826	n.s.		n.s.	n.s.	n.s.	n.s.	n.s.	n.s.	n.s.	n.s.	n.s.
gw1.I.5965.1	FAD-linked oxidoreductase family : similar to SP|P30986 reticuline oxidase precursor (Berberine-bridge-forming enzyme) (BBE) (Tetrahydroprotoberberine synthase) [Eschscholzia californica]: contains PF01565 FAD binding domain: supported by cDNA: gi_16930506_gb_AF419607.1_AF419607	+	+	+	+	+	+	+	0.168618	Pca>Peu	trichocarpa	At1g30700	Y	Potri.001G462200	PtpAffx.224213.1.S1_s_at	n.s.	-2.14906	-2.17515	-2.32482	-2.22827	-2.43642		n.s.	n.s.	n.s.	n.s.	n.s.	n.s.	n.s.	n.s.	n.s.
gw1.IX.1224.1	amino acid carrier	+	+	+	+	+	+	+	0.178155	Pca>Peu	trichocarpa	At1g77380	Y	Potri.009G133600	PtpAffx.224429.1.S1_s_at	3.23484	2.22527	2.78084	2.95281	2.5405	2.22014		n.s.	n.s.	n.s.	n.s.	n.s.	n.s.	n.s.	n.s.	n.s.
fgenesh4_pg.C_LG_XI001073	putative receptor like kinase : receptor-like kinase SFR2	+	+	+	+	+	+	+	0.440612	Pca>Peu	trichocarpa	At4g27290	Y	Potri.T157500	PtpAffx.224770.1.S1_at	n.s.	-1.12678	-1.0284	n.s.	-1.18431	n.s.		n.s.	n.s.	n.s.	n.s.	n.s.	n.s.	n.s.	n.s.	n.s.
fgenesh4_pg.C_LG_XI001080	putative receptor like kinase : receptor-like kinase SFR2	+	+	+	+	+	+	+	0.0502598	Pca>Peu	trichocarpa	At4g27290	Y	Potri.011G128600	PtpAffx.224773.1.S1_s_at	n.s.	n.s.	n.s.	n.s.	n.s.	1.44127		n.s.	n.s.	n.s.	n.s.	n.s.	n.s.	n.s.	n.s.	n.s.
fgenesh4_pg.C_scaffold_201000030	S-receptor kinase homolog 2 precursor : S-receptor kinase homolog 2 precursor	+	+	+	+	+	+	+	0.152505	Pca>Peu	trichocarpa	At5g60900	Y	Potri.019G011400	PtpAffx.225391.1.S1_s_at	n.s.	-1.34381	n.s.	n.s.	n.s.	n.s.		n.s.	n.s.	n.s.	n.s.	n.s.	n.s.	n.s.	n.s.	n.s.
eugene3.00570197	putative protein : APRIL protein	+	+	+	+	+	+	+	0.194132	Pca>Peu	trichocarpa	At3g50690	Y	Potri.005G124700	PtpAffx.225689.1.S1_s_at	n.s.	1.93325	n.s.	n.s.	2.0685	n.s.		n.s.	n.s.	n.s.	n.s.	n.s.	-1.88563	n.s.	n.s.	n.s.
fgenesh4_pm.C_scaffold_57000105	At14a	+	+	+	+	+	+	+	0.435381	Pca>Peu	trichocarpa	At2g18630	Y	Potri.005G127300	PtpAffx.225691.1.S1_at	-1.63409	n.s.	n.s.	n.s.	n.s.	n.s.		n.s.	n.s.	1.98629	1.12145	n.s.	1.24532	n.s.	n.s.	n.s.
gw1.VIII.369.1	putative protein : copine I	+	+	+	+	+	+	+	0.490275	Pca>Peu	trichocarpa	At5g14420	Y	Potri.008G183600	PtpAffx.22608.1.A1_at	n.s.	n.s.	n.s.	n.s.	n.s.	1.34519		n.s.	n.s.	n.s.	n.s.	n.s.	n.s.	n.s.	n.s.	n.s.
eugene3.00011803	Kelch repeat containing F-box protein family : predicted proteins	+	+	+	+	+	+	+	0.142869	Pca>Peu	deltoides	At5g26960	Y	Potri.001G271900	PtpAffx.249.404.S1_at	n.s.	1.10074	n.s.	n.s.	n.s.	n.s.		n.s.	n.s.	n.s.	n.s.	n.s.	n.s.	n.s.	n.s.	n.s.
eugene3.01210029	GDSL-motif lipase:hydrolase-like protein : :supported by full-length cDNA: Ceres:18389.	+	+	+	+	+	+	+	0.00381829	Pca>Peu	trichocarpa × nigra	At5g45670	Y	Potri.006G166700	PtpAffx.249.62.S1_s_at	-7.36979	-6.25255	-6.63882	-7.28763	-6.15647	-7.22054		n.s.	n.s.	n.s.	n.s.	n.s.	n.s.	n.s.	n.s.	n.s.
gw1.XVI.2786.1	hypothetical protein : contains Zinc finger	+	+	+	+	+	+	+	0.285626	Pca>Peu	trichocarpa	At1g03840	Y	Potri.006G129300	PtpAffx.27255.1.S1_at	2.31645	2.36773	1.90498	1.99218	2.46096	1.91381		n.s.	n.s.	n.s.	n.s.	n.s.	n.s.	n.s.	n.s.	n.s.
grail3.0001026601	putative protein phosphatase-2c : protein phosphatase-2c (PP2C) - Mesembryanthemum crystallinum	+	+	+	+	+	+	+	0.191902	Pca>Peu	trichocarpa × nigra	At4g38520	Y	Potri.009G137400	PtpAffx.2788.1.A1_at	n.s.	1.87889	n.s.	n.s.	1.43682	n.s.		n.s.	n.s.	n.s.	n.s.	-1.60134	n.s.	n.s.	n.s.	n.s.
eugene3.01310022	low temperature and salt responsive protein LTI6A : identical to low temperature and salt responsive protein LTI6A GB:AAC97512 from [Arabidopsis thaliana]	+	+	+	+	+	+	+	0.330091	Pca>Peu	trichocarpa × deltoides	At3g05880	Y	Potri.005G015600	PtpAffx.28825.1.S1_at	n.s.	n.s.	n.s.	n.s.	1.05557	n.s.		n.s.	n.s.	n.s.	n.s.	n.s.	n.s.	n.s.	n.s.	n.s.
estExt_Genewise1_v1.C_LG_XV2341	serine palmitoyltransferase : : supported by cDNA: gi_15292790_gb_AY050829.1_	+	+	+	+	+	+	+	0.220197	Pca>Peu	trichocarpa × deltoides	At5g23670	Y	Potri.015G103800	PtpAffx.29054.1.A1_at	-2.51925	-2.67884	-2.36705	-2.47376	-2.01629	-2.501		n.s.	n.s.	n.s.	n.s.	n.s.	n.s.	n.s.	n.s.	n.s.
estExt_Genewise1_v1.C_LG_XI3387	putative protein : contains similarity to isoamyl acetate-hydrolyzing esterase	+	+	+	+	+	+	+	0.362034	Pca>Peu	trichocarpa × deltoides	At5g45920	Y	Potri.011G063800	PtpAffx.30365.1.A1_at	n.s.	n.s.	1.31462	n.s.	n.s.	n.s.		n.s.	n.s.	n.s.	n.s.	n.s.	n.s.	n.s.	n.s.	-1.65395
eugene3.00013110	photosystem I subunit V precursor	+	+	+	+	+	+	+	0.0200244	Pca>Peu	trichocarpa	At1g55670	Y	Potri.001G471900	PtpAffx.30556.2.S1_s_at	2.45963	2.02817	2.54442	2.54645	1.79584	1.51869		n.s.	n.s.	n.s.	n.s.	n.s.	n.s.	n.s.	n.s.	n.s.
fgenesh4_pg.C_LG_VIII000037	sterol delta7 reductase : identical to GB:AAF63498 GI:7542561 from [Arabidopsis thaliana]: supported by cDNA: gi_1245181_gb_U49398.1_ATU49398	+	+	+	+	+	+	+	0.134473	Pca>Peu	trichocarpa × nigra	At1g50430	Y	Potri.008G005200	PtpAffx.308.4.A1_at	1.52409	1.07652	n.s.	1.31464	n.s.	n.s.		n.s.	n.s.	n.s.	n.s.	n.s.	n.s.	n.s.	n.s.	n.s.
gw1.VIII.929.1	expressed protein : :supported by full-length cDNA: Ceres:32244.	+	+	+	+	+	+	+	0.159615	Pca>Peu	trichocarpa × deltoides	At2g38310	Y	Potri.010G183900	PtpAffx.31936.1.A1_at	n.s.	n.s.	-1.61337	-1.57205	n.s.	-1.88267		n.s.	n.s.	n.s.	n.s.	n.s.	n.s.	n.s.	n.s.	n.s.
fgenesh4_pm.C_LG_VIII000754	unknown protein : : supported by cDNA: gi_20453194	+	+	+	+	+	+	+	0.180051	Pca>Peu	trichocarpa	At1g27910	Y	Potri.008G177100	PtpAffx.32281.1.A1_at	n.s.	n.s.	n.s.	n.s.	-1.12423	n.s.		n.s.	n.s.	n.s.	n.s.	n.s.	1.84189	n.s.	n.s.	n.s.
estExt_fgenesh4_pm.C_LG_III0550	auxin response transcription factor (ARF1) : identical to auxin response factor 1 GI:2245378 from [Arabidopsis thaliana]: supported by cDNA: gi_2245377_gb_U83245.1_ATU83245	+	+	+	+	+	+	+	0.505343	Pca>Peu	trichocarpa	At1g59750	Y	Potri.003G163600	PtpAffx.32295.2.A1_s_at	n.s.	n.s.	n.s.	n.s.	n.s.	n.s.		n.s.	n.s.	n.s.	n.s.	-1.01347	n.s.	n.s.	n.s.	n.s.
gw1.VI.1077.1	hypothetical protein : predicted by genscan and genefinder: supported by cDNA: gi_17979160	+	+	+	+	+	+	+	0.0698189	Pca>Peu	trichocarpa	At2g41250	Y	Potri.006G040800	PtpAffx.3461.1.S1_at	-1.95692	n.s.	1.46612	-2.05449	-1.37669	n.s.		n.s.	n.s.	3.42304	2.13657	2.50757	1.45875	n.s.	n.s.	n.s.
gw1.X.4467.1	putative protein : contains similarity to COP1-interacting protein 7	+	+	+	+	+	+	+	0.28406	Pca>Peu	trichocarpa × nigra	At5g43310	Y	Potri.010G070200	PtpAffx.36024.1.S1_at	n.s.	n.s.	n.s.	n.s.	n.s.	-1.07165		n.s.	n.s.	n.s.	-1.06649	-1.25212	-1.10819	n.s.	n.s.	n.s.
estExt_fgenesh4_pm.C_LG_VII0202	putative myo-inositol 1-phosphate synthase : : supported by cDNA: gi_15450746_gb_AY053415.1_	+	+	+	+	+	+	+	0.059336	Pca>Peu	trichocarpa × deltoides	At2g22240	Y	Potri.007G089000	PtpAffx.36446.1.A1_at	n.s.	-1.23051	-1.24661	-1.16308	-1.3234	n.s.		n.s.	n.s.	n.s.	n.s.	n.s.	n.s.	n.s.	n.s.	n.s.
estExt_fgenesh4_pm.C_LG_V0149	ubiquitin-like UBQ7:AtRUB2	+	+	+	+	+	+	+	0.505917	Pca>Peu	trichocarpa × nigra	At2g35635	Y	Potri.005G096700	PtpAffx.37008.1.S1_at	1.21656	n.s.	n.s.	n.s.	n.s.	n.s.		n.s.	n.s.	n.s.	n.s.	1.02594	n.s.	n.s.	n.s.	n.s.
gw1.VII.2145.1	glycosyl hydrolase family 77 (4-alpha-glucanotransferase) : similar to 4-alpha-glucanotransferase SP:Q06801 from [Solanum tuberosum]: supported by cDNA: gi_14335103_gb_AY037231.1_	+	+	+	+	+	+	+	0.273768	Pca>Peu	trichocarpa	At5g64860	Y	Potri.007G081400	PtpAffx.37679.1.A1_a_at	n.s.	n.s.	n.s.	n.s.	n.s.	-1.94813		n.s.	n.s.	n.s.	n.s.	n.s.	n.s.	n.s.	n.s.	n.s.
fgenesh4_pg.C_LG_I002235	putative protein : predicted proteins	+	+	+	+	+	+	+	0.129488	Pca>Peu	trichocarpa	At5g40640	Y	Potri.001G338900	PtpAffx.37904.1.A1_s_at	n.s.	-1.29185	n.s.	n.s.	-1.04294	n.s.		n.s.	n.s.	n.s.	n.s.	n.s.	n.s.	n.s.	n.s.	n.s.
eugene3.00021237	expressed protein : :supported by full-length cDNA: Ceres:33367.	+	+	+	+	+	+	+	0.206569	Pca>Peu	nigra	At1g75080	Y	Potri.002G133700	PtpAffx.3906.1.S1_a_at	n.s.	1.31697	n.s.	n.s.	1.5635	1.5265		n.s.	n.s.	n.s.	n.s.	n.s.	n.s.	n.s.	n.s.	n.s.
eugene3.00400175	expressed protein : :supported by full-length cDNA: Ceres:33367.	+	+	+	+	+	+	+	0.194966	Pca>Peu	nigra	At1g75080	Y	Potri.014G041600	PtpAffx.3906.1.S1_at	n.s.	n.s.	n.s.	n.s.	1.41273	1.49515		n.s.	n.s.	n.s.	n.s.	n.s.	n.s.	n.s.	n.s.	1.71811
gw1.XI.1070.1	putative protein kinase : similar to protein kinase GB:S49077 from [Nicotiana tabacum]: supported by cDNA: gi_20465360	+	+	+	+	+	+	+	0.371649	Pca>Peu	trichocarpa	At3g23310	Y	Potri.011G157000	PtpAffx.39424.1.S1_at	n.s.	n.s.	n.s.	n.s.	n.s.	1.01779		n.s.	n.s.	n.s.	1.28245	1.13588	1.69904	n.s.	n.s.	n.s.
eugene3.00180550	nucleoid DNA-binding protein cnd41 - like protein : nucleoid DNA-binding protein cnd41	+	+	+	+	+	+	+	0.0712232	Pca>Peu	trichocarpa × nigra	At5g10770	Y	Potri.018G014800	PtpAffx.39752.1.A1_s_at	1.68269	n.s.	n.s.	1.03969	n.s.	n.s.		n.s.	n.s.	n.s.	n.s.	n.s.	n.s.	n.s.	n.s.	n.s.
eugene3.00101313	hypothetical protein : similar to hypothetical protein GB:AC006836	+	+	+	+	+	+	+	0.3186	Pca>Peu	trichocarpa × nigra	At2g03810	Y	Potri.010G138100	PtpAffx.42034.1.A1_s_at	n.s.	n.s.	n.s.	n.s.	2.02696	n.s.		n.s.	n.s.	n.s.	n.s.	n.s.	n.s.	n.s.	n.s.	n.s.
estExt_fgenesh4_pm.C_LG_IX0195	EF-Hand containing protein -like : strond similarity to 39 kDa EF-Hand protein	+	+	+	+	+	+	+	0.266049	Pca>Peu	trichocarpa × nigra	At4g38810	Y	Potri.009G127800	PtpAffx.42091.1.A1_at	n.s.	-1.44331	n.s.	-1.962	-1.63829	n.s.		n.s.	n.s.	n.s.	2.127	n.s.	1.80329	n.s.	n.s.	n.s.
estExt_fgenesh4_pm.C_LG_IV0218	sterol-C5-desaturase : identical to GB:AAD12944 from [Arabidopsis thaliana]:supported by full-length cDNA: Ceres:7564.	+	+	+	+	+	+	+	0.423158	Pca>Peu	trichocarpa	At3g02580	Y	Potri.004G097500	PtpAffx.42195.1.S1_at	n.s.	n.s.	n.s.	n.s.	n.s.	n.s.		n.s.	n.s.	n.s.	-1.54602	n.s.	n.s.	n.s.	n.s.	n.s.
gw1.VII.2722.1	NAC1 : identical to NAC1 GB:AAF21437 GI:6649236 from (Arabidopsis thaliana):supported by full-length cDNA: Ceres:205648.	+	+	+		+		+	0.308664	Pca>Peu	euphratica	At1g56010	Y	Potri.007G065400	PtpAffx.4285.1.A1_at	-2.00159	-1.36264	-2.13174	-2.19176	-1.30055	-1.60193		n.s.	n.s.	n.s.	n.s.	n.s.	n.s.	n.s.	n.s.	n.s.
grail3.0083004901	expressed protein : : supported by full-length cDNA: Ceres:36448.	+	+	+	+	+	+	+	0.255196	Pca>Peu	trichocarpa	At1g78310	Y	Potri.005G162300	PtpAffx.43752.1.A1_at	n.s.	n.s.	n.s.	n.s.	n.s.	n.s.		n.s.	n.s.	n.s.	n.s.	n.s.	n.s.	n.s.	n.s.	2.16747
gw1.VIII.2098.1	chloroplast lumen common protein family : At2g40400 - Arabidopsis thaliana	+	+	+	+	+	+	+	0.496708	Pca>Peu	trichocarpa	At3g56140	Y	Potri.008G074300	PtpAffx.44228.1.A1_at	n.s.	-1.18807	n.s.	-1.18641	n.s.	n.s.		n.s.	n.s.	n.s.	n.s.	n.s.	n.s.	n.s.	n.s.	n.s.
gw1.142.30.1	predicted proline-rich protein : hydroxyproline-rich glycoprotein precursor - commontobacco	+	+	+	+	+	+	+	0.267541	Pca>Peu	trichocarpa	At4g28300	Y	Potri.019G095400	PtpAffx.45196.1.S1_at	n.s.	n.s.	n.s.	n.s.	n.s.	1.89172		n.s.	n.s.	n.s.	n.s.	n.s.	1.03662	n.s.	n.s.	1.11753
gw1.XIV.3153.1	auxin-induced protein	+	+	+	+	+	+	+	0.327642	Pca>Peu	trichocarpa × deltoides	At1g60710	Y	Potri.014G147700	PtpAffx.454.3.S1_x_at	n.s.	n.s.	n.s.	n.s.	n.s.	-1.7095		n.s.	n.s.	n.s.	-1.36021	n.s.	-1.45023	n.s.	n.s.	n.s.
estExt_fgenesh4_pm.C_LG_IV0241	putative RGA1	+	+	+	+	+	+	+	0.384879	Pca>Peu	nigra	At2g01570	Y	NA	PtpAffx.45488.1.A1_a_at	2.30177	2.4712	2.05096	2.55604	2.55614	1.00964		n.s.	n.s.	n.s.	-1.5464	n.s.	-1.54651	n.s.	n.s.	-1.04133
estExt_fgenesh4_pg.C_LG_VIII0032	outward rectifying potassium channel KCO : :supported by full-length cDNA: Ceres:32253.	+	+	+	+	+	+	+	0.0364766	Pca>Peu	trichocarpa × nigra	At5g55630	Y	Potri.008G004700	PtpAffx.46298.1.S1_at	4.23283	3.49778	3.78692	3.36583	3.14695	3.10119		n.s.	n.s.	n.s.	n.s.	n.s.	n.s.	n.s.	n.s.	n.s.
grail3.0133002101	expressed protein : Similar to Glycine SRC2 (gb|AB000130). ESTs gb|H76869	+	+	+	+	+	+	+	0.114807	Pca>Peu	trichocarpa	At1g09070	Y	NA	PtpAffx.4633.2.S1_at	n.s.	1.51789	n.s.	n.s.	2.08435	-2.08031		n.s.	n.s.	n.s.	-2.19059	-1.81706	-4.16466	n.s.	n.s.	-1.78114
eugene3.00040636	expressed protein : : supported by cDNA: gi_16974549_gb_AY060562.1_	+	+	+	+	+	+	+	0.279398	Pca>Peu	trichocarpa × nigra	At1g71080	Y	Potri.004G092100	PtpAffx.48055.1.S1_at	n.s.	n.s.	n.s.	n.s.	n.s.	n.s.		n.s.	n.s.	n.s.	n.s.	1.58697	n.s.	n.s.	n.s.	n.s.
estExt_fgenesh4_pm.C_LG_VI0650	heat shock protein 17.6-II : :supported by full-length cDNA: Ceres:2281.	+	+	+	+	+	+	+	0.0818983	Pca>Peu	trichocarpa	At5g12020	Y	Potri.006G223900	PtpAffx.491.1.S1_s_at	4.13595	2.0724	5.22274	3.70157	n.s.	6.14546		n.s.	n.s.	n.s.	2.44389	3.15034	4.11434	n.s.	n.s.	n.s.
grail3.0012033501	expressed protein : similar to hypothetical protein GB:S33464 [Arabidopsis thaliana]: supported by cDNA: gi_14517447_gb_AY039559.1_ : supported by cDNA: gi_11993872	+	+	+	+	+	+	+	0.262918	Pca>Peu	nigra	At3g07720	Y	Potri.014G168300	PtpAffx.49718.2.S1_a_at	1.87925	2.24258	2.21621	2.38692	2.26089	1.67612		n.s.	n.s.	n.s.	n.s.	n.s.	n.s.	n.s.	n.s.	n.s.
fgenesh4_pm.C_LG_II000920	putative pre-mRNA splicing factor RNA helicase :	+	+	+	+	+	+	+	0.560074	Pca>Peu	trichocarpa × nigra	At2g47250	Y	Potri.014G117900	PtpAffx.49827.1.A1_at	-1.04626	n.s.	n.s.	n.s.	n.s.	n.s.		n.s.	n.s.	n.s.	n.s.	n.s.	n.s.	n.s.	n.s.	n.s.
eugene3.00120791	drought-induced protein - like : non-consensus AT donor splice site at exon 3	+	+	+	+	+	+	+	0.316375	Pca>Peu	trichocarpa × nigra	At5g26990	Y	Potri.012G086500	PtpAffx.50488.1.A1_at	n.s.	1.53374	1.55957	1.08875	1.52319	n.s.		n.s.	n.s.	n.s.	n.s.	n.s.	n.s.	n.s.	n.s.	n.s.
fgenesh4_pg.C_LG_I001298	potassium transport protein-like : several potassium transport proteins	+	+	+	+	+	+	+	0.596849	Pca>Peu	trichocarpa	At5g09400	Y	Potri.001G205500	PtpAffx.50789.1.A1_at	n.s.	n.s.	n.s.	n.s.	n.s.	-1.08041		n.s.	n.s.	n.s.	n.s.	n.s.	n.s.	n.s.	n.s.	n.s.
gw1.28.111.1	putative protein : predicted proteins	+	+	+	+	+	+	+	0.0768855	Pca>Peu	trichocarpa	At5g20670	Y	Potri.010G071200	PtpAffx.52305.1.S1_a_at	n.s.	n.s.	-1.0338	n.s.	n.s.	n.s.		n.s.	n.s.	n.s.	n.s.	n.s.	n.s.	n.s.	n.s.	n.s.
estExt_fgenesh4_pm.C_LG_IV0225	2-hydroxyphytanoyl-CoA lyase-like protein : : supported by cDNA: gi_20466615	+	+	+	+	+	+	+	0.269722	Pca>Peu	trichocarpa × nigra	At5g17380	Y	Potri.004G094600	PtpAffx.52716.2.A1_s_at	n.s.	n.s.	n.s.	n.s.	n.s.	1.09294		n.s.	n.s.	n.s.	n.s.	n.s.	1.02833	n.s.	n.s.	n.s.
eugene3.00130645	Dof zinc finger protein : identical to H-protein promoter binding factor-2a GI:3386546 from [Arabidopsis thaliana]:supported by full-length cDNA: Ceres:113639.	+	+	+	+	+	+	+	0.266586	Pca>Peu	trichocarpa × deltoides	At3g47500	Y	Potri.013G066700	PtpAffx.5298.1.A1_at	n.s.	n.s.	n.s.	n.s.	n.s.	n.s.		n.s.	n.s.	n.s.	n.s.	-3.59965	n.s.	n.s.	n.s.	n.s.
gw1.133.183.1	hypothetical protein : identical to GB:AAC24086 which contains similarity to a membrane-associated salt-inducible protein	+	+	+	+	+	+	+	0.459095	Pca>Peu	trichocarpa × deltoides	At1g09190	Y	Potri.009G103000	PtpAffx.53131.1.S1_at	n.s.	-1.17744	n.s.	n.s.	n.s.	n.s.		n.s.	n.s.	n.s.	n.s.	n.s.	n.s.	n.s.	n.s.	n.s.
eugene3.00031375	unknown protein :	+	+	+	+	+	+	+	0.216112	Pca>Peu	nigra	At1g69040	Y	Potri.003G167800	PtpAffx.54951.1.A1_at	3.91807	5.10911	2.75725	4.34106	5.00335	2.72803		n.s.	n.s.	n.s.	n.s.	n.s.	n.s.	n.s.	n.s.	n.s.
fgenesh4_pg.C_LG_VI001612	expressed protein : :supported by full-length cDNA: Ceres:26655.	+	+	+	+	+	+	+	0.255344	Pca>Peu	trichocarpa × nigra	At2g25910	Y	Potri.006G234000	PtpAffx.5584.1.S1_at	n.s.	n.s.	-1.05867	n.s.	n.s.	n.s.		n.s.	n.s.	n.s.	n.s.	-1.27045	n.s.	n.s.	n.s.	n.s.
eugene3.00060521	Exostosin family : contains Pfam profile: PF03016 Exostosin family	+	+	+	+	+	+	+	0.200653	Pca>Peu	trichocarpa × deltoides	At5g20260	Y	Potri.006G064800	PtpAffx.56050.1.A1_s_at	-1.01287	-1.15577	n.s.	n.s.	n.s.	-1.15066		n.s.	n.s.	n.s.	n.s.	n.s.	n.s.	n.s.	n.s.	n.s.
gw1.XIV.2492.1	Expressed protein : : supported by full-length cDNA: Ceres: 28445.	+	+	+	+	+	+	+	0.316369	Pca>Peu	trichocarpa	At1g02816	Y	Potri.014G127600	PtpAffx.57429.1.A1_at	n.s.	n.s.	n.s.	n.s.	n.s.	1.51227		n.s.	n.s.	n.s.	n.s.	n.s.	n.s.	n.s.	n.s.	n.s.
estExt_fgenesh4_pm.C_LG_IV0058	putative histone H2A : Strong similarity to Picea histone H2A (gb|X67819). ESTs gb|ATTS3874	+	+	+	+	+	+	+	0.242966	Pca>Peu	deltoides	At1g08880	Y	Potri.004G031300	PtpAffx.58805.1.A1_s_at	n.s.	1.40319	n.s.	n.s.	1.16462	n.s.		n.s.	n.s.	n.s.	n.s.	-1.29882	-1.4272	n.s.	n.s.	n.s.
gw1.I.8249.1	putative ethylene response element binding protein (EREBP) : :supported by full-length cDNA: Ceres:6397.	+	+	+	+	+	+	+	0.312617	Pca>Peu	trichocarpa	At2g44840	Y	Potri.001G079900	PtpAffx.590.1.S1_at	n.s.	n.s.	-1.82591	n.s.	n.s.	n.s.		n.s.	n.s.	n.s.	n.s.	n.s.	n.s.	n.s.	n.s.	n.s.
grail3.0002003502	expressed protein : : supported by full-length cDNA: Ceres: 148082.	+	+	+	+	+	+	+	0.334713	Pca>Peu	trichocarpa	At1g36070	Y	Potri.005G168600	PtpAffx.5915.1.A1_at	n.s.	-1.31757	n.s.	n.s.	n.s.	n.s.		n.s.	n.s.	n.s.	n.s.	n.s.	n.s.	n.s.	n.s.	n.s.
estExt_fgenesh4_pg.C_LG_XVIII0685	hypothetical protein : RNA-binding protein Ews - Mus musculus	+	+	+	+	+	+	+	0.0233482	Pca>Peu	trichocarpa	At4g28990	Y	Potri.018G083100	PtpAffx.61430.1.A1_s_at	-1.36291	n.s.	n.s.	-1.12812	n.s.	n.s.		n.s.	n.s.	n.s.	1.57204	n.s.	n.s.	n.s.	n.s.	n.s.
estExt_Genewise1_v1.C_LG_X5207	putative copper amine oxidase :	+	+	+	+	+	+	+	0.412611	Pca>Peu	trichocarpa	At2g42490	Y	Potri.010G045600	PtpAffx.61872.1.S1_s_at	n.s.	n.s.	-1.37796	n.s.	n.s.	-1.12115		n.s.	n.s.	n.s.	n.s.	n.s.	n.s.	n.s.	n.s.	n.s.
estExt_fgenesh4_pg.C_LG_XVI0482	receptor-like serine:threonine kinase	+	+	+	+	+	+	+	0.361347	Pca>Peu	trichocarpa × deltoides	At1g53440	Y	Potri.016G061500	PtpAffx.62865.1.A1_at	n.s.	n.s.	1.64846	1.06743	n.s.	1.23794		n.s.	n.s.	n.s.	n.s.	n.s.	n.s.	n.s.	n.s.	n.s.
estExt_fgenesh4_pg.C_LG_V1315	histone H2A.F:Z : :supported by full-length cDNA: Ceres:33085.	+	+	+	+	+	+	+	0.126664	Pca>Peu	euramericana	At3g54560	Y	Potri.005G216600	PtpAffx.64701.2.S1_a_at	3.06969	3.47812	2.98473	3.36028	3.10621	2.02779		n.s.	n.s.	n.s.	-1.33248	n.s.	-1.07842	n.s.	n.s.	n.s.
eugene3.00061214	putative DNA polymerase delta small subunit :	+	+	+	+	+	+	+	0.602002	Pca>Peu	trichocarpa	At2g42120	Y	Potri.006G192400	PtpAffx.69854.1.A1_at	n.s.	n.s.	n.s.	n.s.	1.4882	n.s.		n.s.	n.s.	n.s.	n.s.	n.s.	-1.42494	n.s.	n.s.	n.s.
estExt_Genewise1_v1.C_LG_XV2931	hypothetical protein :	+	+	+	+	+	+	+	0.284606	Pca>Peu	trichocarpa	At4g25290	Y	Potri.015G129500	PtpAffx.7030.1.A1_at	-2.01044	n.s.	n.s.	n.s.	n.s.	n.s.		n.s.	n.s.	2.7664	n.s.	n.s.	n.s.	n.s.	n.s.	n.s.
eugene3.00102348	CONSTANS B-box zinc finger family protein : predicted by genemark.hmm	+	+	+	+	+	+	+	0.130958	Pca>Peu	trichocarpa × nigra	At3g21150	Y	Potri.010G251800	PtpAffx.7040.1.S1_at	n.s.	n.s.	n.s.	-4.28262	n.s.	n.s.		n.s.	n.s.	n.s.	5.38616	n.s.	n.s.	n.s.	n.s.	n.s.
estExt_Genewise1_v1.C_LG_VIII1205	elongation factor 1-alpha (EF-1-alpha) : : supported by cDNA: gi_13430509_gb_AF360167.1_AF360167	+	+	+	+	+	+	+	0.232886	Pca>Peu	trichocarpa	At5g60390	Y	Potri.008G042700	PtpAffx.71549.1.A1_s_at	n.s.	n.s.	n.s.	n.s.	2.73852	n.s.		n.s.	n.s.	n.s.	n.s.	n.s.	n.s.	n.s.	n.s.	n.s.
eugene3.00440042	splicing factor - like protein : splicing factor Prp8	+	+	+	+	+	+	+	0.0144319	Pca>Peu	trichocarpa × nigra	At4g38780	Y	Potri.003G031900	PtpAffx.7389.1.A1_s_at	n.s.	-4.03902	n.s.	n.s.	n.s.	-3.94827		n.s.	n.s.	n.s.	n.s.	n.s.	n.s.	n.s.	n.s.	n.s.
estExt_fgenesh4_pg.C_LG_I1397	expressed protein : :supported by full-length cDNA: Ceres:21305.	+	+	+	+	+	+	+	0.0314637	Pca>Peu	trichocarpa	At1g52220	Y	Potri.001G184700	PtpAffx.7753.1.A1_a_at	n.s.	n.s.	1.43076	n.s.	n.s.	n.s.		n.s.	n.s.	n.s.	n.s.	n.s.	n.s.	n.s.	n.s.	n.s.
estExt_Genewise1_v1.C_1700030	AtMlo-h1-like protein : : supported by cDNA: gi_18175952	+	+	+	+	+	+	+	0.0675926	Pca>Peu	trichocarpa	At4g02600	Y	Potri.017G000800	PtpAffx.78267.1.S1_s_at	n.s.	n.s.	n.s.	-1.0921	n.s.	n.s.		n.s.	n.s.	n.s.	n.s.	n.s.	n.s.	n.s.	n.s.	n.s.
gw1.V.4963.1	AP2 domain protein RAP2.4 : identical to AP2 domain containing protein GI:2281633 from [Arabidopsis thaliana]: supported by cDNA: gi_13877778_gb_AF370152.1_AF370152	+	+	+	+	+	+	+	0.039325	Pca>Peu	trichocarpa	At1g78080	Y	Potri.005G168700	PtpAffx.82511.1.A1_at	n.s.	n.s.	n.s.	n.s.	n.s.	1.09596		n.s.	n.s.	n.s.	n.s.	n.s.	1.11954	n.s.	n.s.	n.s.
eugene3.00071193	expressed protein : Is a member of the PF|00903 gyloxalase family. ESTs gb|T44721	+	+	+	+	+	+	+	0.0214227	Pca>Peu	trichocarpa × deltoides	At1g15380	Y	Potri.007G015100	PtpAffx.857.2.S1_at	4.92284	4.36201	4.80771	4.60309	4.47231	4.18486		n.s.	n.s.	n.s.	n.s.	n.s.	n.s.	n.s.	n.s.	n.s.
fgenesh4_pg.C_LG_I003119	CC-NB-LRR protein [Solanum tuberosum]	+	+	+	+	+	+	+	0.29603	Pca>Peu	nigra		Y	Potri.003G090100	PtpAffx.90384.1.S1_at	-1.71549	n.s.	-1.27072	-1.34308	n.s.	-1.25065		n.s.	n.s.	n.s.	n.s.	n.s.	n.s.	n.s.	n.s.	n.s.
gw1.VIII.2012.1	expressed protein : : supported by full-length cDNA: Ceres: 2381.	+	+	+	+	+	+	+	0.387651	Pca>Peu	trichocarpa	At1g68220	Y	Potri.008G124100	PtpAffx.9376.1.S1_at	1.27405	1.37634	1.16213	1.37755	1.79025	1.01821		n.s.	n.s.	n.s.	n.s.	n.s.	n.s.	n.s.	n.s.	n.s.
eugene3.00110176	1-aminocyclopropane-1-carboxylate oxidase : Identical to 1-aminocyclopropane-1-carboxylate oxidase (ACC oxidase) gb|X66719 (EAT1). ESTs gb|T43073	+	+	+	+	+	+	+	0.0175056	Pca>Peu	trichocarpa × nigra	At1g05010	Y	Potri.011G020900	PtpAffx.94798.2.A1_a_at	-1.20953	-1.32932	n.s.	n.s.	n.s.	n.s.		n.s.	n.s.	n.s.	n.s.	1.23628	n.s.	n.s.	n.s.	n.s.
estExt_fgenesh4_pm.C_LG_XI0421	putative protein : Homo sapiens deubiquitinating enzyme UnpEL (UNP)	+	+	+	+	+	+	+	0.337979	Pca>Peu	trichocarpa	At4g10590	Y	Potri.011G152500	PtpAffx.95495.2.A1_at	n.s.	-1.30141	n.s.	n.s.	n.s.	n.s.		n.s.	n.s.	n.s.	n.s.	n.s.	n.s.	n.s.	n.s.	n.s.
estExt_Genewise1_v1.C_LG_III2421	putative protein : strong similarity to unknown protein (pir||T05325): supported by cDNA: gi_13605502_gb_AF361577.1_AF361577	+	+	+	+	+	+	+	0.284194	Pca>Peu	trichocarpa	At5g44670	Y	Potri.003G156600	PtpAffx.9682.1.A1_a_at	1.94527	2.036	2.37558	2.75804	2.34266	2.62004		n.s.	n.s.	n.s.	n.s.	n.s.	n.s.	n.s.	n.s.	n.s.
estExt_Genewise1_v1.C_1470180	unknown protein : : supported by cDNA: gi_15293232_gb_AY051050.1_	+	+	+	+	+	+	+	0.225338	Pca>Peu	trichocarpa	At4g31330	Y	Potri.006G278000	PtpAffx.9739.1.S1_at	n.s.	n.s.	n.s.	n.s.	2.31349	n.s.		n.s.	n.s.	n.s.	n.s.	n.s.	n.s.	n.s.	n.s.	n.s.
gw1.XVI.2632.1	myb family transcription factor : contains PFAM profile: PF00249 myb-like DNA binding domain: supported by cDNA: gi_14596212_gb_AY042894.1_	+	+	+	+	+	+	+	0.183367	Pca>Peu	trichocarpa × nigra	At5g02840	Y	Potri.016G083900	PtpAffx.99810.1.A1_a_at	-3.71619	n.s.	n.s.	-4.33166	n.s.	n.s.		n.s.	n.s.	3.5826	3.49771	n.s.	n.s.	n.s.	n.s.	n.s.
eugene3.00140847	expressed protein : :supported by full-length cDNA: Ceres:6957.	+	+	+		+		+	340.703	Peu>Pca	tremula × tremuloides	At4g02920		NA	Ptp.864.3.S1_at	n.s.	n.s.	n.s.	n.s.	n.s.	n.s.		n.s.	n.s.	n.s.	n.s.	n.s.	n.s.	n.s.	n.s.	n.s.
estExt_fgenesh4_pg.C_LG_I1368	GTP-binding protein	+	+	+	+	+	+	+	254.129	Peu>Pca	trichocarpa	At3g16100		Potri.001G182900	PtpAffx.25286.1.S1_at	n.s.	n.s.	n.s.	n.s.	n.s.	n.s.		n.s.	n.s.	n.s.	n.s.	n.s.	n.s.	n.s.	n.s.	n.s.
estExt_fgenesh4_pg.C_LG_VI0419	protease-like protein : INSULIN-DEGRADING ENZYME - Rattus norvegicus	+	+	+	+	+	+	+	216.797	Peu>Pca	trichocarpa × nigra	At3g57470		Potri.006G050700	PtpAffx.30760.1.A1_at	n.s.	n.s.	n.s.	n.s.	n.s.	n.s.		n.s.	n.s.	n.s.	n.s.	n.s.	n.s.	n.s.	n.s.	n.s.
estExt_fgenesh4_pm.C_LG_XI0255	expressed protein : :supported by full-length cDNA: Ceres:41712.	+	+	+	+	+	+	+	156.912	Peu>Pca	trichocarpa × nigra	At2g42680		Potri.011G109500	PtpAffx.5801.1.S1_at	n.s.	n.s.	n.s.	n.s.	n.s.	n.s.		n.s.	n.s.	n.s.	n.s.	n.s.	n.s.	n.s.	n.s.	n.s.
estExt_fgenesh4_pm.C_LG_XII0196	expressed protein : : supported by cDNA: gi_6715513_gb_AF220759.1_AF220759	+	+	+	+	+	+	+	141.39	Peu>Pca	trichocarpa	At1g70330		Potri.012G058900	PtpAffx.37994.1.A1_at	n.s.	n.s.	n.s.	n.s.	n.s.	n.s.		n.s.	n.s.	n.s.	n.s.	n.s.	n.s.	n.s.	n.s.	n.s.
eugene3.00050538	putative protein : beta-ketoadipate enol-lactone hydrolase	+	+	+	+	+	+	+	138.945	Peu>Pca	euramericana	At4g37470		Potri.005G145000	PtpAffx.249.493.S1_at	n.s.	n.s.	n.s.	n.s.	n.s.	n.s.		n.s.	n.s.	n.s.	n.s.	n.s.	n.s.	n.s.	n.s.	n.s.
estExt_fgenesh4_pg.C_LG_II0790	unknown protein : similar to hypothetical protein GB:P34661 [Caenorhabditis elegans]: supported by cDNA: gi_20260379	+	+	+	+	+	+	+	123.03	Peu>Pca	trichocarpa × deltoides	At1g77710		Potri.002G087200	PtpAffx.31574.1.A1_at	n.s.	n.s.	n.s.	n.s.	n.s.	n.s.		n.s.	n.s.	n.s.	n.s.	n.s.	n.s.	n.s.	n.s.	n.s.
gw1.XII.101.1	hypothetical protein : predicted by genemark.hmm	+	+	+	+	+	+	+	96.811	Peu>Pca	trichocarpa	At1g54280		Potri.012G058000	PtpAffx.210439.1.S1_at	n.s.	n.s.	n.s.	n.s.	n.s.	n.s.		n.s.	n.s.	n.s.	n.s.	n.s.	n.s.	n.s.	n.s.	n.s.
eugene3.02160013	putative GTP pyrophosphokinase : similar to bacterial GTP pyrophosphokinases (RelA) similar to B. subtilis RelA (EC 2.7.6.5)	+	+	+	+	+	+	+	96.5783	Peu>Pca	trichocarpa	At4g02260		Potri.001G432000	PtpAffx.218829.1.S1_s_at	n.s.	n.s.	n.s.	n.s.	n.s.	n.s.		n.s.	n.s.	n.s.	n.s.	n.s.	n.s.	n.s.	n.s.	n.s.
eugene3.01640055	potassium uptake transporter - like protein : potassium transport protein TRK1	+	+	+	+	+	+	+	92.378	Peu>Pca	trichocarpa	At4g10310		Potri.018G147500	PtpAffx.217276.1.S1_s_at	n.s.	n.s.	n.s.	n.s.	n.s.	n.s.		n.s.	n.s.	n.s.	n.s.	n.s.	n.s.	n.s.	n.s.	n.s.
estExt_Genewise1_v1.C_860386	putative protein : carbonyl reductase (NADPH) - Rattus norvegicus	+	+	+		+		+	88.5926	Peu>Pca	tremula	At3g61220		Potri.004G235500	PtpAffx.32661.1.S1_a_at	n.s.	n.s.	n.s.	n.s.	n.s.	n.s.		n.s.	n.s.	n.s.	n.s.	n.s.	n.s.	n.s.	n.s.	n.s.
estExt_fgenesh4_pg.C_LG_IV1493	putative transportin :	+	+	+	+	+	+	+	84.3059	Peu>Pca	trichocarpa × deltoides	At2g16950		Potri.004G177700	PtpAffx.159967.1.A1_s_at	n.s.	n.s.	n.s.	n.s.	n.s.	n.s.		n.s.	n.s.	n.s.	n.s.	n.s.	n.s.	n.s.	n.s.	n.s.
fgenesh4_pg.C_LG_I003236	hypothetical protein : predicted by genemarkHMM	+	+	+	+	+	+	+	76.7901	Peu>Pca	trichocarpa	At1g20925		Potri.001G456300	PtpAffx.201436.1.S1_at	n.s.	n.s.	n.s.	n.s.	n.s.	n.s.		n.s.	n.s.	n.s.	n.s.	n.s.	n.s.	n.s.	n.s.	n.s.
estExt_fgenesh4_pm.C_LG_IX0450	putative hydroxymethylglutaryl-CoA lyase : : supported by cDNA: gi_11935188_gb_AF327420.1_AF327420	+	+	+	+	+	+	+	72.3381	Peu>Pca	trichocarpa	At2g26800		Potri.009G068600	PtpAffx.50521.1.A1_s_at	n.s.	n.s.	n.s.	n.s.	n.s.	n.s.		n.s.	n.s.	n.s.	n.s.	n.s.	n.s.	n.s.	n.s.	n.s.
grail3.0018006801	pinoresinol-lariciresinol reductase	+	+	+	+	+	+	+	67.2387	Peu>Pca	trichocarpa	At1g32100		Potri.003G100200	Ptp.644.1.S1_at	n.s.	n.s.	n.s.	n.s.	n.s.	n.s.		n.s.	n.s.	n.s.	n.s.	n.s.	n.s.	n.s.	n.s.	n.s.
estExt_fgenesh4_kg.C_400002	expressed protein : :supported by full-length cDNA: Ceres:40641.	+	+	+	+	+	+	+	65.0728	Peu>Pca	trichocarpa × nigra	At2g44670		Potri.014G052900	PtpAffx.4834.1.S1_a_at	n.s.	n.s.	n.s.	n.s.	n.s.	n.s.		n.s.	n.s.	n.s.	n.s.	n.s.	n.s.	n.s.	n.s.	n.s.
gw1.XIV.3201.1	pitrilysin :	+	+	+		+		+	63.6258	Peu>Pca	tremula	At5g42390		Potri.012G000700	PtpAffx.89849.1.S1_at	n.s.	n.s.	n.s.	n.s.	n.s.	n.s.		n.s.	n.s.	n.s.	n.s.	n.s.	n.s.	n.s.	n.s.	n.s.
fgenesh4_pg.C_LG_V000555	cysteine proteinase RD21A : identical to thiol protease RD21A SP:P43297 from [Arabidopsis thaliana]	+	+	+	+	+	+	+	63.5665	Peu>Pca	trichocarpa × deltoides	At1g47128		Potri.005G141600	PtpAffx.155350.1.S1_at	n.s.	n.s.	n.s.	n.s.	n.s.	n.s.		n.s.	n.s.	n.s.	n.s.	n.s.	n.s.	n.s.	n.s.	n.s.
estExt_fgenesh4_pm.C_LG_XII0386	auxin response transcription factor (ARF1) : identical to auxin response factor 1 GI:2245378 from [Arabidopsis thaliana]: supported by cDNA: gi_2245377_gb_U83245.1_ATU83245	+	+	+		+		+	52.9852	Peu>Pca	tremula × tremuloides	At1g59750		NA	PtpAffx.475.2.A1_at	n.s.	n.s.	n.s.	n.s.	n.s.	n.s.		n.s.	n.s.	n.s.	n.s.	n.s.	n.s.	n.s.	n.s.	n.s.
estExt_Genewise1_v1.C_LG_XVIII1927	enhancer of rudimentary : : supported by cDNA: gi_1595811_gb_U67398.1_ATU67398	+	+	+	+	+	+	+	46.5824	Peu>Pca	trichocarpa × deltoides	At5g10810		Potri.018G017300	PtpAffx.6933.1.A1_at	n.s.	n.s.	n.s.	n.s.	n.s.	n.s.		n.s.	n.s.	n.s.	n.s.	n.s.	n.s.	n.s.	n.s.	n.s.
gw1.XII.19.1	glycine-rich RNA-binding protein : RNA-binding protein	+	+	+	+	+	+	+	46.3539	Peu>Pca	trichocarpa	At5g61030		Potri.012G061600	PtpAffx.88450.1.A1_at	n.s.	n.s.	n.s.	n.s.	n.s.	n.s.		n.s.	n.s.	n.s.	n.s.	n.s.	n.s.	n.s.	n.s.	n.s.
fgenesh4_pg.C_scaffold_40000309	subtilisin-like serine protease : contains similarity to subtilisin-like protease ag12 GI:757522 from [Alnus glutinosa]	+	+	+	+	+	+	+	41.399	Peu>Pca	nigra	At5g67090		Potri.014G026700	PtpAffx.127968.2.A1_a_at	n.s.	n.s.	n.s.	n.s.	n.s.	n.s.		n.s.	n.s.	n.s.	n.s.	n.s.	n.s.	n.s.	n.s.	n.s.
eugene3.00091256	expressed protein : : supported by cDNA: gi_5107173_gb_AF150093.1_AF150093	+	+	+	+	+	+	+	40.9025	Peu>Pca	trichocarpa × nigra	At2g29530		Potri.009G039600	PtpAffx.3086.1.A1_at	n.s.	n.s.	n.s.	n.s.	n.s.	n.s.		n.s.	n.s.	n.s.	n.s.	n.s.	n.s.	n.s.	n.s.	n.s.
estExt_Genewise1_v1.C_401069	cytochrome b5 (dbj|BAA74840.1) : : supported by full-length cDNA: Ceres: 27167.	+	+	+	+	+	+	+	40.2167	Peu>Pca	trichocarpa × deltoides	At5g48810		Potri.014G019200	Ptp.8030.1.S1_s_at	n.s.	n.s.	n.s.	n.s.	n.s.	n.s.		n.s.	n.s.	n.s.	n.s.	n.s.	n.s.	n.s.	n.s.	n.s.
eugene3.00031689	NADPH:quinone oxidoreductase (NQR) : nearly identical to NADPH:quinone oxidoreductase (NQR) GB:AF145234 [Arabidopsis thaliana]: supported by cDNA: gi_5002231_gb_AF145234.1_AF145234	+	+	+	+	+	+	+	39.9787	Peu>Pca	trichocarpa	At3g27890		Potri.003G195700	PtpAffx.203561.1.S1_at	n.s.	n.s.	n.s.	n.s.	n.s.	n.s.		n.s.	n.s.	n.s.	n.s.	n.s.	n.s.	n.s.	n.s.	n.s.
gw1.125.153.1	cytochrome p450	+	+	+	+	+	+	+	39.1581	Peu>Pca	trichocarpa	At5g24910		Potri.019G064600	PtpAffx.215579.1.S1_at	n.s.	n.s.	n.s.	n.s.	n.s.	n.s.		n.s.	n.s.	n.s.	n.s.	n.s.	n.s.	n.s.	n.s.	n.s.
estExt_fgenesh4_pg.C_LG_XIX0478	alcohol dehydrogenase ADH	+	+	+		+		+	38.3396	Peu>Pca	tremula	At1g22430		Potri.019G041600	PtpAffx.6940.1.S1_a_at	n.s.	n.s.	n.s.	n.s.	n.s.	n.s.		n.s.	n.s.	n.s.	n.s.	n.s.	n.s.	n.s.	n.s.	n.s.
estExt_fgenesh4_pg.C_LG_I2806	putative protein : ribosomal protein S8 - Zea mays	+	+	+	+	+	+	+	37.5032	Peu>Pca	trichocarpa	At5g20290		Potri.001G360500	PtpAffx.14400.2.S1_at	n.s.	n.s.	n.s.	n.s.	n.s.	n.s.		n.s.	n.s.	n.s.	n.s.	n.s.	n.s.	n.s.	n.s.	n.s.
gw1.I.5826.1	putative protein : berberine bridge enzyme	+	+	+	+	+	+	+	37.3086	Peu>Pca	trichocarpa	At4g20800		Potri.001G459200	PtpAffx.224210.1.S1_s_at	n.s.	n.s.	n.s.	n.s.	n.s.	n.s.		n.s.	n.s.	n.s.	n.s.	n.s.	n.s.	n.s.	n.s.	n.s.
eugene3.08360002	disease resistance protein (NBS-LRR class)	+	+	+		+		+	36.8063	Peu>Pca	tremula × tremuloides	At4g27220		Potri.006G115100	PtpAffx.148161.1.S1_at	n.s.	n.s.	n.s.	n.s.	n.s.	n.s.		n.s.	n.s.	n.s.	n.s.	n.s.	n.s.	n.s.	n.s.	n.s.
estExt_Genewise1_v1.C_LG_IV1821	postsynaptic protein CRIPT	+	+	+	+	+	+	+	36.6659	Peu>Pca	deltoides	At1g61780		NA	PtpAffx.79954.1.S1_at	n.s.	n.s.	n.s.	n.s.	n.s.	n.s.		n.s.	n.s.	n.s.	n.s.	n.s.	n.s.	n.s.	n.s.	n.s.
gw1.IV.722.1	Expressed protein : : supported by cDNA: gi_15027870_gb_AY045792.1_	+	+	+	+	+	+	+	36.0497	Peu>Pca	trichocarpa × deltoides	At2g21385		Potri.004G160800	Ptp.6134.1.S1_at	n.s.	n.s.	n.s.	n.s.	n.s.	n.s.		n.s.	n.s.	n.s.	n.s.	n.s.	n.s.	n.s.	n.s.	n.s.
gw1.I.9239.1	putative leucoanthocyanidin dioxygenase (LDOX) : :supported by full-length cDNA: Ceres:42959.	+	+	+	+	+	+	+	35.9791	Peu>Pca	trichocarpa	At4g22880		Potri.001G113100	Ptp.6057.1.S1_at	n.s.	n.s.	n.s.	n.s.	n.s.	n.s.		n.s.	n.s.	n.s.	n.s.	n.s.	n.s.	n.s.	n.s.	n.s.
gw1.XIV.2884.1	tRNA isopentenyl transferase -like protein : tRNA isopentenyl transferase	+	+	+	+	+	+	+	35.4862	Peu>Pca	trichocarpa	At3g63110		Potri.014G139300	PtpAffx.140781.1.A1_at	n.s.	n.s.	n.s.	n.s.	n.s.	n.s.		n.s.	n.s.	n.s.	n.s.	n.s.	n.s.	n.s.	n.s.	n.s.
fgenesh4_pm.C_LG_IX000451	flavonoid 3'-hydroxylase (F3'H) : : supported by cDNA: gi_10334803_gb_AF271649.1_AF271649	+	+	+		+		+	34.1365	Peu>Pca	tremuloides	At5g07990		Potri.009G069100	PtpAffx.83404.1.A1_at	n.s.	n.s.	n.s.	n.s.	n.s.	n.s.		n.s.	n.s.	n.s.	n.s.	n.s.	n.s.	n.s.	n.s.	n.s.
gw1.XII.1817.1	glycosyl hydrolase family 1 : similar to beta-glucosidase BGQ60 precursor GB:A57512 [Hordeum vulgare]:supported by full-length cDNA: Ceres:11984.	+	+	+	+	+	+	+	34.044	Peu>Pca	trichocarpa × nigra	At3g18080		Potri.012G049300	PtpAffx.122940.1.S1_at	n.s.	n.s.	n.s.	n.s.	n.s.	n.s.		n.s.	n.s.	n.s.	n.s.	n.s.	n.s.	n.s.	n.s.	n.s.
estExt_Genewise1_v1.C_LG_XIV0250	glutathione transferase	+	+	+	+	+	+	+	33.646	Peu>Pca	trichocarpa × deltoides	At1g02930		Potri.T035400	PtpAffx.2229.1.S1_at	n.s.	n.s.	n.s.	n.s.	n.s.	n.s.		n.s.	n.s.	n.s.	n.s.	n.s.	n.s.	n.s.	n.s.	n.s.
estExt_Genewise1_v1.C_LG_V1745	expressed protein : :supported by full-length cDNA: Ceres:9435.	+	+	+	+	+	+	+	33.1724	Peu>Pca	deltoides	At1g75750		Potri.005G239100	Ptp.6252.1.S1_a_at	n.s.	n.s.	n.s.	n.s.	n.s.	n.s.		n.s.	n.s.	n.s.	n.s.	n.s.	n.s.	n.s.	n.s.	n.s.
gw1.VII.1651.1	putative protein : predicted protein	+	+	+	+	+	+	+	32.5845	Peu>Pca	trichocarpa	At3g52950		Potri.007G098400	PtpAffx.26561.1.A1_at	n.s.	n.s.	n.s.	n.s.	n.s.	n.s.		n.s.	n.s.	n.s.	n.s.	n.s.	n.s.	n.s.	n.s.	n.s.
eugene3.13310002	unknown protein : similar to dimethylaniline monooxygenase (N-oxide-forming)-like protein GI:9759603 from [Arabidopsis thaliana]	+	+	+	+	+	+	+	32.2868	Peu>Pca	trichocarpa × deltoides	At1g19250		Potri.006G060300	PtpAffx.28951.1.S1_at	n.s.	n.s.	n.s.	n.s.	n.s.	n.s.		n.s.	n.s.	n.s.	n.s.	n.s.	n.s.	n.s.	n.s.	n.s.
grail3.0025014701	expressed protein : :supported by full-length cDNA: Ceres:5046.	+	+	+	+	+	+	+	32.2843	Peu>Pca	trichocarpa × deltoides	At2g40060		Potri.016G114700	PtpAffx.1589.1.S1_at	n.s.	n.s.	n.s.	n.s.	n.s.	n.s.		n.s.	n.s.	n.s.	n.s.	n.s.	n.s.	n.s.	n.s.	n.s.
estExt_fgenesh4_pg.C_1640025	40S ribosomal protein S17	+	+	+	+	+	+	+	31.7845	Peu>Pca	trichocarpa	At1g49400		Potri.018G150100	Ptp.4240.3.A1_at	n.s.	n.s.	n.s.	n.s.	n.s.	n.s.		n.s.	n.s.	n.s.	n.s.	n.s.	n.s.	n.s.	n.s.	n.s.
eugene3.00012518	putative protein : contains similarity to unknown protein (gb|AAD14519.1): supported by cDNA: gi_17064915	+	+	+	+	+	+	+	30.5244	Peu>Pca	trichocarpa	At5g64430		Potri.001G285800	PtpAffx.13551.1.S1_at	n.s.	n.s.	n.s.	n.s.	n.s.	n.s.		n.s.	n.s.	n.s.	n.s.	n.s.	n.s.	n.s.	n.s.	n.s.
fgenesh4_pg.C_LG_XV001031	putative protein : ClpC protease - Spinacia oleracea	+	+	+	+	+	+	+	29.3138	Peu>Pca	trichocarpa × deltoides	At4g25370		Potri.015G131700	PtpAffx.7355.1.S1_at	n.s.	n.s.	n.s.	n.s.	n.s.	n.s.		n.s.	n.s.	n.s.	n.s.	n.s.	n.s.	n.s.	n.s.	n.s.
fgenesh4_pg.C_LG_II001612	hypothetical protein : predicted by genscan and genefinder	+	+	+	+	+	+	+	28.4609	Peu>Pca	trichocarpa	At2g46640		Potri.002G175300	PtpAffx.202284.1.S1_at	n.s.	n.s.	n.s.	n.s.	n.s.	n.s.		n.s.	n.s.	n.s.	n.s.	n.s.	n.s.	n.s.	n.s.	n.s.
gw1.XIX.770.1	Inositol 1	+	+	+	+	+	+	+	28.1088	Peu>Pca	trichocarpa	At5g16760		Potri.019G047200	PtpAffx.127311.1.A1_at	n.s.	n.s.	n.s.	n.s.	n.s.	n.s.		n.s.	n.s.	n.s.	n.s.	n.s.	n.s.	n.s.	n.s.	n.s.
fgenesh4_pg.C_LG_III000208	hypothetical protein : predicted by genemark.hmm	+	+	+	+	+	+	+	26.8416	Peu>Pca	nigra	At1g77360		Potri.003G045800	PtpAffx.42203.1.A1_at	n.s.	n.s.	n.s.	n.s.	n.s.	n.s.		n.s.	n.s.	n.s.	n.s.	n.s.	n.s.	n.s.	n.s.	n.s.
grail3.0067011601	hypothetical protein : preedicted by genemark.hmm	+	+	+	+	+	+	+	26.0268	Peu>Pca	trichocarpa × nigra	At1g15780		Potri.003G028000	PtpAffx.87080.1.A1_at	n.s.	n.s.	n.s.	n.s.	n.s.	n.s.		n.s.	n.s.	n.s.	n.s.	n.s.	n.s.	n.s.	n.s.	n.s.
fgenesh4_pg.C_LG_X000050	Kelch repeat containing F-box protein family : predicted by genscan+	+	+	+	+	+	+	+	26.0243	Peu>Pca	nigra	At1g16250		Potri.010G004500	PtpAffx.158267.1.A1_at	n.s.	n.s.	n.s.	n.s.	n.s.	n.s.		n.s.	n.s.	n.s.	n.s.	n.s.	n.s.	n.s.	n.s.	n.s.
eugene3.00141546	putative glutaredoxin : :supported by full-length cDNA: Ceres:39560.	+	+	+	+	+	+	+	25.6913	Peu>Pca	trichocarpa × nigra	At2g30540		Potri.002G208400	Ptp.171.1.A1_at	n.s.	n.s.	n.s.	n.s.	n.s.	n.s.		n.s.	n.s.	n.s.	n.s.	n.s.	n.s.	n.s.	n.s.	n.s.
eugene3.00181092	inorganic pyrophosphatase	+	+	+	+	+	+	+	24.8133	Peu>Pca	trichocarpa	At1g15690		Potri.018G119500	PtpAffx.214540.1.S1_at	n.s.	n.s.	n.s.	n.s.	n.s.	n.s.		n.s.	n.s.	n.s.	n.s.	n.s.	n.s.	n.s.	n.s.	n.s.
gw1.29.22.1	pyruvate kinase	+	+	+		+		+	24.8071	Peu>Pca	tremula × tremuloides	At1g32440		Potri.003G073700	PtpAffx.82894.1.A1_s_at	n.s.	n.s.	n.s.	n.s.	n.s.	n.s.		n.s.	n.s.	n.s.	n.s.	n.s.	n.s.	n.s.	n.s.	n.s.
eugene3.00150368	glycosyl hydrolase family 1 : similar to beta-glucosidase BGQ60 precursor GB:A57512 [Hordeum vulgare]:supported by full-length cDNA: Ceres:11984.	+	+	+		+		+	23.8716	Peu>Pca	tremula × tremuloides	At3g18080		Potri.015G041300	Ptp.2598.1.S1_at	n.s.	n.s.	n.s.	n.s.	n.s.	n.s.		n.s.	n.s.	n.s.	n.s.	n.s.	n.s.	n.s.	n.s.	n.s.
eugene3.01270017	putative protein : rec	+	+	+	+	+	+	+	23.3459	Peu>Pca	trichocarpa	At3g60800		Potri.001G117100	PtpAffx.102357.1.A1_s_at	n.s.	n.s.	n.s.	n.s.	n.s.	n.s.		n.s.	n.s.	n.s.	n.s.	n.s.	n.s.	n.s.	n.s.	n.s.
gw1.XVI.500.1	calmodulin-like protein :	+	+	+	+	+	+	+	23.0909	Peu>Pca	trichocarpa × nigra	At5g44460		Potri.014G059800	Ptp.6981.1.S1_at	n.s.	n.s.	n.s.	n.s.	n.s.	n.s.		n.s.	n.s.	n.s.	n.s.	n.s.	n.s.	n.s.	n.s.	n.s.
estExt_fgenesh4_pg.C_LG_II1017	expressed protein : : supported by cDNA: gi_15028120_gb_AY046010.1_	+	+	+	+	+	+	+	22.9727	Peu>Pca	trichocarpa × nigra	At4g24500		Potri.002G111500	PtpAffx.107781.1.A1_at	n.s.	n.s.	n.s.	n.s.	n.s.	n.s.		n.s.	n.s.	n.s.	n.s.	n.s.	n.s.	n.s.	n.s.	n.s.
fgenesh4_pg.C_LG_XII000537	hypothetical protein : similar to GB:AAD20071 from [Arabidopsis thaliana]	+	+	+	+	+	+	+	21.1482	Peu>Pca	trichocarpa	At1g74220		Potri.012G061700	PtpAffx.210460.1.S1_at	n.s.	n.s.	n.s.	n.s.	n.s.	n.s.		n.s.	n.s.	n.s.	n.s.	n.s.	n.s.	n.s.	n.s.	n.s.
gw1.2925.1.1	glycosyl hydrolase family 18 : similar to chitinase:lysozyme GI:467689 from [Nicotiana tabacum]	+	+	+	+	+	+	+	21.1423	Peu>Pca	trichocarpa	At4g19810		Potri.006G188400	PtpAffx.224513.1.S1_s_at	n.s.	n.s.	n.s.	n.s.	n.s.	n.s.		n.s.	n.s.	n.s.	n.s.	n.s.	n.s.	n.s.	n.s.	n.s.
gw1.VI.2442.1	putative protein : dihydrofolate reductase - Schizosaccharomyces pombe	+	+	+	+	+	+	+	20.0104	Peu>Pca	trichocarpa	At4g24380		Potri.006G027000	Ptp.6753.1.S1_s_at	n.s.	n.s.	n.s.	n.s.	n.s.	n.s.		n.s.	n.s.	n.s.	n.s.	n.s.	n.s.	n.s.	n.s.	n.s.
estExt_Genewise1_v1.C_37910005	putative protein : similar to unknown protein (pir||T05562): supported by full-length cDNA: Ceres: 158397.	+	+	+	+	+	+	+	19.7394	Peu>Pca	trichocarpa × deltoides	At5g50200		Potri.015G085100	PtpAffx.7819.1.S1_at	n.s.	n.s.	n.s.	n.s.	n.s.	n.s.		n.s.	n.s.	n.s.	n.s.	n.s.	n.s.	n.s.	n.s.	n.s.
eugene3.00570169	bHLH protein : various predicted proteins	+	+	+	+	+	+	+	19.5398	Peu>Pca	trichocarpa	At4g34530		Potri.005G121900	PtpAffx.221990.1.S1_at	n.s.	n.s.	n.s.	n.s.	n.s.	n.s.		n.s.	n.s.	n.s.	n.s.	n.s.	n.s.	n.s.	n.s.	n.s.
gw1.158.139.1	Expressed protein : : supported by cDNA: gi_15215805_gb_AY050432.1_	+	+	+	+	+	+	+	19.4715	Peu>Pca	trichocarpa × deltoides	At3g14205		Potri.001G163900	PtpAffx.105744.3.A1_at	n.s.	n.s.	n.s.	n.s.	n.s.	n.s.		n.s.	n.s.	n.s.	n.s.	n.s.	n.s.	n.s.	n.s.	n.s.
estExt_Genewise1_v1.C_700398	acyl carrier protein precursor - like : acyl carrier protein precursor	+	+	+		+		+	19.3652	Peu>Pca	tomentiglandulosa	At5g27200		Potri.005G044800	Ptp.1997.1.S1_x_at	n.s.	n.s.	n.s.	n.s.	n.s.	n.s.		n.s.	n.s.	n.s.	n.s.	n.s.	n.s.	n.s.	n.s.	n.s.
estExt_fgenesh4_pg.C_LG_XV0338	putative WD-repeat protein (WDR1-like) : similar to WDR1 protein GB:AAD05042 [Gallus gallus] (Genomics 56 (1)	+	+	+	+	+	+	+	19.1937	Peu>Pca	trichocarpa	At3g18060		Potri.015G041200	PtpAffx.212698.1.S1_at	n.s.	n.s.	n.s.	n.s.	n.s.	n.s.		n.s.	n.s.	n.s.	n.s.	n.s.	n.s.	n.s.	n.s.	n.s.
estExt_fgenesh4_pm.C_LG_X0914	expressed protein : :supported by full-length cDNA: Ceres:108427.	+	+	+	+	+	+	+	18.8943	Peu>Pca	trichocarpa × deltoides	At2g36840		Potri.T168300	PtpAffx.101219.1.A1_a_at	n.s.	n.s.	n.s.	n.s.	n.s.	n.s.		n.s.	n.s.	n.s.	n.s.	n.s.	n.s.	n.s.	n.s.	n.s.
estExt_fgenesh4_pm.C_LG_I0069	unknown protein :	+	+	+	+	+	+	+	18.8332	Peu>Pca	trichocarpa × deltoides	At3g12480		Potri.014G049300	PtpAffx.47522.1.S1_at	n.s.	n.s.	n.s.	n.s.	n.s.	n.s.		n.s.	n.s.	n.s.	n.s.	n.s.	n.s.	n.s.	n.s.	n.s.
eugene3.00011107	expressed protein : identical to unknown protein GB:AAD55481 [Arabidopsis thaliana]: supported by cDNA: gi_15982758_gb_AY057486.1_	+	+	+	+	+	+	+	18.2235	Peu>Pca	trichocarpa	At1g80000		Potri.001G178900	PtpAffx.200525.1.S1_at	n.s.	n.s.	n.s.	n.s.	n.s.	n.s.		n.s.	n.s.	n.s.	n.s.	n.s.	n.s.	n.s.	n.s.	n.s.
fgenesh4_pg.C_LG_VIII001021	putative nuclear matrix constituent protein : similar to gb|D64087 nuclear matrix constituent protein 1 (NMCP1) from Daucus carota	+	+	+	+	+	+	+	18.184	Peu>Pca	trichocarpa	At1g13220		Potri.008G114800	PtpAffx.207988.1.S1_at	n.s.	n.s.	n.s.	n.s.	n.s.	n.s.		n.s.	n.s.	n.s.	n.s.	n.s.	n.s.	n.s.	n.s.	n.s.
eugene3.00013048	histidinol dehydrogenase :	+	+	+	+	+	+	+	18.1373	Peu>Pca	trichocarpa × nigra	At5g63890		Potri.001G465300	PtpAffx.11595.2.A1_s_at	n.s.	n.s.	n.s.	n.s.	n.s.	n.s.		n.s.	n.s.	n.s.	n.s.	n.s.	n.s.	n.s.	n.s.	n.s.
gw1.V.1411.1	dihydroflavonol 4-reductase :	+	+	+	+	+	+	+	18.0951	Peu>Pca	trichocarpa × nigra	At5g42800		Potri.005G229500	PtpAffx.25553.1.A1_at	n.s.	n.s.	n.s.	n.s.	n.s.	n.s.		n.s.	n.s.	n.s.	n.s.	n.s.	n.s.	n.s.	n.s.	n.s.
gw1.VIII.677.1	hydroxyproline-rich glycoprotein family : identical to hydroxyproline-rich glycoprotein [Arabidopsis thaliana] gi|9293881|dbj|BAB01784 :supported by full-length cDNA: Ceres:13305.	+	+	+	+	+	+	+	18.0927	Peu>Pca	trichocarpa	At3g22440		Potri.008G153000	PtpAffx.118780.1.S1_at	n.s.	n.s.	n.s.	n.s.	n.s.	n.s.		n.s.	n.s.	n.s.	n.s.	n.s.	n.s.	n.s.	n.s.	n.s.
estExt_fgenesh4_pg.C_LG_XII0994	putative protein : putative protein - Arabidopsis thaliana	+	+	+	+	+	+	+	17.7761	Peu>Pca	trichocarpa	At3g48710		Potri.012G102500	PtpAffx.210672.1.S1_at	n.s.	n.s.	n.s.	n.s.	n.s.	n.s.		n.s.	n.s.	n.s.	n.s.	n.s.	n.s.	n.s.	n.s.	n.s.
gw1.I.4193.1	pyruvate kinase	+	+	+		+		+	17.6165	Peu>Pca	tremula × tremuloides	At3g22960		NA	PtpAffx.2889.1.S1_at	n.s.	n.s.	n.s.	n.s.	n.s.	n.s.		n.s.	n.s.	n.s.	n.s.	n.s.	n.s.	n.s.	n.s.	n.s.
grail3.0084003101	putative lysophospholipase : similar to lysophospholipase GB:AAD52700 [Schistosoma japonicum]	+	+	+	+	+	+	+	17.5142	Peu>Pca	nigra	At3g15650		Potri.001G173700	PtpAffx.42298.1.A1_at	n.s.	n.s.	n.s.	n.s.	n.s.	n.s.		n.s.	n.s.	n.s.	n.s.	n.s.	n.s.	n.s.	n.s.	n.s.
gw1.VIII.1357.1	expressed protein : : supported by cDNA: gi_15450730_gb_AY053407.1_	+	+	+		+		+	17.4813	Peu>Pca	tremula × tremuloides	At2g40130		Potri.014G032400	Ptp.4802.1.S1_at	n.s.	n.s.	n.s.	n.s.	n.s.	n.s.		n.s.	n.s.	n.s.	n.s.	n.s.	n.s.	n.s.	n.s.	n.s.
estExt_Genewise1_v1.C_LG_XV1514	1-deoxy-D-xylulose 5-phosphate reductoisomerase (DXR) : :supported by full-length cDNA: Ceres:117626.	+	+	+	+	+	+	+	17.459	Peu>Pca	nigra	At5g62790		NA	PtpAffx.19592.2.S1_at	n.s.	n.s.	n.s.	n.s.	n.s.	n.s.		n.s.	n.s.	n.s.	n.s.	n.s.	n.s.	n.s.	n.s.	n.s.
gw1.I.8456.1	putative protein : CGI-82 protein - Homo sapiens	+	+	+	+	+	+	+	17.3752	Peu>Pca	trichocarpa	At4g24050		Potri.001G086900	PtpAffx.200349.1.S1_at	n.s.	n.s.	n.s.	n.s.	n.s.	n.s.		n.s.	n.s.	n.s.	n.s.	n.s.	n.s.	n.s.	n.s.	n.s.
eugene3.00660043	alpha-adaptin C homolog : : supported by cDNA: gi_20466359	+	+	+	+	+	+	+	17.1544	Peu>Pca	trichocarpa	At5g22780		NA	PtpAffx.222427.1.S1_at	n.s.	n.s.	n.s.	n.s.	n.s.	n.s.		n.s.	n.s.	n.s.	n.s.	n.s.	n.s.	n.s.	n.s.	n.s.
eugene3.00050115	G protein-coupled receptor-like protein : : supported by cDNA: gi_15451139_gb_AY054650.1_	+	+	+		+		+	17.1449	Peu>Pca	tremula	At5g65280		Potri.005G072500	Ptp.2206.2.A1_a_at	n.s.	n.s.	n.s.	n.s.	n.s.	n.s.		n.s.	n.s.	n.s.	n.s.	n.s.	n.s.	n.s.	n.s.	n.s.
fgenesh4_pg.C_LG_XIV000324	putative anthocyanidin-3-glucoside rhamnosyltransferase : : supported by cDNA: gi_15450576_gb_AY052656.1_	+	+	+		+		+	16.6372	Peu>Pca	alba × tremulavar.glandulosa	At2g22590		Potri.014G088400	PtpAffx.106779.1.S1_at	n.s.	n.s.	n.s.	n.s.	n.s.	n.s.		n.s.	n.s.	n.s.	n.s.	n.s.	n.s.	n.s.	n.s.	n.s.
gw1.XIII.1821.1	germin -like protein : germin -like protein GLP6	+	+	+	+	+	+	+	16.5781	Peu>Pca	trichocarpa	At5g39110		Potri.013G084800	PtpAffx.88853.1.A1_at	n.s.	n.s.	n.s.	n.s.	n.s.	n.s.		n.s.	n.s.	n.s.	n.s.	n.s.	n.s.	n.s.	n.s.	n.s.
gw1.VII.2411.1	unknown protein : : supported by cDNA: gi_20465262	+	+	+	+	+	+	+	16.2788	Peu>Pca	trichocarpa	At3g19950		NA	PtpAffx.116442.1.S1_at	n.s.	n.s.	n.s.	n.s.	n.s.	n.s.		n.s.	n.s.	n.s.	n.s.	n.s.	n.s.	n.s.	n.s.	n.s.
gw1.VIII.598.1	expressed protein : similar to hypothetical protein GB:CAA16777:supported by full-length cDNA: Ceres:109454.	+	+	+	+	+	+	+	16.1421	Peu>Pca	trichocarpa	At1g67570		Potri.008G178100	PtpAffx.63706.1.A1_at	n.s.	n.s.	n.s.	n.s.	n.s.	n.s.		n.s.	n.s.	n.s.	n.s.	n.s.	n.s.	n.s.	n.s.	n.s.
estExt_fgenesh4_pg.C_LG_VI0646	putative protein : various predicted proteins	+	+	+		+		+	16.1086	Peu>Pca	tremula × tremuloides	At5g02540		Potri.006G083900	PtpAffx.10196.3.A1_a_at	n.s.	n.s.	n.s.	n.s.	n.s.	n.s.		n.s.	n.s.	n.s.	n.s.	n.s.	n.s.	n.s.	n.s.	n.s.
estExt_fgenesh4_kg.C_LG_XVII0009	40S ribsomal protein S19 - like : 40S ribsomal protein S19	+	+	+		+		+	15.5292	Peu>Pca	tremula × tremuloides	At5g61170		Potri.017G092200	Ptp.7071.1.S1_s_at	n.s.	n.s.	n.s.	n.s.	n.s.	n.s.		n.s.	n.s.	n.s.	n.s.	n.s.	n.s.	n.s.	n.s.	n.s.
estExt_fgenesh4_pg.C_LG_XIII0337	flavonoid 3'-hydroxylase (F3'H) : : supported by cDNA: gi_10334803_gb_AF271649.1_AF271649	+	+	+	+	+	+	+	15.5041	Peu>Pca	trichocarpa	At5g07990		Potri.013G073300	PtpAffx.142603.1.A1_s_at	n.s.	n.s.	n.s.	n.s.	n.s.	n.s.		n.s.	n.s.	n.s.	n.s.	n.s.	n.s.	n.s.	n.s.	n.s.
eugene3.01180091	expressed protein : : supported by cDNA: gi_15912320_gb_AY056438.1_	+	+	+	+	+	+	+	15.3763	Peu>Pca	trichocarpa × nigra	At4g17070		Potri.003G083900	PtpAffx.23061.1.A1_s_at	n.s.	n.s.	n.s.	n.s.	n.s.	n.s.		n.s.	n.s.	n.s.	n.s.	n.s.	n.s.	n.s.	n.s.	n.s.
estExt_Genewise1_v1.C_LG_I6495	acetyl-CoA synthetase	+	+	+	+	+	+	+	15.3539	Peu>Pca	trichocarpa	At1g55320		Potri.001G006700	PtpAffx.200035.1.S1_at	n.s.	n.s.	n.s.	n.s.	n.s.	n.s.		n.s.	n.s.	n.s.	n.s.	n.s.	n.s.	n.s.	n.s.	n.s.
estExt_fgenesh4_pg.C_660113	ribosomal protein L30	+	+	+	+	+	+	+	15.1996	Peu>Pca	trichocarpa	At1g77940		Potri.004G196500	PtpAffx.2545.2.S1_a_at	n.s.	n.s.	n.s.	n.s.	n.s.	n.s.		n.s.	n.s.	n.s.	n.s.	n.s.	n.s.	n.s.	n.s.	n.s.
eugene3.00121083	putative protein : rape mRNA	+	+	+	+	+	+	+	14.9836	Peu>Pca	trichocarpa	At4g23430		Potri.012G143800	PtpAffx.125602.2.A1_a_at	n.s.	n.s.	n.s.	n.s.	n.s.	n.s.		n.s.	n.s.	n.s.	n.s.	n.s.	n.s.	n.s.	n.s.	n.s.
fgenesh4_pg.C_LG_X000335	putative protein : cell polarity protein tea1p	+	+	+		+		+	14.9458	Peu>Pca	tremula × tremuloides	At5g18590		NA	PtpAffx.114181.1.A1_at	n.s.	n.s.	n.s.	n.s.	n.s.	n.s.		n.s.	n.s.	n.s.	n.s.	n.s.	n.s.	n.s.	n.s.	n.s.
fgenesh4_pm.C_scaffold_164000007	putative transporter : similar to SV2 related protein GB:AAC78627 from [Rattus norvegicus]: supported by cDNA: gi_15809987_gb_AY054262.1_	+	+	+	+	+	+	+	14.9081	Peu>Pca	nigra	At3g13050		Potri.011G049900	PtpAffx.4337.2.S1_at	n.s.	n.s.	n.s.	n.s.	n.s.	n.s.		n.s.	n.s.	n.s.	n.s.	n.s.	n.s.	n.s.	n.s.	n.s.
eugene3.00190758	putative gibberellin-regulated protein : contains similarity to gibberellin-regulated protein 2 precursor (GAST1) homolog gb|U11765 from A. thaliana	+	+	+		+		+	14.8907	Peu>Pca	tremula	At1g22690		Potri.019G083900	PtpAffx.26424.2.S1_a_at	n.s.	n.s.	n.s.	n.s.	n.s.	n.s.		n.s.	n.s.	n.s.	n.s.	n.s.	n.s.	n.s.	n.s.	n.s.
estExt_fgenesh4_kg.C_LG_XVI0032	Expressed protein : : supported by full-length cDNA: Ceres: 22246.	+	+	+	+	+	+	+	14.82	Peu>Pca	trichocarpa	At5g03345		Potri.016G091900	Ptp.7543.2.S1_s_at	n.s.	n.s.	n.s.	n.s.	n.s.	n.s.		n.s.	n.s.	n.s.	n.s.	n.s.	n.s.	n.s.	n.s.	n.s.
gw1.41.182.1	putative sucrose transport protein	+	+	+	+	+	+	+	14.7795	Peu>Pca	trichocarpa × deltoides	At1g22710		Potri.013G115200	PtpAffx.2243.3.A1_at	n.s.	n.s.	n.s.	n.s.	n.s.	n.s.		n.s.	n.s.	n.s.	n.s.	n.s.	n.s.	n.s.	n.s.	n.s.
fgenesh4_pg.C_LG_XV000236	glycosyl hydrolase family 79 (endo-beta-glucuronidase:heparanase) : similar to beta-glucuronidase GI:8918740 from [Scutellaria baicalensis]	+	+	+	+	+	+	+	14.5701	Peu>Pca	trichocarpa × deltoides	At5g07830		Potri.015G049100	PtpAffx.6053.1.S1_at	n.s.	n.s.	n.s.	n.s.	n.s.	n.s.		n.s.	n.s.	n.s.	n.s.	n.s.	n.s.	n.s.	n.s.	n.s.
grail3.0001062402	Expressed protein : : supported by full-length cDNA: Ceres: 6401.	+	+	+	+	+	+	+	14.465	Peu>Pca	trichocarpa	At4g34215		Potri.009G096400	Ptp.4493.1.S1_s_at	n.s.	n.s.	n.s.	n.s.	n.s.	n.s.		n.s.	n.s.	n.s.	n.s.	n.s.	n.s.	n.s.	n.s.	n.s.
gw1.XIV.3402.1	putative cellulose synthase :	+	+	+		+		+	14.3283	Peu>Pca	tremula × tremuloides	At2g32540		Potri.014G155300	PtpAffx.157784.1.S1_at	n.s.	n.s.	n.s.	n.s.	n.s.	n.s.		n.s.	n.s.	n.s.	n.s.	n.s.	n.s.	n.s.	n.s.	n.s.
gw1.XI.1134.1	FAD-linked oxidoreductase family : similar to SP|P30986 reticuline oxidase precursor (Berberine-bridge-forming enzyme) (BBE) (Tetrahydroprotoberberine synthase) [Eschscholzia californica]: contains PF01565 FAD binding domain	+	+	+		+		+	14.1464	Peu>Pca	tremula × tremuloides	At1g30760		NA	PtpAffx.141337.1.S1_at	n.s.	n.s.	n.s.	n.s.	n.s.	n.s.		n.s.	n.s.	n.s.	n.s.	n.s.	n.s.	n.s.	n.s.	n.s.
gw1.XIV.2889.1	putative protein : uncharacterized transcripts	+	+	+	+	+	+	+	13.7201	Peu>Pca	trichocarpa × nigra	At3g58720		Potri.014G139400	PtpAffx.133840.1.A1_at	n.s.	n.s.	n.s.	n.s.	n.s.	n.s.		n.s.	n.s.	n.s.	n.s.	n.s.	n.s.	n.s.	n.s.	n.s.
estExt_fgenesh4_pg.C_LG_XVIII0450	Expressed protein : : supported by cDNA: gi_17065061	+	+	+	+	+	+	+	13.5653	Peu>Pca	trichocarpa	At5g25265		Potri.018G023100	PtpAffx.70248.1.A1_at	n.s.	n.s.	n.s.	n.s.	n.s.	n.s.		n.s.	n.s.	n.s.	n.s.	n.s.	n.s.	n.s.	n.s.	n.s.
estExt_Genewise1_v1.C_LG_XIV4108	3-hydroxyisobutyryl-coenzyme A hydrolase : : supported by cDNA: gi_8572759_gb_AF276301.1_AF276301	+	+	+	+	+	+	+	13.5563	Peu>Pca	trichocarpa	At5g65940		Potri.014G179000	PtpAffx.211979.1.S1_at	n.s.	n.s.	n.s.	n.s.	n.s.	n.s.		n.s.	n.s.	n.s.	n.s.	n.s.	n.s.	n.s.	n.s.	n.s.
estExt_fgenesh4_pm.C_LG_IV0055	dihydroflavonol 4-reductase	+	+	+	+	+	+	+	13.3155	Peu>Pca	trichocarpa × nigra	At1g61720		Potri.004G030700	PtpAffx.5092.2.S1_a_at	n.s.	n.s.	n.s.	n.s.	n.s.	n.s.		n.s.	n.s.	n.s.	n.s.	n.s.	n.s.	n.s.	n.s.	n.s.
gw1.VII.3004.1	putative protein : : supported by cDNA: gi_13358194_gb_AF325002.2_AF325002	+	+	+	+	+	+	+	13.2879	Peu>Pca	trichocarpa × deltoides	At4g37020		Potri.007G043200	PtpAffx.63031.1.A1_at	n.s.	n.s.	n.s.	n.s.	n.s.	n.s.		n.s.	n.s.	n.s.	n.s.	n.s.	n.s.	n.s.	n.s.	n.s.
estExt_Genewise1_v1.C_LG_VII2903	putative protein : :supported by full-length cDNA: Ceres:13475.	+	+	+	+	+	+	+	13.2698	Peu>Pca	trichocarpa × deltoides	At4g36910		Potri.007G046400	PtpAffx.2709.1.S1_at	n.s.	n.s.	n.s.	n.s.	n.s.	n.s.		n.s.	n.s.	n.s.	n.s.	n.s.	n.s.	n.s.	n.s.	n.s.
eugene3.00280238	putative aquaporin (tonoplast intrinsic protein gamma) : :supported by full-length cDNA: Ceres:36633.	+	+	+	+	+	+	+	13.2272	Peu>Pca	trichocarpa	At2g36830		Potri.006G121700	Ptp.5700.1.S1_s_at	n.s.	n.s.	n.s.	n.s.	n.s.	n.s.		n.s.	n.s.	n.s.	n.s.	n.s.	n.s.	n.s.	n.s.	n.s.
fgenesh4_pg.C_LG_VI001718	putative protein :	+	+	+	+	+	+	+	13.0405	Peu>Pca	trichocarpa × nigra	At5g25580		Potri.006G244800	PtpAffx.11576.1.A1_at	n.s.	n.s.	n.s.	n.s.	n.s.	n.s.		n.s.	n.s.	n.s.	n.s.	n.s.	n.s.	n.s.	n.s.	n.s.
grail3.0090010601	hypothetical protein : predicted by genscan+: supported by cDNA: gi_20260253	+	+	+	+	+	+	+	13.0266	Peu>Pca	trichocarpa × nigra	At3g10650		Potri.008G014800	Ptp.7510.1.S1_at	n.s.	n.s.	n.s.	n.s.	n.s.	n.s.		n.s.	n.s.	n.s.	n.s.	n.s.	n.s.	n.s.	n.s.	n.s.
fgenesh4_pm.C_LG_VIII000049	expressed protein : : supported by cDNA: gi_15450787_gb_AY054474.1_	+	+	+	+	+	+	+	12.9824	Peu>Pca	trichocarpa × nigra	At2g35840		Potri.008G013300	PtpAffx.56333.1.A1_at	n.s.	n.s.	n.s.	n.s.	n.s.	n.s.		n.s.	n.s.	n.s.	n.s.	n.s.	n.s.	n.s.	n.s.	n.s.
grail3.0006056801	expressed protein : similar to symbiosis-related proteins:supported by full-length cDNA: Ceres:2186.	+	+	+	+	+	+	+	12.7865	Peu>Pca	trichocarpa	At3g15580		Potri.010G153400	Ptp.6120.1.S1_at	n.s.	n.s.	n.s.	n.s.	n.s.	n.s.		n.s.	n.s.	n.s.	n.s.	n.s.	n.s.	n.s.	n.s.	n.s.
estExt_Genewise1_v1.C_LG_I3890	putative protein : predicted protein	+	+	+	+	+	+	+	12.7641	Peu>Pca	trichocarpa	At4g35220		Potri.001G301600	PtpAffx.132389.1.A1_s_at	n.s.	n.s.	n.s.	n.s.	n.s.	n.s.		n.s.	n.s.	n.s.	n.s.	n.s.	n.s.	n.s.	n.s.	n.s.
estExt_fgenesh4_pg.C_1270057	adenine phosphoribosyltransferase (EC 2.4.2.7) - like protein : adenine phosphoribosyltransferase	+	+	+	+	+	+	+	12.551	Peu>Pca	trichocarpa	At4g22570		Potri.001G121400	Ptp.5427.1.A1_s_at	n.s.	n.s.	n.s.	n.s.	n.s.	n.s.		n.s.	n.s.	n.s.	n.s.	n.s.	n.s.	n.s.	n.s.	n.s.
estExt_fgenesh4_pm.C_LG_VIII0699	ethylene receptor	+	+	+	+	+	+	+	12.4785	Peu>Pca	trichocarpa	At3g23150		Potri.008G164400	PtpAffx.208193.1.S1_at	n.s.	n.s.	n.s.	n.s.	n.s.	n.s.		n.s.	n.s.	n.s.	n.s.	n.s.	n.s.	n.s.	n.s.	n.s.
fgenesh4_pm.C_LG_IX000602	putative AAA-type ATPase : : supported by cDNA: gi_17380915	+	+	+	+	+	+	+	12.408	Peu>Pca	trichocarpa × deltoides	At2g29080		Potri.002G090300	PtpAffx.121561.1.A1_at	n.s.	n.s.	n.s.	n.s.	n.s.	n.s.		n.s.	n.s.	n.s.	n.s.	n.s.	n.s.	n.s.	n.s.	n.s.
estExt_fgenesh4_pg.C_1400054	putative GTP-binding protein : Similar to WO8E3.3 gi|3880615 putative GTP-binding protein from C. elegans cosmid gb|Z92773. EST gb|AA597331 comes from this gene:supported by full-length cDNA: Ceres:18981.	+	+	+	+	+	+	+	12.378	Peu>Pca	trichocarpa × deltoides	At1g30580		Potri.001G465900	Ptp.1845.1.A1_at	n.s.	n.s.	n.s.	n.s.	n.s.	n.s.		n.s.	n.s.	n.s.	n.s.	n.s.	n.s.	n.s.	n.s.	n.s.
grail3.0034004302	hypothetical protein :	+	+	+	+	+	+	+	12.3592	Peu>Pca	trichocarpa × deltoides	At4g25330		Potri.T172400	PtpAffx.18614.2.A1_at	n.s.	n.s.	n.s.	n.s.	n.s.	n.s.		n.s.	n.s.	n.s.	n.s.	n.s.	n.s.	n.s.	n.s.	n.s.
estExt_fgenesh4_pm.C_LG_XVIII0336	expressed protein : similar to CALCINEURIN B SUBUNIT (PROTEIN PHOSPHATASE 2B REGULATORY SUBUNIT) GB:P42322 from [Naegleria gruberi] (Gene 154 (1)	+	+	+	+	+	+	+	12.326	Peu>Pca	trichocarpa × deltoides	At3g18430		Potri.018G103600	PtpAffx.43883.1.A1_a_at	n.s.	n.s.	n.s.	n.s.	n.s.	n.s.		n.s.	n.s.	n.s.	n.s.	n.s.	n.s.	n.s.	n.s.	n.s.
estExt_Genewise1_v1.C_LG_IX2359	cinnamyl alcohol dehydrogenase : identical to GB:P48523 from [Arabidopsis thaliana]:supported by full-length cDNA: Ceres:4357.	+	+	+	+	+	+	+	12.1673	Peu>Pca	trichocarpa × deltoides	At3g19450		Potri.009G095800	PtpAffx.154748.1.S1_at	n.s.	n.s.	n.s.	n.s.	n.s.	n.s.		n.s.	n.s.	n.s.	n.s.	n.s.	n.s.	n.s.	n.s.	n.s.
fgenesh4_pg.C_LG_XVI000029	cytochrome p450	+	+	+		+		+	12.112	Peu>Pca	tremula × tremuloides	At4g31940		Potri.016G007900	PtpAffx.48189.1.A1_at	n.s.	n.s.	n.s.	n.s.	n.s.	n.s.		n.s.	n.s.	n.s.	n.s.	n.s.	n.s.	n.s.	n.s.	n.s.
estExt_fgenesh4_pm.C_700037	zeta-carotene desaturase (ZDS)[carotene 7	+	+	+	+	+	+	+	12.0361	Peu>Pca	trichocarpa	At3g04870		Potri.005G050700	PtpAffx.222709.1.S1_at	n.s.	n.s.	n.s.	n.s.	n.s.	n.s.		n.s.	n.s.	n.s.	n.s.	n.s.	n.s.	n.s.	n.s.	n.s.
fgenesh4_pm.C_LG_I000925	protoporphyrinogen oxidase - like protein : protoporphyrinogen IX oxidase	+	+	+	+	+	+	+	12.0273	Peu>Pca	trichocarpa × deltoides	At5g14220		Potri.001G333500	PtpAffx.28983.1.S1_a_at	n.s.	n.s.	n.s.	n.s.	n.s.	n.s.		n.s.	n.s.	n.s.	n.s.	n.s.	n.s.	n.s.	n.s.	n.s.
eugene3.00140963	bHLH protein : contains helix-loop-helix DNA binding motif	+	+	+	+	+	+	+	11.9694	Peu>Pca	trichocarpa	At3g07340		Potri.014G148900	PtpAffx.211850.1.S1_s_at	n.s.	n.s.	n.s.	n.s.	n.s.	n.s.		n.s.	n.s.	n.s.	n.s.	n.s.	n.s.	n.s.	n.s.	n.s.
eugene3.00150627	putative protein : strong similarity to unknown protein (gb|AAC72128.1): supported by cDNA: gi_15810202_gb_AY056116.1_	+	+	+	+	+	+	+	11.7677	Peu>Pca	trichocarpa	At5g50170		Potri.015G083500	PtpAffx.134292.1.A1_at	n.s.	n.s.	n.s.	n.s.	n.s.	n.s.		n.s.	n.s.	n.s.	n.s.	n.s.	n.s.	n.s.	n.s.	n.s.
estExt_fgenesh4_pg.C_LG_IV0443	putative ligand-gated ion channel protein :	+	+	+	+	+	+	+	11.6896	Peu>Pca	trichocarpa	At2g29120		Potri.004G052500	PtpAffx.224388.1.S1_at	n.s.	n.s.	n.s.	n.s.	n.s.	n.s.		n.s.	n.s.	n.s.	n.s.	n.s.	n.s.	n.s.	n.s.	n.s.
eugene3.00030485	RRM-containing protein : RNPL	+	+	+	+	+	+	+	11.6711	Peu>Pca	trichocarpa × deltoides	At4g20030		Potri.003G074900	PtpAffx.72151.1.A1_at	n.s.	n.s.	n.s.	n.s.	n.s.	n.s.		n.s.	n.s.	n.s.	n.s.	n.s.	n.s.	n.s.	n.s.	n.s.
estExt_fgenesh4_pg.C_LG_II1541	expressed protein : similar to hypothetical protein GB:CAB45785 GI:5262156 from [Arabidopsis thaliana]:supported by full-length cDNA: Ceres:3998.	+	+	+	+	+	+	+	11.6668	Peu>Pca	trichocarpa × nigra	At1g01360		Potri.002G169400	PtpAffx.5968.1.S1_a_at	n.s.	n.s.	n.s.	n.s.	n.s.	n.s.		n.s.	n.s.	n.s.	n.s.	n.s.	n.s.	n.s.	n.s.	n.s.
eugene3.03790006	ribosomal protein	+	+	+	+	+	+	+	11.6387	Peu>Pca	trichocarpa	At3g56910		Potri.006G028500	PtpAffx.32500.2.S1_s_at	n.s.	n.s.	n.s.	n.s.	n.s.	n.s.		n.s.	n.s.	n.s.	n.s.	n.s.	n.s.	n.s.	n.s.	n.s.
gw1.86.193.1	ATP-dependent Clp protease ATP-binding subunit ClpX	+	+	+	+	+	+	+	11.6293	Peu>Pca	trichocarpa	At5g49840		Potri.004G229400	PtpAffx.223283.1.S1_at	n.s.	n.s.	n.s.	n.s.	n.s.	n.s.		n.s.	n.s.	n.s.	n.s.	n.s.	n.s.	n.s.	n.s.	n.s.
gw1.XVIII.2244.1	putative protein : : supported by cDNA: gi_13430737_gb_AF360281.1_AF360281	+	+	+	+	+	+	+	11.5564	Peu>Pca	trichocarpa	At5g10710		Potri.018G005900	PtpAffx.140635.1.A1_at	n.s.	n.s.	n.s.	n.s.	n.s.	n.s.		n.s.	n.s.	n.s.	n.s.	n.s.	n.s.	n.s.	n.s.	n.s.
fgenesh4_kg.C_LG_II000030	unknown protein : : supported by cDNA: gi_12083315	+	+	+	+	+	+	+	11.5467	Peu>Pca	trichocarpa	At1g71730		Potri.002G063100	PtpAffx.44974.1.S1_at	n.s.	n.s.	n.s.	n.s.	n.s.	n.s.		n.s.	n.s.	n.s.	n.s.	n.s.	n.s.	n.s.	n.s.	n.s.
gw1.II.3396.1	cytochrome P450	+	+	+	+	+	+	+	11.5111	Peu>Pca	trichocarpa	At1g12740		Potri.002G010500	PtpAffx.201551.1.S1_at	n.s.	n.s.	n.s.	n.s.	n.s.	n.s.		n.s.	n.s.	n.s.	n.s.	n.s.	n.s.	n.s.	n.s.	n.s.
fgenesh4_pg.C_LG_X002128	putative protein : : supported by cDNA: gi_13605828_gb_AF367313.1_AF367313	+	+	+	+	+	+	+	11.462	Peu>Pca	deltoides	At5g04550		Potri.005G065900	PtpAffx.147022.1.A1_at	n.s.	n.s.	n.s.	n.s.	n.s.	n.s.		n.s.	n.s.	n.s.	n.s.	n.s.	n.s.	n.s.	n.s.	n.s.
gw1.IV.1703.1	integral membrane protein	+	+	+	+	+	+	+	11.3698	Peu>Pca	trichocarpa	At3g21690		Potri.004G016400	PtpAffx.224348.1.S1_at	n.s.	n.s.	n.s.	n.s.	n.s.	n.s.		n.s.	n.s.	n.s.	n.s.	n.s.	n.s.	n.s.	n.s.	n.s.
estExt_fgenesh4_pm.C_LG_X0562	expressed protein : similar to ER6 protein GB:AAD46412 [Lycopersicon esculentum]: contains Pfam profile: PF00582 universal stress protein family: supported by cDNA: gi_14190420_gb_AF378888.1_AF378888	+	+	+	+	+	+	+	11.2751	Peu>Pca	trichocarpa × nigra	At3g17020		Potri.010G144100	PtpAffx.40192.1.A1_a_at	n.s.	n.s.	n.s.	n.s.	n.s.	n.s.		n.s.	n.s.	n.s.	n.s.	n.s.	n.s.	n.s.	n.s.	n.s.
grail3.0046017801	prolin-rich protein	+	+	+	+	+	+	+	11.2316	Peu>Pca	trichocarpa × deltoides	At1g28290		Potri.004G044700	PtpAffx.828.1.A1_x_at	n.s.	n.s.	n.s.	n.s.	n.s.	n.s.		n.s.	n.s.	n.s.	n.s.	n.s.	n.s.	n.s.	n.s.	n.s.
gw1.XVII.423.1	hypothetical protein common family : similar to At4g25110	+	+	+	+	+	+	+	11.0943	Peu>Pca	trichocarpa	At1g02170		Potri.017G053000	PtpAffx.213827.1.S1_at	n.s.	n.s.	n.s.	n.s.	n.s.	n.s.		n.s.	n.s.	n.s.	n.s.	n.s.	n.s.	n.s.	n.s.	n.s.
eugene3.00150835	acyl carrier - like protein : acyl carrier protein	+	+	+	+	+	+	+	11.0917	Peu>Pca	trichocarpa	At4g25050		Potri.015G104500	PtpAffx.50628.1.A1_at	n.s.	n.s.	n.s.	n.s.	n.s.	n.s.		n.s.	n.s.	n.s.	n.s.	n.s.	n.s.	n.s.	n.s.	n.s.
fgenesh4_pg.C_LG_VIII000188	anionic peroxidase	+	+	+	+	+	+	+	11.0554	Peu>Pca	trichocarpa	At1g14540		Potri.008G022600	PtpAffx.218457.1.S1_s_at	n.s.	n.s.	n.s.	n.s.	n.s.	n.s.		n.s.	n.s.	n.s.	n.s.	n.s.	n.s.	n.s.	n.s.	n.s.
gw1.I.1828.1	glutamine amidotransferase:cyclase : : supported by cDNA: gi_3219163_dbj_AB006210.1_AB006210	+	+	+	+	+	+	+	11.0511	Peu>Pca	trichocarpa	At4g26900		Potri.001G267400	PtpAffx.200864.1.S1_x_at	n.s.	n.s.	n.s.	n.s.	n.s.	n.s.		n.s.	n.s.	n.s.	n.s.	n.s.	n.s.	n.s.	n.s.	n.s.
estExt_fgenesh4_pm.C_LG_I1290	E2	+	+	+	+	+	+	+	10.887	Peu>Pca	trichocarpa	At1g64230		NA	PtpAffx.84310.1.A1_at	n.s.	n.s.	n.s.	n.s.	n.s.	n.s.		n.s.	n.s.	n.s.	n.s.	n.s.	n.s.	n.s.	n.s.	n.s.
eugene3.107700001	amino acid transporter : : supported by cDNA: gi_15529170_gb_AY052209.1_	+	+	+	+	+	+	+	10.7569	Peu>Pca	trichocarpa	At5g23810		Potri.011G167500	PtpAffx.214790.1.S1_s_at	n.s.	n.s.	n.s.	n.s.	n.s.	n.s.		n.s.	n.s.	n.s.	n.s.	n.s.	n.s.	n.s.	n.s.	n.s.
gw1.VIII.2.1	putative protein : PRE87 mRNA	+	+	+	+	+	+	+	10.6092	Peu>Pca	trichocarpa	At4g26260		Potri.008G144500	Ptp.1721.1.S1_s_at	n.s.	n.s.	n.s.	n.s.	n.s.	n.s.		n.s.	n.s.	n.s.	n.s.	n.s.	n.s.	n.s.	n.s.	n.s.
fgenesh4_pm.C_LG_XVI000211	PROBABLE EUKARYOTIC TRANSLATION INITIATION FACTOR 3 SUBUNIT 8 : : supported by cDNA: gi_2789659_gb_AF040102.1_AF040102	+	+	+	+	+	+	+	10.4843	Peu>Pca	trichocarpa	At3g56150		Potri.016G063500	PtpAffx.213363.1.S1_at	n.s.	n.s.	n.s.	n.s.	n.s.	n.s.		n.s.	n.s.	n.s.	n.s.	n.s.	n.s.	n.s.	n.s.	n.s.
gw1.XVII.760.1	glycosyl hydrolase family 38 (alpha-mannosidase) : similar to alpha-mannosidase II SP:P27046 from [Mus musculus]	+	+	+	+	+	+	+	10.4456	Peu>Pca	trichocarpa × nigra	At5g14950		Potri.001G350400	PtpAffx.105916.1.S1_at	n.s.	n.s.	n.s.	n.s.	n.s.	n.s.		n.s.	n.s.	n.s.	n.s.	n.s.	n.s.	n.s.	n.s.	n.s.
gw1.XVI.1648.1	polygalacturonase	+	+	+		+		+	10.4178	Peu>Pca	tremula × tremuloides	At3g57790		Potri.016G051200	PtpAffx.89675.1.S1_at	n.s.	n.s.	n.s.	n.s.	n.s.	n.s.		n.s.	n.s.	n.s.	n.s.	n.s.	n.s.	n.s.	n.s.	n.s.
gw1.XIX.991.1	transfactor-like : similar to transfactor GB:BAA75684 [Nicotiana tabacum]: supported by cDNA: gi_18377832	+	+	+	+	+	+	+	10.347	Peu>Pca	trichocarpa	At3g04030		Potri.019G032700	PtpAffx.212209.1.S1_s_at	n.s.	n.s.	n.s.	n.s.	n.s.	n.s.		n.s.	n.s.	n.s.	n.s.	n.s.	n.s.	n.s.	n.s.	n.s.
grail3.0123005401	Expressed protein : : supported by cDNA: gi_13272454	+	+	+	+	+	+	+	10.3088	Peu>Pca	trichocarpa	At1g13245		NA	PtpAffx.44101.1.A1_at	n.s.	n.s.	n.s.	n.s.	n.s.	n.s.		n.s.	n.s.	n.s.	n.s.	n.s.	n.s.	n.s.	n.s.	n.s.
fgenesh4_pm.C_LG_IX000663	receptor protein kinase (TMK1)	+	+	+	+	+	+	+	10.2431	Peu>Pca	trichocarpa	At1g66150		Potri.009G020400	PtpAffx.205019.1.S1_at	n.s.	n.s.	n.s.	n.s.	n.s.	n.s.		n.s.	n.s.	n.s.	n.s.	n.s.	n.s.	n.s.	n.s.	n.s.
fgenesh4_pg.C_LG_XIX000948	unknown protein :	+	+	+		+		+	10.1347	Peu>Pca	tremula	At2g30500		Potri.019G131000	PtpAffx.145103.1.A1_at	n.s.	n.s.	n.s.	n.s.	n.s.	n.s.		n.s.	n.s.	n.s.	n.s.	n.s.	n.s.	n.s.	n.s.	n.s.
eugene3.00700109	cysteine synthase : :supported by full-length cDNA: Ceres:154690.	+	+	+	+	+	+	+	10.1342	Peu>Pca	trichocarpa × deltoides	At5g28020		Potri.005G048200	PtpAffx.127528.1.A1_s_at	n.s.	n.s.	n.s.	n.s.	n.s.	n.s.		n.s.	n.s.	n.s.	n.s.	n.s.	n.s.	n.s.	n.s.	n.s.
gw1.XIV.3123.1	putative protein : hypothetical proteins - Arabidopsis thaliana	+	+	+	+	+	+	+	10.0331	Peu>Pca	trichocarpa × nigra	At5g16740		Potri.014G146700	PtpAffx.5076.1.A1_at	n.s.	n.s.	n.s.	n.s.	n.s.	n.s.		n.s.	n.s.	n.s.	n.s.	n.s.	n.s.	n.s.	n.s.	n.s.
eugene3.00170040	anthocyanidin-3-glucoside rhamnosyltransferase-like :	+	+	+	+	+	+	+	9.91968	Peu>Pca	trichocarpa	At5g49690		Potri.017G042800	PtpAffx.213775.1.S1_at	n.s.	n.s.	n.s.	n.s.	n.s.	n.s.		n.s.	n.s.	n.s.	n.s.	n.s.	n.s.	n.s.	n.s.	n.s.
estExt_fgenesh4_pg.C_LG_III1703	putative peptidyl-prolyl cis-trans isomerase :	+	+	+	+	+	+	+	9.86795	Peu>Pca	trichocarpa	At2g38730		Potri.003G194500	PtpAffx.147467.1.A1_at	n.s.	n.s.	n.s.	n.s.	n.s.	n.s.		n.s.	n.s.	n.s.	n.s.	n.s.	n.s.	n.s.	n.s.	n.s.
eugene3.00160658	expressed protein : supported by cDNA: gi:15450891	+	+	+		+		+	9.68719	Peu>Pca	tremula	At3g52500		Potri.016G071900	PtpAffx.26888.1.S1_at	n.s.	n.s.	n.s.	n.s.	n.s.	n.s.		n.s.	n.s.	n.s.	n.s.	n.s.	n.s.	n.s.	n.s.	n.s.
fgenesh4_pg.C_LG_X001644	putative protein : strong similarity to unknown protein (gb|AAD25673.1)	+	+	+	+	+	+	+	9.65668	Peu>Pca	trichocarpa	At5g64190		Potri.010G183100	PtpAffx.209247.1.S1_s_at	n.s.	n.s.	n.s.	n.s.	n.s.	n.s.		n.s.	n.s.	n.s.	n.s.	n.s.	n.s.	n.s.	n.s.	n.s.
gw1.II.2695.1	GDSL-motif lipase:hydrolase-like protein :	+	+	+		+		+	9.62977	Peu>Pca	tremula	At5g40990		Potri.017G136500	PtpAffx.16098.1.S1_at	n.s.	n.s.	n.s.	n.s.	n.s.	n.s.		n.s.	n.s.	n.s.	n.s.	n.s.	n.s.	n.s.	n.s.	n.s.
eugene3.00120596	putative protein : contains similarity to HepA-related protein Harp	+	+	+	+	+	+	+	9.60896	Peu>Pca	trichocarpa	At5g07810		Potri.012G067000	PtpAffx.210491.1.S1_at	n.s.	n.s.	n.s.	n.s.	n.s.	n.s.		n.s.	n.s.	n.s.	n.s.	n.s.	n.s.	n.s.	n.s.	n.s.
gw1.XVII.339.1	ABC transporter family protein : similar to ABC transporter GI:10280532 from [Homo sapiens]	+	+	+	+	+	+	+	9.56533	Peu>Pca	trichocarpa × nigra	At1g17840		Potri.017G051300	PtpAffx.140261.1.A1_at	n.s.	n.s.	n.s.	n.s.	n.s.	n.s.		n.s.	n.s.	n.s.	n.s.	n.s.	n.s.	n.s.	n.s.	n.s.
fgenesh4_pg.C_LG_III001446	putative response regulator protein (receiver component) : similar to response regulator protein GB:AAC62225 [Brassica napus]	+	+	+	+	+	+	+	9.47429	Peu>Pca	trichocarpa	At3g04280		Potri.003G172800	PtpAffx.224316.1.S1_at	n.s.	n.s.	n.s.	n.s.	n.s.	n.s.		n.s.	n.s.	n.s.	n.s.	n.s.	n.s.	n.s.	n.s.	n.s.
estExt_fgenesh4_pm.C_LG_I1255	fatty acid hydroxylase (FAH1) : identical to GB:AF021804: supported by cDNA: gi_15215595_gb_AY050326.1_	+	+	+	+	+	+	+	9.46343	Peu>Pca	trichocarpa	At2g34770		Potri.001G463800	PtpAffx.23797.2.S1_at	n.s.	n.s.	n.s.	n.s.	n.s.	n.s.		n.s.	n.s.	n.s.	n.s.	n.s.	n.s.	n.s.	n.s.	n.s.
eugene3.01170065	putative protein : hypersensitivity-related gene product HSR201 - Nicotiana tabacum	+	+	+	+	+	+	+	9.4381	Peu>Pca	trichocarpa	At5g17540		Potri.019G002900	PtpAffx.215077.1.S1_s_at	n.s.	n.s.	n.s.	n.s.	n.s.	n.s.		n.s.	n.s.	n.s.	n.s.	n.s.	n.s.	n.s.	n.s.	n.s.
estExt_Genewise1_v1.C_1330041	PWWP domain protein : predicted by genscan+	+	+	+	+	+	+	+	9.36505	Peu>Pca	trichocarpa × deltoides	At3g05430		Potri.005G026800	PtpAffx.6457.1.A1_s_at	n.s.	n.s.	n.s.	n.s.	n.s.	n.s.		n.s.	n.s.	n.s.	n.s.	n.s.	n.s.	n.s.	n.s.	n.s.
eugene3.00021891	P II nitrogen sensing protein GLB I : : supported by cDNA: gi_3885942_gb_AF095455.1_AF095455	+	+	+	+	+	+	+	9.34036	Peu>Pca	nigra	At4g01900		Potri.002G191300	PtpAffx.28867.1.A1_at	n.s.	n.s.	n.s.	n.s.	n.s.	n.s.		n.s.	n.s.	n.s.	n.s.	n.s.	n.s.	n.s.	n.s.	n.s.
estExt_fgenesh4_pm.C_LG_I0734	putative protein : :supported by full-length cDNA: Ceres:97866.	+	+	+	+	+	+	+	9.33792	Peu>Pca	trichocarpa	At3g52040		Potri.001G262000	Ptp.5907.1.S1_at	n.s.	n.s.	n.s.	n.s.	n.s.	n.s.		n.s.	n.s.	n.s.	n.s.	n.s.	n.s.	n.s.	n.s.	n.s.
fgenesh4_pg.C_LG_IV000056	acyltransferase family : similar to deacetylvindoline 4-O-acetyltransferase [Catharanthus roseus][GI:4091808][PMID:9681034]	+	+	+	+	+	+	+	9.32711	Peu>Pca	nigra	At3g26040		Potri.004G017600	PtpAffx.16622.1.A1_at	n.s.	n.s.	n.s.	n.s.	n.s.	n.s.		n.s.	n.s.	n.s.	n.s.	n.s.	n.s.	n.s.	n.s.	n.s.
gw1.IX.3456.1	serin carboxypeptidase - like protein : carboxypeptidase D II-3 precursor	+	+	+	+	+	+	+	9.32456	Peu>Pca	trichocarpa	At3g63470		Potri.009G055900	PtpAffx.134586.1.A1_at	n.s.	n.s.	n.s.	n.s.	n.s.	n.s.		n.s.	n.s.	n.s.	n.s.	n.s.	n.s.	n.s.	n.s.	n.s.
grail3.0048004901	xylulose kinase : : supported by cDNA: gi_15292818_gb_AY050843.1_	+	+	+	+	+	+	+	9.155	Peu>Pca	trichocarpa	At5g49650		Potri.019G077600	PtpAffx.212348.1.S1_at	n.s.	n.s.	n.s.	n.s.	n.s.	n.s.		n.s.	n.s.	n.s.	n.s.	n.s.	n.s.	n.s.	n.s.	n.s.
eugene3.00002215	putative receptor-like protein kinase :	+	+	+		+		+	9.14639	Peu>Pca	tremula × tremuloides	At2g01820		Potri.004G084000	Ptp.450.1.A1_at	n.s.	n.s.	n.s.	n.s.	n.s.	n.s.		n.s.	n.s.	n.s.	n.s.	n.s.	n.s.	n.s.	n.s.	n.s.
estExt_Genewise1_v1.C_LG_XVIII0619	chloroplast Cpn21 protein : identical to chloroplast 20 kDa chaperonin	+	+	+	+	+	+	+	9.02737	Peu>Pca	trichocarpa × deltoides	At5g20720		Potri.018G063200	PtpAffx.38633.2.A1_at	n.s.	n.s.	n.s.	n.s.	n.s.	n.s.		n.s.	n.s.	n.s.	n.s.	n.s.	n.s.	n.s.	n.s.	n.s.
estExt_fgenesh4_pm.C_LG_XI0016	putative aspartic proteinase : similar to GB:AAC49730:supported by full-length cDNA: Ceres:8972.	+	+	+		+		+	9.01197	Peu>Pca	tremula × tremuloides	At1g11910		Potri.011G007600	Ptp.1959.1.S1_s_at	n.s.	n.s.	n.s.	n.s.	n.s.	n.s.		n.s.	n.s.	n.s.	n.s.	n.s.	n.s.	n.s.	n.s.	n.s.
fgenesh4_pg.C_LG_XIV001476	DegP2 protease : identical to DegP2 protease GI:13172275 from [Arabidopsis thaliana]	+	+	+	+	+	+	+	8.89172	Peu>Pca	trichocarpa × nigra	At2g47940		Potri.014G135200	PtpAffx.11379.1.S1_at	n.s.	n.s.	n.s.	n.s.	n.s.	n.s.		n.s.	n.s.	n.s.	n.s.	n.s.	n.s.	n.s.	n.s.	n.s.
[truncated: 1,467 more rows]

## Sheet: Yan_2012
Data from Yan et al.(2012)							Common (Y)	log2 fold change of genes in our study
[truncated: 6,805 more rows]

## Sheet: statistics
	DEGs in published paper	DEGs from the published paper detected in our data
Gu 2004	55	29	0.527273
Brosche 2005	77	56	0.727273
Ottow 2005	20	15	0.75
Brinker 2010	104	43	0.413462
Ding 2010	90	42	0.466667
Janz 2010	2503	865	0.345585
[truncated: 1 more rows]
