# Supplementary material for: Integrated regulatory network reveals the early salt tolerance mechanism of Populus euphratica
Source: Sci Rep. 2017 Jul 28;7:6769. doi: 10.1038/s41598-017-05240-0 (PMC5533726; doi:10.1038/s41598-017-05240-0)
Supplement: Supplementary file 10 — Table S9 [file 41598_2017_5240_MOESM10_ESM.xlsx]

## Sheet: Sheet1
						Validated Samples/ Detected Samples	400_12 vs CK_0		400_24 vs CK_0		600_12 vs CK_0		600_24 vs CK_0
Gene ID	Probeset ID	Forward Primer(5'-3')	Reverse Primer(5'-3')	Description			Log2(Affy ratio)	Log2(qPCR ratio)	Log2(Affy ratio)	Log2(qPCR ratio)	Log2(Affy ratio)	Log2(qPCR ratio)	Log2(Affy ratio)	Log2(qPCR ratio)
Potri.008G062300	Ptp.4014.1.S1_s_at	GGGACCCTTTCCAGGACTTTC	CTTTGGCGACCTCTGAACGT	| Symbols: HSP18.2 | heat shock protein 18.2 | chr5:24062632-24063117 FORWARD LENGTH=161		2/2	n.s.	n.d.	5.5881	10.5282	n.s.	n.d.	7.1053	11.865
Potri.012G053700	PtpAffx.210412.1.S1_at	CCAAAGGCAAAGCCAAGGA	ATAGCATTAGTTCCAACCCCAGAT	| Symbols: | Uncharacterised conserved protein UCP031088, alpha/beta hydrolase | chr1:5184053-5186856 REVERSE LENGTH=578		2/2	1.14315	6.64386	n.s.	n.d.	1.17405	6.55459	n.s.	n.d.
Potri.014G056600	PtpAffx.20151.2.S1_a_at	GGTGCGAAATTTGTGGATCA	TGGGCAGTGGTCAATCAGAA	unknown protein		2/2	n.s.	n.d.	4.78536	9.4675	n.s.	n.d.	4.28248	8.60379
Potri.005G122400	PtpAffx.140586.1.A1_s_at	TCGGATTGGGCGAATGATT	GATCTCTTCCGTGCTCCATTG	| Symbols: | Late embryogenesis abundant (LEA) protein | chr4:17263666-17264968 FORWARD LENGTH=353		4/4	4.24649	12.125	5.55596	14.0185	4.86946	12.7562	6.44927	14.6165
Potri.014G094200	Ptp.3784.2.S1_at	TGGGCAGCTATTCAGGCATAT	GATGCCACACCCGAGTTGTAA	| Symbols: GBF3 | G-box binding factor 3 | chr2:19000859-19002901 FORWARD LENGTH=382		2/2	n.s.	n.d.	2.22161	8.23838	n.s.	n.d.	2.47143	8.60379
Potri.T093600	PtpAffx.14753.1.A1_at	GCTACCCTTGATGTGGGACTTT	CCACTCCCCCAATAAATATTTTCTC	| Symbols: | CAP (Cysteine-rich secretory proteins, Antigen 5, and Pathogenesis-related 1 protein) superfamily protein | chr4:13121107-13121679 FORWARD LENGTH=190		4/4	2.68608	6.61064	6.96108	11.8261	2.94992	6.80995	5.68503	10.5305
Potri.003G071	PtpAffx.20806.1.S1_at	AAGGAAGGCACCTCAGAAGCT	CTTCCCAACAACCACGGTTAA	| Symbols: ATHSP17.4, HSP17.4 | heat shock protein 17.4 | chr3:16984263-16984733 REVERSE LENGTH=156		2/2	n.s.	n.d.	4.41659	10.597	n.s.	n.d.	4.08231	9.83291
Potri.002G119700	PtpAffx.99317.1.S1_at	CATGTGGAAGATGCTGAGAAGAA	AAGCGCGCTCAAGATATGGA	| Symbols: | unknown protein; FUNCTIONS IN: molecular_function unknown; INVOLVED IN: biological_process unknown; LOCATED IN: mitochondrion; EXPRESSED IN: 22 plant structures; EXPRESSED DURING: 13 growth stages; Has 1807 Blast hits to 1807 proteins in 277 species: Archae - 0; Bacteria - 0; Metazoa - 736; Fungi - 347; Plants - 385; Viruses - 0; Other Eukaryotes - 339 (source: NCBI BLink). | chr5:17…		2/2	n.s.	n.d.	4.48463	11.1949	n.s.	n.d.	3.89313	10.3976
Potri.003G214300	PtpAffx.98729.1.S1_s_at	ATCGCGTCGTTGGTTTCG	ACCTAATCAACCCCTTCATCGA	| Symbols: | PRLI-interacting factor, putative | chr5:6728561-6730045 REVERSE LENGTH=494		4/4	1.4191	5.38152	2.64854	7.27502	1.58109	5.58084	2.96747	7.00927
Potri.004G188900	PtpAffx.117893.1.S1_at	ACCAGCGCCCTGATATGATT	CTCGAAGTGTTGCTGGATCCT	| Symbols: ATU2AF35B, U2AF35B | Zinc finger C-x8-C-x5-C-x3-H type family protein | chr5:17170445-17171296 REVERSE LENGTH=283		2/2	n.s.	n.d.	2.26084	6.14557	n.s.	n.d.	1.90773	5.44796
Potri.008G170900	PtpAffx.77544.1.S1_s_at	AAAAACCAGAAGAGGAGAAAGAAATG	AGAGGAGCAGAAGAGACGTCGTA	unknown protein		2/2	n.s.	n.d.	3.10316	7.27502	n.s.	n.d.	4.44086	7.44112
Potri.010G076800	Ptp.712.1.A1_s_at	CCAAAGCCAATCCTTCAAAATC	CCTCCTTGACCATCTCGTGATAA	| Symbols: | winged-helix DNA-binding transcription factor family protein | chr1:2076687-2077616 REVERSE LENGTH=274		4/4	2.08073	2.32535	-1.83237	-2.25891	1.98428	2.52467	-1.79244	-2.5911
Potri.006G069500	PtpAffx.163910.1.S1_at	CAAACAACAACACAAGCAAGAACA	GCAGAGGCGGCAGACAAT	| Symbols: ATSPX1, SPX1 | SPX domain gene 1 | chr5:6802429-6803367 FORWARD LENGTH=256		2/2	n.s.	n.d.	-2.56758	-0.332193	n.s.	n.d.	-2.66543	-0.631166
Potri.008G029200	PtpAffx.3505.2.S1_a_at	GGCTGCACCTGGGTACATGTA	CACCACTGCTCCCCATTCAT	| Symbols: PHF1 | phosphate transporter traffic facilitator1 | chr3:19354117-19356910 REVERSE LENGTH=398		4/4	-1.00453	-0.830482	-2.25889	-1.36199	-1.2275	-0.730824	-2.31305	-1.09624
Potri.003G220300	Ptp.2322.1.A1_at	TGTTCCAAAGGATGTCAATGCT	AAGCCAGTTGGACACCAGTCA	| Symbols: TUA5 | tubulin alpha-5 | chr5:6687212-6688926 FORWARD LENGTH=450		3/4	-1.0095	-0.0332193	-2.80962	-0.93014	-1.22714	0.498289	-2.36174	-1.39521
Potri.015G035800	Ptp.5215.1.S1_at	CCCAATCTCCAGCCAACAAA	TGTGTCCAGTGGGAGGAAAAA	| Symbols: JAZ3, JAI3, TIFY6B | jasmonate-zim-domain protein 3 | chr3:6119968-6122691 FORWARD LENGTH=352		2/2	n.s.	n.d.	-1.42779	-2.29213	n.s.	n.d.	-1.0724	-1.92672
Potri.014G069100	PtpAffx.211465.1.S1_at	CAACTGGTCAAGCAACACATAGG	TCCTTGTAACAGAATGGCCCTTA	| Symbols: | FUNCTIONS IN: molecular_function unknown; INVOLVED IN: biological_process unknown; LOCATED IN: cellular_component unknown; EXPRESSED IN: inflorescence meristem, flower, cultured cell; EXPRESSED DURING: petal differentiation and expansion stage; BEST Arabidopsis thaliana protein match is: Calcium-binding EF-hand family protein (TAIR:AT4G34070.1); Has 171 Blast hits to 170 proteins in …		2/2	n.s.	n.d.	4.39571	6.71029	n.s.	n.d.	5.07617	6.97605
Potri.013G010800	PtpAffx.77666.1.S1_at	GAAAGATGAGGGAGATAGTTTTGAAGA	GCCATCCCCACCTACCATTT	| Symbols: | Chaperone DnaJ-domain superfamily protein | chr1:21079022-21080168 REVERSE LENGTH=156		3/4	1.093	-0.664386	2.23482	1.99316	1.2332	0.0664386	3.38124	2.39179
Potri.016G038000	PtpAffx.213255.1.S1_s_at	TCTGGTAGCAAAGCCTTGAAATT	GGTGTGTCTGGGTTGCTTTGT	| Symbols: ATRR3, ARR8, RR3 | response regulator 3 | chr2:17222280-17223536 FORWARD LENGTH=225		4/4	-2.76635	-2.85686	-3.01859	-2.25891	-2.08234	-1.22911	-3.87355	-4.08597
Potri.014G106000	PtpAffx.18265.1.A1_at	CCGACTGAAGCGGAAAGATC	TTTTCCGGCTTTGGTATCGA	| Symbols: APRR5, PRR5 | pseudo-response regulator 5 | chr5:8356204-8358873 REVERSE LENGTH=667		2/2	-4.23472	-3.6209	n.s.	n.d.	-3.8308	-3.45481	n.s.	n.d.
Potri.002G179800	PtpAffx.202306.1.S1_at	TTCCTATCGCTCCAGCCAAA	CATCGATCTTTCCGCTTCAAG	| Symbols: APRR5, PRR5 | pseudo-response regulator 5 | chr5:8356204-8358873 REVERSE LENGTH=667		2/2	-3.66909	-3.22227	n.s.	n.d.	-3.86887	-3.02295	n.s.	n.d.
Potri.019G130700	Ptp.336.1.S1_at	TGGCGATTCCTCTGCTTGTC	CAAAACCTCCAAGCTTAGCATCA	| Symbols: ATC4H, C4H, CYP73A5, REF3 | cinnamate-4-hydroxylase | chr2:12993861-12995683 REVERSE LENGTH=505		4/4	1.54711	0.46507	3.32813	2.55788	1.89087	1.16267	2.80029	1.22911
Potri.001G140700	PtpAffx.30128.1.S1_at	GGGCGTTGGCAATGGA	CTCACCAGCAAGCCTGCATTA	| Symbols: | NAD(P)-binding Rossmann-fold superfamily protein | chr2:10177902-10179789 FORWARD LENGTH=304		3/4	1.13469	-1.99316	3.41187	1.06302	2.08633	0.0664386	2.0959	0.398631
Potri.008G065600	Ptp.4455.1.S1_s_at	CCCCCGGCACCATTGT	CCCGGCCCTGTAAAACG	| Symbols: TMP-C, PIP1;4, PIP1E | plasma membrane intrinsic protein 1;4 | chr4:186143-187531 REVERSE LENGTH=287		2/2	n.s.	n.d.	2.0036	3.12261	n.s.	n.d.	2.73991	3.58768
Potri.008G077900	PtpAffx.209231.1.S1_s_at	TTCAAGAGCGTGCTACATTCATC	CCCATGCTCCTTCGCTAGTC	| Symbols: | Plant stearoyl-acyl-carrier-protein desaturase family protein | chr3:562164-564524 FORWARD LENGTH=396		2/2	n.s.	n.d.	1.77343	1.62774	n.s.	n.d.	2.06489	1.92672
Potri.010G179400	PtpAffx.152705.1.A1_at	TTGATGGTGGTATTAGGGATGAGA	CATGCCCTTGTCCAAATTGC	| Symbols: | Plant stearoyl-acyl-carrier-protein desaturase family protein | chr3:562164-564524 FORWARD LENGTH=396		2/2	n.s.	n.d.	1.68691	1.39521	n.s.	n.d.	2.11438	1.69418
Potri.007G080600	PtpAffx.130241.1.S1_s_at	GGGAGAAGCAACAAAAGGAAATT	TTGCTCCTGCACCTAACCTACTT	| Symbols: GCN5, ATGCN5 | general control non-repressible 5 | chr5:25916956-25919693 REVERSE LENGTH=692		2/2	-2.79685	-1.39521	n.s.	n.d.	-3.2053	-1.46165	n.s.	n.d.
Potri.001G393800	PtpAffx.16626.1.A1_at	CTTCCACGAGACCCCAATTC	CTCATCATGCACGAAAGCTAAAA	| Symbols: NCED3, ATNCED3, STO1, SIS7 | nine-cis-epoxycarotenoid dioxygenase 3 | chr3:4831678-4833477 REVERSE LENGTH=599		2/2	n.s.	n.d.	2.10011	5.91303	n.s.	n.d.	4.44864	7.34146
Potri.005G162800	PtpAffx.7456.1.S1_at	CCCAGGCTCAACGCTTCA	TCTAAGGCGCTCTGCAATGA	| Symbols: | Class-II DAHP synthetase family protein | chr1:7912120-7914742 FORWARD LENGTH=527		2/2	n.s.	n.d.	1.81633	0.93014	n.s.	n.d.	2.43424	1.22911
Potri.005G162800	PtpAffx.7456.1.S1_s_at	CCAGGCTCAACGCTTCACA	TCTAAGGCGCTCTGCAATGA	| Symbols: | Class-II DAHP synthetase family protein | chr1:7912120-7914742 FORWARD LENGTH=527		3/4	1.56646	0	1.72179	1.09624	1.27157	0.166096	2.43611	1.32877
Potri.008G193000	PtpAffx.44007.1.A1_a_at	ATCTTCATCGCCACCCTCTATC	TGGTGGAGACGCAGAGGAA	| Symbols: ARR3 | response regulator 3 | chr1:22065894-22066895 REVERSE LENGTH=231		2/2	n.s.	n.d.	-1.66019	-2.02638	n.s.	n.d.	-2.66296	-2.65754
Potri.002G045700	Ptp.3195.1.S1_s_at	TGGCGCTCATCCCATACAT	GGCTTCCGCTGTGGTTTTAA	| Symbols: TSA1, TRP3 | tryptophan synthase alpha chain | chr3:20223331-20225303 REVERSE LENGTH=312		2/2	n.s.	n.d.	-1.11874	-0.830482	n.s.	n.d.	-1.80279	-1.32877
Potri.004G140800	PtpAffx.25006.1.S1_at	GAAGGACGGGCGGTTTG	CACATCGCTTGGGACTAAAGAA	| Symbols: NIR1, NIR, ATHNIR | nitrite reductase 1 | chr2:6810552-6812666 FORWARD LENGTH=586		2/4	-2.41025	-0.365412	-2.16422	0.332193	-2.20889	0.0664386	-4.4542	-2.12603
Potri.010G128300	PtpAffx.208967.1.S1_s_at	TGGTTTCTTTGGTGGATTTGG	CACATCACGCAAGGGAGAAAA	| Symbols: | Transmembrane amino acid transporter family protein | chr1:8964827-8967391 REVERSE LENGTH=440		3/4	5.31622	2.35857	3.33765	0.896921	5.53182	3.08939	2.59536	-0.0664386
Potri.008G132400	PtpAffx.22228.3.S1_s_at	AGATGATTATGGCGGCTATTGAG	TGTTTCGAAATTGATGTCTTGTTTG	| Symbols: HMGA | high mobility group A | chr1:5138665-5139353 REVERSE LENGTH=204		2/2	2.6371	1.09624	n.s.	n.d.	2.90914	1.76062	n.s.	n.d.
Potri.006G217500	Ptp.7229.2.S1_a_at	GCTTCAGTGTGCAAGAGATGGA	CAGAGCAGGCAAGCTTGAAAC	| Symbols: | F-box family protein | chr4:15994160-15995533 FORWARD LENGTH=457		2/2	n.s.	n.d.	-1.07956	-0.564728	n.s.	n.d.	-1.26149	-1.12946
Potri.002G057700	PtpAffx.106733.1.A1_at	GCGAGGCTGAATGGTAAGGA	TCTCAAAAGGGACAAAATGAGTTG	| Symbols: | ATP-dependent caseinolytic (Clp) protease/crotonase family protein | chr1:2003834-2006564 REVERSE LENGTH=387		2/4	1.50752	-0.830482	2.29617	0.963359	1.92669	0	4.23011	1.8935
Potri.007G055500	PtpAffx.203064.1.S1_at	AATGAAGCGTTCCCCAGTTG	GGCCTAAGATATTCCTCCACATGA	| Symbols: ACA2 | calcium ATPase 2 | chr4:17683225-17686808 REVERSE LENGTH=1014		2/2	n.s.	n.d.	1.14395	1.0298	n.s.	n.d.	2.80372	2.42501
